# Supplementary material for: Immune Cell Modulation of Patient-Matched Organoid Drug Response in Precision Cancer Medicine Platform
Source: Cells. 2026 Jan 29;15(3):259. doi: 10.3390/cells15030259 (PMC12897217; doi:10.3390/cells15030259)
Supplement: Supplementary file 1 [file cells-15-00259-s001.zip]

Archive with 5 entries (5 files):
- cells-4015292_suppl_text_revised.pdf
- P1_REP_TIL_raw_pseudonym.csv
- P1_yTIL_raw_pseudonym.csv
- P2_REP_TIL_raw_pseudonym.csv
- P2_yTIL_raw_pseudonym.csv
