# Supplementary material for: Immune Cell Modulation of Patient-Matched Organoid Drug Response in Precision Cancer Medicine Platform
Source: Cells. 2026 Jan 29;15(3):259. doi: 10.3390/cells15030259 (PMC12897217; doi:10.3390/cells15030259)
Supplement: Supplementary file 1 [file cells-15-00259-s001.zip › P1_REP_TIL_raw_pseudonym.csv]

CD57	HLA-DR	CD28	CD8	CD45RO	CD4	CD45RA	CD27	CCR7	PD-1	CD95	FileName	FileNo	Patient.ID	Histology	TIL_Type	Tumor_Type	FlowSOM_cluster	FlowSOM_metacluster	UMAP_X	UMAP_Y	Population
305	528	246	326	613	663	289	365	256	446	684	PT_G_REP_TIL_P1_BV510CD4-A-AlexaFluor700CD8-Asubset	9	PT_G	Non_melanoma	REP_TIL	C ovarii CDK12 mut	14	6	3.39678000939839	5.09677173734283	CD4+ EM HLA-DR+
248	426	306	309	550	550	241	292	256	314	674	PT_G_REP_TIL_P1_BV510CD4-A-AlexaFluor700CD8-Asubset	9	PT_G	Non_melanoma	REP_TIL	C ovarii CDK12 mut	56	6	4.22887348664753	4.59706594586944	CD4+ EM HLA-DR+
232	453	361	317	536	579	208	303	322	343	628	PT_G_REP_TIL_P1_BV510CD4-A-AlexaFluor700CD8-Asubset	9	PT_G	Non_melanoma	REP_TIL	C ovarii CDK12 mut	13	6	3.82020735276692	4.48927452207183	CD4+ EM HLA-DR+
314	531	323	310	566	657	214	348	259	305	663	PT_G_REP_TIL_P1_BV510CD4-A-AlexaFluor700CD8-Asubset	9	PT_G	Non_melanoma	REP_TIL	C ovarii CDK12 mut	28	6	4.35169577134602	5.59834005475616	CD4+ EM HLA-DR+
259	523	232	247	439	595	238	284	228	628	656	PT_G_REP_TIL_P1_BV510CD4-A-AlexaFluor700CD8-Asubset	9	PT_G	Non_melanoma	REP_TIL	C ovarii CDK12 mut	191	27	2.5240900470113	4.62378503919219	CD4+ EM PD1+
256	507	256	267	516	578	234	301	243	320	605	PT_G_REP_TIL_P1_BV510CD4-A-AlexaFluor700CD8-Asubset	9	PT_G	Non_melanoma	REP_TIL	C ovarii CDK12 mut	27	6	5.38052582276814	4.70200636029815	CD4+ EM HLA-DR+
298	534	356	268	584	635	199	315	237	301	688	PT_G_REP_TIL_P1_BV510CD4-A-AlexaFluor700CD8-Asubset	9	PT_G	Non_melanoma	REP_TIL	C ovarii CDK12 mut	28	6	4.19087767137044	5.33777334333038	CD4+ EM HLA-DR+
289	477	294	295	499	591	224	300	294	386	597	PT_G_REP_TIL_P1_BV510CD4-A-AlexaFluor700CD8-Asubset	9	PT_G	Non_melanoma	REP_TIL	C ovarii CDK12 mut	12	6	5.04663109315388	4.53791143537139	CD4+ EM HLA-DR+
218	291	247	289	491	552	205	271	254	322	581	PT_G_REP_TIL_P1_BV510CD4-A-AlexaFluor700CD8-Asubset	9	PT_G	Non_melanoma	REP_TIL	C ovarii CDK12 mut	67	6	4.44809698594563	2.54185678601837	CD4+ EM HLA-DR+
245	346	240	288	496	580	207	290	287	335	666	PT_G_REP_TIL_P1_BV510CD4-A-AlexaFluor700CD8-Asubset	9	PT_G	Non_melanoma	REP_TIL	C ovarii CDK12 mut	68	6	4.08219122422688	3.38377501607513	CD4+ EM HLA-DR+
258	443	308	290	537	639	212	355	248	324	602	PT_G_REP_TIL_P1_BV510CD4-A-AlexaFluor700CD8-Asubset	9	PT_G	Non_melanoma	REP_TIL	C ovarii CDK12 mut	42	6	4.59157919419758	4.7660060131607	CD4+ EM HLA-DR+
207	402	227	296	517	557	198	252	263	323	562	PT_G_REP_TIL_P1_BV510CD4-A-AlexaFluor700CD8-Asubset	9	PT_G	Non_melanoma	REP_TIL	C ovarii CDK12 mut	9	6	5.28948425782673	3.3686499798355	CD4+ EM HLA-DR+
286	491	278	339	565	627	208	294	266	341	734	PT_G_REP_TIL_P1_BV510CD4-A-AlexaFluor700CD8-Asubset	9	PT_G	Non_melanoma	REP_TIL	C ovarii CDK12 mut	14	6	4.26046633256428	5.49951126218414	CD4+ EM HLA-DR+
260	508	283	307	520	544	217	320	267	323	577	PT_G_REP_TIL_P1_BV510CD4-A-AlexaFluor700CD8-Asubset	9	PT_G	Non_melanoma	REP_TIL	C ovarii CDK12 mut	26	6	5.48591017259114	4.51701500058746	CD4+ EM HLA-DR+
306	504	326	327	530	559	227	292	300	341	728	PT_G_REP_TIL_P1_BV510CD4-A-AlexaFluor700CD8-Asubset	9	PT_G	Non_melanoma	REP_TIL	C ovarii CDK12 mut	13	6	3.98065876496785	5.41025259137725	CD4+ EM HLA-DR+
264	386	248	290	554	614	283	295	251	377	690	PT_G_REP_TIL_P1_BV510CD4-A-AlexaFluor700CD8-Asubset	9	PT_G	Non_melanoma	REP_TIL	C ovarii CDK12 mut	55	6	4.11293768418782	4.20225836873626	CD4+ EM HLA-DR+
295	393	355	309	541	562	236	259	265	319	570	PT_G_REP_TIL_P1_BV510CD4-A-AlexaFluor700CD8-Asubset	9	PT_G	Non_melanoma	REP_TIL	C ovarii CDK12 mut	151	23	2.01044988168233	3.20170738339996	CD4+ EM HLA-DR+
228	366	266	264	455	419	199	279	296	378	656	PT_G_REP_TIL_P1_BV510CD4-A-AlexaFluor700CD8-Asubset	9	PT_G	Non_melanoma	REP_TIL	C ovarii CDK12 mut	68	6	4.96807074082844	3.33005692601776	CD4+ EM HLA-DR+
212	486	226	276	461	531	241	308	254	324	501	PT_G_REP_TIL_P1_BV510CD4-A-AlexaFluor700CD8-Asubset	9	PT_G	Non_melanoma	REP_TIL	C ovarii CDK12 mut	11	6	6.01820826066487	3.04596521497344	CD4+ EM HLA-DR+
261	420	253	296	561	608	207	335	248	337	701	PT_G_REP_TIL_P1_BV510CD4-A-AlexaFluor700CD8-Asubset	9	PT_G	Non_melanoma	REP_TIL	C ovarii CDK12 mut	56	6	4.0246069384908	4.7133879864273	CD4+ EM HLA-DR+
291	377	232	301	521	543	220	287	249	324	621	PT_G_REP_TIL_P1_BV510CD4-A-AlexaFluor700CD8-Asubset	9	PT_G	Non_melanoma	REP_TIL	C ovarii CDK12 mut	68	6	4.41549610627644	3.55928661466216	CD4+ EM HLA-DR+
251	506	255	305	512	570	195	259	296	334	609	PT_G_REP_TIL_P1_BV510CD4-A-AlexaFluor700CD8-Asubset	9	PT_G	Non_melanoma	REP_TIL	C ovarii CDK12 mut	26	6	5.30691122544758	4.59313633084869	CD4+ EM HLA-DR+
224	483	301	310	496	575	244	315	267	376	606	PT_G_REP_TIL_P1_BV510CD4-A-AlexaFluor700CD8-Asubset	9	PT_G	Non_melanoma	REP_TIL	C ovarii CDK12 mut	26	6	4.82799934876912	4.30542280316924	CD4+ EM HLA-DR+
310	479	232	297	619	628	259	345	280	324	729	PT_G_REP_TIL_P1_BV510CD4-A-AlexaFluor700CD8-Asubset	9	PT_G	Non_melanoma	REP_TIL	C ovarii CDK12 mut	14	6	4.40047907365315	5.6691255772171	CD4+ EM HLA-DR+
248	423	240	312	536	566	200	306	243	301	611	PT_G_REP_TIL_P1_BV510CD4-A-AlexaFluor700CD8-Asubset	9	PT_G	Non_melanoma	REP_TIL	C ovarii CDK12 mut	41	6	4.8956949664449	3.91789438367462	CD4+ EM HLA-DR+
251	451	230	303	540	630	255	293	254	343	659	PT_G_REP_TIL_P1_BV510CD4-A-AlexaFluor700CD8-Asubset	9	PT_G	Non_melanoma	REP_TIL	C ovarii CDK12 mut	27	6	4.57699751389973	4.38548328519439	CD4+ EM HLA-DR+
258	394	259	295	527	565	198	280	260	345	602	PT_G_REP_TIL_P1_BV510CD4-A-AlexaFluor700CD8-Asubset	9	PT_G	Non_melanoma	REP_TIL	C ovarii CDK12 mut	41	6	4.6236789180135	3.604030152565	CD4+ EM HLA-DR+
270	528	268	338	570	622	230	352	274	367	682	PT_G_REP_TIL_P1_BV510CD4-A-AlexaFluor700CD8-Asubset	9	PT_G	Non_melanoma	REP_TIL	C ovarii CDK12 mut	14	6	4.4608371211385	5.63022138715362	CD4+ EM HLA-DR+
308	478	362	328	543	674	170	310	293	307	715	PT_G_REP_TIL_P1_BV510CD4-A-AlexaFluor700CD8-Asubset	9	PT_G	Non_melanoma	REP_TIL	C ovarii CDK12 mut	28	6	3.90164207948201	5.34132148862457	CD4+ EM HLA-DR+
237	263	269	305	524	611	227	303	275	326	394	PT_G_REP_TIL_P1_BV510CD4-A-AlexaFluor700CD8-Asubset	9	PT_G	Non_melanoma	REP_TIL	C ovarii CDK12 mut	131	7	4.8749487353658	2.00235392690277	CD4+ EM
432	481	261	306	581	630	197	275	264	341	609	PT_G_REP_TIL_P1_BV510CD4-A-AlexaFluor700CD8-Asubset	9	PT_G	Non_melanoma	REP_TIL	C ovarii CDK12 mut	152	24	4.42160391343586	4.74467899442291	CD4+ EM HLA-DR+
276	388	277	300	586	590	209	357	210	342	597	PT_G_REP_TIL_P1_BV510CD4-A-AlexaFluor700CD8-Asubset	9	PT_G	Non_melanoma	REP_TIL	C ovarii CDK12 mut	42	6	4.4166591121053	4.07533576131439	CD4+ EM HLA-DR+
248	412	270	278	588	618	280	294	207	310	688	PT_G_REP_TIL_P1_BV510CD4-A-AlexaFluor700CD8-Asubset	9	PT_G	Non_melanoma	REP_TIL	C ovarii CDK12 mut	42	6	4.19834208024495	4.53070070386504	CD4+ EM HLA-DR+
281	493	422	335	567	594	248	280	304	355	779	PT_G_REP_TIL_P1_BV510CD4-A-AlexaFluor700CD8-Asubset	9	PT_G	Non_melanoma	REP_TIL	C ovarii CDK12 mut	13	6	3.46118950379841	5.28723623395538	CD4+ EM HLA-DR+
254	461	261	299	570	586	184	351	247	327	592	PT_G_REP_TIL_P1_BV510CD4-A-AlexaFluor700CD8-Asubset	9	PT_G	Non_melanoma	REP_TIL	C ovarii CDK12 mut	41	6	5.03478073609822	4.55625965238189	CD4+ EM HLA-DR+
261	428	270	295	475	499	197	282	241	323	519	PT_G_REP_TIL_P1_BV510CD4-A-AlexaFluor700CD8-Asubset	9	PT_G	Non_melanoma	REP_TIL	C ovarii CDK12 mut	9	6	5.804784531722	2.82398392797088	CD4+ EM HLA-DR+
249	415	281	298	466	473	245	264	267	321	584	PT_G_REP_TIL_P1_BV510CD4-A-AlexaFluor700CD8-Asubset	9	PT_G	Non_melanoma	REP_TIL	C ovarii CDK12 mut	9	6	5.39846777451985	3.23227049947357	CD4+ EM HLA-DR+
300	479	358	337	538	582	226	309	238	500	673	PT_G_REP_TIL_P1_BV510CD4-A-AlexaFluor700CD8-Asubset	9	PT_G	Non_melanoma	REP_TIL	C ovarii CDK12 mut	178	27	2.53782295716755	4.90817167401885	CD4+ EM PD1+
209	405	442	290	349	391	201	246	265	362	447	PT_G_REP_TIL_P1_BV510CD4-A-AlexaFluor700CD8-Asubset	9	PT_G	Non_melanoma	REP_TIL	C ovarii CDK12 mut	144	7	1.96709560883992	0.0946383753476083	CD4+ EM
271	331	260	275	527	575	235	338	239	332	595	PT_G_REP_TIL_P1_BV510CD4-A-AlexaFluor700CD8-Asubset	9	PT_G	Non_melanoma	REP_TIL	C ovarii CDK12 mut	54	6	4.25746416581624	3.30002572179412	CD4+ EM HLA-DR+
227	314	288	290	503	543	167	290	236	294	524	PT_G_REP_TIL_P1_BV510CD4-A-AlexaFluor700CD8-Asubset	9	PT_G	Non_melanoma	REP_TIL	C ovarii CDK12 mut	67	6	4.98953079713337	2.37227227330779	CD4+ EM HLA-DR+
255	535	323	334	539	563	198	291	266	329	627	PT_G_REP_TIL_P1_BV510CD4-A-AlexaFluor700CD8-Asubset	9	PT_G	Non_melanoma	REP_TIL	C ovarii CDK12 mut	13	6	4.74558805955403	5.184032937294	CD4+ EM HLA-DR+
238	461	308	307	501	592	164	287	247	312	543	PT_G_REP_TIL_P1_BV510CD4-A-AlexaFluor700CD8-Asubset	9	PT_G	Non_melanoma	REP_TIL	C ovarii CDK12 mut	12	6	5.60079597962849	3.95102765203094	CD4+ EM HLA-DR+
249	511	345	298	532	635	157	284	242	309	629	PT_G_REP_TIL_P1_BV510CD4-A-AlexaFluor700CD8-Asubset	9	PT_G	Non_melanoma	REP_TIL	C ovarii CDK12 mut	28	6	4.87947487367146	4.95332052350616	CD4+ EM HLA-DR+
249	370	408	408	579	607	232	327	259	338	717	PT_G_REP_TIL_P1_BV510CD4-A-AlexaFluor700CD8-Asubset	9	PT_G	Non_melanoma	REP_TIL	C ovarii CDK12 mut	13	6	3.73002647889607	4.77367260099029	CD4+ EM HLA-DR+
238	271	256	287	515	560	212	286	256	314	636	PT_G_REP_TIL_P1_BV510CD4-A-AlexaFluor700CD8-Asubset	9	PT_G	Non_melanoma	REP_TIL	C ovarii CDK12 mut	68	6	3.98570227159016	2.94319083333587	CD4+ EM HLA-DR+
309	429	351	324	530	589	170	264	259	309	583	PT_G_REP_TIL_P1_BV510CD4-A-AlexaFluor700CD8-Asubset	9	PT_G	Non_melanoma	REP_TIL	C ovarii CDK12 mut	12	6	4.75128626359456	4.36746647000884	CD4+ EM HLA-DR+
216	467	243	280	490	536	198	261	267	312	621	PT_G_REP_TIL_P1_BV510CD4-A-AlexaFluor700CD8-Asubset	9	PT_G	Non_melanoma	REP_TIL	C ovarii CDK12 mut	26	6	5.38556837571614	3.79804041028594	CD4+ EM HLA-DR+
272	512	306	333	568	606	248	348	262	411	652	PT_G_REP_TIL_P1_BV510CD4-A-AlexaFluor700CD8-Asubset	9	PT_G	Non_melanoma	REP_TIL	C ovarii CDK12 mut	14	6	3.67708897126668	5.12819912076568	CD4+ EM HLA-DR+
280	495	255	344	499	573	236	297	289	324	543	PT_G_REP_TIL_P1_BV510CD4-A-AlexaFluor700CD8-Asubset	9	PT_G	Non_melanoma	REP_TIL	C ovarii CDK12 mut	11	6	5.66926073564045	4.22163297772979	CD4+ EM HLA-DR+
293	431	322	289	492	529	208	307	247	334	545	PT_G_REP_TIL_P1_BV510CD4-A-AlexaFluor700CD8-Asubset	9	PT_G	Non_melanoma	REP_TIL	C ovarii CDK12 mut	10	6	5.1542923404073	3.65352584958648	CD4+ EM HLA-DR+
325	554	320	355	493	634	159	250	247	325	577	PT_G_REP_TIL_P1_BV510CD4-A-AlexaFluor700CD8-Asubset	9	PT_G	Non_melanoma	REP_TIL	C ovarii CDK12 mut	12	6	5.10446428788655	5.04107858777618	CD4+ EM HLA-DR+
231	440	257	293	502	538	170	272	246	282	521	PT_G_REP_TIL_P1_BV510CD4-A-AlexaFluor700CD8-Asubset	9	PT_G	Non_melanoma	REP_TIL	C ovarii CDK12 mut	9	6	5.74318241609089	3.05663063169097	CD4+ EM HLA-DR+
219	341	297	292	542	571	193	300	264	345	597	PT_G_REP_TIL_P1_BV510CD4-A-AlexaFluor700CD8-Asubset	9	PT_G	Non_melanoma	REP_TIL	C ovarii CDK12 mut	54	6	4.33396696580403	3.37752511144256	CD4+ EM HLA-DR+
244	382	260	283	498	514	199	267	248	319	546	PT_G_REP_TIL_P1_BV510CD4-A-AlexaFluor700CD8-Asubset	9	PT_G	Non_melanoma	REP_TIL	C ovarii CDK12 mut	9	6	5.43635534776204	2.82753708005523	CD4+ EM HLA-DR+
255	427	249	274	496	555	229	316	260	366	574	PT_G_REP_TIL_P1_BV510CD4-A-AlexaFluor700CD8-Asubset	9	PT_G	Non_melanoma	REP_TIL	C ovarii CDK12 mut	11	6	4.8644654704427	3.65019275785064	CD4+ EM HLA-DR+
227	402	310	294	438	543	224	255	248	430	434	PT_G_REP_TIL_P1_BV510CD4-A-AlexaFluor700CD8-Asubset	9	PT_G	Non_melanoma	REP_TIL	C ovarii CDK12 mut	143	7	2.49644755853169	0.468211551910394	CD4+ EM
263	301	251	299	561	610	178	318	255	325	672	PT_G_REP_TIL_P1_BV510CD4-A-AlexaFluor700CD8-Asubset	9	PT_G	Non_melanoma	REP_TIL	C ovarii CDK12 mut	55	6	3.93947052491658	3.64364125371551	CD4+ EM HLA-DR+
230	475	237	320	478	561	207	304	250	308	502	PT_G_REP_TIL_P1_BV510CD4-A-AlexaFluor700CD8-Asubset	9	PT_G	Non_melanoma	REP_TIL	C ovarii CDK12 mut	11	6	5.98120617402546	3.30833460927581	CD4+ EM HLA-DR+
244	249	251	303	575	601	278	384	276	317	625	PT_G_REP_TIL_P1_BV510CD4-A-AlexaFluor700CD8-Asubset	9	PT_G	Non_melanoma	REP_TIL	C ovarii CDK12 mut	55	6	3.89643501771443	3.3906340801773	CD4+ EM HLA-DR+
240	467	276	271	485	531	233	325	247	313	583	PT_G_REP_TIL_P1_BV510CD4-A-AlexaFluor700CD8-Asubset	9	PT_G	Non_melanoma	REP_TIL	C ovarii CDK12 mut	11	6	5.60378956330769	3.7598979675827	CD4+ EM HLA-DR+
243	498	275	307	530	545	263	287	251	329	567	PT_G_REP_TIL_P1_BV510CD4-A-AlexaFluor700CD8-Asubset	9	PT_G	Non_melanoma	REP_TIL	C ovarii CDK12 mut	11	6	5.53195070756428	4.46813776136016	CD4+ EM HLA-DR+
238	431	238	271	535	588	239	326	246	311	656	PT_G_REP_TIL_P1_BV510CD4-A-AlexaFluor700CD8-Asubset	9	PT_G	Non_melanoma	REP_TIL	C ovarii CDK12 mut	41	6	4.5652277423238	4.47255088925933	CD4+ EM HLA-DR+
287	519	227	295	527	583	278	300	287	345	671	PT_G_REP_TIL_P1_BV510CD4-A-AlexaFluor700CD8-Asubset	9	PT_G	Non_melanoma	REP_TIL	C ovarii CDK12 mut	27	6	4.70940947068684	5.3672080242691	CD4+ EM HLA-DR+
237	362	252	283	502	541	217	304	237	333	597	PT_G_REP_TIL_P1_BV510CD4-A-AlexaFluor700CD8-Asubset	9	PT_G	Non_melanoma	REP_TIL	C ovarii CDK12 mut	68	6	4.83423161042683	3.16848947644805	CD4+ EM HLA-DR+
203	448	373	283	437	529	180	315	260	301	496	PT_G_REP_TIL_P1_BV510CD4-A-AlexaFluor700CD8-Asubset	9	PT_G	Non_melanoma	REP_TIL	C ovarii CDK12 mut	10	6	3.16504001153462	1.31264915109252	CD4+ EM HLA-DR+
222	415	313	263	509	562	232	320	255	309	569	PT_G_REP_TIL_P1_BV510CD4-A-AlexaFluor700CD8-Asubset	9	PT_G	Non_melanoma	REP_TIL	C ovarii CDK12 mut	54	6	5.18755030168049	3.61721231580352	CD4+ EM HLA-DR+
234	368	254	267	408	435	194	292	269	331	435	PT_G_REP_TIL_P1_BV510CD4-A-AlexaFluor700CD8-Asubset	9	PT_G	Non_melanoma	REP_TIL	C ovarii CDK12 mut	23	7	4.68309616578572	-0.0109598582925857	CD4+ EM
287	421	437	297	543	573	282	310	239	585	624	PT_G_REP_TIL_P1_BV510CD4-A-AlexaFluor700CD8-Asubset	9	PT_G	Non_melanoma	REP_TIL	C ovarii CDK12 mut	177	27	1.78807711137288	5.33736374021148	CD4+ EM PD1+
280	345	304	302	559	635	215	318	255	323	452	PT_G_REP_TIL_P1_BV510CD4-A-AlexaFluor700CD8-Asubset	9	PT_G	Non_melanoma	REP_TIL	C ovarii CDK12 mut	54	6	4.94855856431477	2.92695452809905	CD4+ EM HLA-DR+
273	583	330	321	522	567	246	307	334	325	715	PT_G_REP_TIL_P1_BV510CD4-A-AlexaFluor700CD8-Asubset	9	PT_G	Non_melanoma	REP_TIL	C ovarii CDK12 mut	14	6	4.22228788865559	5.47148658872222	CD4+ EM HLA-DR+
297	490	284	335	589	615	240	308	268	353	590	PT_G_REP_TIL_P1_BV510CD4-A-AlexaFluor700CD8-Asubset	9	PT_G	Non_melanoma	REP_TIL	C ovarii CDK12 mut	12	6	5.03768229020588	5.04161789060211	CD4+ EM HLA-DR+
303	423	254	320	526	599	196	283	267	327	743	PT_G_REP_TIL_P1_BV510CD4-A-AlexaFluor700CD8-Asubset	9	PT_G	Non_melanoma	REP_TIL	C ovarii CDK12 mut	56	6	4.18102955354207	4.99428798795318	CD4+ EM HLA-DR+
201	441	229	295	429	497	217	282	253	331	546	PT_G_REP_TIL_P1_BV510CD4-A-AlexaFluor700CD8-Asubset	9	PT_G	Non_melanoma	REP_TIL	C ovarii CDK12 mut	9	6	5.71264624131672	2.5478298866806	CD4+ EM HLA-DR+
267	413	254	295	482	551	209	305	258	320	598	PT_G_REP_TIL_P1_BV510CD4-A-AlexaFluor700CD8-Asubset	9	PT_G	Non_melanoma	REP_TIL	C ovarii CDK12 mut	41	6	4.96628880036824	3.47393228650665	CD4+ EM HLA-DR+
318	527	355	359	618	616	213	316	285	340	706	PT_G_REP_TIL_P1_BV510CD4-A-AlexaFluor700CD8-Asubset	9	PT_G	Non_melanoma	REP_TIL	C ovarii CDK12 mut	14	6	4.02354549897664	5.6535325253067	CD4+ EM HLA-DR+
294	373	248	297	543	528	219	322	270	338	659	PT_G_REP_TIL_P1_BV510CD4-A-AlexaFluor700CD8-Asubset	9	PT_G	Non_melanoma	REP_TIL	C ovarii CDK12 mut	68	6	4.15587496293538	3.86782076001739	CD4+ EM HLA-DR+
282	489	231	262	541	618	276	343	262	330	617	PT_G_REP_TIL_P1_BV510CD4-A-AlexaFluor700CD8-Asubset	9	PT_G	Non_melanoma	REP_TIL	C ovarii CDK12 mut	27	6	5.05120253098958	5.2576093876419	CD4+ EM HLA-DR+
276	510	284	306	504	580	198	319	257	550	492	PT_G_REP_TIL_P1_BV510CD4-A-AlexaFluor700CD8-Asubset	9	PT_G	Non_melanoma	REP_TIL	C ovarii CDK12 mut	176	27	2.31741261018269	4.09820057988738	CD4+ EM PD1+
241	480	261	295	523	574	199	292	244	323	602	PT_G_REP_TIL_P1_BV510CD4-A-AlexaFluor700CD8-Asubset	9	PT_G	Non_melanoma	REP_TIL	C ovarii CDK12 mut	41	6	5.28301882279866	4.54840232968902	CD4+ EM HLA-DR+
274	342	255	284	545	586	224	311	239	377	650	PT_G_REP_TIL_P1_BV510CD4-A-AlexaFluor700CD8-Asubset	9	PT_G	Non_melanoma	REP_TIL	C ovarii CDK12 mut	55	6	3.84436010850422	3.75894930005645	CD4+ EM HLA-DR+
302	442	362	301	511	575	158	272	259	470	493	PT_G_REP_TIL_P1_BV510CD4-A-AlexaFluor700CD8-Asubset	9	PT_G	Non_melanoma	REP_TIL	C ovarii CDK12 mut	176	27	1.88975023759358	3.62675644994354	CD4+ EM PD1+
253	443	317	325	572	635	221	337	266	385	602	PT_G_REP_TIL_P1_BV510CD4-A-AlexaFluor700CD8-Asubset	9	PT_G	Non_melanoma	REP_TIL	C ovarii CDK12 mut	42	6	4.44300484193318	4.50638010144805	CD4+ EM HLA-DR+
258	492	274	303	462	572	228	220	246	329	513	PT_G_REP_TIL_P1_BV510CD4-A-AlexaFluor700CD8-Asubset	9	PT_G	Non_melanoma	REP_TIL	C ovarii CDK12 mut	10	6	5.85254168046467	3.41241910100555	CD4+ EM HLA-DR+
250	531	400	325	503	603	193	307	295	354	605	PT_G_REP_TIL_P1_BV510CD4-A-AlexaFluor700CD8-Asubset	9	PT_G	Non_melanoma	REP_TIL	C ovarii CDK12 mut	13	6	3.26182555688374	4.41302873731231	CD4+ EM HLA-DR+
210	386	255	280	503	582	177	280	247	308	574	PT_G_REP_TIL_P1_BV510CD4-A-AlexaFluor700CD8-Asubset	9	PT_G	Non_melanoma	REP_TIL	C ovarii CDK12 mut	54	6	5.09082865251057	3.1660316193161	CD4+ EM HLA-DR+
229	388	287	292	514	617	184	261	278	329	570	PT_G_REP_TIL_P1_BV510CD4-A-AlexaFluor700CD8-Asubset	9	PT_G	Non_melanoma	REP_TIL	C ovarii CDK12 mut	54	6	4.86624931825154	3.26589729428863	CD4+ EM HLA-DR+
271	416	243	295	564	555	213	338	264	323	617	PT_G_REP_TIL_P1_BV510CD4-A-AlexaFluor700CD8-Asubset	9	PT_G	Non_melanoma	REP_TIL	C ovarii CDK12 mut	41	6	4.66982817185872	4.23835136533355	CD4+ EM HLA-DR+
248	404	320	294	527	587	186	311	264	317	554	PT_G_REP_TIL_P1_BV510CD4-A-AlexaFluor700CD8-Asubset	9	PT_G	Non_melanoma	REP_TIL	C ovarii CDK12 mut	54	6	4.85659050477498	3.6446144783554	CD4+ EM HLA-DR+
239	403	270	289	523	560	199	320	247	312	627	PT_G_REP_TIL_P1_BV510CD4-A-AlexaFluor700CD8-Asubset	9	PT_G	Non_melanoma	REP_TIL	C ovarii CDK12 mut	41	6	4.59602379334919	3.91158773542022	CD4+ EM HLA-DR+
203	456	291	320	500	571	205	279	250	306	517	PT_G_REP_TIL_P1_BV510CD4-A-AlexaFluor700CD8-Asubset	9	PT_G	Non_melanoma	REP_TIL	C ovarii CDK12 mut	10	6	5.83705019486897	3.48372389913177	CD4+ EM HLA-DR+
276	566	250	276	574	585	287	365	244	344	692	PT_G_REP_TIL_P1_BV510CD4-A-AlexaFluor700CD8-Asubset	9	PT_G	Non_melanoma	REP_TIL	C ovarii CDK12 mut	14	6	4.71112799180501	5.68826534391021	CD4+ EM HLA-DR+
332	463	292	336	576	630	203	304	247	325	685	PT_G_REP_TIL_P1_BV510CD4-A-AlexaFluor700CD8-Asubset	9	PT_G	Non_melanoma	REP_TIL	C ovarii CDK12 mut	28	6	4.22839617265217	5.24479725003814	CD4+ EM HLA-DR+
278	497	289	328	529	597	167	276	240	301	566	PT_G_REP_TIL_P1_BV510CD4-A-AlexaFluor700CD8-Asubset	9	PT_G	Non_melanoma	REP_TIL	C ovarii CDK12 mut	12	6	5.43518614305012	4.51009943128204	CD4+ EM HLA-DR+
262	523	251	323	498	603	254	294	267	320	462	PT_G_REP_TIL_P1_BV510CD4-A-AlexaFluor700CD8-Asubset	9	PT_G	Non_melanoma	REP_TIL	C ovarii CDK12 mut	11	6	5.92101549638264	3.77082731366729	CD4+ EM HLA-DR+
233	253	277	274	486	552	168	277	250	409	521	PT_G_REP_TIL_P1_BV510CD4-A-AlexaFluor700CD8-Asubset	9	PT_G	Non_melanoma	REP_TIL	C ovarii CDK12 mut	80	12	3.76203512681477	1.2436157667694	CD4+ EM
214	394	248	295	525	563	181	285	246	315	666	PT_G_REP_TIL_P1_BV510CD4-A-AlexaFluor700CD8-Asubset	9	PT_G	Non_melanoma	REP_TIL	C ovarii CDK12 mut	41	6	4.30615877641194	4.02345826268768	CD4+ EM HLA-DR+
262	535	298	342	521	589	222	288	283	330	611	PT_G_REP_TIL_P1_BV510CD4-A-AlexaFluor700CD8-Asubset	9	PT_G	Non_melanoma	REP_TIL	C ovarii CDK12 mut	27	6	5.05372786057942	5.13401748777007	CD4+ EM HLA-DR+
246	455	278	307	456	538	198	272	253	317	497	PT_G_REP_TIL_P1_BV510CD4-A-AlexaFluor700CD8-Asubset	9	PT_G	Non_melanoma	REP_TIL	C ovarii CDK12 mut	10	6	5.92753767503254	2.9523070061264	CD4+ EM HLA-DR+
298	439	235	256	410	562	225	320	287	462	483	PT_G_REP_TIL_P1_BV510CD4-A-AlexaFluor700CD8-Asubset	9	PT_G	Non_melanoma	REP_TIL	C ovarii CDK12 mut	170	23	2.44600176347249	3.00320603490447	CD4+ EM HLA-DR+
308	435	237	303	494	548	256	356	264	469	557	PT_G_REP_TIL_P1_BV510CD4-A-AlexaFluor700CD8-Asubset	9	PT_G	Non_melanoma	REP_TIL	C ovarii CDK12 mut	176	27	2.90939616693013	3.82032897115325	CD4+ EM PD1+
256	477	252	319	507	522	224	248	268	337	634	PT_G_REP_TIL_P1_BV510CD4-A-AlexaFluor700CD8-Asubset	9	PT_G	Non_melanoma	REP_TIL	C ovarii CDK12 mut	26	6	5.1702573253011	4.35876752973174	CD4+ EM HLA-DR+
219	507	271	299	507	584	250	341	261	343	635	PT_G_REP_TIL_P1_BV510CD4-A-AlexaFluor700CD8-Asubset	9	PT_G	Non_melanoma	REP_TIL	C ovarii CDK12 mut	27	6	5.35663342011921	4.85789110303497	CD4+ EM HLA-DR+
250	472	289	315	461	531	214	275	231	323	512	PT_G_REP_TIL_P1_BV510CD4-A-AlexaFluor700CD8-Asubset	9	PT_G	Non_melanoma	REP_TIL	C ovarii CDK12 mut	10	6	5.89532398713582	3.10178401113128	CD4+ EM HLA-DR+
258	300	243	268	482	581	228	300	241	326	574	PT_G_REP_TIL_P1_BV510CD4-A-AlexaFluor700CD8-Asubset	9	PT_G	Non_melanoma	REP_TIL	C ovarii CDK12 mut	67	6	4.36936735642903	2.58555128217315	CD4+ EM HLA-DR+
234	450	247	280	502	579	167	305	254	304	499	PT_G_REP_TIL_P1_BV510CD4-A-AlexaFluor700CD8-Asubset	9	PT_G	Non_melanoma	REP_TIL	C ovarii CDK12 mut	11	6	5.80108189118855	3.13484098554229	CD4+ EM HLA-DR+
213	452	264	313	449	511	215	274	264	331	527	PT_G_REP_TIL_P1_BV510CD4-A-AlexaFluor700CD8-Asubset	9	PT_G	Non_melanoma	REP_TIL	C ovarii CDK12 mut	10	6	5.85965418351643	2.96338417173004	CD4+ EM HLA-DR+
263	420	268	275	489	553	224	323	246	302	520	PT_G_REP_TIL_P1_BV510CD4-A-AlexaFluor700CD8-Asubset	9	PT_G	Non_melanoma	REP_TIL	C ovarii CDK12 mut	11	6	5.66580843461506	3.1185758316574	CD4+ EM HLA-DR+
236	393	270	302	563	625	220	317	266	312	654	PT_G_REP_TIL_P1_BV510CD4-A-AlexaFluor700CD8-Asubset	9	PT_G	Non_melanoma	REP_TIL	C ovarii CDK12 mut	55	6	4.19971298707478	4.26707126737212	CD4+ EM HLA-DR+
242	473	306	349	556	621	149	291	348	330	737	PT_G_REP_TIL_P1_BV510CD4-A-AlexaFluor700CD8-Asubset	9	PT_G	Non_melanoma	REP_TIL	C ovarii CDK12 mut	56	6	3.99327492249959	5.34328033567046	CD4+ EM HLA-DR+
283	440	265	294	499	560	193	291	287	300	583	PT_G_REP_TIL_P1_BV510CD4-A-AlexaFluor700CD8-Asubset	9	PT_G	Non_melanoma	REP_TIL	C ovarii CDK12 mut	26	6	5.16430353654378	3.91564514279937	CD4+ EM HLA-DR+
257	501	307	293	527	566	247	309	265	332	601	PT_G_REP_TIL_P1_BV510CD4-A-AlexaFluor700CD8-Asubset	9	PT_G	Non_melanoma	REP_TIL	C ovarii CDK12 mut	27	6	5.11111425889485	4.69526245236968	CD4+ EM HLA-DR+
219	472	250	271	526	557	203	337	259	317	584	PT_G_REP_TIL_P1_BV510CD4-A-AlexaFluor700CD8-Asubset	9	PT_G	Non_melanoma	REP_TIL	C ovarii CDK12 mut	11	6	5.3691565944051	4.36823036313629	CD4+ EM HLA-DR+
243	521	304	248	539	628	233	385	282	321	571	PT_G_REP_TIL_P1_BV510CD4-A-AlexaFluor700CD8-Asubset	9	PT_G	Non_melanoma	REP_TIL	C ovarii CDK12 mut	27	6	5.44220661653035	4.81247999311065	CD4+ EM HLA-DR+
263	491	262	320	574	603	220	298	246	335	610	PT_G_REP_TIL_P1_BV510CD4-A-AlexaFluor700CD8-Asubset	9	PT_G	Non_melanoma	REP_TIL	C ovarii CDK12 mut	27	6	4.98123669160359	5.05663444638824	CD4+ EM HLA-DR+
269	407	269	305	540	628	180	303	251	382	670	PT_G_REP_TIL_P1_BV510CD4-A-AlexaFluor700CD8-Asubset	9	PT_G	Non_melanoma	REP_TIL	C ovarii CDK12 mut	56	6	4.05297684205525	4.67421390653228	CD4+ EM HLA-DR+
232	472	263	292	500	594	181	326	237	338	654	PT_G_REP_TIL_P1_BV510CD4-A-AlexaFluor700CD8-Asubset	9	PT_G	Non_melanoma	REP_TIL	C ovarii CDK12 mut	41	6	4.83605646623128	4.67103101850128	CD4+ EM HLA-DR+
279	429	266	314	544	583	226	322	253	338	589	PT_G_REP_TIL_P1_BV510CD4-A-AlexaFluor700CD8-Asubset	9	PT_G	Non_melanoma	REP_TIL	C ovarii CDK12 mut	41	6	4.85415815843098	4.25918008924102	CD4+ EM HLA-DR+
276	406	249	284	581	589	251	361	246	324	680	PT_G_REP_TIL_P1_BV510CD4-A-AlexaFluor700CD8-Asubset	9	PT_G	Non_melanoma	REP_TIL	C ovarii CDK12 mut	42	6	4.11726021302693	4.57197048307037	CD4+ EM HLA-DR+
273	439	475	305	446	553	220	285	252	635	586	PT_G_REP_TIL_P1_BV510CD4-A-AlexaFluor700CD8-Asubset	9	PT_G	Non_melanoma	REP_TIL	C ovarii CDK12 mut	177	27	1.82850861085408	4.90584995389556	CD4+ EM PD1+
244	383	258	287	560	600	194	332	243	316	564	PT_G_REP_TIL_P1_BV510CD4-A-AlexaFluor700CD8-Asubset	9	PT_G	Non_melanoma	REP_TIL	C ovarii CDK12 mut	54	6	4.70553278459065	3.61752345204925	CD4+ EM HLA-DR+
309	521	343	347	539	585	206	277	273	322	568	PT_G_REP_TIL_P1_BV510CD4-A-AlexaFluor700CD8-Asubset	9	PT_G	Non_melanoma	REP_TIL	C ovarii CDK12 mut	12	6	5.10177778733723	4.74537756085967	CD4+ EM HLA-DR+
243	353	288	286	560	589	216	315	224	302	587	PT_G_REP_TIL_P1_BV510CD4-A-AlexaFluor700CD8-Asubset	9	PT_G	Non_melanoma	REP_TIL	C ovarii CDK12 mut	54	6	4.37505650056355	3.49123837590789	CD4+ EM HLA-DR+
273	532	289	325	574	632	202	359	237	381	662	PT_G_REP_TIL_P1_BV510CD4-A-AlexaFluor700CD8-Asubset	9	PT_G	Non_melanoma	REP_TIL	C ovarii CDK12 mut	28	6	4.40536856187336	5.58337547422027	CD4+ EM HLA-DR+
316	405	293	294	540	615	204	361	270	316	730	PT_G_REP_TIL_P1_BV510CD4-A-AlexaFluor700CD8-Asubset	9	PT_G	Non_melanoma	REP_TIL	C ovarii CDK12 mut	56	6	4.01661848557942	4.87242939115142	CD4+ EM HLA-DR+
299	462	254	299	513	599	205	285	251	291	667	PT_G_REP_TIL_P1_BV510CD4-A-AlexaFluor700CD8-Asubset	9	PT_G	Non_melanoma	REP_TIL	C ovarii CDK12 mut	56	6	4.47804140580647	4.81648208737945	CD4+ EM HLA-DR+
245	404	284	322	578	651	186	376	274	340	660	PT_G_REP_TIL_P1_BV510CD4-A-AlexaFluor700CD8-Asubset	9	PT_G	Non_melanoma	REP_TIL	C ovarii CDK12 mut	42	6	4.10741543305867	4.58813335538482	CD4+ EM HLA-DR+
277	441	239	322	564	602	213	341	245	304	642	PT_G_REP_TIL_P1_BV510CD4-A-AlexaFluor700CD8-Asubset	9	PT_G	Non_melanoma	REP_TIL	C ovarii CDK12 mut	42	6	4.53235983384602	4.86995317578887	CD4+ EM HLA-DR+
243	434	349	281	506	599	207	290	246	311	613	PT_G_REP_TIL_P1_BV510CD4-A-AlexaFluor700CD8-Asubset	9	PT_G	Non_melanoma	REP_TIL	C ovarii CDK12 mut	41	6	4.28338932527058	4.0389232838211	CD4+ EM HLA-DR+
272	526	264	302	534	558	190	252	262	350	677	PT_G_REP_TIL_P1_BV510CD4-A-AlexaFluor700CD8-Asubset	9	PT_G	Non_melanoma	REP_TIL	C ovarii CDK12 mut	26	6	4.62734913362019	5.20285846829986	CD4+ EM HLA-DR+
313	482	264	272	553	560	236	335	241	351	562	PT_G_REP_TIL_P1_BV510CD4-A-AlexaFluor700CD8-Asubset	9	PT_G	Non_melanoma	REP_TIL	C ovarii CDK12 mut	27	6	5.33549093736165	4.50960638166046	CD4+ EM HLA-DR+
244	490	414	314	557	586	192	307	285	320	527	PT_G_REP_TIL_P1_BV510CD4-A-AlexaFluor700CD8-Asubset	9	PT_G	Non_melanoma	REP_TIL	C ovarii CDK12 mut	151	23	2.88208889497273	3.43185832143402	CD4+ EM HLA-DR+
304	537	281	372	491	657	237	284	248	328	641	PT_G_REP_TIL_P1_BV510CD4-A-AlexaFluor700CD8-Asubset	9	PT_G	Non_melanoma	REP_TIL	C ovarii CDK12 mut	14	6	4.82062506211751	5.37807418943023	CD4+ EM HLA-DR+
236	436	367	327	508	584	192	309	260	334	646	PT_G_REP_TIL_P1_BV510CD4-A-AlexaFluor700CD8-Asubset	9	PT_G	Non_melanoma	REP_TIL	C ovarii CDK12 mut	13	6	3.87404703629963	4.35498907209014	CD4+ EM HLA-DR+
270	456	275	321	507	574	182	300	260	317	597	PT_G_REP_TIL_P1_BV510CD4-A-AlexaFluor700CD8-Asubset	9	PT_G	Non_melanoma	REP_TIL	C ovarii CDK12 mut	26	6	5.17861914170735	4.30723144651031	CD4+ EM HLA-DR+
241	480	280	351	545	651	184	270	267	316	705	PT_G_REP_TIL_P1_BV510CD4-A-AlexaFluor700CD8-Asubset	9	PT_G	Non_melanoma	REP_TIL	C ovarii CDK12 mut	56	6	4.40697741044514	5.24866535306548	CD4+ EM HLA-DR+
231	488	250	277	514	554	220	315	237	321	471	PT_G_REP_TIL_P1_BV510CD4-A-AlexaFluor700CD8-Asubset	9	PT_G	Non_melanoma	REP_TIL	C ovarii CDK12 mut	11	6	5.98954939378254	3.38203360677337	CD4+ EM HLA-DR+
302	506	307	309	551	596	163	307	250	427	600	PT_G_REP_TIL_P1_BV510CD4-A-AlexaFluor700CD8-Asubset	9	PT_G	Non_melanoma	REP_TIL	C ovarii CDK12 mut	12	6	3.50071692002766	4.81404115796661	CD4+ EM HLA-DR+
329	392	256	324	613	631	213	368	241	353	701	PT_G_REP_TIL_P1_BV510CD4-A-AlexaFluor700CD8-Asubset	9	PT_G	Non_melanoma	REP_TIL	C ovarii CDK12 mut	42	6	4.07509636414998	4.72972728849029	CD4+ EM HLA-DR+
224	345	230	289	457	492	205	290	249	321	581	PT_G_REP_TIL_P1_BV510CD4-A-AlexaFluor700CD8-Asubset	9	PT_G	Non_melanoma	REP_TIL	C ovarii CDK12 mut	9	6	5.15113853944294	2.37929823041534	CD4+ EM HLA-DR+
242	476	251	290	564	580	255	309	250	344	648	PT_G_REP_TIL_P1_BV510CD4-A-AlexaFluor700CD8-Asubset	9	PT_G	Non_melanoma	REP_TIL	C ovarii CDK12 mut	27	6	4.81182312501423	5.02350618482208	CD4+ EM HLA-DR+
248	496	365	277	562	563	188	357	231	324	608	PT_G_REP_TIL_P1_BV510CD4-A-AlexaFluor700CD8-Asubset	9	PT_G	Non_melanoma	REP_TIL	C ovarii CDK12 mut	28	6	4.20107531083577	5.02235271573638	CD4+ EM HLA-DR+
228	462	232	287	540	563	260	357	262	347	596	PT_G_REP_TIL_P1_BV510CD4-A-AlexaFluor700CD8-Asubset	9	PT_G	Non_melanoma	REP_TIL	C ovarii CDK12 mut	27	6	5.38391041291707	4.54863359571075	CD4+ EM HLA-DR+
255	379	247	298	526	587	221	322	270	352	622	PT_G_REP_TIL_P1_BV510CD4-A-AlexaFluor700CD8-Asubset	9	PT_G	Non_melanoma	REP_TIL	C ovarii CDK12 mut	54	6	4.31166481507771	3.6547348702011	CD4+ EM HLA-DR+
242	439	239	306	557	620	237	308	269	316	643	PT_G_REP_TIL_P1_BV510CD4-A-AlexaFluor700CD8-Asubset	9	PT_G	Non_melanoma	REP_TIL	C ovarii CDK12 mut	41	6	4.63122391236775	4.39539100766754	CD4+ EM HLA-DR+
260	529	254	382	573	655	190	311	231	318	543	PT_G_REP_TIL_P1_BV510CD4-A-AlexaFluor700CD8-Asubset	9	PT_G	Non_melanoma	REP_TIL	C ovarii CDK12 mut	12	6	5.23427605164998	4.92097856641387	CD4+ EM HLA-DR+
212	351	251	288	472	542	197	269	266	318	549	PT_G_REP_TIL_P1_BV510CD4-A-AlexaFluor700CD8-Asubset	9	PT_G	Non_melanoma	REP_TIL	C ovarii CDK12 mut	9	6	5.2193238688802	2.1211108171997	CD4+ EM HLA-DR+
273	484	319	327	558	607	198	308	252	288	561	PT_G_REP_TIL_P1_BV510CD4-A-AlexaFluor700CD8-Asubset	9	PT_G	Non_melanoma	REP_TIL	C ovarii CDK12 mut	12	6	5.21500753892415	4.52613498807525	CD4+ EM HLA-DR+
282	393	271	301	560	612	205	288	263	313	713	PT_G_REP_TIL_P1_BV510CD4-A-AlexaFluor700CD8-Asubset	9	PT_G	Non_melanoma	REP_TIL	C ovarii CDK12 mut	56	6	3.98355841172688	4.52668811917877	CD4+ EM HLA-DR+
301	266	256	279	533	565	198	302	232	472	534	PT_G_REP_TIL_P1_BV510CD4-A-AlexaFluor700CD8-Asubset	9	PT_G	Non_melanoma	REP_TIL	C ovarii CDK12 mut	67	6	1.36244642270558	2.40755273938751	CD4+ EM HLA-DR+
261	400	273	307	506	651	212	334	248	342	519	PT_G_REP_TIL_P1_BV510CD4-A-AlexaFluor700CD8-Asubset	9	PT_G	Non_melanoma	REP_TIL	C ovarii CDK12 mut	54	6	5.36454844010823	3.52074744344329	CD4+ EM HLA-DR+
252	451	309	322	548	613	202	255	237	324	613	PT_G_REP_TIL_P1_BV510CD4-A-AlexaFluor700CD8-Asubset	9	PT_G	Non_melanoma	REP_TIL	C ovarii CDK12 mut	41	6	4.72661757005208	4.54887249112701	CD4+ EM HLA-DR+
261	504	259	336	604	679	195	358	306	333	699	PT_G_REP_TIL_P1_BV510CD4-A-AlexaFluor700CD8-Asubset	9	PT_G	Non_melanoma	REP_TIL	C ovarii CDK12 mut	14	6	4.36960148347371	5.61971523404693	CD4+ EM HLA-DR+
324	553	293	337	520	627	185	345	258	319	655	PT_G_REP_TIL_P1_BV510CD4-A-AlexaFluor700CD8-Asubset	9	PT_G	Non_melanoma	REP_TIL	C ovarii CDK12 mut	28	6	4.56285738481038	5.58670141339874	CD4+ EM HLA-DR+
221	471	281	305	578	623	179	319	251	331	700	PT_G_REP_TIL_P1_BV510CD4-A-AlexaFluor700CD8-Asubset	9	PT_G	Non_melanoma	REP_TIL	C ovarii CDK12 mut	56	6	4.16596340669148	5.07587482572173	CD4+ EM HLA-DR+
251	371	320	306	562	588	163	277	239	351	731	PT_G_REP_TIL_P1_BV510CD4-A-AlexaFluor700CD8-Asubset	9	PT_G	Non_melanoma	REP_TIL	C ovarii CDK12 mut	56	6	3.95554661286824	4.51921417356109	CD4+ EM HLA-DR+
294	508	287	337	514	562	185	220	264	325	667	PT_G_REP_TIL_P1_BV510CD4-A-AlexaFluor700CD8-Asubset	9	PT_G	Non_melanoma	REP_TIL	C ovarii CDK12 mut	26	6	4.75937056077473	4.95602895856475	CD4+ EM HLA-DR+
234	469	272	313	468	497	184	231	253	327	561	PT_G_REP_TIL_P1_BV510CD4-A-AlexaFluor700CD8-Asubset	9	PT_G	Non_melanoma	REP_TIL	C ovarii CDK12 mut	26	6	5.77562880052083	3.47020127416229	CD4+ EM HLA-DR+
224	367	328	280	530	623	205	297	251	300	564	PT_G_REP_TIL_P1_BV510CD4-A-AlexaFluor700CD8-Asubset	9	PT_G	Non_melanoma	REP_TIL	C ovarii CDK12 mut	54	6	4.56924175752156	3.39172055364227	CD4+ EM HLA-DR+
213	434	270	280	506	578	236	294	252	307	613	PT_G_REP_TIL_P1_BV510CD4-A-AlexaFluor700CD8-Asubset	9	PT_G	Non_melanoma	REP_TIL	C ovarii CDK12 mut	41	6	4.95289968980305	3.93867447019195	CD4+ EM HLA-DR+
240	473	277	315	565	571	212	315	263	329	591	PT_G_REP_TIL_P1_BV510CD4-A-AlexaFluor700CD8-Asubset	9	PT_G	Non_melanoma	REP_TIL	C ovarii CDK12 mut	41	6	5.13260387910359	4.51982643247222	CD4+ EM HLA-DR+
244	488	327	320	488	614	177	291	243	313	607	PT_G_REP_TIL_P1_BV510CD4-A-AlexaFluor700CD8-Asubset	9	PT_G	Non_melanoma	REP_TIL	C ovarii CDK12 mut	12	6	5.00022053254597	4.65457441449737	CD4+ EM HLA-DR+
288	486	266	323	517	547	222	257	274	314	666	PT_G_REP_TIL_P1_BV510CD4-A-AlexaFluor700CD8-Asubset	9	PT_G	Non_melanoma	REP_TIL	C ovarii CDK12 mut	26	6	4.68832420838826	4.85807134748077	CD4+ EM HLA-DR+
275	506	295	333	528	537	228	295	262	302	632	PT_G_REP_TIL_P1_BV510CD4-A-AlexaFluor700CD8-Asubset	9	PT_G	Non_melanoma	REP_TIL	C ovarii CDK12 mut	26	6	4.92278503907673	4.93839647412872	CD4+ EM HLA-DR+
241	399	244	276	518	588	210	310	263	303	545	PT_G_REP_TIL_P1_BV510CD4-A-AlexaFluor700CD8-Asubset	9	PT_G	Non_melanoma	REP_TIL	C ovarii CDK12 mut	54	6	5.2577555133199	3.29568268895721	CD4+ EM HLA-DR+
221	394	293	308	496	558	216	298	234	326	617	PT_G_REP_TIL_P1_BV510CD4-A-AlexaFluor700CD8-Asubset	9	PT_G	Non_melanoma	REP_TIL	C ovarii CDK12 mut	41	6	4.81366419328206	3.60074736714935	CD4+ EM HLA-DR+
317	386	258	288	512	644	183	324	225	274	530	PT_G_REP_TIL_P1_BV510CD4-A-AlexaFluor700CD8-Asubset	9	PT_G	Non_melanoma	REP_TIL	C ovarii CDK12 mut	25	6	4.58067726624959	2.90125324369048	CD4+ EM HLA-DR+
314	618	276	336	609	708	238	370	281	338	745	PT_G_REP_TIL_P1_BV510CD4-A-AlexaFluor700CD8-Asubset	9	PT_G	Non_melanoma	REP_TIL	C ovarii CDK12 mut	14	6	4.38143419755452	5.82547142148589	CD4+ EM HLA-DR+
233	435	258	289	503	561	264	321	254	335	538	PT_G_REP_TIL_P1_BV510CD4-A-AlexaFluor700CD8-Asubset	9	PT_G	Non_melanoma	REP_TIL	C ovarii CDK12 mut	11	6	5.66166615022175	3.53176738858795	CD4+ EM HLA-DR+
285	341	262	294	494	603	168	290	237	320	424	PT_G_REP_TIL_P1_BV510CD4-A-AlexaFluor700CD8-Asubset	9	PT_G	Non_melanoma	REP_TIL	C ovarii CDK12 mut	23	7	5.12806486619465	2.46794273496246	CD4+ EM
250	388	261	292	507	548	185	297	224	338	615	PT_G_REP_TIL_P1_BV510CD4-A-AlexaFluor700CD8-Asubset	9	PT_G	Non_melanoma	REP_TIL	C ovarii CDK12 mut	41	6	4.73862719071858	3.49562050939178	CD4+ EM HLA-DR+
262	500	238	284	483	554	215	308	278	389	542	PT_G_REP_TIL_P1_BV510CD4-A-AlexaFluor700CD8-Asubset	9	PT_G	Non_melanoma	REP_TIL	C ovarii CDK12 mut	11	6	5.612730260024	3.92155291677093	CD4+ EM HLA-DR+
225	443	302	305	478	544	155	273	250	323	605	PT_G_REP_TIL_P1_BV510CD4-A-AlexaFluor700CD8-Asubset	9	PT_G	Non_melanoma	REP_TIL	C ovarii CDK12 mut	26	6	5.1299855662679	3.85731103063201	CD4+ EM HLA-DR+
241	518	409	329	483	426	232	281	247	593	645	PT_G_REP_TIL_P1_BV510CD4-A-AlexaFluor700CD8-Asubset	9	PT_G	Non_melanoma	REP_TIL	C ovarii CDK12 mut	177	27	1.87044071687214	4.73563959241485	CD4+ EM PD1+
238	477	300	290	486	549	192	277	235	340	639	PT_G_REP_TIL_P1_BV510CD4-A-AlexaFluor700CD8-Asubset	9	PT_G	Non_melanoma	REP_TIL	C ovarii CDK12 mut	26	6	4.8992874575948	4.42316009641265	CD4+ EM HLA-DR+
287	378	247	300	594	613	261	371	220	339	661	PT_G_REP_TIL_P1_BV510CD4-A-AlexaFluor700CD8-Asubset	9	PT_G	Non_melanoma	REP_TIL	C ovarii CDK12 mut	42	6	4.10477470887654	4.48730280042266	CD4+ EM HLA-DR+
274	494	283	318	520	602	234	321	250	373	562	PT_G_REP_TIL_P1_BV510CD4-A-AlexaFluor700CD8-Asubset	9	PT_G	Non_melanoma	REP_TIL	C ovarii CDK12 mut	12	6	5.20150923264973	4.6441331112442	CD4+ EM HLA-DR+
246	451	270	299	485	565	214	257	244	318	528	PT_G_REP_TIL_P1_BV510CD4-A-AlexaFluor700CD8-Asubset	9	PT_G	Non_melanoma	REP_TIL	C ovarii CDK12 mut	10	6	5.83794283402913	3.41411091924285	CD4+ EM HLA-DR+
238	327	258	250	495	517	226	302	241	330	490	PT_G_REP_TIL_P1_BV510CD4-A-AlexaFluor700CD8-Asubset	9	PT_G	Non_melanoma	REP_TIL	C ovarii CDK12 mut	67	6	5.19883131516926	2.04215194821929	CD4+ EM HLA-DR+
239	422	254	327	490	567	236	242	271	325	537	PT_G_REP_TIL_P1_BV510CD4-A-AlexaFluor700CD8-Asubset	9	PT_G	Non_melanoma	REP_TIL	C ovarii CDK12 mut	24	6	5.46578001512044	2.72660138249969	CD4+ EM HLA-DR+
238	334	250	275	405	456	206	267	253	345	426	PT_G_REP_TIL_P1_BV510CD4-A-AlexaFluor700CD8-Asubset	9	PT_G	Non_melanoma	REP_TIL	C ovarii CDK12 mut	130	7	4.55306553376668	-0.2072044110241	CD4+ EM
212	364	285	303	472	458	220	258	246	307	498	PT_G_REP_TIL_P1_BV510CD4-A-AlexaFluor700CD8-Asubset	9	PT_G	Non_melanoma	REP_TIL	C ovarii CDK12 mut	9	6	5.61939024461262	2.18102433324432	CD4+ EM HLA-DR+
240	528	308	289	538	532	217	328	242	333	727	PT_G_REP_TIL_P1_BV510CD4-A-AlexaFluor700CD8-Asubset	9	PT_G	Non_melanoma	REP_TIL	C ovarii CDK12 mut	13	6	4.3859088374471	5.15943576932525	CD4+ EM HLA-DR+
219	422	225	271	443	453	219	287	237	309	535	PT_G_REP_TIL_P1_BV510CD4-A-AlexaFluor700CD8-Asubset	9	PT_G	Non_melanoma	REP_TIL	C ovarii CDK12 mut	9	6	5.74867081178181	2.31377484441375	CD4+ EM HLA-DR+
336	581	418	400	641	640	236	396	313	330	741	PT_G_REP_TIL_P1_BV510CD4-A-AlexaFluor700CD8-Asubset	9	PT_G	Non_melanoma	REP_TIL	C ovarii CDK12 mut	166	24	3.81918692124837	5.65317251325225	CD4+ EM HLA-DR+
241	474	228	321	605	599	265	335	220	335	634	PT_G_REP_TIL_P1_BV510CD4-A-AlexaFluor700CD8-Asubset	9	PT_G	Non_melanoma	REP_TIL	C ovarii CDK12 mut	27	6	4.82909225953572	5.17310096860504	CD4+ EM HLA-DR+
260	387	273	277	576	565	176	305	193	292	672	PT_G_REP_TIL_P1_BV510CD4-A-AlexaFluor700CD8-Asubset	9	PT_G	Non_melanoma	REP_TIL	C ovarii CDK12 mut	41	6	4.21151661408894	4.08323146939849	CD4+ EM HLA-DR+
253	399	313	303	569	580	201	318	259	418	673	PT_G_REP_TIL_P1_BV510CD4-A-AlexaFluor700CD8-Asubset	9	PT_G	Non_melanoma	REP_TIL	C ovarii CDK12 mut	56	6	3.7595488978719	4.36693002820587	CD4+ EM HLA-DR+
226	427	312	281	510	471	207	270	279	326	625	PT_G_REP_TIL_P1_BV510CD4-A-AlexaFluor700CD8-Asubset	9	PT_G	Non_melanoma	REP_TIL	C ovarii CDK12 mut	26	6	5.11300444138997	3.63590910077667	CD4+ EM HLA-DR+
216	402	290	285	499	552	218	284	274	316	651	PT_G_REP_TIL_P1_BV510CD4-A-AlexaFluor700CD8-Asubset	9	PT_G	Non_melanoma	REP_TIL	C ovarii CDK12 mut	41	6	4.49751829637044	3.83007027745818	CD4+ EM HLA-DR+
290	526	282	298	484	584	257	307	255	331	728	PT_G_REP_TIL_P1_BV510CD4-A-AlexaFluor700CD8-Asubset	9	PT_G	Non_melanoma	REP_TIL	C ovarii CDK12 mut	14	6	4.31702970994465	5.2456670010147	CD4+ EM HLA-DR+
243	485	280	312	521	594	211	290	241	341	547	PT_G_REP_TIL_P1_BV510CD4-A-AlexaFluor700CD8-Asubset	9	PT_G	Non_melanoma	REP_TIL	C ovarii CDK12 mut	11	6	5.60179447663777	4.19153191686248	CD4+ EM HLA-DR+
217	343	248	291	549	568	201	309	244	320	534	PT_G_REP_TIL_P1_BV510CD4-A-AlexaFluor700CD8-Asubset	9	PT_G	Non_melanoma	REP_TIL	C ovarii CDK12 mut	54	6	4.77195572389119	2.95842363477325	CD4+ EM HLA-DR+
334	508	254	307	596	673	264	367	305	300	693	PT_G_REP_TIL_P1_BV510CD4-A-AlexaFluor700CD8-Asubset	9	PT_G	Non_melanoma	REP_TIL	C ovarii CDK12 mut	14	6	4.53890060914509	5.64005424619293	CD4+ EM HLA-DR+
299	491	290	297	553	606	211	328	301	399	521	PT_G_REP_TIL_P1_BV510CD4-A-AlexaFluor700CD8-Asubset	9	PT_G	Non_melanoma	REP_TIL	C ovarii CDK12 mut	12	6	3.64715551866047	4.60548021436309	CD4+ EM HLA-DR+
230	529	251	251	505	554	280	312	262	321	600	PT_G_REP_TIL_P1_BV510CD4-A-AlexaFluor700CD8-Asubset	9	PT_G	Non_melanoma	REP_TIL	C ovarii CDK12 mut	27	6	5.47658133042805	4.75135614514922	CD4+ EM HLA-DR+
314	508	407	274	495	607	220	304	279	539	670	PT_G_REP_TIL_P1_BV510CD4-A-AlexaFluor700CD8-Asubset	9	PT_G	Non_melanoma	REP_TIL	C ovarii CDK12 mut	178	27	2.01919626725667	5.22264816403961	CD4+ EM PD1+
255	490	243	319	538	623	219	305	253	316	624	PT_G_REP_TIL_P1_BV510CD4-A-AlexaFluor700CD8-Asubset	9	PT_G	Non_melanoma	REP_TIL	C ovarii CDK12 mut	27	6	5.04355120194905	5.16888763547515	CD4+ EM HLA-DR+
280	310	286	299	559	615	185	332	256	315	638	PT_G_REP_TIL_P1_BV510CD4-A-AlexaFluor700CD8-Asubset	9	PT_G	Non_melanoma	REP_TIL	C ovarii CDK12 mut	55	6	3.95135950578206	3.62960364461517	CD4+ EM HLA-DR+
313	516	242	258	605	642	249	392	235	334	692	PT_G_REP_TIL_P1_BV510CD4-A-AlexaFluor700CD8-Asubset	9	PT_G	Non_melanoma	REP_TIL	C ovarii CDK12 mut	14	6	4.53118204606526	5.68280794263458	CD4+ EM HLA-DR+
263	431	254	292	537	546	226	284	263	327	668	PT_G_REP_TIL_P1_BV510CD4-A-AlexaFluor700CD8-Asubset	9	PT_G	Non_melanoma	REP_TIL	C ovarii CDK12 mut	56	6	4.3985812617635	4.44667389035796	CD4+ EM HLA-DR+
258	537	264	293	552	605	206	358	269	330	641	PT_G_REP_TIL_P1_BV510CD4-A-AlexaFluor700CD8-Asubset	9	PT_G	Non_melanoma	REP_TIL	C ovarii CDK12 mut	27	6	4.84913420213215	5.46315195203399	CD4+ EM HLA-DR+
260	445	456	287	521	556	194	288	297	338	637	PT_G_REP_TIL_P1_BV510CD4-A-AlexaFluor700CD8-Asubset	9	PT_G	Non_melanoma	REP_TIL	C ovarii CDK12 mut	165	24	0.819379801878858	4.12817575574493	CD4+ EM HLA-DR+
239	479	286	300	492	533	203	279	271	308	585	PT_G_REP_TIL_P1_BV510CD4-A-AlexaFluor700CD8-Asubset	9	PT_G	Non_melanoma	REP_TIL	C ovarii CDK12 mut	26	6	5.44922518266194	4.06581189275359	CD4+ EM HLA-DR+
206	432	270	301	545	528	219	323	232	395	572	PT_G_REP_TIL_P1_BV510CD4-A-AlexaFluor700CD8-Asubset	9	PT_G	Non_melanoma	REP_TIL	C ovarii CDK12 mut	41	6	4.33713125718586	3.98914506078338	CD4+ EM HLA-DR+
344	606	335	405	540	639	179	220	283	362	633	PT_G_REP_TIL_P1_BV510CD4-A-AlexaFluor700CD8-Asubset	9	PT_G	Non_melanoma	REP_TIL	C ovarii CDK12 mut	14	6	4.54121231568806	5.60763027310943	CD4+ EM HLA-DR+
200	494	310	330	567	631	245	301	255	363	685	PT_G_REP_TIL_P1_BV510CD4-A-AlexaFluor700CD8-Asubset	9	PT_G	Non_melanoma	REP_TIL	C ovarii CDK12 mut	28	6	4.27390217317097	5.12467290998077	CD4+ EM HLA-DR+
209	455	266	309	516	562	209	289	253	329	574	PT_G_REP_TIL_P1_BV510CD4-A-AlexaFluor700CD8-Asubset	9	PT_G	Non_melanoma	REP_TIL	C ovarii CDK12 mut	11	6	5.49282431138508	3.91792227864837	CD4+ EM HLA-DR+
237	533	290	311	547	616	173	362	235	307	476	PT_G_REP_TIL_P1_BV510CD4-A-AlexaFluor700CD8-Asubset	9	PT_G	Non_melanoma	REP_TIL	C ovarii CDK12 mut	12	6	5.79237007630818	4.24945308805084	CD4+ EM HLA-DR+
225	370	259	302	534	569	246	306	237	471	666	PT_G_REP_TIL_P1_BV510CD4-A-AlexaFluor700CD8-Asubset	9	PT_G	Non_melanoma	REP_TIL	C ovarii CDK12 mut	176	27	3.30576657784932	4.03644659162139	CD4+ EM PD1+
271	536	253	279	548	569	274	349	260	299	587	PT_G_REP_TIL_P1_BV510CD4-A-AlexaFluor700CD8-Asubset	9	PT_G	Non_melanoma	REP_TIL	C ovarii CDK12 mut	27	6	5.47774767411702	4.98858072400665	CD4+ EM HLA-DR+
249	349	344	294	526	602	215	333	253	347	502	PT_G_REP_TIL_P1_BV510CD4-A-AlexaFluor700CD8-Asubset	9	PT_G	Non_melanoma	REP_TIL	C ovarii CDK12 mut	54	6	4.6992199374532	2.89679457784271	CD4+ EM HLA-DR+
256	467	330	308	424	525	160	268	305	549	516	PT_G_REP_TIL_P1_BV510CD4-A-AlexaFluor700CD8-Asubset	9	PT_G	Non_melanoma	REP_TIL	C ovarii CDK12 mut	176	27	2.20501183999531	3.86815883756256	CD4+ EM PD1+
355	252	245	280	452	494	218	261	266	326	520	PT_G_REP_TIL_P1_BV510CD4-A-AlexaFluor700CD8-Asubset	9	PT_G	Non_melanoma	REP_TIL	C ovarii CDK12 mut	93	14	0.199801917204786	-4.83891485094453	CD4+ EM
275	570	309	380	589	595	237	357	294	336	762	PT_G_REP_TIL_P1_BV510CD4-A-AlexaFluor700CD8-Asubset	9	PT_G	Non_melanoma	REP_TIL	C ovarii CDK12 mut	14	6	4.24084877503865	5.76444961667632	CD4+ EM HLA-DR+
207	230	251	275	512	536	199	304	260	328	612	PT_G_REP_TIL_P1_BV510CD4-A-AlexaFluor700CD8-Asubset	9	PT_G	Non_melanoma	REP_TIL	C ovarii CDK12 mut	82	9	3.93007969392293	2.68565990567779	CD4+ EM HLA-DR+
255	406	312	296	475	505	188	289	239	313	579	PT_G_REP_TIL_P1_BV510CD4-A-AlexaFluor700CD8-Asubset	9	PT_G	Non_melanoma	REP_TIL	C ovarii CDK12 mut	9	6	5.30015587342732	3.27241494298553	CD4+ EM HLA-DR+
285	441	301	292	498	606	200	341	270	302	578	PT_G_REP_TIL_P1_BV510CD4-A-AlexaFluor700CD8-Asubset	9	PT_G	Non_melanoma	REP_TIL	C ovarii CDK12 mut	41	6	5.11038660539143	4.03791882634734	CD4+ EM HLA-DR+
234	496	274	313	526	596	217	328	264	347	616	PT_G_REP_TIL_P1_BV510CD4-A-AlexaFluor700CD8-Asubset	9	PT_G	Non_melanoma	REP_TIL	C ovarii CDK12 mut	27	6	5.19732689393513	4.84180309415435	CD4+ EM HLA-DR+
275	511	357	317	554	610	168	304	232	292	617	PT_G_REP_TIL_P1_BV510CD4-A-AlexaFluor700CD8-Asubset	9	PT_G	Non_melanoma	REP_TIL	C ovarii CDK12 mut	28	6	4.77989601624959	5.0312705242691	CD4+ EM HLA-DR+
218	493	377	325	568	605	206	289	281	350	768	PT_G_REP_TIL_P1_BV510CD4-A-AlexaFluor700CD8-Asubset	9	PT_G	Non_melanoma	REP_TIL	C ovarii CDK12 mut	13	6	3.58515142930501	5.26064397931671	CD4+ EM HLA-DR+
375	351	275	268	539	573	199	310	236	349	470	PT_G_REP_TIL_P1_BV510CD4-A-AlexaFluor700CD8-Asubset	9	PT_G	Non_melanoma	REP_TIL	C ovarii CDK12 mut	25	6	4.51893782151692	2.76585342527007	CD4+ EM HLA-DR+
266	499	228	279	573	588	289	331	240	340	620	PT_G_REP_TIL_P1_BV510CD4-A-AlexaFluor700CD8-Asubset	9	PT_G	Non_melanoma	REP_TIL	C ovarii CDK12 mut	27	6	5.06649851335042	5.26327612042999	CD4+ EM HLA-DR+
221	455	245	276	476	580	221	298	240	435	451	PT_G_REP_TIL_P1_BV510CD4-A-AlexaFluor700CD8-Asubset	9	PT_G	Non_melanoma	REP_TIL	C ovarii CDK12 mut	10	6	2.98072671426289	3.19020511746978	CD4+ EM HLA-DR+
296	495	255	294	518	575	245	260	250	334	626	PT_G_REP_TIL_P1_BV510CD4-A-AlexaFluor700CD8-Asubset	9	PT_G	Non_melanoma	REP_TIL	C ovarii CDK12 mut	27	6	5.09164642823689	4.84929086804962	CD4+ EM HLA-DR+
334	414	297	304	567	604	223	334	272	303	679	PT_G_REP_TIL_P1_BV510CD4-A-AlexaFluor700CD8-Asubset	9	PT_G	Non_melanoma	REP_TIL	C ovarii CDK12 mut	42	6	4.02331327928059	4.82089235425567	CD4+ EM HLA-DR+
277	542	223	290	566	612	244	353	218	304	659	PT_G_REP_TIL_P1_BV510CD4-A-AlexaFluor700CD8-Asubset	9	PT_G	Non_melanoma	REP_TIL	C ovarii CDK12 mut	27	6	4.8616144610738	5.57001783490753	CD4+ EM HLA-DR+
281	368	349	291	564	527	200	315	214	633	554	PT_G_REP_TIL_P1_BV510CD4-A-AlexaFluor700CD8-Asubset	9	PT_G	Non_melanoma	REP_TIL	C ovarii CDK12 mut	191	27	1.96910738481038	4.33035137296295	CD4+ EM PD1+
256	431	251	323	567	575	201	301	236	319	578	PT_G_REP_TIL_P1_BV510CD4-A-AlexaFluor700CD8-Asubset	9	PT_G	Non_melanoma	REP_TIL	C ovarii CDK12 mut	41	6	5.12304377091878	3.91650631070709	CD4+ EM HLA-DR+
331	578	203	240	526	584	262	356	386	302	633	PT_G_REP_TIL_P1_BV510CD4-A-AlexaFluor700CD8-Asubset	9	PT_G	Non_melanoma	REP_TIL	C ovarii CDK12 mut	27	6	4.91845106614583	5.45814945340728	CD4+ EM HLA-DR+
335	380	273	284	554	593	213	311	243	319	711	PT_G_REP_TIL_P1_BV510CD4-A-AlexaFluor700CD8-Asubset	9	PT_G	Non_melanoma	REP_TIL	C ovarii CDK12 mut	56	6	3.92782997621052	4.59477569699859	CD4+ EM HLA-DR+
282	461	310	324	492	599	159	258	281	344	539	PT_G_REP_TIL_P1_BV510CD4-A-AlexaFluor700CD8-Asubset	9	PT_G	Non_melanoma	REP_TIL	C ovarii CDK12 mut	12	6	5.62090610993855	3.87196232915496	CD4+ EM HLA-DR+
249	472	268	307	587	606	239	341	243	322	581	PT_G_REP_TIL_P1_BV510CD4-A-AlexaFluor700CD8-Asubset	9	PT_G	Non_melanoma	REP_TIL	C ovarii CDK12 mut	27	6	5.18050312531941	4.69504596829986	CD4+ EM HLA-DR+
345	541	303	310	577	594	209	356	309	352	682	PT_G_REP_TIL_P1_BV510CD4-A-AlexaFluor700CD8-Asubset	9	PT_G	Non_melanoma	REP_TIL	C ovarii CDK12 mut	14	6	4.37070106996052	5.58513977170562	CD4+ EM HLA-DR+
335	517	293	302	589	555	245	358	292	325	598	PT_G_REP_TIL_P1_BV510CD4-A-AlexaFluor700CD8-Asubset	9	PT_G	Non_melanoma	REP_TIL	C ovarii CDK12 mut	27	6	4.8829414798116	5.18094255567169	CD4+ EM HLA-DR+
243	298	245	273	532	564	202	310	237	320	513	PT_G_REP_TIL_P1_BV510CD4-A-AlexaFluor700CD8-Asubset	9	PT_G	Non_melanoma	REP_TIL	C ovarii CDK12 mut	67	6	4.8560221148824	2.3261854851303	CD4+ EM HLA-DR+
216	427	254	276	483	535	214	268	247	371	616	PT_G_REP_TIL_P1_BV510CD4-A-AlexaFluor700CD8-Asubset	9	PT_G	Non_melanoma	REP_TIL	C ovarii CDK12 mut	26	6	4.96848463548176	3.58374669194793	CD4+ EM HLA-DR+
252	479	278	292	483	544	212	306	271	345	589	PT_G_REP_TIL_P1_BV510CD4-A-AlexaFluor700CD8-Asubset	9	PT_G	Non_melanoma	REP_TIL	C ovarii CDK12 mut	26	6	5.43932127488606	4.19735028386688	CD4+ EM HLA-DR+
286	597	234	357	551	599	283	385	502	335	603	PT_G_REP_TIL_P1_BV510CD4-A-AlexaFluor700CD8-Asubset	9	PT_G	Non_melanoma	REP_TIL	C ovarii CDK12 mut	27	6	5.02102732194417	5.25188877225494	CD4+ EM HLA-DR+
232	414	251	296	451	539	193	262	245	323	592	PT_G_REP_TIL_P1_BV510CD4-A-AlexaFluor700CD8-Asubset	9	PT_G	Non_melanoma	REP_TIL	C ovarii CDK12 mut	9	6	5.33971189988606	3.16787221074676	CD4+ EM HLA-DR+
277	524	329	267	542	591	249	323	248	328	624	PT_G_REP_TIL_P1_BV510CD4-A-AlexaFluor700CD8-Asubset	9	PT_G	Non_melanoma	REP_TIL	C ovarii CDK12 mut	28	6	4.60292982591145	5.14168407559966	CD4+ EM HLA-DR+
295	500	308	355	549	623	199	282	267	335	676	PT_G_REP_TIL_P1_BV510CD4-A-AlexaFluor700CD8-Asubset	9	PT_G	Non_melanoma	REP_TIL	C ovarii CDK12 mut	14	6	4.37312578690999	5.43587209821319	CD4+ EM HLA-DR+
281	492	244	312	488	554	170	240	267	330	602	PT_G_REP_TIL_P1_BV510CD4-A-AlexaFluor700CD8-Asubset	9	PT_G	Non_melanoma	REP_TIL	C ovarii CDK12 mut	26	6	5.36596703065388	4.34687378049468	CD4+ EM HLA-DR+
290	389	404	300	473	473	201	295	240	616	641	PT_G_REP_TIL_P1_BV510CD4-A-AlexaFluor700CD8-Asubset	9	PT_G	Non_melanoma	REP_TIL	C ovarii CDK12 mut	177	27	1.7464508963918	4.25958063245391	CD4+ EM PD1+
257	538	244	280	477	595	207	256	260	307	529	PT_G_REP_TIL_P1_BV510CD4-A-AlexaFluor700CD8-Asubset	9	PT_G	Non_melanoma	REP_TIL	C ovarii CDK12 mut	11	6	5.89734816087239	3.80908634305572	CD4+ EM HLA-DR+
247	518	232	327	555	625	177	281	253	333	703	PT_G_REP_TIL_P1_BV510CD4-A-AlexaFluor700CD8-Asubset	9	PT_G	Non_melanoma	REP_TIL	C ovarii CDK12 mut	14	6	4.44325613511555	5.36837722898101	CD4+ EM HLA-DR+
242	359	275	260	489	563	182	299	253	294	551	PT_G_REP_TIL_P1_BV510CD4-A-AlexaFluor700CD8-Asubset	9	PT_G	Non_melanoma	REP_TIL	C ovarii CDK12 mut	9	6	5.21994232667439	2.84219982266998	CD4+ EM HLA-DR+
303	484	277	312	555	613	255	278	277	402	576	PT_G_REP_TIL_P1_BV510CD4-A-AlexaFluor700CD8-Asubset	9	PT_G	Non_melanoma	REP_TIL	C ovarii CDK12 mut	12	6	4.13301300538533	4.80863239408111	CD4+ EM HLA-DR+
243	510	302	299	519	554	234	288	271	409	583	PT_G_REP_TIL_P1_BV510CD4-A-AlexaFluor700CD8-Asubset	9	PT_G	Non_melanoma	REP_TIL	C ovarii CDK12 mut	26	6	4.82906412614338	4.32527448773956	CD4+ EM HLA-DR+
241	234	244	285	512	518	225	295	242	347	594	PT_G_REP_TIL_P1_BV510CD4-A-AlexaFluor700CD8-Asubset	9	PT_G	Non_melanoma	REP_TIL	C ovarii CDK12 mut	80	12	3.97907661927693	2.68150689244842	CD4+ EM
234	474	234	295	539	595	276	343	242	326	647	PT_G_REP_TIL_P1_BV510CD4-A-AlexaFluor700CD8-Asubset	9	PT_G	Non_melanoma	REP_TIL	C ovarii CDK12 mut	27	6	4.94420074952595	5.03516199231719	CD4+ EM HLA-DR+
232	416	281	298	473	560	180	297	254	313	674	PT_G_REP_TIL_P1_BV510CD4-A-AlexaFluor700CD8-Asubset	9	PT_G	Non_melanoma	REP_TIL	C ovarii CDK12 mut	56	6	4.48578619493001	4.13356854558563	CD4+ EM HLA-DR+
216	377	256	268	432	518	205	306	245	318	465	PT_G_REP_TIL_P1_BV510CD4-A-AlexaFluor700CD8-Asubset	9	PT_G	Non_melanoma	REP_TIL	C ovarii CDK12 mut	23	7	5.32079720033162	1.14063610673522	CD4+ EM
299	498	278	315	527	560	242	313	253	331	657	PT_G_REP_TIL_P1_BV510CD4-A-AlexaFluor700CD8-Asubset	9	PT_G	Non_melanoma	REP_TIL	C ovarii CDK12 mut	27	6	4.70325302613728	5.21214630246734	CD4+ EM HLA-DR+
225	379	243	310	508	530	216	307	243	319	611	PT_G_REP_TIL_P1_BV510CD4-A-AlexaFluor700CD8-Asubset	9	PT_G	Non_melanoma	REP_TIL	C ovarii CDK12 mut	68	6	4.87086176408284	3.2922876083908	CD4+ EM HLA-DR+
269	401	252	276	571	610	210	306	252	304	607	PT_G_REP_TIL_P1_BV510CD4-A-AlexaFluor700CD8-Asubset	9	PT_G	Non_melanoma	REP_TIL	C ovarii CDK12 mut	42	6	4.52738689912312	4.09591343045806	CD4+ EM HLA-DR+
256	417	255	295	522	571	220	274	256	312	552	PT_G_REP_TIL_P1_BV510CD4-A-AlexaFluor700CD8-Asubset	9	PT_G	Non_melanoma	REP_TIL	C ovarii CDK12 mut	11	6	5.36208366883748	3.45719697118377	CD4+ EM HLA-DR+
277	486	274	326	486	596	261	303	271	350	552	PT_G_REP_TIL_P1_BV510CD4-A-AlexaFluor700CD8-Asubset	9	PT_G	Non_melanoma	REP_TIL	C ovarii CDK12 mut	12	6	5.58842491639607	4.24281170011138	CD4+ EM HLA-DR+
226	429	250	271	508	563	206	296	251	314	496	PT_G_REP_TIL_P1_BV510CD4-A-AlexaFluor700CD8-Asubset	9	PT_G	Non_melanoma	REP_TIL	C ovarii CDK12 mut	11	6	5.76961636079304	3.13640977979278	CD4+ EM HLA-DR+
284	478	237	283	500	573	247	300	263	366	564	PT_G_REP_TIL_P1_BV510CD4-A-AlexaFluor700CD8-Asubset	9	PT_G	Non_melanoma	REP_TIL	C ovarii CDK12 mut	11	6	5.53880333436482	4.13038041234588	CD4+ EM HLA-DR+
326	525	208	281	498	561	256	311	264	336	613	PT_G_REP_TIL_P1_BV510CD4-A-AlexaFluor700CD8-Asubset	9	PT_G	Non_melanoma	REP_TIL	C ovarii CDK12 mut	27	6	5.07477306855671	5.29237558484649	CD4+ EM HLA-DR+
315	510	262	300	622	700	256	388	252	303	519	PT_G_REP_TIL_P1_BV510CD4-A-AlexaFluor700CD8-Asubset	9	PT_G	Non_melanoma	REP_TIL	C ovarii CDK12 mut	42	6	5.18434404862874	5.17971565366363	CD4+ EM HLA-DR+
213	426	288	296	469	548	171	262	230	310	568	PT_G_REP_TIL_P1_BV510CD4-A-AlexaFluor700CD8-Asubset	9	PT_G	Non_melanoma	REP_TIL	C ovarii CDK12 mut	9	6	5.50607895387166	3.31419708371734	CD4+ EM HLA-DR+
248	479	257	261	565	616	214	355	248	337	614	PT_G_REP_TIL_P1_BV510CD4-A-AlexaFluor700CD8-Asubset	9	PT_G	Non_melanoma	REP_TIL	C ovarii CDK12 mut	27	6	5.06015896333211	4.93344738126373	CD4+ EM HLA-DR+
258	503	309	338	526	574	199	238	286	345	570	PT_G_REP_TIL_P1_BV510CD4-A-AlexaFluor700CD8-Asubset	9	PT_G	Non_melanoma	REP_TIL	C ovarii CDK12 mut	12	6	5.37267803681843	4.52526380658721	CD4+ EM HLA-DR+
329	553	289	371	552	635	201	229	288	332	629	PT_G_REP_TIL_P1_BV510CD4-A-AlexaFluor700CD8-Asubset	9	PT_G	Non_melanoma	REP_TIL	C ovarii CDK12 mut	14	6	4.72274946702473	5.51015617490386	CD4+ EM HLA-DR+
243	322	250	264	422	495	207	304	265	319	563	PT_G_REP_TIL_P1_BV510CD4-A-AlexaFluor700CD8-Asubset	9	PT_G	Non_melanoma	REP_TIL	C ovarii CDK12 mut	9	6	4.67088913453572	1.14223929286575	CD4+ EM HLA-DR+
248	445	255	329	539	600	184	297	243	293	597	PT_G_REP_TIL_P1_BV510CD4-A-AlexaFluor700CD8-Asubset	9	PT_G	Non_melanoma	REP_TIL	C ovarii CDK12 mut	41	6	5.13510488999836	4.04074527860259	CD4+ EM HLA-DR+
229	395	248	282	384	478	228	260	259	350	434	PT_G_REP_TIL_P1_BV510CD4-A-AlexaFluor700CD8-Asubset	9	PT_G	Non_melanoma	REP_TIL	C ovarii CDK12 mut	23	7	4.93863415254109	0.239852437531704	CD4+ EM
275	458	312	305	535	590	235	322	262	323	688	PT_G_REP_TIL_P1_BV510CD4-A-AlexaFluor700CD8-Asubset	9	PT_G	Non_melanoma	REP_TIL	C ovarii CDK12 mut	56	6	4.13667749894612	4.99820377469634	CD4+ EM HLA-DR+
217	272	272	275	525	549	206	303	266	301	529	PT_G_REP_TIL_P1_BV510CD4-A-AlexaFluor700CD8-Asubset	9	PT_G	Non_melanoma	REP_TIL	C ovarii CDK12 mut	67	6	4.8201334430074	2.2449722492752	CD4+ EM HLA-DR+
303	352	293	292	575	631	231	278	242	318	700	PT_G_REP_TIL_P1_BV510CD4-A-AlexaFluor700CD8-Asubset	9	PT_G	Non_melanoma	REP_TIL	C ovarii CDK12 mut	55	6	3.97730373872273	4.44943143964385	CD4+ EM HLA-DR+
303	530	268	337	540	590	200	308	251	330	645	PT_G_REP_TIL_P1_BV510CD4-A-AlexaFluor700CD8-Asubset	9	PT_G	Non_melanoma	REP_TIL	C ovarii CDK12 mut	27	6	4.80161213410847	5.34590341687774	CD4+ EM HLA-DR+
246	509	305	311	505	588	189	277	244	388	539	PT_G_REP_TIL_P1_BV510CD4-A-AlexaFluor700CD8-Asubset	9	PT_G	Non_melanoma	REP_TIL	C ovarii CDK12 mut	12	6	5.43527054322712	4.02838422895049	CD4+ EM HLA-DR+
281	467	259	290	513	587	174	277	247	368	562	PT_G_REP_TIL_P1_BV510CD4-A-AlexaFluor700CD8-Asubset	9	PT_G	Non_melanoma	REP_TIL	C ovarii CDK12 mut	11	6	5.33474039567463	4.13833691716766	CD4+ EM HLA-DR+
234	361	265	303	503	532	249	258	273	316	568	PT_G_REP_TIL_P1_BV510CD4-A-AlexaFluor700CD8-Asubset	9	PT_G	Non_melanoma	REP_TIL	C ovarii CDK12 mut	9	6	4.98986124528401	2.66505791783904	CD4+ EM HLA-DR+
262	474	378	299	527	557	220	322	249	317	547	PT_G_REP_TIL_P1_BV510CD4-A-AlexaFluor700CD8-Asubset	9	PT_G	Non_melanoma	REP_TIL	C ovarii CDK12 mut	151	23	4.96454643739216	4.19687106252288	CD4+ EM HLA-DR+
250	404	264	295	544	604	209	294	256	317	595	PT_G_REP_TIL_P1_BV510CD4-A-AlexaFluor700CD8-Asubset	9	PT_G	Non_melanoma	REP_TIL	C ovarii CDK12 mut	41	6	4.70064425004475	3.93892957807159	CD4+ EM HLA-DR+
250	474	354	314	538	561	196	289	256	373	660	PT_G_REP_TIL_P1_BV510CD4-A-AlexaFluor700CD8-Asubset	9	PT_G	Non_melanoma	REP_TIL	C ovarii CDK12 mut	13	6	3.98604893220418	4.78800298810577	CD4+ EM HLA-DR+
289	277	234	287	518	514	213	265	264	320	498	PT_G_REP_TIL_P1_BV510CD4-A-AlexaFluor700CD8-Asubset	9	PT_G	Non_melanoma	REP_TIL	C ovarii CDK12 mut	67	6	4.7835066272115	1.90122367978668	CD4+ EM HLA-DR+
283	451	265	323	532	575	253	315	237	313	605	PT_G_REP_TIL_P1_BV510CD4-A-AlexaFluor700CD8-Asubset	9	PT_G	Non_melanoma	REP_TIL	C ovarii CDK12 mut	41	6	5.1017963839864	4.34059574246978	CD4+ EM HLA-DR+
289	550	305	276	583	630	293	367	233	320	697	PT_G_REP_TIL_P1_BV510CD4-A-AlexaFluor700CD8-Asubset	9	PT_G	Non_melanoma	REP_TIL	C ovarii CDK12 mut	14	6	4.506848569045	5.6477027142105	CD4+ EM HLA-DR+
221	472	269	275	536	560	216	336	259	341	548	PT_G_REP_TIL_P1_BV510CD4-A-AlexaFluor700CD8-Asubset	9	PT_G	Non_melanoma	REP_TIL	C ovarii CDK12 mut	11	6	5.59838366044514	4.16787507176971	CD4+ EM HLA-DR+
235	374	242	306	535	555	199	313	249	315	486	PT_G_REP_TIL_P1_BV510CD4-A-AlexaFluor700CD8-Asubset	9	PT_G	Non_melanoma	REP_TIL	C ovarii CDK12 mut	54	6	5.37703012956135	2.77344801068878	CD4+ EM HLA-DR+
327	380	258	308	517	646	188	327	269	346	480	PT_G_REP_TIL_P1_BV510CD4-A-AlexaFluor700CD8-Asubset	9	PT_G	Non_melanoma	REP_TIL	C ovarii CDK12 mut	25	6	4.58070349229329	2.89715077519988	CD4+ EM HLA-DR+
255	536	241	352	478	553	254	208	279	368	544	PT_G_REP_TIL_P1_BV510CD4-A-AlexaFluor700CD8-Asubset	9	PT_G	Non_melanoma	REP_TIL	C ovarii CDK12 mut	26	6	5.50552916062825	4.4118480885086	CD4+ EM HLA-DR+
320	502	249	309	553	649	207	319	241	311	602	PT_G_REP_TIL_P1_BV510CD4-A-AlexaFluor700CD8-Asubset	9	PT_G	Non_melanoma	REP_TIL	C ovarii CDK12 mut	27	6	4.95776247514241	5.1437120640335	CD4+ EM HLA-DR+
248	365	297	285	406	507	194	268	260	332	436	PT_G_REP_TIL_P1_BV510CD4-A-AlexaFluor700CD8-Asubset	9	PT_G	Non_melanoma	REP_TIL	C ovarii CDK12 mut	23	7	3.46724724305623	0.272342091208452	CD4+ EM
280	501	244	285	561	608	223	309	258	313	645	PT_G_REP_TIL_P1_BV510CD4-A-AlexaFluor700CD8-Asubset	9	PT_G	Non_melanoma	REP_TIL	C ovarii CDK12 mut	27	6	4.86172699464314	5.30785133481597	CD4+ EM HLA-DR+
331	528	257	339	546	637	215	297	245	334	628	PT_G_REP_TIL_P1_BV510CD4-A-AlexaFluor700CD8-Asubset	9	PT_G	Non_melanoma	REP_TIL	C ovarii CDK12 mut	14	6	4.79942774308674	5.37680198789214	CD4+ EM HLA-DR+
282	431	267	322	555	544	204	313	280	315	594	PT_G_REP_TIL_P1_BV510CD4-A-AlexaFluor700CD8-Asubset	9	PT_G	Non_melanoma	REP_TIL	C ovarii CDK12 mut	41	6	4.87533211244099	4.10507800222015	CD4+ EM HLA-DR+
221	337	270	289	439	497	213	281	239	325	549	PT_G_REP_TIL_P1_BV510CD4-A-AlexaFluor700CD8-Asubset	9	PT_G	Non_melanoma	REP_TIL	C ovarii CDK12 mut	9	6	5.29460215104573	1.79594542623138	CD4+ EM HLA-DR+
273	385	256	297	551	562	238	304	242	319	620	PT_G_REP_TIL_P1_BV510CD4-A-AlexaFluor700CD8-Asubset	9	PT_G	Non_melanoma	REP_TIL	C ovarii CDK12 mut	41	6	4.49536013139241	3.99734189153289	CD4+ EM HLA-DR+
261	464	259	281	528	556	225	292	248	419	519	PT_G_REP_TIL_P1_BV510CD4-A-AlexaFluor700CD8-Asubset	9	PT_G	Non_melanoma	REP_TIL	C ovarii CDK12 mut	11	6	3.48821520341389	3.71478750348663	CD4+ EM HLA-DR+
249	499	351	303	452	554	206	250	260	590	519	PT_G_REP_TIL_P1_BV510CD4-A-AlexaFluor700CD8-Asubset	9	PT_G	Non_melanoma	REP_TIL	C ovarii CDK12 mut	176	27	2.06417393220418	4.15591551900482	CD4+ EM PD1+
249	444	238	285	474	528	227	312	268	335	607	PT_G_REP_TIL_P1_BV510CD4-A-AlexaFluor700CD8-Asubset	9	PT_G	Non_melanoma	REP_TIL	C ovarii CDK12 mut	26	6	5.24424719346516	3.68520786405181	CD4+ EM HLA-DR+
229	489	254	312	521	598	224	313	270	313	531	PT_G_REP_TIL_P1_BV510CD4-A-AlexaFluor700CD8-Asubset	9	PT_G	Non_melanoma	REP_TIL	C ovarii CDK12 mut	11	6	5.71898293031209	4.1636254990158	CD4+ EM HLA-DR+
280	569	266	344	615	626	244	346	282	350	761	PT_G_REP_TIL_P1_BV510CD4-A-AlexaFluor700CD8-Asubset	9	PT_G	Non_melanoma	REP_TIL	C ovarii CDK12 mut	14	6	4.30532669557087	5.80667354703521	CD4+ EM HLA-DR+
254	421	244	275	535	588	224	316	247	318	601	PT_G_REP_TIL_P1_BV510CD4-A-AlexaFluor700CD8-Asubset	9	PT_G	Non_melanoma	REP_TIL	C ovarii CDK12 mut	41	6	4.84626173509114	3.99000360608672	CD4+ EM HLA-DR+
264	492	265	314	424	540	216	347	262	327	555	PT_G_REP_TIL_P1_BV510CD4-A-AlexaFluor700CD8-Asubset	9	PT_G	Non_melanoma	REP_TIL	C ovarii CDK12 mut	26	6	5.83455633653157	3.55077101827239	CD4+ EM HLA-DR+
305	451	277	282	541	578	210	342	263	325	643	PT_G_REP_TIL_P1_BV510CD4-A-AlexaFluor700CD8-Asubset	9	PT_G	Non_melanoma	REP_TIL	C ovarii CDK12 mut	41	6	4.58612131608479	4.67333700299835	CD4+ EM HLA-DR+
296	334	258	308	529	622	192	339	252	318	635	PT_G_REP_TIL_P1_BV510CD4-A-AlexaFluor700CD8-Asubset	9	PT_G	Non_melanoma	REP_TIL	C ovarii CDK12 mut	55	6	3.98670744431965	3.72329642415618	CD4+ EM HLA-DR+
223	447	312	326	536	597	231	309	263	408	639	PT_G_REP_TIL_P1_BV510CD4-A-AlexaFluor700CD8-Asubset	9	PT_G	Non_melanoma	REP_TIL	C ovarii CDK12 mut	41	6	4.02854322923176	4.61077501416778	CD4+ EM HLA-DR+
355	438	227	286	508	596	267	330	297	325	575	PT_G_REP_TIL_P1_BV510CD4-A-AlexaFluor700CD8-Asubset	9	PT_G	Non_melanoma	REP_TIL	C ovarii CDK12 mut	25	6	4.63060783875935	3.66143276334381	CD4+ EM HLA-DR+
266	424	278	313	581	637	163	327	230	394	628	PT_G_REP_TIL_P1_BV510CD4-A-AlexaFluor700CD8-Asubset	9	PT_G	Non_melanoma	REP_TIL	C ovarii CDK12 mut	42	6	4.3031017733907	4.46371509671783	CD4+ EM HLA-DR+
321	547	256	284	548	624	234	280	252	328	664	PT_G_REP_TIL_P1_BV510CD4-A-AlexaFluor700CD8-Asubset	9	PT_G	Non_melanoma	REP_TIL	C ovarii CDK12 mut	14	6	4.87814211381428	5.41310264707183	CD4+ EM HLA-DR+
297	521	361	335	467	548	229	261	255	482	664	PT_G_REP_TIL_P1_BV510CD4-A-AlexaFluor700CD8-Asubset	9	PT_G	Non_melanoma	REP_TIL	C ovarii CDK12 mut	13	6	2.57696556581013	4.69618131757354	CD4+ EM HLA-DR+
233	486	251	289	540	636	210	327	270	329	644	PT_G_REP_TIL_P1_BV510CD4-A-AlexaFluor700CD8-Asubset	9	PT_G	Non_melanoma	REP_TIL	C ovarii CDK12 mut	27	6	4.87622379792683	5.22596933484649	CD4+ EM HLA-DR+
259	363	401	290	484	449	204	302	260	492	447	PT_G_REP_TIL_P1_BV510CD4-A-AlexaFluor700CD8-Asubset	9	PT_G	Non_melanoma	REP_TIL	C ovarii CDK12 mut	159	12	0.368623192439009	0.944821854835504	CD4+ EM
262	479	239	302	587	533	251	324	260	328	618	PT_G_REP_TIL_P1_BV510CD4-A-AlexaFluor700CD8-Asubset	9	PT_G	Non_melanoma	REP_TIL	C ovarii CDK12 mut	27	6	4.90361094010823	4.95797540784454	CD4+ EM HLA-DR+
270	213	486	350	302	466	235	354	609	378	684	PT_G_REP_TIL_P1_BV510CD4-A-AlexaFluor700CD8-Asubset	9	PT_G	Non_melanoma	REP_TIL	C ovarii CDK12 mut	182	18	-1.2200750754977	-2.99731252550507	CD4+ CM
270	551	265	289	549	611	236	297	243	326	605	PT_G_REP_TIL_P1_BV510CD4-A-AlexaFluor700CD8-Asubset	9	PT_G	Non_melanoma	REP_TIL	C ovarii CDK12 mut	27	6	5.12832998765461	5.2350411617813	CD4+ EM HLA-DR+
280	303	229	294	557	592	261	319	267	316	639	PT_G_REP_TIL_P1_BV510CD4-A-AlexaFluor700CD8-Asubset	9	PT_G	Non_melanoma	REP_TIL	C ovarii CDK12 mut	55	6	3.9592707110738	3.52721287847137	CD4+ EM HLA-DR+
270	316	269	293	560	584	229	306	252	440	691	PT_G_REP_TIL_P1_BV510CD4-A-AlexaFluor700CD8-Asubset	9	PT_G	Non_melanoma	REP_TIL	C ovarii CDK12 mut	55	6	3.50639891160481	3.75221826673126	CD4+ EM HLA-DR+
247	407	363	298	555	558	182	311	267	316	580	PT_G_REP_TIL_P1_BV510CD4-A-AlexaFluor700CD8-Asubset	9	PT_G	Non_melanoma	REP_TIL	C ovarii CDK12 mut	151	23	4.39000010026448	3.8253207409439	CD4+ EM HLA-DR+
239	441	258	289	524	603	190	259	236	293	578	PT_G_REP_TIL_P1_BV510CD4-A-AlexaFluor700CD8-Asubset	9	PT_G	Non_melanoma	REP_TIL	C ovarii CDK12 mut	41	6	5.24883675111287	3.75872947812652	CD4+ EM HLA-DR+
241	424	230	291	448	515	222	302	270	401	544	PT_G_REP_TIL_P1_BV510CD4-A-AlexaFluor700CD8-Asubset	9	PT_G	Non_melanoma	REP_TIL	C ovarii CDK12 mut	9	6	5.40533661378377	3.0710425579605	CD4+ EM HLA-DR+
238	322	240	282	525	609	213	270	232	316	531	PT_G_REP_TIL_P1_BV510CD4-A-AlexaFluor700CD8-Asubset	9	PT_G	Non_melanoma	REP_TIL	C ovarii CDK12 mut	67	6	4.83782505525105	2.71800210118865	CD4+ EM HLA-DR+
252	537	325	307	571	640	278	351	256	324	580	PT_G_REP_TIL_P1_BV510CD4-A-AlexaFluor700CD8-Asubset	9	PT_G	Non_melanoma	REP_TIL	C ovarii CDK12 mut	28	6	5.12822603715413	5.17092706800079	CD4+ EM HLA-DR+
378	544	201	318	582	684	291	368	252	325	623	PT_G_REP_TIL_P1_BV510CD4-A-AlexaFluor700CD8-Asubset	9	PT_G	Non_melanoma	REP_TIL	C ovarii CDK12 mut	14	6	4.82344316972249	5.56729509473419	CD4+ EM HLA-DR+
255	428	255	306	467	602	221	311	276	330	633	PT_G_REP_TIL_P1_BV510CD4-A-AlexaFluor700CD8-Asubset	9	PT_G	Non_melanoma	REP_TIL	C ovarii CDK12 mut	40	6	4.61709713471882	3.31675889134979	CD4+ EM HLA-DR+
304	322	307	282	507	581	180	305	229	314	607	PT_G_REP_TIL_P1_BV510CD4-A-AlexaFluor700CD8-Asubset	9	PT_G	Non_melanoma	REP_TIL	C ovarii CDK12 mut	68	6	4.46578287614338	3.17931725621795	CD4+ EM HLA-DR+
257	500	231	329	584	617	252	313	253	347	605	PT_G_REP_TIL_P1_BV510CD4-A-AlexaFluor700CD8-Asubset	9	PT_G	Non_melanoma	REP_TIL	C ovarii CDK12 mut	27	6	4.95315479768269	5.19448616147613	CD4+ EM HLA-DR+
222	428	233	283	499	578	225	314	267	319	545	PT_G_REP_TIL_P1_BV510CD4-A-AlexaFluor700CD8-Asubset	9	PT_G	Non_melanoma	REP_TIL	C ovarii CDK12 mut	11	6	5.47860359681599	3.42987348676299	CD4+ EM HLA-DR+
296	573	356	365	527	550	242	209	248	349	623	PT_G_REP_TIL_P1_BV510CD4-A-AlexaFluor700CD8-Asubset	9	PT_G	Non_melanoma	REP_TIL	C ovarii CDK12 mut	13	6	4.79215597642415	5.23825981259918	CD4+ EM HLA-DR+
236	441	254	306	539	580	250	303	271	339	554	PT_G_REP_TIL_P1_BV510CD4-A-AlexaFluor700CD8-Asubset	9	PT_G	Non_melanoma	REP_TIL	C ovarii CDK12 mut	11	6	5.41269278062336	3.98019435048675	CD4+ EM HLA-DR+
221	468	247	288	539	608	220	329	283	374	616	PT_G_REP_TIL_P1_BV510CD4-A-AlexaFluor700CD8-Asubset	9	PT_G	Non_melanoma	REP_TIL	C ovarii CDK12 mut	27	6	5.05781101716511	4.62666132093047	CD4+ EM HLA-DR+
221	421	227	274	489	549	266	322	486	406	700	PT_G_REP_TIL_P1_BV510CD4-A-AlexaFluor700CD8-Asubset	9	PT_G	Non_melanoma	REP_TIL	C ovarii CDK12 mut	123	18	3.9749882174825	4.13289405942535	CD4+ CM
258	496	241	312	493	550	237	298	250	325	568	PT_G_REP_TIL_P1_BV510CD4-A-AlexaFluor700CD8-Asubset	9	PT_G	Non_melanoma	REP_TIL	C ovarii CDK12 mut	11	6	5.6859290553426	4.07267357946014	CD4+ EM HLA-DR+
275	436	288	301	440	613	315	256	290	332	582	PT_G_REP_TIL_P1_BV510CD4-A-AlexaFluor700CD8-Asubset	9	PT_G	Non_melanoma	REP_TIL	C ovarii CDK12 mut	39	6	4.13509916795247	2.31925251126861	CD4+ EM HLA-DR+
241	476	242	319	479	479	197	277	245	332	554	PT_G_REP_TIL_P1_BV510CD4-A-AlexaFluor700CD8-Asubset	9	PT_G	Non_melanoma	REP_TIL	C ovarii CDK12 mut	26	6	5.76240419877522	3.29572989583587	CD4+ EM HLA-DR+
280	528	268	322	546	576	224	286	265	325	654	PT_G_REP_TIL_P1_BV510CD4-A-AlexaFluor700CD8-Asubset	9	PT_G	Non_melanoma	REP_TIL	C ovarii CDK12 mut	27	6	4.7292754603719	5.36270191312408	CD4+ EM HLA-DR+
228	366	242	301	538	576	205	307	237	301	553	PT_G_REP_TIL_P1_BV510CD4-A-AlexaFluor700CD8-Asubset	9	PT_G	Non_melanoma	REP_TIL	C ovarii CDK12 mut	54	6	4.86738132966511	3.15904714704131	CD4+ EM HLA-DR+
221	489	333	306	600	639	212	334	233	364	594	PT_G_REP_TIL_P1_BV510CD4-A-AlexaFluor700CD8-Asubset	9	PT_G	Non_melanoma	REP_TIL	C ovarii CDK12 mut	28	6	4.54730820191853	4.8625145161209	CD4+ EM HLA-DR+
246	450	216	330	577	650	247	269	277	344	722	PT_G_REP_TIL_P1_BV510CD4-A-AlexaFluor700CD8-Asubset	9	PT_G	Non_melanoma	REP_TIL	C ovarii CDK12 mut	56	6	4.26342272294514	5.29815246701812	CD4+ EM HLA-DR+
322	538	274	351	535	653	166	259	234	310	579	PT_G_REP_TIL_P1_BV510CD4-A-AlexaFluor700CD8-Asubset	9	PT_G	Non_melanoma	REP_TIL	C ovarii CDK12 mut	12	6	5.08629488481038	5.18322755933379	CD4+ EM HLA-DR+
291	463	256	280	555	600	228	330	279	396	640	PT_G_REP_TIL_P1_BV510CD4-A-AlexaFluor700CD8-Asubset	9	PT_G	Non_melanoma	REP_TIL	C ovarii CDK12 mut	27	6	4.53971075547688	4.85966636777496	CD4+ EM HLA-DR+
262	515	257	331	505	548	206	241	261	331	637	PT_G_REP_TIL_P1_BV510CD4-A-AlexaFluor700CD8-Asubset	9	PT_G	Non_melanoma	REP_TIL	C ovarii CDK12 mut	26	6	4.95219492448323	4.86577322126006	CD4+ EM HLA-DR+
382	430	267	284	525	611	194	341	262	294	488	PT_G_REP_TIL_P1_BV510CD4-A-AlexaFluor700CD8-Asubset	9	PT_G	Non_melanoma	REP_TIL	C ovarii CDK12 mut	25	6	4.53728079331868	3.3090706074295	CD4+ EM HLA-DR+
251	468	262	268	497	523	229	279	273	316	665	PT_G_REP_TIL_P1_BV510CD4-A-AlexaFluor700CD8-Asubset	9	PT_G	Non_melanoma	REP_TIL	C ovarii CDK12 mut	26	6	4.91233610642903	4.4473819935379	CD4+ EM HLA-DR+
254	438	288	313	554	614	183	297	226	329	640	PT_G_REP_TIL_P1_BV510CD4-A-AlexaFluor700CD8-Asubset	9	PT_G	Non_melanoma	REP_TIL	C ovarii CDK12 mut	41	6	4.4007694674825	4.73011972547149	CD4+ EM HLA-DR+
297	555	259	343	584	626	257	331	272	319	523	PT_G_REP_TIL_P1_BV510CD4-A-AlexaFluor700CD8-Asubset	9	PT_G	Non_melanoma	REP_TIL	C ovarii CDK12 mut	12	6	5.34465860856526	5.08169223905181	CD4+ EM HLA-DR+
230	315	274	262	541	557	208	319	236	304	552	PT_G_REP_TIL_P1_BV510CD4-A-AlexaFluor700CD8-Asubset	9	PT_G	Non_melanoma	REP_TIL	C ovarii CDK12 mut	67	6	4.7624843074178	2.70121981740569	CD4+ EM HLA-DR+
283	409	231	283	541	538	245	320	237	329	616	PT_G_REP_TIL_P1_BV510CD4-A-AlexaFluor700CD8-Asubset	9	PT_G	Non_melanoma	REP_TIL	C ovarii CDK12 mut	41	6	4.57549786103718	3.99637868047332	CD4+ EM HLA-DR+
225	505	278	286	524	566	235	344	258	324	618	PT_G_REP_TIL_P1_BV510CD4-A-AlexaFluor700CD8-Asubset	9	PT_G	Non_melanoma	REP_TIL	C ovarii CDK12 mut	27	6	5.36128305924885	4.74375774503326	CD4+ EM HLA-DR+
226	441	245	279	511	573	220	305	244	317	557	PT_G_REP_TIL_P1_BV510CD4-A-AlexaFluor700CD8-Asubset	9	PT_G	Non_melanoma	REP_TIL	C ovarii CDK12 mut	11	6	5.51893829835408	3.61155607343292	CD4+ EM HLA-DR+
253	433	314	295	502	581	207	283	288	321	716	PT_G_REP_TIL_P1_BV510CD4-A-AlexaFluor700CD8-Asubset	9	PT_G	Non_melanoma	REP_TIL	C ovarii CDK12 mut	56	6	4.07129454148762	4.71268894315337	CD4+ EM HLA-DR+
248	493	235	320	557	568	259	307	275	350	625	PT_G_REP_TIL_P1_BV510CD4-A-AlexaFluor700CD8-Asubset	9	PT_G	Non_melanoma	REP_TIL	C ovarii CDK12 mut	27	6	5.03256010545247	4.92527725339507	CD4+ EM HLA-DR+
281	463	368	299	578	588	229	295	259	307	718	PT_G_REP_TIL_P1_BV510CD4-A-AlexaFluor700CD8-Asubset	9	PT_G	Non_melanoma	REP_TIL	C ovarii CDK12 mut	13	6	3.88644432557576	5.14120485425567	CD4+ EM HLA-DR+
235	458	269	284	534	594	216	289	242	307	646	PT_G_REP_TIL_P1_BV510CD4-A-AlexaFluor700CD8-Asubset	9	PT_G	Non_melanoma	REP_TIL	C ovarii CDK12 mut	41	6	4.7467429591512	4.64609624982452	CD4+ EM HLA-DR+
244	444	234	285	534	633	227	282	302	330	536	PT_G_REP_TIL_P1_BV510CD4-A-AlexaFluor700CD8-Asubset	9	PT_G	Non_melanoma	REP_TIL	C ovarii CDK12 mut	11	6	5.28964495194905	3.58556272626495	CD4+ EM HLA-DR+
234	480	272	351	547	625	176	281	234	300	558	PT_G_REP_TIL_P1_BV510CD4-A-AlexaFluor700CD8-Asubset	9	PT_G	Non_melanoma	REP_TIL	C ovarii CDK12 mut	12	6	5.38197016252034	4.58392526746368	CD4+ EM HLA-DR+
258	392	253	312	513	596	195	302	261	306	494	PT_G_REP_TIL_P1_BV510CD4-A-AlexaFluor700CD8-Asubset	9	PT_G	Non_melanoma	REP_TIL	C ovarii CDK12 mut	54	6	5.32381557954304	2.94915678144073	CD4+ EM HLA-DR+
366	415	267	299	583	647	204	365	235	307	551	PT_G_REP_TIL_P1_BV510CD4-A-AlexaFluor700CD8-Asubset	9	PT_G	Non_melanoma	REP_TIL	C ovarii CDK12 mut	42	6	4.55623697770588	4.22903444409942	CD4+ EM HLA-DR+
252	438	273	283	517	550	210	311	266	328	591	PT_G_REP_TIL_P1_BV510CD4-A-AlexaFluor700CD8-Asubset	9	PT_G	Non_melanoma	REP_TIL	C ovarii CDK12 mut	41	6	5.08075832856648	4.0027802193222	CD4+ EM HLA-DR+
288	459	250	323	555	574	217	278	269	348	598	PT_G_REP_TIL_P1_BV510CD4-A-AlexaFluor700CD8-Asubset	9	PT_G	Non_melanoma	REP_TIL	C ovarii CDK12 mut	41	6	5.25857090486043	4.60784246564483	CD4+ EM HLA-DR+
250	243	264	277	476	571	189	303	242	329	582	PT_G_REP_TIL_P1_BV510CD4-A-AlexaFluor700CD8-Asubset	9	PT_G	Non_melanoma	REP_TIL	C ovarii CDK12 mut	67	6	4.21675800813191	2.08160831571197	CD4+ EM HLA-DR+
233	393	232	292	546	605	232	261	251	333	618	PT_G_REP_TIL_P1_BV510CD4-A-AlexaFluor700CD8-Asubset	9	PT_G	Non_melanoma	REP_TIL	C ovarii CDK12 mut	40	6	4.54956364167683	3.82711794019317	CD4+ EM HLA-DR+
222	428	272	316	483	557	191	237	242	326	521	PT_G_REP_TIL_P1_BV510CD4-A-AlexaFluor700CD8-Asubset	9	PT_G	Non_melanoma	REP_TIL	C ovarii CDK12 mut	10	6	5.8311574412679	3.0432846748886	CD4+ EM HLA-DR+
221	243	246	265	501	491	206	310	235	327	532	PT_G_REP_TIL_P1_BV510CD4-A-AlexaFluor700CD8-Asubset	9	PT_G	Non_melanoma	REP_TIL	C ovarii CDK12 mut	67	6	4.70077442658894	1.43076731801605	CD4+ EM HLA-DR+
293	518	321	325	520	624	226	334	288	325	667	PT_G_REP_TIL_P1_BV510CD4-A-AlexaFluor700CD8-Asubset	9	PT_G	Non_melanoma	REP_TIL	C ovarii CDK12 mut	28	6	4.26283812058919	5.42203189969634	CD4+ EM HLA-DR+
276	484	240	331	588	616	230	347	352	351	741	PT_G_REP_TIL_P1_BV510CD4-A-AlexaFluor700CD8-Asubset	9	PT_G	Non_melanoma	REP_TIL	C ovarii CDK12 mut	14	6	4.18982767594807	5.36284830213165	CD4+ EM HLA-DR+
232	440	461	323	567	626	165	293	272	309	728	PT_G_REP_TIL_P1_BV510CD4-A-AlexaFluor700CD8-Asubset	9	PT_G	Non_melanoma	REP_TIL	C ovarii CDK12 mut	13	6	3.44440698159688	4.94049217343902	CD4+ EM HLA-DR+
247	490	321	287	494	596	161	305	252	312	540	PT_G_REP_TIL_P1_BV510CD4-A-AlexaFluor700CD8-Asubset	9	PT_G	Non_melanoma	REP_TIL	C ovarii CDK12 mut	12	6	5.59867023957722	4.04449965596771	CD4+ EM HLA-DR+
269	449	226	268	505	527	236	314	238	308	520	PT_G_REP_TIL_P1_BV510CD4-A-AlexaFluor700CD8-Asubset	9	PT_G	Non_melanoma	REP_TIL	C ovarii CDK12 mut	11	6	5.8115827990865	3.37512995839691	CD4+ EM HLA-DR+
236	450	276	295	500	577	271	319	266	427	583	PT_G_REP_TIL_P1_BV510CD4-A-AlexaFluor700CD8-Asubset	9	PT_G	Non_melanoma	REP_TIL	C ovarii CDK12 mut	11	6	3.76244902146809	4.18246366620635	CD4+ EM HLA-DR+
249	318	361	276	508	611	239	311	287	316	610	PT_G_REP_TIL_P1_BV510CD4-A-AlexaFluor700CD8-Asubset	9	PT_G	Non_melanoma	REP_TIL	C ovarii CDK12 mut	137	23	3.29762863648884	3.13693883061981	CD4+ EM HLA-DR+
238	457	221	271	443	570	245	330	261	340	468	PT_G_REP_TIL_P1_BV510CD4-A-AlexaFluor700CD8-Asubset	9	PT_G	Non_melanoma	REP_TIL	C ovarii CDK12 mut	10	6	5.87434649003499	2.70072438359832	CD4+ EM HLA-DR+
238	299	265	259	519	580	239	296	269	326	622	PT_G_REP_TIL_P1_BV510CD4-A-AlexaFluor700CD8-Asubset	9	PT_G	Non_melanoma	REP_TIL	C ovarii CDK12 mut	68	6	4.0095283938741	3.01763107419586	CD4+ EM HLA-DR+
226	457	301	278	518	554	220	325	245	342	485	PT_G_REP_TIL_P1_BV510CD4-A-AlexaFluor700CD8-Asubset	9	PT_G	Non_melanoma	REP_TIL	C ovarii CDK12 mut	11	6	5.87689756883137	3.33938719869232	CD4+ EM HLA-DR+
281	530	342	331	579	627	201	346	291	309	650	PT_G_REP_TIL_P1_BV510CD4-A-AlexaFluor700CD8-Asubset	9	PT_G	Non_melanoma	REP_TIL	C ovarii CDK12 mut	28	6	4.27432083619587	5.53276874662017	CD4+ EM HLA-DR+
261	498	288	339	534	564	197	286	283	313	601	PT_G_REP_TIL_P1_BV510CD4-A-AlexaFluor700CD8-Asubset	9	PT_G	Non_melanoma	REP_TIL	C ovarii CDK12 mut	26	6	5.01409077180378	4.84203674436187	CD4+ EM HLA-DR+
210	465	275	290	525	579	209	273	251	316	567	PT_G_REP_TIL_P1_BV510CD4-A-AlexaFluor700CD8-Asubset	9	PT_G	Non_melanoma	REP_TIL	C ovarii CDK12 mut	11	6	5.47630667222493	4.00142409444427	CD4+ EM HLA-DR+
390	605	306	411	605	655	179	322	281	325	659	PT_G_REP_TIL_P1_BV510CD4-A-AlexaFluor700CD8-Asubset	9	PT_G	Non_melanoma	REP_TIL	C ovarii CDK12 mut	14	6	4.56403135789387	5.714221974617	CD4+ EM HLA-DR+
249	442	263	283	500	540	172	267	253	298	631	PT_G_REP_TIL_P1_BV510CD4-A-AlexaFluor700CD8-Asubset	9	PT_G	Non_melanoma	REP_TIL	C ovarii CDK12 mut	26	6	5.0694854213094	4.03797723889922	CD4+ EM HLA-DR+
279	496	281	240	579	613	212	337	274	329	676	PT_G_REP_TIL_P1_BV510CD4-A-AlexaFluor700CD8-Asubset	9	PT_G	Non_melanoma	REP_TIL	C ovarii CDK12 mut	28	6	4.6628839923238	5.30726482511138	CD4+ EM HLA-DR+
234	454	305	336	523	597	160	316	253	295	644	PT_G_REP_TIL_P1_BV510CD4-A-AlexaFluor700CD8-Asubset	9	PT_G	Non_melanoma	REP_TIL	C ovarii CDK12 mut	41	6	4.84776854051106	4.58721449018096	CD4+ EM HLA-DR+
244	390	252	276	545	567	213	297	232	323	626	PT_G_REP_TIL_P1_BV510CD4-A-AlexaFluor700CD8-Asubset	9	PT_G	Non_melanoma	REP_TIL	C ovarii CDK12 mut	41	6	4.47519611848347	3.90349461675262	CD4+ EM HLA-DR+
233	468	344	314	599	638	191	330	353	346	695	PT_G_REP_TIL_P1_BV510CD4-A-AlexaFluor700CD8-Asubset	9	PT_G	Non_melanoma	REP_TIL	C ovarii CDK12 mut	28	6	3.93896269334309	5.18352033734893	CD4+ EM HLA-DR+
229	320	240	260	501	510	219	288	229	388	533	PT_G_REP_TIL_P1_BV510CD4-A-AlexaFluor700CD8-Asubset	9	PT_G	Non_melanoma	REP_TIL	C ovarii CDK12 mut	67	6	4.77739834321492	2.44307090879058	CD4+ EM HLA-DR+
246	505	252	306	546	618	210	353	265	290	604	PT_G_REP_TIL_P1_BV510CD4-A-AlexaFluor700CD8-Asubset	9	PT_G	Non_melanoma	REP_TIL	C ovarii CDK12 mut	27	6	5.20203470719807	4.96474983335113	CD4+ EM HLA-DR+
299	485	237	335	580	656	250	318	273	344	524	PT_G_REP_TIL_P1_BV510CD4-A-AlexaFluor700CD8-Asubset	9	PT_G	Non_melanoma	REP_TIL	C ovarii CDK12 mut	12	6	5.40372299684041	4.68712379575347	CD4+ EM HLA-DR+
241	441	290	279	482	580	248	343	269	341	511	PT_G_REP_TIL_P1_BV510CD4-A-AlexaFluor700CD8-Asubset	9	PT_G	Non_melanoma	REP_TIL	C ovarii CDK12 mut	11	6	5.72288584245198	3.49596550107574	CD4+ EM HLA-DR+
273	399	256	296	580	646	237	333	250	310	548	PT_G_REP_TIL_P1_BV510CD4-A-AlexaFluor700CD8-Asubset	9	PT_G	Non_melanoma	REP_TIL	C ovarii CDK12 mut	42	6	4.73424982560628	3.86367632985687	CD4+ EM HLA-DR+
229	419	246	282	485	540	211	289	232	311	528	PT_G_REP_TIL_P1_BV510CD4-A-AlexaFluor700CD8-Asubset	9	PT_G	Non_melanoma	REP_TIL	C ovarii CDK12 mut	9	6	5.64235901368611	2.93066885114288	CD4+ EM HLA-DR+
234	486	299	299	494	593	210	302	422	335	698	PT_G_REP_TIL_P1_BV510CD4-A-AlexaFluor700CD8-Asubset	9	PT_G	Non_melanoma	REP_TIL	C ovarii CDK12 mut	13	6	3.96043276322835	4.61378194928741	CD4+ EM HLA-DR+
290	337	250	264	542	559	213	307	239	303	643	PT_G_REP_TIL_P1_BV510CD4-A-AlexaFluor700CD8-Asubset	9	PT_G	Non_melanoma	REP_TIL	C ovarii CDK12 mut	55	6	4.11325478089802	3.45915915608978	CD4+ EM HLA-DR+
208	395	249	297	513	577	214	311	255	308	573	PT_G_REP_TIL_P1_BV510CD4-A-AlexaFluor700CD8-Asubset	9	PT_G	Non_melanoma	REP_TIL	C ovarii CDK12 mut	54	6	5.04833626283162	3.43396832585906	CD4+ EM HLA-DR+
218	395	290	268	514	569	254	324	257	348	568	PT_G_REP_TIL_P1_BV510CD4-A-AlexaFluor700CD8-Asubset	9	PT_G	Non_melanoma	REP_TIL	C ovarii CDK12 mut	54	6	4.95737146867268	3.49119355321502	CD4+ EM HLA-DR+
279	455	311	313	544	602	175	313	273	337	713	PT_G_REP_TIL_P1_BV510CD4-A-AlexaFluor700CD8-Asubset	9	PT_G	Non_melanoma	REP_TIL	C ovarii CDK12 mut	56	6	4.06731724275105	5.20553876996612	CD4+ EM HLA-DR+
224	423	250	649	532	173	204	323	258	318	436	PT_G_REP_TIL_P1_BV510CD4-A-AlexaFluor700CD8-Asubset	9	PT_G	Non_melanoma	REP_TIL	C ovarii CDK12 mut	3	2	-5.94981933104045	3.77452637792205	CD8+ EM HLA-DR+
276	428	342	273	522	589	208	309	281	322	700	PT_G_REP_TIL_P1_BV510CD4-A-AlexaFluor700CD8-Asubset	9	PT_G	Non_melanoma	REP_TIL	C ovarii CDK12 mut	56	6	3.99583696855061	4.77556182981109	CD4+ EM HLA-DR+
280	498	326	306	567	632	265	334	259	323	627	PT_G_REP_TIL_P1_BV510CD4-A-AlexaFluor700CD8-Asubset	9	PT_G	Non_melanoma	REP_TIL	C ovarii CDK12 mut	28	6	4.44513105882161	5.23731186032867	CD4+ EM HLA-DR+
245	468	298	318	540	565	218	328	247	327	599	PT_G_REP_TIL_P1_BV510CD4-A-AlexaFluor700CD8-Asubset	9	PT_G	Non_melanoma	REP_TIL	C ovarii CDK12 mut	41	6	5.12894749177449	4.49681379438018	CD4+ EM HLA-DR+
199	369	233	263	520	559	254	319	275	326	559	PT_G_REP_TIL_P1_BV510CD4-A-AlexaFluor700CD8-Asubset	9	PT_G	Non_melanoma	REP_TIL	C ovarii CDK12 mut	54	6	4.91041111482136	3.15147282720184	CD4+ EM HLA-DR+
229	362	240	282	454	513	218	260	247	335	507	PT_G_REP_TIL_P1_BV510CD4-A-AlexaFluor700CD8-Asubset	9	PT_G	Non_melanoma	REP_TIL	C ovarii CDK12 mut	9	6	5.43808149827473	1.78214349389648	CD4+ EM HLA-DR+
227	451	225	258	513	538	250	350	258	337	495	PT_G_REP_TIL_P1_BV510CD4-A-AlexaFluor700CD8-Asubset	9	PT_G	Non_melanoma	REP_TIL	C ovarii CDK12 mut	11	6	5.89125608933919	3.46578027845001	CD4+ EM HLA-DR+
289	461	299	308	490	524	245	271	287	336	496	PT_G_REP_TIL_P1_BV510CD4-A-AlexaFluor700CD8-Asubset	9	PT_G	Non_melanoma	REP_TIL	C ovarii CDK12 mut	10	6	5.78439402116292	3.38314845204925	CD4+ EM HLA-DR+
226	465	278	323	501	563	231	317	266	333	625	PT_G_REP_TIL_P1_BV510CD4-A-AlexaFluor700CD8-Asubset	9	PT_G	Non_melanoma	REP_TIL	C ovarii CDK12 mut	41	6	4.91245722306721	4.49037267804717	CD4+ EM HLA-DR+
267	508	259	332	584	606	247	284	276	341	695	PT_G_REP_TIL_P1_BV510CD4-A-AlexaFluor700CD8-Asubset	9	PT_G	Non_melanoma	REP_TIL	C ovarii CDK12 mut	14	6	4.45803904069417	5.52750541806793	CD4+ EM HLA-DR+
254	381	247	308	503	567	228	301	249	328	616	PT_G_REP_TIL_P1_BV510CD4-A-AlexaFluor700CD8-Asubset	9	PT_G	Non_melanoma	REP_TIL	C ovarii CDK12 mut	40	6	4.53727459443562	3.58770038724517	CD4+ EM HLA-DR+
266	442	242	313	505	586	223	287	230	330	615	PT_G_REP_TIL_P1_BV510CD4-A-AlexaFluor700CD8-Asubset	9	PT_G	Non_melanoma	REP_TIL	C ovarii CDK12 mut	41	6	4.78925156129353	4.14976908803558	CD4+ EM HLA-DR+
272	441	256	273	536	574	226	355	242	337	470	PT_G_REP_TIL_P1_BV510CD4-A-AlexaFluor700CD8-Asubset	9	PT_G	Non_melanoma	REP_TIL	C ovarii CDK12 mut	11	6	5.82198404801838	3.44903566480255	CD4+ EM HLA-DR+
287	496	372	317	521	535	231	328	244	345	555	PT_G_REP_TIL_P1_BV510CD4-A-AlexaFluor700CD8-Asubset	9	PT_G	Non_melanoma	REP_TIL	C ovarii CDK12 mut	151	23	4.94757246507161	4.20278360486602	CD4+ EM HLA-DR+
405	461	244	308	515	563	232	297	280	335	619	PT_G_REP_TIL_P1_BV510CD4-A-AlexaFluor700CD8-Asubset	9	PT_G	Non_melanoma	REP_TIL	C ovarii CDK12 mut	25	6	4.31084846986287	4.29888727307891	CD4+ EM HLA-DR+
228	416	272	281	542	575	245	346	259	424	509	PT_G_REP_TIL_P1_BV510CD4-A-AlexaFluor700CD8-Asubset	9	PT_G	Non_melanoma	REP_TIL	C ovarii CDK12 mut	11	6	3.23753809464924	3.48186018109893	CD4+ EM HLA-DR+
304	467	278	323	527	598	192	244	247	317	518	PT_G_REP_TIL_P1_BV510CD4-A-AlexaFluor700CD8-Asubset	9	PT_G	Non_melanoma	REP_TIL	C ovarii CDK12 mut	12	6	5.75270342362874	3.86365606427764	CD4+ EM HLA-DR+
247	506	229	313	509	577	240	343	239	325	648	PT_G_REP_TIL_P1_BV510CD4-A-AlexaFluor700CD8-Asubset	9	PT_G	Non_melanoma	REP_TIL	C ovarii CDK12 mut	27	6	5.21750330461018	4.98775436521148	CD4+ EM HLA-DR+
247	421	245	268	540	600	243	330	236	340	584	PT_G_REP_TIL_P1_BV510CD4-A-AlexaFluor700CD8-Asubset	9	PT_G	Non_melanoma	REP_TIL	C ovarii CDK12 mut	54	6	4.87085413468831	4.08106877446746	CD4+ EM HLA-DR+
275	479	313	320	555	562	179	317	232	308	631	PT_G_REP_TIL_P1_BV510CD4-A-AlexaFluor700CD8-Asubset	9	PT_G	Non_melanoma	REP_TIL	C ovarii CDK12 mut	41	6	4.54515099061482	4.97661687970733	CD4+ EM HLA-DR+
372	538	309	374	581	638	193	308	266	353	615	PT_G_REP_TIL_P1_BV510CD4-A-AlexaFluor700CD8-Asubset	9	PT_G	Non_melanoma	REP_TIL	C ovarii CDK12 mut	14	6	4.61146854890339	5.63729574323272	CD4+ EM HLA-DR+
230	396	314	294	458	513	225	245	278	461	542	PT_G_REP_TIL_P1_BV510CD4-A-AlexaFluor700CD8-Asubset	9	PT_G	Non_melanoma	REP_TIL	C ovarii CDK12 mut	176	27	2.59246849549763	3.47282340169525	CD4+ EM PD1+
228	431	240	271	450	486	195	269	249	337	470	PT_G_REP_TIL_P1_BV510CD4-A-AlexaFluor700CD8-Asubset	9	PT_G	Non_melanoma	REP_TIL	C ovarii CDK12 mut	10	6	5.81699966920369	2.33337547422027	CD4+ EM HLA-DR+
279	498	234	353	530	594	261	296	268	337	592	PT_G_REP_TIL_P1_BV510CD4-A-AlexaFluor700CD8-Asubset	9	PT_G	Non_melanoma	REP_TIL	C ovarii CDK12 mut	27	6	5.34768127931111	4.96109821439361	CD4+ EM HLA-DR+
273	422	287	292	533	585	180	312	227	346	579	PT_G_REP_TIL_P1_BV510CD4-A-AlexaFluor700CD8-Asubset	9	PT_G	Non_melanoma	REP_TIL	C ovarii CDK12 mut	41	6	4.87126278413289	3.89499332547759	CD4+ EM HLA-DR+
252	450	324	276	516	526	201	290	245	313	493	PT_G_REP_TIL_P1_BV510CD4-A-AlexaFluor700CD8-Asubset	9	PT_G	Non_melanoma	REP_TIL	C ovarii CDK12 mut	10	6	5.77636599076741	3.25811340451812	CD4+ EM HLA-DR+
243	470	313	291	548	583	236	332	259	302	634	PT_G_REP_TIL_P1_BV510CD4-A-AlexaFluor700CD8-Asubset	9	PT_G	Non_melanoma	REP_TIL	C ovarii CDK12 mut	41	6	4.55915569795125	4.89940883756255	CD4+ EM HLA-DR+
302	470	223	315	548	469	227	271	282	608	665	PT_G_REP_TIL_P1_BV510CD4-A-AlexaFluor700CD8-Asubset	9	PT_G	Non_melanoma	REP_TIL	C ovarii CDK12 mut	191	27	2.5590341044759	4.54922487378692	CD4+ EM PD1+
253	524	242	319	542	611	222	327	247	325	668	PT_G_REP_TIL_P1_BV510CD4-A-AlexaFluor700CD8-Asubset	9	PT_G	Non_melanoma	REP_TIL	C ovarii CDK12 mut	27	6	4.74014019502156	5.4586534702835	CD4+ EM HLA-DR+
261	476	287	294	464	560	179	281	239	302	612	PT_G_REP_TIL_P1_BV510CD4-A-AlexaFluor700CD8-Asubset	9	PT_G	Non_melanoma	REP_TIL	C ovarii CDK12 mut	26	6	5.17699551118367	4.27722360730743	CD4+ EM HLA-DR+
247	457	297	298	556	572	249	330	241	327	603	PT_G_REP_TIL_P1_BV510CD4-A-AlexaFluor700CD8-Asubset	9	PT_G	Non_melanoma	REP_TIL	C ovarii CDK12 mut	41	6	5.01100420487874	4.56101610303497	CD4+ EM HLA-DR+
256	471	265	290	504	570	234	308	259	328	499	PT_G_REP_TIL_P1_BV510CD4-A-AlexaFluor700CD8-Asubset	9	PT_G	Non_melanoma	REP_TIL	C ovarii CDK12 mut	11	6	5.9304621173238	3.55456044316863	CD4+ EM HLA-DR+
285	545	313	335	503	618	152	313	235	312	624	PT_G_REP_TIL_P1_BV510CD4-A-AlexaFluor700CD8-Asubset	9	PT_G	Non_melanoma	REP_TIL	C ovarii CDK12 mut	28	6	4.95003962052815	5.10770942807769	CD4+ EM HLA-DR+
303	462	309	307	581	641	221	331	203	336	683	PT_G_REP_TIL_P1_BV510CD4-A-AlexaFluor700CD8-Asubset	9	PT_G	Non_melanoma	REP_TIL	C ovarii CDK12 mut	28	6	4.26838612092488	5.09292652249908	CD4+ EM HLA-DR+
226	442	274	313	469	515	227	242	255	314	483	PT_G_REP_TIL_P1_BV510CD4-A-AlexaFluor700CD8-Asubset	9	PT_G	Non_melanoma	REP_TIL	C ovarii CDK12 mut	10	6	5.89236378205769	2.77076818585967	CD4+ EM HLA-DR+
261	550	407	376	570	627	211	337	265	375	651	PT_G_REP_TIL_P1_BV510CD4-A-AlexaFluor700CD8-Asubset	9	PT_G	Non_melanoma	REP_TIL	C ovarii CDK12 mut	28	6	3.80176376832478	5.5486421787796	CD4+ EM HLA-DR+
234	341	284	268	524	504	202	321	255	322	619	PT_G_REP_TIL_P1_BV510CD4-A-AlexaFluor700CD8-Asubset	9	PT_G	Non_melanoma	REP_TIL	C ovarii CDK12 mut	68	6	4.42851376069539	3.27288701177215	CD4+ EM HLA-DR+
300	435	275	315	555	661	186	354	238	327	583	PT_G_REP_TIL_P1_BV510CD4-A-AlexaFluor700CD8-Asubset	9	PT_G	Non_melanoma	REP_TIL	C ovarii CDK12 mut	42	6	4.85571455491536	4.73561718106841	CD4+ EM HLA-DR+
319	514	290	268	578	643	264	365	264	298	599	PT_G_REP_TIL_P1_BV510CD4-A-AlexaFluor700CD8-Asubset	9	PT_G	Non_melanoma	REP_TIL	C ovarii CDK12 mut	28	6	5.09527897370808	5.30946972013091	CD4+ EM HLA-DR+
287	448	283	295	543	621	212	329	266	359	573	PT_G_REP_TIL_P1_BV510CD4-A-AlexaFluor700CD8-Asubset	9	PT_G	Non_melanoma	REP_TIL	C ovarii CDK12 mut	12	6	4.93667816651814	4.42051031232452	CD4+ EM HLA-DR+
230	310	242	271	555	550	203	316	234	301	472	PT_G_REP_TIL_P1_BV510CD4-A-AlexaFluor700CD8-Asubset	9	PT_G	Non_melanoma	REP_TIL	C ovarii CDK12 mut	67	6	5.02154135240071	2.23980977178192	CD4+ EM HLA-DR+
211	342	285	272	528	520	224	319	305	343	606	PT_G_REP_TIL_P1_BV510CD4-A-AlexaFluor700CD8-Asubset	9	PT_G	Non_melanoma	REP_TIL	C ovarii CDK12 mut	68	6	4.44103455079548	3.05299832463836	CD4+ EM HLA-DR+
285	429	313	302	617	666	195	343	214	297	651	PT_G_REP_TIL_P1_BV510CD4-A-AlexaFluor700CD8-Asubset	9	PT_G	Non_melanoma	REP_TIL	C ovarii CDK12 mut	42	6	4.38395142091267	4.93865301251983	CD4+ EM HLA-DR+
245	432	269	318	550	596	197	304	299	340	603	PT_G_REP_TIL_P1_BV510CD4-A-AlexaFluor700CD8-Asubset	9	PT_G	Non_melanoma	REP_TIL	C ovarii CDK12 mut	41	6	4.75108360780232	4.30476190686797	CD4+ EM HLA-DR+
230	456	248	262	486	502	224	291	245	327	728	PT_G_REP_TIL_P1_BV510CD4-A-AlexaFluor700CD8-Asubset	9	PT_G	Non_melanoma	REP_TIL	C ovarii CDK12 mut	56	6	4.36328863633626	4.49075319409942	CD4+ EM HLA-DR+
262	469	249	317	533	578	240	288	260	451	630	PT_G_REP_TIL_P1_BV510CD4-A-AlexaFluor700CD8-Asubset	9	PT_G	Non_melanoma	REP_TIL	C ovarii CDK12 mut	27	6	3.36199235452168	4.64351226926421	CD4+ EM HLA-DR+
223	453	278	256	520	562	211	370	240	304	445	PT_G_REP_TIL_P1_BV510CD4-A-AlexaFluor700CD8-Asubset	9	PT_G	Non_melanoma	REP_TIL	C ovarii CDK12 mut	11	6	5.88157820237629	3.36392452359771	CD4+ EM HLA-DR+
202	480	345	314	508	590	188	267	242	311	549	PT_G_REP_TIL_P1_BV510CD4-A-AlexaFluor700CD8-Asubset	9	PT_G	Non_melanoma	REP_TIL	C ovarii CDK12 mut	12	6	5.46249985230916	4.00009896398162	CD4+ EM HLA-DR+
242	493	362	289	502	574	187	305	254	384	559	PT_G_REP_TIL_P1_BV510CD4-A-AlexaFluor700CD8-Asubset	9	PT_G	Non_melanoma	REP_TIL	C ovarii CDK12 mut	12	6	4.81093143952839	4.16135146260833	CD4+ EM HLA-DR+
319	292	262	295	585	627	241	332	289	344	760	PT_G_REP_TIL_P1_BV510CD4-A-AlexaFluor700CD8-Asubset	9	PT_G	Non_melanoma	REP_TIL	C ovarii CDK12 mut	55	6	3.77125668061726	4.10439612508392	CD4+ EM HLA-DR+
313	393	247	306	527	543	244	299	263	360	705	PT_G_REP_TIL_P1_BV510CD4-A-AlexaFluor700CD8-Asubset	9	PT_G	Non_melanoma	REP_TIL	C ovarii CDK12 mut	56	6	4.23265862000935	4.4209189617691	CD4+ EM HLA-DR+
251	485	348	309	466	491	192	281	263	338	596	PT_G_REP_TIL_P1_BV510CD4-A-AlexaFluor700CD8-Asubset	9	PT_G	Non_melanoma	REP_TIL	C ovarii CDK12 mut	26	6	5.00889801515095	4.03222276807403	CD4+ EM HLA-DR+
253	444	323	274	516	567	164	332	261	411	620	PT_G_REP_TIL_P1_BV510CD4-A-AlexaFluor700CD8-Asubset	9	PT_G	Non_melanoma	REP_TIL	C ovarii CDK12 mut	41	6	4.01467346681111	4.26361658216094	CD4+ EM HLA-DR+
245	510	298	265	527	535	232	299	254	380	539	PT_G_REP_TIL_P1_BV510CD4-A-AlexaFluor700CD8-Asubset	9	PT_G	Non_melanoma	REP_TIL	C ovarii CDK12 mut	11	6	5.19267200959675	4.1453993523178	CD4+ EM HLA-DR+
253	438	290	284	527	617	180	342	262	298	582	PT_G_REP_TIL_P1_BV510CD4-A-AlexaFluor700CD8-Asubset	9	PT_G	Non_melanoma	REP_TIL	C ovarii CDK12 mut	41	6	5.07691645158284	4.01173331380462	CD4+ EM HLA-DR+
226	452	245	291	529	532	268	304	270	382	582	PT_G_REP_TIL_P1_BV510CD4-A-AlexaFluor700CD8-Asubset	9	PT_G	Non_melanoma	REP_TIL	C ovarii CDK12 mut	11	6	5.28169798387044	3.99089552999114	CD4+ EM HLA-DR+
252	526	245	270	562	585	268	353	254	320	575	PT_G_REP_TIL_P1_BV510CD4-A-AlexaFluor700CD8-Asubset	9	PT_G	Non_melanoma	REP_TIL	C ovarii CDK12 mut	27	6	5.5303533030843	4.94986297727203	CD4+ EM HLA-DR+
281	404	272	287	554	588	187	333	260	405	659	PT_G_REP_TIL_P1_BV510CD4-A-AlexaFluor700CD8-Asubset	9	PT_G	Non_melanoma	REP_TIL	C ovarii CDK12 mut	56	6	3.78868507874959	4.45125534177398	CD4+ EM HLA-DR+
261	358	264	268	427	486	180	281	259	306	480	PT_G_REP_TIL_P1_BV510CD4-A-AlexaFluor700CD8-Asubset	9	PT_G	Non_melanoma	REP_TIL	C ovarii CDK12 mut	23	7	5.28612875474446	1.17149200082397	CD4+ EM
285	415	339	306	510	601	221	284	277	379	489	PT_G_REP_TIL_P1_BV510CD4-A-AlexaFluor700CD8-Asubset	9	PT_G	Non_melanoma	REP_TIL	C ovarii CDK12 mut	10	6	2.77874874604695	2.38854648709869	CD4+ EM HLA-DR+
233	431	400	281	486	477	225	301	302	299	614	PT_G_REP_TIL_P1_BV510CD4-A-AlexaFluor700CD8-Asubset	9	PT_G	Non_melanoma	REP_TIL	C ovarii CDK12 mut	149	23	0.840228672156263	3.74390079618072	CD4+ EM HLA-DR+
217	268	253	282	540	557	208	303	242	307	493	PT_G_REP_TIL_P1_BV510CD4-A-AlexaFluor700CD8-Asubset	9	PT_G	Non_melanoma	REP_TIL	C ovarii CDK12 mut	67	6	4.88502335084431	2.0849905216751	CD4+ EM HLA-DR+
273	430	243	316	514	538	215	280	254	329	565	PT_G_REP_TIL_P1_BV510CD4-A-AlexaFluor700CD8-Asubset	9	PT_G	Non_melanoma	REP_TIL	C ovarii CDK12 mut	11	6	5.52283119691365	3.6216333115158	CD4+ EM HLA-DR+
231	326	256	271	466	520	189	317	248	319	560	PT_G_REP_TIL_P1_BV510CD4-A-AlexaFluor700CD8-Asubset	9	PT_G	Non_melanoma	REP_TIL	C ovarii CDK12 mut	9	6	4.96713518632405	2.30983616948699	CD4+ EM HLA-DR+
248	334	247	288	562	581	224	335	232	318	609	PT_G_REP_TIL_P1_BV510CD4-A-AlexaFluor700CD8-Asubset	9	PT_G	Non_melanoma	REP_TIL	C ovarii CDK12 mut	55	6	4.16798328889363	3.49287726522064	CD4+ EM HLA-DR+
230	381	235	287	532	562	232	292	251	321	625	PT_G_REP_TIL_P1_BV510CD4-A-AlexaFluor700CD8-Asubset	9	PT_G	Non_melanoma	REP_TIL	C ovarii CDK12 mut	41	6	4.49334358705037	3.73423339963531	CD4+ EM HLA-DR+
250	489	252	320	492	597	178	262	258	293	562	PT_G_REP_TIL_P1_BV510CD4-A-AlexaFluor700CD8-Asubset	9	PT_G	Non_melanoma	REP_TIL	C ovarii CDK12 mut	26	6	5.5992386294698	4.15011813283538	CD4+ EM HLA-DR+
243	447	248	285	531	549	270	292	261	336	589	PT_G_REP_TIL_P1_BV510CD4-A-AlexaFluor700CD8-Asubset	9	PT_G	Non_melanoma	REP_TIL	C ovarii CDK12 mut	11	6	5.25397943986409	3.9594247543869	CD4+ EM HLA-DR+
240	463	249	278	530	573	251	285	234	301	549	PT_G_REP_TIL_P1_BV510CD4-A-AlexaFluor700CD8-Asubset	9	PT_G	Non_melanoma	REP_TIL	C ovarii CDK12 mut	11	6	5.6135790301656	3.74790217519378	CD4+ EM HLA-DR+
318	330	243	295	507	606	202	275	236	322	615	PT_G_REP_TIL_P1_BV510CD4-A-AlexaFluor700CD8-Asubset	9	PT_G	Non_melanoma	REP_TIL	C ovarii CDK12 mut	53	6	4.14176344407551	2.29698826909637	CD4+ EM HLA-DR+
274	555	223	385	563	649	288	215	253	342	655	PT_G_REP_TIL_P1_BV510CD4-A-AlexaFluor700CD8-Asubset	9	PT_G	Non_melanoma	REP_TIL	C ovarii CDK12 mut	14	6	4.78170227540486	5.53651001096343	CD4+ EM HLA-DR+
229	475	368	316	539	579	182	322	298	318	521	PT_G_REP_TIL_P1_BV510CD4-A-AlexaFluor700CD8-Asubset	9	PT_G	Non_melanoma	REP_TIL	C ovarii CDK12 mut	12	6	5.17783522141926	4.18873288274383	CD4+ EM HLA-DR+
279	415	221	271	560	601	267	330	277	343	655	PT_G_REP_TIL_P1_BV510CD4-A-AlexaFluor700CD8-Asubset	9	PT_G	Non_melanoma	REP_TIL	C ovarii CDK12 mut	42	6	4.33051466477864	4.28512003064727	CD4+ EM HLA-DR+
260	465	287	281	484	498	207	301	257	341	559	PT_G_REP_TIL_P1_BV510CD4-A-AlexaFluor700CD8-Asubset	9	PT_G	Non_melanoma	REP_TIL	C ovarii CDK12 mut	26	6	5.60008215440266	3.46675874829864	CD4+ EM HLA-DR+
225	505	304	315	527	588	175	253	257	336	592	PT_G_REP_TIL_P1_BV510CD4-A-AlexaFluor700CD8-Asubset	9	PT_G	Non_melanoma	REP_TIL	C ovarii CDK12 mut	26	6	5.36319279206746	4.55217697263336	CD4+ EM HLA-DR+
266	460	292	292	444	526	198	224	237	450	535	PT_G_REP_TIL_P1_BV510CD4-A-AlexaFluor700CD8-Asubset	9	PT_G	Non_melanoma	REP_TIL	C ovarii CDK12 mut	176	27	2.64442109597676	3.60383226514434	CD4+ EM PD1+
242	431	242	269	533	562	233	317	307	309	643	PT_G_REP_TIL_P1_BV510CD4-A-AlexaFluor700CD8-Asubset	9	PT_G	Non_melanoma	REP_TIL	C ovarii CDK12 mut	41	6	4.557798619399	4.3062138760147	CD4+ EM HLA-DR+
234	409	293	314	498	582	204	314	251	329	582	PT_G_REP_TIL_P1_BV510CD4-A-AlexaFluor700CD8-Asubset	9	PT_G	Non_melanoma	REP_TIL	C ovarii CDK12 mut	54	6	4.98960423005574	3.73680092931365	CD4+ EM HLA-DR+
252	423	252	303	500	512	213	271	232	336	659	PT_G_REP_TIL_P1_BV510CD4-A-AlexaFluor700CD8-Asubset	9	PT_G	Non_melanoma	REP_TIL	C ovarii CDK12 mut	41	6	4.74497246278279	3.89554454923248	CD4+ EM HLA-DR+
244	410	333	305	530	549	200	277	259	313	556	PT_G_REP_TIL_P1_BV510CD4-A-AlexaFluor700CD8-Asubset	9	PT_G	Non_melanoma	REP_TIL	C ovarii CDK12 mut	9	6	4.97765707505696	3.62526251912689	CD4+ EM HLA-DR+
230	349	266	303	548	573	237	309	265	314	555	PT_G_REP_TIL_P1_BV510CD4-A-AlexaFluor700CD8-Asubset	9	PT_G	Non_melanoma	REP_TIL	C ovarii CDK12 mut	54	6	4.58571218980305	3.22908999562835	CD4+ EM HLA-DR+
313	447	221	283	428	549	227	275	238	295	454	PT_G_REP_TIL_P1_BV510CD4-A-AlexaFluor700CD8-Asubset	9	PT_G	Non_melanoma	REP_TIL	C ovarii CDK12 mut	23	7	5.01216530335896	1.52468981385803	CD4+ EM
290	493	298	307	512	622	182	321	274	317	608	PT_G_REP_TIL_P1_BV510CD4-A-AlexaFluor700CD8-Asubset	9	PT_G	Non_melanoma	REP_TIL	C ovarii CDK12 mut	12	6	5.00521349442952	5.06049348950958	CD4+ EM HLA-DR+
243	428	254	289	509	576	228	323	217	318	563	PT_G_REP_TIL_P1_BV510CD4-A-AlexaFluor700CD8-Asubset	9	PT_G	Non_melanoma	REP_TIL	C ovarii CDK12 mut	11	6	5.37251162065022	3.58215238690948	CD4+ EM HLA-DR+
250	542	360	350	548	572	203	233	254	325	550	PT_G_REP_TIL_P1_BV510CD4-A-AlexaFluor700CD8-Asubset	9	PT_G	Non_melanoma	REP_TIL	C ovarii CDK12 mut	12	6	5.22263502610676	4.50247957349395	CD4+ EM HLA-DR+
253	428	326	306	491	480	171	272	256	374	596	PT_G_REP_TIL_P1_BV510CD4-A-AlexaFluor700CD8-Asubset	9	PT_G	Non_melanoma	REP_TIL	C ovarii CDK12 mut	26	6	5.03823923600667	3.74035193563079	CD4+ EM HLA-DR+
307	540	300	336	560	533	178	315	241	334	664	PT_G_REP_TIL_P1_BV510CD4-A-AlexaFluor700CD8-Asubset	9	PT_G	Non_melanoma	REP_TIL	C ovarii CDK12 mut	28	6	4.64446091187947	5.35543920636749	CD4+ EM HLA-DR+
235	382	247	286	529	541	199	337	247	353	593	PT_G_REP_TIL_P1_BV510CD4-A-AlexaFluor700CD8-Asubset	9	PT_G	Non_melanoma	REP_TIL	C ovarii CDK12 mut	54	6	4.86345457566731	3.39561679006194	CD4+ EM HLA-DR+
259	450	225	277	579	582	263	353	272	323	638	PT_G_REP_TIL_P1_BV510CD4-A-AlexaFluor700CD8-Asubset	9	PT_G	Non_melanoma	REP_TIL	C ovarii CDK12 mut	42	6	4.79687857163899	5.00471784711456	CD4+ EM HLA-DR+
276	442	322	315	521	528	226	315	387	427	611	PT_G_REP_TIL_P1_BV510CD4-A-AlexaFluor700CD8-Asubset	9	PT_G	Non_melanoma	REP_TIL	C ovarii CDK12 mut	151	23	1.08387588990681	4.89316370130157	CD4+ EM HLA-DR+
355	524	267	334	594	659	186	318	230	325	688	PT_G_REP_TIL_P1_BV510CD4-A-AlexaFluor700CD8-Asubset	9	PT_G	Non_melanoma	REP_TIL	C ovarii CDK12 mut	14	6	4.39987778199666	5.63261558652496	CD4+ EM HLA-DR+
246	440	245	317	531	602	250	313	246	311	554	PT_G_REP_TIL_P1_BV510CD4-A-AlexaFluor700CD8-Asubset	9	PT_G	Non_melanoma	REP_TIL	C ovarii CDK12 mut	11	6	5.41335939897053	4.0558488571701	CD4+ EM HLA-DR+
244	393	241	309	582	587	211	339	253	339	525	PT_G_REP_TIL_P1_BV510CD4-A-AlexaFluor700CD8-Asubset	9	PT_G	Non_melanoma	REP_TIL	C ovarii CDK12 mut	54	6	4.95987963212483	3.53592064023589	CD4+ EM HLA-DR+
251	490	280	331	572	619	219	320	315	340	713	PT_G_REP_TIL_P1_BV510CD4-A-AlexaFluor700CD8-Asubset	9	PT_G	Non_melanoma	REP_TIL	C ovarii CDK12 mut	14	6	4.15865253938191	5.37988569379424	CD4+ EM HLA-DR+
223	452	247	300	530	564	253	286	246	353	676	PT_G_REP_TIL_P1_BV510CD4-A-AlexaFluor700CD8-Asubset	9	PT_G	Non_melanoma	REP_TIL	C ovarii CDK12 mut	56	6	4.50595736039631	4.75324203610992	CD4+ EM HLA-DR+
267	467	242	320	570	610	204	345	271	332	660	PT_G_REP_TIL_P1_BV510CD4-A-AlexaFluor700CD8-Asubset	9	PT_G	Non_melanoma	REP_TIL	C ovarii CDK12 mut	42	6	4.51223206056111	5.007115384346	CD4+ EM HLA-DR+
226	446	243	311	547	543	240	291	270	311	591	PT_G_REP_TIL_P1_BV510CD4-A-AlexaFluor700CD8-Asubset	9	PT_G	Non_melanoma	REP_TIL	C ovarii CDK12 mut	41	6	5.21352171433919	4.01480915189361	CD4+ EM HLA-DR+
250	473	303	279	448	548	230	286	262	426	521	PT_G_REP_TIL_P1_BV510CD4-A-AlexaFluor700CD8-Asubset	9	PT_G	Non_melanoma	REP_TIL	C ovarii CDK12 mut	10	6	2.91777657998555	3.07906772733306	CD4+ EM HLA-DR+
239	507	359	292	502	553	195	329	271	341	676	PT_G_REP_TIL_P1_BV510CD4-A-AlexaFluor700CD8-Asubset	9	PT_G	Non_melanoma	REP_TIL	C ovarii CDK12 mut	13	6	3.99946760667317	4.97132017255401	CD4+ EM HLA-DR+
244	494	261	326	482	510	212	243	272	322	590	PT_G_REP_TIL_P1_BV510CD4-A-AlexaFluor700CD8-Asubset	9	PT_G	Non_melanoma	REP_TIL	C ovarii CDK12 mut	26	6	5.60789370072835	3.88218857884979	CD4+ EM HLA-DR+
280	575	275	346	602	606	265	366	285	332	776	PT_G_REP_TIL_P1_BV510CD4-A-AlexaFluor700CD8-Asubset	9	PT_G	Non_melanoma	REP_TIL	C ovarii CDK12 mut	14	6	4.31826900971882	5.7935152256546	CD4+ EM HLA-DR+
280	415	233	311	556	578	225	323	267	365	586	PT_G_REP_TIL_P1_BV510CD4-A-AlexaFluor700CD8-Asubset	9	PT_G	Non_melanoma	REP_TIL	C ovarii CDK12 mut	41	6	4.75081896317952	4.25540115476226	CD4+ EM HLA-DR+
251	373	251	298	535	590	174	310	275	322	637	PT_G_REP_TIL_P1_BV510CD4-A-AlexaFluor700CD8-Asubset	9	PT_G	Non_melanoma	REP_TIL	C ovarii CDK12 mut	55	6	4.24527143968098	3.74431659818267	CD4+ EM HLA-DR+
260	524	398	276	550	577	241	400	254	342	607	PT_G_REP_TIL_P1_BV510CD4-A-AlexaFluor700CD8-Asubset	9	PT_G	Non_melanoma	REP_TIL	C ovarii CDK12 mut	28	6	4.08363127244465	5.11446811795806	CD4+ EM HLA-DR+
237	530	272	280	517	588	225	321	236	426	501	PT_G_REP_TIL_P1_BV510CD4-A-AlexaFluor700CD8-Asubset	9	PT_G	Non_melanoma	REP_TIL	C ovarii CDK12 mut	11	6	3.49606251252644	3.78326322675323	CD4+ EM HLA-DR+
265	541	221	332	516	589	263	275	267	340	636	PT_G_REP_TIL_P1_BV510CD4-A-AlexaFluor700CD8-Asubset	9	PT_G	Non_melanoma	REP_TIL	C ovarii CDK12 mut	27	6	5.04009317887776	5.30931045652007	CD4+ EM HLA-DR+
205	248	260	273	529	546	195	324	253	301	485	PT_G_REP_TIL_P1_BV510CD4-A-AlexaFluor700CD8-Asubset	9	PT_G	Non_melanoma	REP_TIL	C ovarii CDK12 mut	67	6	4.83494257462971	1.93486764073943	CD4+ EM HLA-DR+
239	368	255	291	469	595	213	323	231	319	535	PT_G_REP_TIL_P1_BV510CD4-A-AlexaFluor700CD8-Asubset	9	PT_G	Non_melanoma	REP_TIL	C ovarii CDK12 mut	54	6	5.19897102845662	2.3847952091751	CD4+ EM HLA-DR+
259	466	259	283	531	548	196	299	250	338	571	PT_G_REP_TIL_P1_BV510CD4-A-AlexaFluor700CD8-Asubset	9	PT_G	Non_melanoma	REP_TIL	C ovarii CDK12 mut	11	6	5.5938093615865	3.99184372068023	CD4+ EM HLA-DR+
216	359	310	285	511	516	205	291	266	324	595	PT_G_REP_TIL_P1_BV510CD4-A-AlexaFluor700CD8-Asubset	9	PT_G	Non_melanoma	REP_TIL	C ovarii CDK12 mut	68	6	4.66285871995442	3.16085769773101	CD4+ EM HLA-DR+
291	447	369	315	512	580	212	311	304	311	635	PT_G_REP_TIL_P1_BV510CD4-A-AlexaFluor700CD8-Asubset	9	PT_G	Non_melanoma	REP_TIL	C ovarii CDK12 mut	13	6	3.61037086976521	4.2480616772232	CD4+ EM HLA-DR+
231	463	258	329	584	639	239	322	238	346	644	PT_G_REP_TIL_P1_BV510CD4-A-AlexaFluor700CD8-Asubset	9	PT_G	Non_melanoma	REP_TIL	C ovarii CDK12 mut	42	6	4.60975765717976	4.98861457944488	CD4+ EM HLA-DR+
254	508	243	311	506	565	231	279	265	372	516	PT_G_REP_TIL_P1_BV510CD4-A-AlexaFluor700CD8-Asubset	9	PT_G	Non_melanoma	REP_TIL	C ovarii CDK12 mut	11	6	5.83739017976277	3.78956296086883	CD4+ EM HLA-DR+
259	455	302	283	528	531	255	288	260	326	585	PT_G_REP_TIL_P1_BV510CD4-A-AlexaFluor700CD8-Asubset	9	PT_G	Non_melanoma	REP_TIL	C ovarii CDK12 mut	26	6	5.18723940385335	4.23924352765655	CD4+ EM HLA-DR+
231	301	244	283	544	527	203	328	225	315	605	PT_G_REP_TIL_P1_BV510CD4-A-AlexaFluor700CD8-Asubset	9	PT_G	Non_melanoma	REP_TIL	C ovarii CDK12 mut	67	6	4.1790029956197	3.14726068616485	CD4+ EM HLA-DR+
303	425	248	309	508	671	180	308	251	321	539	PT_G_REP_TIL_P1_BV510CD4-A-AlexaFluor700CD8-Asubset	9	PT_G	Non_melanoma	REP_TIL	C ovarii CDK12 mut	25	6	4.63857674134724	2.79607154965972	CD4+ EM HLA-DR+
255	496	261	311	488	574	238	289	262	331	557	PT_G_REP_TIL_P1_BV510CD4-A-AlexaFluor700CD8-Asubset	9	PT_G	Non_melanoma	REP_TIL	C ovarii CDK12 mut	11	6	5.70484375489705	4.05064870954131	CD4+ EM HLA-DR+
230	491	223	241	559	572	235	333	237	298	567	PT_G_REP_TIL_P1_BV510CD4-A-AlexaFluor700CD8-Asubset	9	PT_G	Non_melanoma	REP_TIL	C ovarii CDK12 mut	11	6	5.48896383775227	4.66834118009185	CD4+ EM HLA-DR+
249	429	255	312	524	567	226	270	242	316	609	PT_G_REP_TIL_P1_BV510CD4-A-AlexaFluor700CD8-Asubset	9	PT_G	Non_melanoma	REP_TIL	C ovarii CDK12 mut	41	6	4.84487699998372	4.03619482160186	CD4+ EM HLA-DR+
255	525	268	290	525	542	221	366	246	473	550	PT_G_REP_TIL_P1_BV510CD4-A-AlexaFluor700CD8-Asubset	9	PT_G	Non_melanoma	REP_TIL	C ovarii CDK12 mut	176	27	3.05705618394368	4.4756474697647	CD4+ EM PD1+
255	551	264	303	593	629	208	328	319	330	671	PT_G_REP_TIL_P1_BV510CD4-A-AlexaFluor700CD8-Asubset	9	PT_G	Non_melanoma	REP_TIL	C ovarii CDK12 mut	14	6	4.65816902650349	5.59985258222198	CD4+ EM HLA-DR+
297	483	323	327	586	594	184	330	321	338	729	PT_G_REP_TIL_P1_BV510CD4-A-AlexaFluor700CD8-Asubset	9	PT_G	Non_melanoma	REP_TIL	C ovarii CDK12 mut	14	6	4.04782461656086	5.44297363401031	CD4+ EM HLA-DR+
252	440	280	317	452	552	274	291	258	336	540	PT_G_REP_TIL_P1_BV510CD4-A-AlexaFluor700CD8-Asubset	9	PT_G	Non_melanoma	REP_TIL	C ovarii CDK12 mut	24	6	5.25186037553303	2.33339693189239	CD4+ EM HLA-DR+
253	503	257	316	500	615	205	233	231	322	653	PT_G_REP_TIL_P1_BV510CD4-A-AlexaFluor700CD8-Asubset	9	PT_G	Non_melanoma	REP_TIL	C ovarii CDK12 mut	26	6	4.81087612641804	4.88367988706207	CD4+ EM HLA-DR+
274	544	240	326	541	608	250	304	271	318	615	PT_G_REP_TIL_P1_BV510CD4-A-AlexaFluor700CD8-Asubset	9	PT_G	Non_melanoma	REP_TIL	C ovarii CDK12 mut	27	6	5.05654739869587	5.35376789212798	CD4+ EM HLA-DR+
289	445	305	310	528	615	201	336	262	314	558	PT_G_REP_TIL_P1_BV510CD4-A-AlexaFluor700CD8-Asubset	9	PT_G	Non_melanoma	REP_TIL	C ovarii CDK12 mut	12	6	5.170911069045	4.07266928792571	CD4+ EM HLA-DR+
261	503	257	282	520	516	214	278	329	375	693	PT_G_REP_TIL_P1_BV510CD4-A-AlexaFluor700CD8-Asubset	9	PT_G	Non_melanoma	REP_TIL	C ovarii CDK12 mut	56	6	4.44139074815266	4.78324081540679	CD4+ EM HLA-DR+
281	580	277	374	521	584	235	239	285	351	624	PT_G_REP_TIL_P1_BV510CD4-A-AlexaFluor700CD8-Asubset	9	PT_G	Non_melanoma	REP_TIL	C ovarii CDK12 mut	14	6	4.91010307801716	5.33377983213043	CD4+ EM HLA-DR+
310	416	293	279	538	550	208	303	282	303	671	PT_G_REP_TIL_P1_BV510CD4-A-AlexaFluor700CD8-Asubset	9	PT_G	Non_melanoma	REP_TIL	C ovarii CDK12 mut	56	6	4.22322248948567	4.3921046459732	CD4+ EM HLA-DR+
207	389	333	299	549	645	204	305	300	328	438	PT_G_REP_TIL_P1_BV510CD4-A-AlexaFluor700CD8-Asubset	9	PT_G	Non_melanoma	REP_TIL	C ovarii CDK12 mut	10	6	5.4225914431905	3.35931779981231	CD4+ EM HLA-DR+
234	446	264	271	462	555	183	301	256	440	657	PT_G_REP_TIL_P1_BV510CD4-A-AlexaFluor700CD8-Asubset	9	PT_G	Non_melanoma	REP_TIL	C ovarii CDK12 mut	26	6	3.88535904420369	4.066512366539	CD4+ EM HLA-DR+
281	462	235	321	554	637	249	321	269	316	639	PT_G_REP_TIL_P1_BV510CD4-A-AlexaFluor700CD8-Asubset	9	PT_G	Non_melanoma	REP_TIL	C ovarii CDK12 mut	42	6	4.7582848025655	5.08008100629424	CD4+ EM HLA-DR+
264	457	275	305	480	581	230	287	249	330	555	PT_G_REP_TIL_P1_BV510CD4-A-AlexaFluor700CD8-Asubset	9	PT_G	Non_melanoma	REP_TIL	C ovarii CDK12 mut	11	6	5.57014917863362	3.70140173078155	CD4+ EM HLA-DR+
244	460	252	324	527	622	205	301	280	363	549	PT_G_REP_TIL_P1_BV510CD4-A-AlexaFluor700CD8-Asubset	9	PT_G	Non_melanoma	REP_TIL	C ovarii CDK12 mut	11	6	5.31471180451863	3.95509507299041	CD4+ EM HLA-DR+
282	373	293	294	508	526	207	302	259	333	588	PT_G_REP_TIL_P1_BV510CD4-A-AlexaFluor700CD8-Asubset	9	PT_G	Non_melanoma	REP_TIL	C ovarii CDK12 mut	68	6	4.77443956864827	3.26713635564422	CD4+ EM HLA-DR+
240	270	279	280	535	525	230	307	232	305	628	PT_G_REP_TIL_P1_BV510CD4-A-AlexaFluor700CD8-Asubset	9	PT_G	Non_melanoma	REP_TIL	C ovarii CDK12 mut	68	6	3.96405195725911	3.01310875058746	CD4+ EM HLA-DR+
253	468	321	292	506	618	219	351	264	295	526	PT_G_REP_TIL_P1_BV510CD4-A-AlexaFluor700CD8-Asubset	9	PT_G	Non_melanoma	REP_TIL	C ovarii CDK12 mut	12	6	5.55284714234822	4.02763321042632	CD4+ EM HLA-DR+
271	399	292	291	556	608	186	296	238	323	544	PT_G_REP_TIL_P1_BV510CD4-A-AlexaFluor700CD8-Asubset	9	PT_G	Non_melanoma	REP_TIL	C ovarii CDK12 mut	54	6	5.06090664399617	3.67266490102386	CD4+ EM HLA-DR+
267	519	345	320	503	549	200	275	298	368	647	PT_G_REP_TIL_P1_BV510CD4-A-AlexaFluor700CD8-Asubset	9	PT_G	Non_melanoma	REP_TIL	C ovarii CDK12 mut	13	6	4.31545805467122	4.93328287244415	CD4+ EM HLA-DR+
243	346	290	272	510	600	179	332	282	336	641	PT_G_REP_TIL_P1_BV510CD4-A-AlexaFluor700CD8-Asubset	9	PT_G	Non_melanoma	REP_TIL	C ovarii CDK12 mut	55	6	4.0028350306844	3.62880637288665	CD4+ EM HLA-DR+
230	485	275	300	463	557	157	246	247	370	655	PT_G_REP_TIL_P1_BV510CD4-A-AlexaFluor700CD8-Asubset	9	PT_G	Non_melanoma	REP_TIL	C ovarii CDK12 mut	26	6	4.91442131532185	4.50420238614654	CD4+ EM HLA-DR+
264	474	269	273	532	559	206	310	255	349	613	PT_G_REP_TIL_P1_BV510CD4-A-AlexaFluor700CD8-Asubset	9	PT_G	Non_melanoma	REP_TIL	C ovarii CDK12 mut	41	6	5.06250023377888	4.54682685971832	CD4+ EM HLA-DR+
264	499	260	305	499	524	183	279	259	334	499	PT_G_REP_TIL_P1_BV510CD4-A-AlexaFluor700CD8-Asubset	9	PT_G	Non_melanoma	REP_TIL	C ovarii CDK12 mut	11	6	5.95266603959553	3.57460691571807	CD4+ EM HLA-DR+
303	483	249	333	538	609	205	306	268	442	616	PT_G_REP_TIL_P1_BV510CD4-A-AlexaFluor700CD8-Asubset	9	PT_G	Non_melanoma	REP_TIL	C ovarii CDK12 mut	27	6	3.3511176062917	4.77618982434844	CD4+ EM HLA-DR+
224	450	302	311	477	540	226	284	263	330	559	PT_G_REP_TIL_P1_BV510CD4-A-AlexaFluor700CD8-Asubset	9	PT_G	Non_melanoma	REP_TIL	C ovarii CDK12 mut	26	6	5.49356627000325	3.58248092771148	CD4+ EM HLA-DR+
216	408	386	279	513	610	211	279	336	311	691	PT_G_REP_TIL_P1_BV510CD4-A-AlexaFluor700CD8-Asubset	9	PT_G	Non_melanoma	REP_TIL	C ovarii CDK12 mut	13	6	3.49777340425007	4.52879907727813	CD4+ EM HLA-DR+
241	475	370	308	501	601	198	266	269	440	521	PT_G_REP_TIL_P1_BV510CD4-A-AlexaFluor700CD8-Asubset	9	PT_G	Non_melanoma	REP_TIL	C ovarii CDK12 mut	12	6	2.45628880990498	3.13354231954193	CD4+ EM HLA-DR+
253	466	240	287	539	602	205	337	233	298	598	PT_G_REP_TIL_P1_BV510CD4-A-AlexaFluor700CD8-Asubset	9	PT_G	Non_melanoma	REP_TIL	C ovarii CDK12 mut	41	6	5.25567888749592	4.55148794293975	CD4+ EM HLA-DR+
306	415	301	309	556	595	168	283	231	306	600	PT_G_REP_TIL_P1_BV510CD4-A-AlexaFluor700CD8-Asubset	9	PT_G	Non_melanoma	REP_TIL	C ovarii CDK12 mut	41	6	4.64550566209309	4.33708240628814	CD4+ EM HLA-DR+
258	343	281	280	535	594	224	267	303	340	607	PT_G_REP_TIL_P1_BV510CD4-A-AlexaFluor700CD8-Asubset	9	PT_G	Non_melanoma	REP_TIL	C ovarii CDK12 mut	68	6	4.12314486039631	3.37368418813323	CD4+ EM HLA-DR+
283	502	265	320	511	548	213	318	254	331	530	PT_G_REP_TIL_P1_BV510CD4-A-AlexaFluor700CD8-Asubset	9	PT_G	Non_melanoma	REP_TIL	C ovarii CDK12 mut	11	6	5.77900337708943	4.05846907735442	CD4+ EM HLA-DR+
224	436	230	270	520	532	222	286	259	344	572	PT_G_REP_TIL_P1_BV510CD4-A-AlexaFluor700CD8-Asubset	9	PT_G	Non_melanoma	REP_TIL	C ovarii CDK12 mut	11	6	5.54592203629963	3.52548958898162	CD4+ EM HLA-DR+
243	360	261	277	522	541	218	292	245	334	559	PT_G_REP_TIL_P1_BV510CD4-A-AlexaFluor700CD8-Asubset	9	PT_G	Non_melanoma	REP_TIL	C ovarii CDK12 mut	54	6	4.95276188386433	3.0068359577713	CD4+ EM HLA-DR+
275	489	256	234	526	570	252	378	245	326	586	PT_G_REP_TIL_P1_BV510CD4-A-AlexaFluor700CD8-Asubset	9	PT_G	Non_melanoma	REP_TIL	C ovarii CDK12 mut	27	6	5.47542023194783	4.77177669644927	CD4+ EM HLA-DR+
276	488	391	310	535	596	237	357	267	677	589	PT_G_REP_TIL_P1_BV510CD4-A-AlexaFluor700CD8-Asubset	9	PT_G	Non_melanoma	REP_TIL	C ovarii CDK12 mut	191	27	2.16166114343159	5.16225053907012	CD4+ EM PD1+
237	445	252	314	511	563	195	342	407	349	642	PT_G_REP_TIL_P1_BV510CD4-A-AlexaFluor700CD8-Asubset	9	PT_G	Non_melanoma	REP_TIL	C ovarii CDK12 mut	56	6	4.03750347627156	4.17461492658233	CD4+ EM HLA-DR+
241	483	297	299	480	538	218	238	251	323	575	PT_G_REP_TIL_P1_BV510CD4-A-AlexaFluor700CD8-Asubset	9	PT_G	Non_melanoma	REP_TIL	C ovarii CDK12 mut	26	6	5.61296581758015	3.79805018544769	CD4+ EM HLA-DR+
258	384	263	306	552	631	226	327	252	402	549	PT_G_REP_TIL_P1_BV510CD4-A-AlexaFluor700CD8-Asubset	9	PT_G	Non_melanoma	REP_TIL	C ovarii CDK12 mut	54	6	4.16699575913899	3.71436645627593	CD4+ EM HLA-DR+
250	501	262	346	505	494	236	279	281	313	614	PT_G_REP_TIL_P1_BV510CD4-A-AlexaFluor700CD8-Asubset	9	PT_G	Non_melanoma	REP_TIL	C ovarii CDK12 mut	26	6	5.32274555696003	4.29227974057769	CD4+ EM HLA-DR+
267	385	283	271	602	588	208	370	252	306	563	PT_G_REP_TIL_P1_BV510CD4-A-AlexaFluor700CD8-Asubset	9	PT_G	Non_melanoma	REP_TIL	C ovarii CDK12 mut	54	6	4.77527451051228	3.80153133512115	CD4+ EM HLA-DR+
244	401	316	294	526	562	197	292	244	326	595	PT_G_REP_TIL_P1_BV510CD4-A-AlexaFluor700CD8-Asubset	9	PT_G	Non_melanoma	REP_TIL	C ovarii CDK12 mut	41	6	4.64106058610432	3.75827171445464	CD4+ EM HLA-DR+
269	503	381	245	540	557	243	357	255	405	518	PT_G_REP_TIL_P1_BV510CD4-A-AlexaFluor700CD8-Asubset	9	PT_G	Non_melanoma	REP_TIL	C ovarii CDK12 mut	151	23	1.55099939836018	3.92372777104949	CD4+ EM HLA-DR+
229	388	232	297	527	594	237	314	248	323	586	PT_G_REP_TIL_P1_BV510CD4-A-AlexaFluor700CD8-Asubset	9	PT_G	Non_melanoma	REP_TIL	C ovarii CDK12 mut	54	6	4.76584076417439	3.54472996831512	CD4+ EM HLA-DR+
230	409	298	270	557	635	244	322	224	301	623	PT_G_REP_TIL_P1_BV510CD4-A-AlexaFluor700CD8-Asubset	9	PT_G	Non_melanoma	REP_TIL	C ovarii CDK12 mut	42	6	4.36225389970295	4.32657386899566	CD4+ EM HLA-DR+
295	495	384	341	596	618	207	374	299	344	785	PT_G_REP_TIL_P1_BV510CD4-A-AlexaFluor700CD8-Asubset	9	PT_G	Non_melanoma	REP_TIL	C ovarii CDK12 mut	14	6	3.99616646302693	5.59272100568389	CD4+ EM HLA-DR+
227	443	258	282	533	600	242	341	246	306	540	PT_G_REP_TIL_P1_BV510CD4-A-AlexaFluor700CD8-Asubset	9	PT_G	Non_melanoma	REP_TIL	C ovarii CDK12 mut	11	6	5.52970003617756	3.89309479833221	CD4+ EM HLA-DR+
274	464	450	292	541	561	217	332	279	338	618	PT_G_REP_TIL_P1_BV510CD4-A-AlexaFluor700CD8-Asubset	9	PT_G	Non_melanoma	REP_TIL	C ovarii CDK12 mut	165	24	0.846812839636732	4.20273997426605	CD4+ EM HLA-DR+
239	368	239	279	561	564	216	308	221	324	694	PT_G_REP_TIL_P1_BV510CD4-A-AlexaFluor700CD8-Asubset	9	PT_G	Non_melanoma	REP_TIL	C ovarii CDK12 mut	55	6	3.97142099870198	4.14493467450713	CD4+ EM HLA-DR+
426	366	264	299	552	698	142	349	260	290	511	PT_G_REP_TIL_P1_BV510CD4-A-AlexaFluor700CD8-Asubset	9	PT_G	Non_melanoma	REP_TIL	C ovarii CDK12 mut	25	6	4.52584480775349	3.12995674253082	CD4+ EM HLA-DR+
221	330	299	288	485	567	187	316	249	395	601	PT_G_REP_TIL_P1_BV510CD4-A-AlexaFluor700CD8-Asubset	9	PT_G	Non_melanoma	REP_TIL	C ovarii CDK12 mut	68	6	3.4165039016103	2.98225047231292	CD4+ EM HLA-DR+
298	434	233	326	558	650	215	336	256	314	597	PT_G_REP_TIL_P1_BV510CD4-A-AlexaFluor700CD8-Asubset	9	PT_G	Non_melanoma	REP_TIL	C ovarii CDK12 mut	42	6	4.83252262605183	4.74692394376373	CD4+ EM HLA-DR+
246	554	282	342	553	560	284	309	401	567	635	PT_G_REP_TIL_P1_BV510CD4-A-AlexaFluor700CD8-Asubset	9	PT_G	Non_melanoma	REP_TIL	C ovarii CDK12 mut	191	27	2.29017018807881	5.2296233379898	CD4+ EM PD1+
268	426	268	307	556	591	202	318	258	424	574	PT_G_REP_TIL_P1_BV510CD4-A-AlexaFluor700CD8-Asubset	9	PT_G	Non_melanoma	REP_TIL	C ovarii CDK12 mut	41	6	3.54598736299031	4.15222646833038	CD4+ EM HLA-DR+
321	457	294	328	458	539	209	280	256	475	527	PT_G_REP_TIL_P1_BV510CD4-A-AlexaFluor700CD8-Asubset	9	PT_G	Non_melanoma	REP_TIL	C ovarii CDK12 mut	176	27	2.29764222634785	3.72042109609222	CD4+ EM PD1+
342	485	363	330	425	494	198	298	280	321	582	PT_G_REP_TIL_P1_BV510CD4-A-AlexaFluor700CD8-Asubset	9	PT_G	Non_melanoma	REP_TIL	C ovarii CDK12 mut	26	6	4.7984688235616	4.11638357282256	CD4+ EM HLA-DR+
270	377	277	344	573	625	192	315	234	323	652	PT_G_REP_TIL_P1_BV510CD4-A-AlexaFluor700CD8-Asubset	9	PT_G	Non_melanoma	REP_TIL	C ovarii CDK12 mut	55	6	4.06964420808308	4.19016005635833	CD4+ EM HLA-DR+
225	475	251	253	473	521	207	306	244	336	467	PT_G_REP_TIL_P1_BV510CD4-A-AlexaFluor700CD8-Asubset	9	PT_G	Non_melanoma	REP_TIL	C ovarii CDK12 mut	10	6	6.0473062945699	3.08294298291778	CD4+ EM HLA-DR+
256	449	243	307	588	663	258	323	248	349	639	PT_G_REP_TIL_P1_BV510CD4-A-AlexaFluor700CD8-Asubset	9	PT_G	Non_melanoma	REP_TIL	C ovarii CDK12 mut	42	6	4.62387251389973	5.08233883023834	CD4+ EM HLA-DR+
281	529	434	354	539	624	207	287	272	352	713	PT_G_REP_TIL_P1_BV510CD4-A-AlexaFluor700CD8-Asubset	9	PT_G	Non_melanoma	REP_TIL	C ovarii CDK12 mut	13	6	3.49237608445637	5.3024525845108	CD4+ EM HLA-DR+
255	265	254	281	515	565	193	295	240	318	537	PT_G_REP_TIL_P1_BV510CD4-A-AlexaFluor700CD8-Asubset	9	PT_G	Non_melanoma	REP_TIL	C ovarii CDK12 mut	67	6	4.57298588288777	2.28620841146087	CD4+ EM HLA-DR+
232	400	256	275	530	549	197	284	280	351	556	PT_G_REP_TIL_P1_BV510CD4-A-AlexaFluor700CD8-Asubset	9	PT_G	Non_melanoma	REP_TIL	C ovarii CDK12 mut	9	6	5.31161283982747	3.25788523793792	CD4+ EM HLA-DR+
251	493	262	314	542	561	244	299	249	325	601	PT_G_REP_TIL_P1_BV510CD4-A-AlexaFluor700CD8-Asubset	9	PT_G	Non_melanoma	REP_TIL	C ovarii CDK12 mut	27	6	5.29568790925496	4.78031398892974	CD4+ EM HLA-DR+
219	316	254	269	483	581	198	283	255	343	559	PT_G_REP_TIL_P1_BV510CD4-A-AlexaFluor700CD8-Asubset	9	PT_G	Non_melanoma	REP_TIL	C ovarii CDK12 mut	67	6	4.72911667359822	2.41979934812164	CD4+ EM HLA-DR+
278	490	255	269	424	526	167	295	243	309	527	PT_G_REP_TIL_P1_BV510CD4-A-AlexaFluor700CD8-Asubset	9	PT_G	Non_melanoma	REP_TIL	C ovarii CDK12 mut	10	6	5.89468121064656	2.98876549840545	CD4+ EM HLA-DR+
318	555	494	372	552	590	234	297	239	313	596	PT_G_REP_TIL_P1_BV510CD4-A-AlexaFluor700CD8-Asubset	9	PT_G	Non_melanoma	REP_TIL	C ovarii CDK12 mut	165	24	1.06422185433858	4.66203882337188	CD4+ EM HLA-DR+
227	427	265	300	541	624	191	319	249	340	672	PT_G_REP_TIL_P1_BV510CD4-A-AlexaFluor700CD8-Asubset	9	PT_G	Non_melanoma	REP_TIL	C ovarii CDK12 mut	56	6	4.1439425898885	4.58847477079009	CD4+ EM HLA-DR+
266	560	262	368	569	604	228	300	283	330	586	PT_G_REP_TIL_P1_BV510CD4-A-AlexaFluor700CD8-Asubset	9	PT_G	Non_melanoma	REP_TIL	C ovarii CDK12 mut	27	6	5.21465563310139	5.18324329496002	CD4+ EM HLA-DR+
250	410	277	289	517	578	189	321	258	293	608	PT_G_REP_TIL_P1_BV510CD4-A-AlexaFluor700CD8-Asubset	9	PT_G	Non_melanoma	REP_TIL	C ovarii CDK12 mut	41	6	4.67466568482869	3.87227346540069	CD4+ EM HLA-DR+
242	424	272	308	547	605	251	268	232	334	717	PT_G_REP_TIL_P1_BV510CD4-A-AlexaFluor700CD8-Asubset	9	PT_G	Non_melanoma	REP_TIL	C ovarii CDK12 mut	56	6	4.16794418824666	4.68322469831085	CD4+ EM HLA-DR+
256	411	252	288	557	555	251	325	237	313	646	PT_G_REP_TIL_P1_BV510CD4-A-AlexaFluor700CD8-Asubset	9	PT_G	Non_melanoma	REP_TIL	C ovarii CDK12 mut	41	6	4.43261551393025	4.33048107266998	CD4+ EM HLA-DR+
226	319	270	287	521	525	206	299	255	325	521	PT_G_REP_TIL_P1_BV510CD4-A-AlexaFluor700CD8-Asubset	9	PT_G	Non_melanoma	REP_TIL	C ovarii CDK12 mut	67	6	4.95485329164021	2.34506394506072	CD4+ EM HLA-DR+
233	423	273	305	497	602	212	329	245	327	526	PT_G_REP_TIL_P1_BV510CD4-A-AlexaFluor700CD8-Asubset	9	PT_G	Non_melanoma	REP_TIL	C ovarii CDK12 mut	11	6	5.37932276261799	3.43181874394988	CD4+ EM HLA-DR+
267	455	288	318	598	654	165	315	230	288	565	PT_G_REP_TIL_P1_BV510CD4-A-AlexaFluor700CD8-Asubset	9	PT_G	Non_melanoma	REP_TIL	C ovarii CDK12 mut	42	6	4.99235367310994	4.5865683758316	CD4+ EM HLA-DR+
238	378	248	262	488	489	210	299	260	322	522	PT_G_REP_TIL_P1_BV510CD4-A-AlexaFluor700CD8-Asubset	9	PT_G	Non_melanoma	REP_TIL	C ovarii CDK12 mut	9	6	5.59636330140584	2.36131765485381	CD4+ EM HLA-DR+
237	343	282	292	527	531	167	294	235	316	547	PT_G_REP_TIL_P1_BV510CD4-A-AlexaFluor700CD8-Asubset	9	PT_G	Non_melanoma	REP_TIL	C ovarii CDK12 mut	9	6	5.00077318681233	2.78237464070892	CD4+ EM HLA-DR+
247	264	249	272	501	563	189	313	238	311	556	PT_G_REP_TIL_P1_BV510CD4-A-AlexaFluor700CD8-Asubset	9	PT_G	Non_melanoma	REP_TIL	C ovarii CDK12 mut	67	6	4.49951195252888	2.31942917943572	CD4+ EM HLA-DR+
250	432	267	294	576	591	226	341	286	339	635	PT_G_REP_TIL_P1_BV510CD4-A-AlexaFluor700CD8-Asubset	9	PT_G	Non_melanoma	REP_TIL	C ovarii CDK12 mut	42	6	4.36023306382649	4.64862300992584	CD4+ EM HLA-DR+
216	513	297	336	523	546	204	245	262	315	599	PT_G_REP_TIL_P1_BV510CD4-A-AlexaFluor700CD8-Asubset	9	PT_G	Non_melanoma	REP_TIL	C ovarii CDK12 mut	26	6	5.36337589753621	4.49418499112701	CD4+ EM HLA-DR+
288	569	228	302	581	692	283	385	261	310	608	PT_G_REP_TIL_P1_BV510CD4-A-AlexaFluor700CD8-Asubset	9	PT_G	Non_melanoma	REP_TIL	C ovarii CDK12 mut	27	6	4.9747793628072	5.5636396610794	CD4+ EM HLA-DR+
228	290	274	293	509	527	193	296	242	316	573	PT_G_REP_TIL_P1_BV510CD4-A-AlexaFluor700CD8-Asubset	9	PT_G	Non_melanoma	REP_TIL	C ovarii CDK12 mut	67	6	4.50219034684651	2.55100323796844	CD4+ EM HLA-DR+
258	364	233	283	544	618	237	322	258	392	465	PT_G_REP_TIL_P1_BV510CD4-A-AlexaFluor700CD8-Asubset	9	PT_G	Non_melanoma	REP_TIL	C ovarii CDK12 mut	54	6	5.29259275926106	2.8871910774765	CD4+ EM HLA-DR+
340	488	370	274	520	638	306	360	283	338	585	PT_G_REP_TIL_P1_BV510CD4-A-AlexaFluor700CD8-Asubset	9	PT_G	Non_melanoma	REP_TIL	C ovarii CDK12 mut	151	23	2.62028479112141	2.78448631406402	CD4+ EM HLA-DR+
309	516	369	330	543	618	241	285	258	345	645	PT_G_REP_TIL_P1_BV510CD4-A-AlexaFluor700CD8-Asubset	9	PT_G	Non_melanoma	REP_TIL	C ovarii CDK12 mut	13	6	3.95861553681843	5.2325062954483	CD4+ EM HLA-DR+
225	337	242	297	515	583	239	274	272	334	610	PT_G_REP_TIL_P1_BV510CD4-A-AlexaFluor700CD8-Asubset	9	PT_G	Non_melanoma	REP_TIL	C ovarii CDK12 mut	68	6	4.39628147614949	3.15798689962005	CD4+ EM HLA-DR+
338	449	290	296	531	641	237	317	217	298	676	PT_G_REP_TIL_P1_BV510CD4-A-AlexaFluor700CD8-Asubset	9	PT_G	Non_melanoma	REP_TIL	C ovarii CDK12 mut	42	6	4.35617851747029	5.03386499524688	CD4+ EM HLA-DR+
239	309	260	664	455	199	236	287	230	364	486	PT_G_REP_TIL_P1_BV510CD4-A-AlexaFluor700CD8-Asubset	9	PT_G	Non_melanoma	REP_TIL	C ovarii CDK12 mut	32	4	-6.4938108967448	3.7608254158554	CD8+ EM
254	464	290	269	509	584	238	317	248	338	586	PT_G_REP_TIL_P1_BV510CD4-A-AlexaFluor700CD8-Asubset	9	PT_G	Non_melanoma	REP_TIL	C ovarii CDK12 mut	11	6	5.2429645015096	4.33906700254058	CD4+ EM HLA-DR+
248	405	250	298	511	545	234	294	281	332	585	PT_G_REP_TIL_P1_BV510CD4-A-AlexaFluor700CD8-Asubset	9	PT_G	Non_melanoma	REP_TIL	C ovarii CDK12 mut	40	6	5.10601973069661	3.45931698918914	CD4+ EM HLA-DR+
255	439	248	349	559	601	298	359	260	334	632	PT_G_REP_TIL_P1_BV510CD4-A-AlexaFluor700CD8-Asubset	9	PT_G	Non_melanoma	REP_TIL	C ovarii CDK12 mut	42	6	4.79748177064412	4.77645876050567	CD4+ EM HLA-DR+
246	493	238	293	564	605	247	338	255	344	636	PT_G_REP_TIL_P1_BV510CD4-A-AlexaFluor700CD8-Asubset	9	PT_G	Non_melanoma	REP_TIL	C ovarii CDK12 mut	27	6	4.92437815202229	5.22956230283355	CD4+ EM HLA-DR+
252	458	335	331	538	587	176	262	271	442	584	PT_G_REP_TIL_P1_BV510CD4-A-AlexaFluor700CD8-Asubset	9	PT_G	Non_melanoma	REP_TIL	C ovarii CDK12 mut	12	6	3.06015777123921	4.31394865155792	CD4+ EM HLA-DR+
252	445	281	299	545	624	222	332	249	332	630	PT_G_REP_TIL_P1_BV510CD4-A-AlexaFluor700CD8-Asubset	9	PT_G	Non_melanoma	REP_TIL	C ovarii CDK12 mut	42	6	4.54878210557454	4.76040174604034	CD4+ EM HLA-DR+
271	453	253	290	458	489	192	305	250	329	586	PT_G_REP_TIL_P1_BV510CD4-A-AlexaFluor700CD8-Asubset	9	PT_G	Non_melanoma	REP_TIL	C ovarii CDK12 mut	26	6	5.46431993974202	3.44993760228729	CD4+ EM HLA-DR+
427	541	282	263	551	656	263	358	276	284	612	PT_G_REP_TIL_P1_BV510CD4-A-AlexaFluor700CD8-Asubset	9	PT_G	Non_melanoma	REP_TIL	C ovarii CDK12 mut	14	6	4.7549421740865	5.3078589642105	CD4+ EM HLA-DR+
279	475	356	298	582	618	255	352	242	315	638	PT_G_REP_TIL_P1_BV510CD4-A-AlexaFluor700CD8-Asubset	9	PT_G	Non_melanoma	REP_TIL	C ovarii CDK12 mut	28	6	4.17603849900715	5.16046907544708	CD4+ EM HLA-DR+
303	543	285	312	577	599	189	334	272	313	583	PT_G_REP_TIL_P1_BV510CD4-A-AlexaFluor700CD8-Asubset	9	PT_G	Non_melanoma	REP_TIL	C ovarii CDK12 mut	12	6	5.13462090028279	5.1286597454605	CD4+ EM HLA-DR+
252	480	316	323	529	556	181	246	251	319	554	PT_G_REP_TIL_P1_BV510CD4-A-AlexaFluor700CD8-Asubset	9	PT_G	Non_melanoma	REP_TIL	C ovarii CDK12 mut	26	6	5.49194550050252	4.08249809384918	CD4+ EM HLA-DR+
199	361	258	310	511	575	188	303	246	325	620	PT_G_REP_TIL_P1_BV510CD4-A-AlexaFluor700CD8-Asubset	9	PT_G	Non_melanoma	REP_TIL	C ovarii CDK12 mut	54	6	4.68333458436482	3.3329963886795	CD4+ EM HLA-DR+
273	403	247	298	537	591	187	283	241	354	600	PT_G_REP_TIL_P1_BV510CD4-A-AlexaFluor700CD8-Asubset	9	PT_G	Non_melanoma	REP_TIL	C ovarii CDK12 mut	41	6	4.61277842057698	3.88990904927825	CD4+ EM HLA-DR+
246	270	252	288	531	621	187	287	284	287	594	PT_G_REP_TIL_P1_BV510CD4-A-AlexaFluor700CD8-Asubset	9	PT_G	Non_melanoma	REP_TIL	C ovarii CDK12 mut	67	6	4.12548136247151	3.00433756948089	CD4+ EM HLA-DR+
221	283	263	283	478	544	188	303	247	320	555	PT_G_REP_TIL_P1_BV510CD4-A-AlexaFluor700CD8-Asubset	9	PT_G	Non_melanoma	REP_TIL	C ovarii CDK12 mut	67	6	4.6573932124471	2.27906324506378	CD4+ EM HLA-DR+
285	354	232	302	554	564	218	294	244	321	498	PT_G_REP_TIL_P1_BV510CD4-A-AlexaFluor700CD8-Asubset	9	PT_G	Non_melanoma	REP_TIL	C ovarii CDK12 mut	54	6	5.16722559464924	2.77061321378326	CD4+ EM HLA-DR+
313	334	290	276	509	595	210	312	263	304	663	PT_G_REP_TIL_P1_BV510CD4-A-AlexaFluor700CD8-Asubset	9	PT_G	Non_melanoma	REP_TIL	C ovarii CDK12 mut	55	6	3.88462709916585	3.72337009549713	CD4+ EM HLA-DR+
235	264	254	264	488	526	176	305	238	327	565	PT_G_REP_TIL_P1_BV510CD4-A-AlexaFluor700CD8-Asubset	9	PT_G	Non_melanoma	REP_TIL	C ovarii CDK12 mut	81	11	4.48691010011189	2.21288849950408	CD4+ EM
245	462	275	320	518	533	210	337	240	325	515	PT_G_REP_TIL_P1_BV510CD4-A-AlexaFluor700CD8-Asubset	9	PT_G	Non_melanoma	REP_TIL	C ovarii CDK12 mut	11	6	5.8465645266866	3.73924734235381	CD4+ EM HLA-DR+
318	393	307	271	522	579	192	316	249	289	552	PT_G_REP_TIL_P1_BV510CD4-A-AlexaFluor700CD8-Asubset	9	PT_G	Non_melanoma	REP_TIL	C ovarii CDK12 mut	54	6	4.75716900361531	3.50344564557647	CD4+ EM HLA-DR+
300	480	378	317	478	501	197	271	270	304	547	PT_G_REP_TIL_P1_BV510CD4-A-AlexaFluor700CD8-Asubset	9	PT_G	Non_melanoma	REP_TIL	C ovarii CDK12 mut	151	23	1.63307618630879	3.28375484586334	CD4+ EM HLA-DR+
237	397	261	299	554	625	210	346	238	312	624	PT_G_REP_TIL_P1_BV510CD4-A-AlexaFluor700CD8-Asubset	9	PT_G	Non_melanoma	REP_TIL	C ovarii CDK12 mut	42	6	4.3176224185323	4.1614020073471	CD4+ EM HLA-DR+
205	315	278	293	574	570	231	314	246	325	602	PT_G_REP_TIL_P1_BV510CD4-A-AlexaFluor700CD8-Asubset	9	PT_G	Non_melanoma	REP_TIL	C ovarii CDK12 mut	55	6	4.21547388566487	3.27069475293731	CD4+ EM HLA-DR+
263	306	271	293	573	600	227	295	255	333	638	PT_G_REP_TIL_P1_BV510CD4-A-AlexaFluor700CD8-Asubset	9	PT_G	Non_melanoma	REP_TIL	C ovarii CDK12 mut	55	6	3.9628541423177	3.57018401265716	CD4+ EM HLA-DR+
285	506	318	290	581	598	255	323	287	350	673	PT_G_REP_TIL_P1_BV510CD4-A-AlexaFluor700CD8-Asubset	9	PT_G	Non_melanoma	REP_TIL	C ovarii CDK12 mut	28	6	4.35842251313679	5.43263342023467	CD4+ EM HLA-DR+
368	455	279	316	530	626	215	325	253	304	561	PT_G_REP_TIL_P1_BV510CD4-A-AlexaFluor700CD8-Asubset	9	PT_G	Non_melanoma	REP_TIL	C ovarii CDK12 mut	25	6	4.75861143601887	4.49910308957671	CD4+ EM HLA-DR+
224	433	237	280	496	554	230	318	253	308	511	PT_G_REP_TIL_P1_BV510CD4-A-AlexaFluor700CD8-Asubset	9	PT_G	Non_melanoma	REP_TIL	C ovarii CDK12 mut	11	6	5.82607197297566	3.27543451428985	CD4+ EM HLA-DR+
318	512	277	334	580	636	271	298	256	438	689	PT_G_REP_TIL_P1_BV510CD4-A-AlexaFluor700CD8-Asubset	9	PT_G	Non_melanoma	REP_TIL	C ovarii CDK12 mut	14	6	3.43625926507466	5.1131797039566	CD4+ EM HLA-DR+
247	439	285	325	550	604	199	317	261	304	517	PT_G_REP_TIL_P1_BV510CD4-A-AlexaFluor700CD8-Asubset	9	PT_G	Non_melanoma	REP_TIL	C ovarii CDK12 mut	11	6	5.37346910966389	3.94618870854949	CD4+ EM HLA-DR+
249	490	273	262	547	621	248	367	239	314	605	PT_G_REP_TIL_P1_BV510CD4-A-AlexaFluor700CD8-Asubset	9	PT_G	Non_melanoma	REP_TIL	C ovarii CDK12 mut	27	6	5.20306705964558	4.9727554524002	CD4+ EM HLA-DR+
262	456	357	253	478	545	247	255	257	535	583	PT_G_REP_TIL_P1_BV510CD4-A-AlexaFluor700CD8-Asubset	9	PT_G	Non_melanoma	REP_TIL	C ovarii CDK12 mut	176	27	2.17783641351216	4.10463025212859	CD4+ EM PD1+
227	484	265	316	534	593	234	356	270	308	626	PT_G_REP_TIL_P1_BV510CD4-A-AlexaFluor700CD8-Asubset	9	PT_G	Non_melanoma	REP_TIL	C ovarii CDK12 mut	27	6	5.13916849626057	4.8895526135025	CD4+ EM HLA-DR+
235	408	265	308	539	612	198	312	282	335	698	PT_G_REP_TIL_P1_BV510CD4-A-AlexaFluor700CD8-Asubset	9	PT_G	Non_melanoma	REP_TIL	C ovarii CDK12 mut	56	6	3.98745178712361	4.49721529126739	CD4+ EM HLA-DR+
283	519	247	296	542	610	190	338	254	343	595	PT_G_REP_TIL_P1_BV510CD4-A-AlexaFluor700CD8-Asubset	9	PT_G	Non_melanoma	REP_TIL	C ovarii CDK12 mut	27	6	5.18549370301716	5.03659011960601	CD4+ EM HLA-DR+
209	419	263	288	475	545	192	301	264	316	590	PT_G_REP_TIL_P1_BV510CD4-A-AlexaFluor700CD8-Asubset	9	PT_G	Non_melanoma	REP_TIL	C ovarii CDK12 mut	9	6	5.24676393998616	3.3558166229782	CD4+ EM HLA-DR+
252	497	244	304	483	579	238	267	269	320	565	PT_G_REP_TIL_P1_BV510CD4-A-AlexaFluor700CD8-Asubset	9	PT_G	Non_melanoma	REP_TIL	C ovarii CDK12 mut	26	6	5.64161657823079	4.01067425847625	CD4+ EM HLA-DR+
243	489	269	317	476	573	175	278	259	356	553	PT_G_REP_TIL_P1_BV510CD4-A-AlexaFluor700CD8-Asubset	9	PT_G	Non_melanoma	REP_TIL	C ovarii CDK12 mut	26	6	5.59576010240071	3.92682721257781	CD4+ EM HLA-DR+
247	508	233	293	556	576	255	328	291	311	615	PT_G_REP_TIL_P1_BV510CD4-A-AlexaFluor700CD8-Asubset	9	PT_G	Non_melanoma	REP_TIL	C ovarii CDK12 mut	27	6	5.1959617091512	5.05760814786529	CD4+ EM HLA-DR+
242	508	273	341	562	606	235	329	247	316	642	PT_G_REP_TIL_P1_BV510CD4-A-AlexaFluor700CD8-Asubset	9	PT_G	Non_melanoma	REP_TIL	C ovarii CDK12 mut	27	6	4.75178789628499	5.38152362943267	CD4+ EM HLA-DR+
246	483	275	264	454	542	211	306	238	333	588	PT_G_REP_TIL_P1_BV510CD4-A-AlexaFluor700CD8-Asubset	9	PT_G	Non_melanoma	REP_TIL	C ovarii CDK12 mut	26	6	5.66298365128987	3.83553650022125	CD4+ EM HLA-DR+
279	536	296	349	557	579	225	288	266	339	649	PT_G_REP_TIL_P1_BV510CD4-A-AlexaFluor700CD8-Asubset	9	PT_G	Non_melanoma	REP_TIL	C ovarii CDK12 mut	14	6	4.68778204453938	5.38575269818878	CD4+ EM HLA-DR+
268	501	278	334	536	567	242	283	234	329	603	PT_G_REP_TIL_P1_BV510CD4-A-AlexaFluor700CD8-Asubset	9	PT_G	Non_melanoma	REP_TIL	C ovarii CDK12 mut	27	6	5.21907829774373	4.92594673276519	CD4+ EM HLA-DR+
275	491	254	313	516	549	234	266	264	318	604	PT_G_REP_TIL_P1_BV510CD4-A-AlexaFluor700CD8-Asubset	9	PT_G	Non_melanoma	REP_TIL	C ovarii CDK12 mut	26	6	5.31444811357014	4.54614784360504	CD4+ EM HLA-DR+
231	401	283	275	513	591	217	274	263	332	520	PT_G_REP_TIL_P1_BV510CD4-A-AlexaFluor700CD8-Asubset	9	PT_G	Non_melanoma	REP_TIL	C ovarii CDK12 mut	54	6	5.19346785081379	3.09329297185516	CD4+ EM HLA-DR+
237	476	230	321	532	578	220	261	277	306	509	PT_G_REP_TIL_P1_BV510CD4-A-AlexaFluor700CD8-Asubset	9	PT_G	Non_melanoma	REP_TIL	C ovarii CDK12 mut	11	6	5.84539150727742	3.73164012075042	CD4+ EM HLA-DR+
238	465	283	320	538	506	201	309	228	314	619	PT_G_REP_TIL_P1_BV510CD4-A-AlexaFluor700CD8-Asubset	9	PT_G	Non_melanoma	REP_TIL	C ovarii CDK12 mut	41	6	4.97184729112141	4.22800352216338	CD4+ EM HLA-DR+
250	377	243	279	476	529	223	296	254	328	518	PT_G_REP_TIL_P1_BV510CD4-A-AlexaFluor700CD8-Asubset	9	PT_G	Non_melanoma	REP_TIL	C ovarii CDK12 mut	9	6	5.51070618165486	2.36078025937652	CD4+ EM HLA-DR+
288	541	239	276	525	598	246	337	271	309	580	PT_G_REP_TIL_P1_BV510CD4-A-AlexaFluor700CD8-Asubset	9	PT_G	Non_melanoma	REP_TIL	C ovarii CDK12 mut	27	6	5.37202047837727	5.08750440717315	CD4+ EM HLA-DR+
282	466	306	305	545	546	186	322	258	325	491	PT_G_REP_TIL_P1_BV510CD4-A-AlexaFluor700CD8-Asubset	9	PT_G	Non_melanoma	REP_TIL	C ovarii CDK12 mut	11	6	5.77145170701497	3.77741195798492	CD4+ EM HLA-DR+
246	393	257	279	574	580	243	313	253	456	622	PT_G_REP_TIL_P1_BV510CD4-A-AlexaFluor700CD8-Asubset	9	PT_G	Non_melanoma	REP_TIL	C ovarii CDK12 mut	176	27	3.27912282479756	4.11970522046661	CD4+ EM PD1+
254	468	288	276	537	579	193	324	235	319	541	PT_G_REP_TIL_P1_BV510CD4-A-AlexaFluor700CD8-Asubset	9	PT_G	Non_melanoma	REP_TIL	C ovarii CDK12 mut	11	6	5.57798552049153	4.005970021492	CD4+ EM HLA-DR+
322	526	253	353	559	636	226	324	268	322	697	PT_G_REP_TIL_P1_BV510CD4-A-AlexaFluor700CD8-Asubset	9	PT_G	Non_melanoma	REP_TIL	C ovarii CDK12 mut	14	6	4.50521158708088	5.63401081204986	CD4+ EM HLA-DR+
207	349	250	295	494	550	203	259	238	359	631	PT_G_REP_TIL_P1_BV510CD4-A-AlexaFluor700CD8-Asubset	9	PT_G	Non_melanoma	REP_TIL	C ovarii CDK12 mut	68	6	4.67879938615315	3.19315197110748	CD4+ EM HLA-DR+
357	539	239	318	568	623	220	261	265	326	621	PT_G_REP_TIL_P1_BV510CD4-A-AlexaFluor700CD8-Asubset	9	PT_G	Non_melanoma	REP_TIL	C ovarii CDK12 mut	14	6	4.79034971726887	5.36365701795196	CD4+ EM HLA-DR+
225	416	307	294	452	519	215	272	256	634	565	PT_G_REP_TIL_P1_BV510CD4-A-AlexaFluor700CD8-Asubset	9	PT_G	Non_melanoma	REP_TIL	C ovarii CDK12 mut	176	27	1.96883201135151	4.04231311917877	CD4+ EM PD1+
275	488	264	311	528	621	257	292	249	323	678	PT_G_REP_TIL_P1_BV510CD4-A-AlexaFluor700CD8-Asubset	9	PT_G	Non_melanoma	REP_TIL	C ovarii CDK12 mut	27	6	4.55446075929158	5.27432825208282	CD4+ EM HLA-DR+
237	439	288	323	481	499	224	267	254	326	518	PT_G_REP_TIL_P1_BV510CD4-A-AlexaFluor700CD8-Asubset	9	PT_G	Non_melanoma	REP_TIL	C ovarii CDK12 mut	10	6	5.79060673249714	3.03108050466155	CD4+ EM HLA-DR+
329	497	374	325	571	623	213	305	271	316	654	PT_G_REP_TIL_P1_BV510CD4-A-AlexaFluor700CD8-Asubset	9	PT_G	Non_melanoma	REP_TIL	C ovarii CDK12 mut	28	6	3.94221472276204	5.26147987485504	CD4+ EM HLA-DR+
209	313	271	263	433	515	197	298	245	349	494	PT_G_REP_TIL_P1_BV510CD4-A-AlexaFluor700CD8-Asubset	9	PT_G	Non_melanoma	REP_TIL	C ovarii CDK12 mut	23	7	5.18662094605916	1.60910334230041	CD4+ EM
229	330	259	287	496	521	226	280	262	446	560	PT_G_REP_TIL_P1_BV510CD4-A-AlexaFluor700CD8-Asubset	9	PT_G	Non_melanoma	REP_TIL	C ovarii CDK12 mut	68	6	2.88080334199421	3.13532354474639	CD4+ EM HLA-DR+
256	482	267	306	537	571	201	301	247	303	618	PT_G_REP_TIL_P1_BV510CD4-A-AlexaFluor700CD8-Asubset	9	PT_G	Non_melanoma	REP_TIL	C ovarii CDK12 mut	41	6	5.05668329728596	4.6292348110733	CD4+ EM HLA-DR+
239	315	249	300	536	558	199	301	250	348	610	PT_G_REP_TIL_P1_BV510CD4-A-AlexaFluor700CD8-Asubset	9	PT_G	Non_melanoma	REP_TIL	C ovarii CDK12 mut	68	6	4.15045856965535	3.29695584416961	CD4+ EM HLA-DR+
238	358	292	288	549	558	197	326	262	323	615	PT_G_REP_TIL_P1_BV510CD4-A-AlexaFluor700CD8-Asubset	9	PT_G	Non_melanoma	REP_TIL	C ovarii CDK12 mut	54	6	4.22272419465535	3.59713627935027	CD4+ EM HLA-DR+
247	495	282	311	430	544	242	321	285	317	510	PT_G_REP_TIL_P1_BV510CD4-A-AlexaFluor700CD8-Asubset	9	PT_G	Non_melanoma	REP_TIL	C ovarii CDK12 mut	10	6	5.92104029191487	3.24218561292266	CD4+ EM HLA-DR+
272	383	271	304	578	599	207	327	287	325	659	PT_G_REP_TIL_P1_BV510CD4-A-AlexaFluor700CD8-Asubset	9	PT_G	Non_melanoma	REP_TIL	C ovarii CDK12 mut	55	6	4.03554605973713	4.23736574292754	CD4+ EM HLA-DR+
298	489	359	353	494	619	199	283	246	479	681	PT_G_REP_TIL_P1_BV510CD4-A-AlexaFluor700CD8-Asubset	9	PT_G	Non_melanoma	REP_TIL	C ovarii CDK12 mut	13	6	2.65141868127339	4.76333334088897	CD4+ EM HLA-DR+
279	487	306	323	584	539	212	330	261	465	691	PT_G_REP_TIL_P1_BV510CD4-A-AlexaFluor700CD8-Asubset	9	PT_G	Non_melanoma	REP_TIL	C ovarii CDK12 mut	13	6	2.94559955132954	5.00602771878814	CD4+ EM HLA-DR+
316	364	244	298	574	610	211	272	268	317	665	PT_G_REP_TIL_P1_BV510CD4-A-AlexaFluor700CD8-Asubset	9	PT_G	Non_melanoma	REP_TIL	C ovarii CDK12 mut	55	6	4.07251047624104	4.22670843244171	CD4+ EM HLA-DR+
240	472	263	308	508	537	211	273	259	309	466	PT_G_REP_TIL_P1_BV510CD4-A-AlexaFluor700CD8-Asubset	9	PT_G	Non_melanoma	REP_TIL	C ovarii CDK12 mut	10	6	5.99892067445271	3.24484278798675	CD4+ EM HLA-DR+
230	421	354	297	484	519	206	258	269	313	561	PT_G_REP_TIL_P1_BV510CD4-A-AlexaFluor700CD8-Asubset	9	PT_G	Non_melanoma	REP_TIL	C ovarii CDK12 mut	9	6	3.08061861527913	2.51717974782562	CD4+ EM HLA-DR+
265	486	367	328	563	550	192	328	259	669	587	PT_G_REP_TIL_P1_BV510CD4-A-AlexaFluor700CD8-Asubset	9	PT_G	Non_melanoma	REP_TIL	C ovarii CDK12 mut	191	27	2.13829421533101	5.11790372968292	CD4+ EM PD1+
291	465	406	306	553	537	217	344	240	473	600	PT_G_REP_TIL_P1_BV510CD4-A-AlexaFluor700CD8-Asubset	9	PT_G	Non_melanoma	REP_TIL	C ovarii CDK12 mut	164	27	1.61061834825032	4.69488956571197	CD4+ EM PD1+
310	554	288	329	558	593	261	378	341	394	603	PT_G_REP_TIL_P1_BV510CD4-A-AlexaFluor700CD8-Asubset	9	PT_G	Non_melanoma	REP_TIL	C ovarii CDK12 mut	27	6	4.56719088090413	5.44927551389312	CD4+ EM HLA-DR+
277	549	249	328	478	528	209	276	337	406	602	PT_G_REP_TIL_P1_BV510CD4-A-AlexaFluor700CD8-Asubset	9	PT_G	Non_melanoma	REP_TIL	C ovarii CDK12 mut	26	6	5.1062548114156	4.55123712659454	CD4+ EM HLA-DR+
272	431	231	291	447	544	236	285	253	332	522	PT_G_REP_TIL_P1_BV510CD4-A-AlexaFluor700CD8-Asubset	9	PT_G	Non_melanoma	REP_TIL	C ovarii CDK12 mut	24	6	5.78613447679036	2.95798923612213	CD4+ EM HLA-DR+
259	427	292	316	533	578	180	293	244	382	615	PT_G_REP_TIL_P1_BV510CD4-A-AlexaFluor700CD8-Asubset	9	PT_G	Non_melanoma	REP_TIL	C ovarii CDK12 mut	41	6	4.45889305604451	4.2979359829483	CD4+ EM HLA-DR+
217	378	274	279	486	543	207	278	266	333	612	PT_G_REP_TIL_P1_BV510CD4-A-AlexaFluor700CD8-Asubset	9	PT_G	Non_melanoma	REP_TIL	C ovarii CDK12 mut	68	6	4.80264734757893	3.29413392186736	CD4+ EM HLA-DR+
225	382	266	286	502	534	187	286	243	325	582	PT_G_REP_TIL_P1_BV510CD4-A-AlexaFluor700CD8-Asubset	9	PT_G	Non_melanoma	REP_TIL	C ovarii CDK12 mut	9	6	4.98663830293171	3.23800470471954	CD4+ EM HLA-DR+
237	473	285	293	535	562	205	314	235	317	527	PT_G_REP_TIL_P1_BV510CD4-A-AlexaFluor700CD8-Asubset	9	PT_G	Non_melanoma	REP_TIL	C ovarii CDK12 mut	11	6	5.71129154695027	3.90915324330902	CD4+ EM HLA-DR+
237	416	233	310	507	534	214	251	257	321	587	PT_G_REP_TIL_P1_BV510CD4-A-AlexaFluor700CD8-Asubset	9	PT_G	Non_melanoma	REP_TIL	C ovarii CDK12 mut	9	6	5.2900779200887	3.3146915638504	CD4+ EM HLA-DR+
259	367	279	300	538	549	215	293	281	499	588	PT_G_REP_TIL_P1_BV510CD4-A-AlexaFluor700CD8-Asubset	9	PT_G	Non_melanoma	REP_TIL	C ovarii CDK12 mut	176	27	2.440282578597	3.75697948575591	CD4+ EM PD1+
254	497	307	343	545	583	164	285	252	298	647	PT_G_REP_TIL_P1_BV510CD4-A-AlexaFluor700CD8-Asubset	9	PT_G	Non_melanoma	REP_TIL	C ovarii CDK12 mut	28	6	4.90399288667195	4.90822507978057	CD4+ EM HLA-DR+
263	461	383	314	550	617	217	306	268	690	661	PT_G_REP_TIL_P1_BV510CD4-A-AlexaFluor700CD8-Asubset	9	PT_G	Non_melanoma	REP_TIL	C ovarii CDK12 mut	191	27	2.15530967248433	5.33479168058013	CD4+ EM PD1+
288	478	292	328	555	659	164	330	243	305	600	PT_G_REP_TIL_P1_BV510CD4-A-AlexaFluor700CD8-Asubset	9	PT_G	Non_melanoma	REP_TIL	C ovarii CDK12 mut	28	6	4.76542925370686	4.89093448758697	CD4+ EM HLA-DR+
196	399	237	258	499	520	234	333	243	324	525	PT_G_REP_TIL_P1_BV510CD4-A-AlexaFluor700CD8-Asubset	9	PT_G	Non_melanoma	REP_TIL	C ovarii CDK12 mut	9	6	5.56276440156453	2.93371727109527	CD4+ EM HLA-DR+
236	400	269	323	517	582	234	356	253	326	555	PT_G_REP_TIL_P1_BV510CD4-A-AlexaFluor700CD8-Asubset	9	PT_G	Non_melanoma	REP_TIL	C ovarii CDK12 mut	54	6	5.07592939866536	3.57299401403045	CD4+ EM HLA-DR+
281	556	278	358	607	677	225	325	300	343	672	PT_G_REP_TIL_P1_BV510CD4-A-AlexaFluor700CD8-Asubset	9	PT_G	Non_melanoma	REP_TIL	C ovarii CDK12 mut	14	6	4.43105911744587	5.72069313169097	CD4+ EM HLA-DR+
232	494	448	326	471	569	182	291	246	322	550	PT_G_REP_TIL_P1_BV510CD4-A-AlexaFluor700CD8-Asubset	9	PT_G	Non_melanoma	REP_TIL	C ovarii CDK12 mut	158	23	2.3142580939626	2.42083956838226	CD4+ EM HLA-DR+
249	555	277	360	547	586	259	273	269	330	698	PT_G_REP_TIL_P1_BV510CD4-A-AlexaFluor700CD8-Asubset	9	PT_G	Non_melanoma	REP_TIL	C ovarii CDK12 mut	14	6	4.61471914781086	5.56905605435943	CD4+ EM HLA-DR+
226	402	243	284	455	502	228	260	252	330	543	PT_G_REP_TIL_P1_BV510CD4-A-AlexaFluor700CD8-Asubset	9	PT_G	Non_melanoma	REP_TIL	C ovarii CDK12 mut	9	6	5.60870718492024	2.36571027875518	CD4+ EM HLA-DR+
245	363	256	289	541	602	195	307	263	297	568	PT_G_REP_TIL_P1_BV510CD4-A-AlexaFluor700CD8-Asubset	9	PT_G	Non_melanoma	REP_TIL	C ovarii CDK12 mut	54	6	4.59722685349934	3.41025426030731	CD4+ EM HLA-DR+
270	548	259	358	561	577	250	324	297	339	592	PT_G_REP_TIL_P1_BV510CD4-A-AlexaFluor700CD8-Asubset	9	PT_G	Non_melanoma	REP_TIL	C ovarii CDK12 mut	27	6	5.20362877381794	5.18988182187652	CD4+ EM HLA-DR+
284	508	273	271	511	635	255	359	265	324	669	PT_G_REP_TIL_P1_BV510CD4-A-AlexaFluor700CD8-Asubset	9	PT_G	Non_melanoma	REP_TIL	C ovarii CDK12 mut	27	6	4.73877882493489	5.55046798825836	CD4+ EM HLA-DR+
249	339	270	310	585	609	200	334	346	318	619	PT_G_REP_TIL_P1_BV510CD4-A-AlexaFluor700CD8-Asubset	9	PT_G	Non_melanoma	REP_TIL	C ovarii CDK12 mut	55	6	3.99211763871663	3.78633668065643	CD4+ EM HLA-DR+
238	465	308	266	508	568	223	320	264	333	525	PT_G_REP_TIL_P1_BV510CD4-A-AlexaFluor700CD8-Asubset	9	PT_G	Non_melanoma	REP_TIL	C ovarii CDK12 mut	11	6	5.72233366502278	3.68931104779815	CD4+ EM HLA-DR+
281	525	293	349	547	574	186	280	265	325	611	PT_G_REP_TIL_P1_BV510CD4-A-AlexaFluor700CD8-Asubset	9	PT_G	Non_melanoma	REP_TIL	C ovarii CDK12 mut	12	6	4.95860027802937	5.08766033292388	CD4+ EM HLA-DR+
252	490	292	320	463	546	199	296	272	320	639	PT_G_REP_TIL_P1_BV510CD4-A-AlexaFluor700CD8-Asubset	9	PT_G	Non_melanoma	REP_TIL	C ovarii CDK12 mut	26	6	5.00009989274495	4.55051614881133	CD4+ EM HLA-DR+
390	481	470	323	537	467	198	290	260	593	575	PT_G_REP_TIL_P1_BV510CD4-A-AlexaFluor700CD8-Asubset	9	PT_G	Non_melanoma	REP_TIL	C ovarii CDK12 mut	177	27	1.71563243401997	5.35834457517242	CD4+ EM PD1+
278	440	286	266	558	590	193	320	220	304	528	PT_G_REP_TIL_P1_BV510CD4-A-AlexaFluor700CD8-Asubset	9	PT_G	Non_melanoma	REP_TIL	C ovarii CDK12 mut	11	6	5.38294863236897	3.88720776677703	CD4+ EM HLA-DR+
286	392	285	315	558	581	193	322	261	356	600	PT_G_REP_TIL_P1_BV510CD4-A-AlexaFluor700CD8-Asubset	9	PT_G	Non_melanoma	REP_TIL	C ovarii CDK12 mut	54	6	4.45957684052937	4.15860130429839	CD4+ EM HLA-DR+
264	461	263	286	508	562	211	235	270	318	519	PT_G_REP_TIL_P1_BV510CD4-A-AlexaFluor700CD8-Asubset	9	PT_G	Non_melanoma	REP_TIL	C ovarii CDK12 mut	10	6	5.91060328019612	3.48915292859649	CD4+ EM HLA-DR+
243	463	277	299	510	549	220	300	279	286	544	PT_G_REP_TIL_P1_BV510CD4-A-AlexaFluor700CD8-Asubset	9	PT_G	Non_melanoma	REP_TIL	C ovarii CDK12 mut	11	6	5.75669407380574	3.64675190091705	CD4+ EM HLA-DR+
252	459	221	317	587	624	258	319	249	344	738	PT_G_REP_TIL_P1_BV510CD4-A-AlexaFluor700CD8-Asubset	9	PT_G	Non_melanoma	REP_TIL	C ovarii CDK12 mut	56	6	4.21251654160969	5.29826357007598	CD4+ EM HLA-DR+
313	549	235	282	563	656	241	348	256	321	568	PT_G_REP_TIL_P1_BV510CD4-A-AlexaFluor700CD8-Asubset	9	PT_G	Non_melanoma	REP_TIL	C ovarii CDK12 mut	27	6	5.13239359391682	5.37943031430816	CD4+ EM HLA-DR+
301	482	246	321	603	662	230	333	231	317	723	PT_G_REP_TIL_P1_BV510CD4-A-AlexaFluor700CD8-Asubset	9	PT_G	Non_melanoma	REP_TIL	C ovarii CDK12 mut	14	6	4.39833616746419	5.66920663953399	CD4+ EM HLA-DR+
331	490	297	329	511	578	183	275	244	342	700	PT_G_REP_TIL_P1_BV510CD4-A-AlexaFluor700CD8-Asubset	9	PT_G	Non_melanoma	REP_TIL	C ovarii CDK12 mut	13	6	4.31257652772419	5.15836956143951	CD4+ EM HLA-DR+
288	525	225	326	542	553	251	278	293	316	564	PT_G_REP_TIL_P1_BV510CD4-A-AlexaFluor700CD8-Asubset	9	PT_G	Non_melanoma	REP_TIL	C ovarii CDK12 mut	27	6	5.41793655885212	4.78551723600005	CD4+ EM HLA-DR+
272	467	395	307	538	600	227	341	241	430	604	PT_G_REP_TIL_P1_BV510CD4-A-AlexaFluor700CD8-Asubset	9	PT_G	Non_melanoma	REP_TIL	C ovarii CDK12 mut	164	27	1.6871201945638	4.61224557996368	CD4+ EM PD1+
298	369	251	291	486	518	214	312	293	322	511	PT_G_REP_TIL_P1_BV510CD4-A-AlexaFluor700CD8-Asubset	9	PT_G	Non_melanoma	REP_TIL	C ovarii CDK12 mut	9	6	5.39942955506794	2.45046426892852	CD4+ EM HLA-DR+
266	563	297	359	520	596	206	274	291	343	679	PT_G_REP_TIL_P1_BV510CD4-A-AlexaFluor700CD8-Asubset	9	PT_G	Non_melanoma	REP_TIL	C ovarii CDK12 mut	14	6	4.40814423097127	5.44812824369048	CD4+ EM HLA-DR+
275	434	297	294	541	579	187	282	236	308	620	PT_G_REP_TIL_P1_BV510CD4-A-AlexaFluor700CD8-Asubset	9	PT_G	Non_melanoma	REP_TIL	C ovarii CDK12 mut	41	6	4.65469812882893	4.34977295041656	CD4+ EM HLA-DR+
236	294	268	263	505	517	212	295	227	352	472	PT_G_REP_TIL_P1_BV510CD4-A-AlexaFluor700CD8-Asubset	9	PT_G	Non_melanoma	REP_TIL	C ovarii CDK12 mut	67	6	4.93958735002034	1.83576120973205	CD4+ EM HLA-DR+
215	451	283	303	445	525	215	267	260	328	591	PT_G_REP_TIL_P1_BV510CD4-A-AlexaFluor700CD8-Asubset	9	PT_G	Non_melanoma	REP_TIL	C ovarii CDK12 mut	26	6	5.47379993928425	3.59972812772369	CD4+ EM HLA-DR+
270	413	412	299	547	649	182	325	259	315	666	PT_G_REP_TIL_P1_BV510CD4-A-AlexaFluor700CD8-Asubset	9	PT_G	Non_melanoma	REP_TIL	C ovarii CDK12 mut	13	6	3.68037294877522	4.696643849617	CD4+ EM HLA-DR+
239	275	280	279	485	574	233	299	240	343	516	PT_G_REP_TIL_P1_BV510CD4-A-AlexaFluor700CD8-Asubset	9	PT_G	Non_melanoma	REP_TIL	C ovarii CDK12 mut	67	6	4.48686193955891	2.16533233762359	CD4+ EM HLA-DR+
266	427	244	311	525	562	213	290	259	328	604	PT_G_REP_TIL_P1_BV510CD4-A-AlexaFluor700CD8-Asubset	9	PT_G	Non_melanoma	REP_TIL	C ovarii CDK12 mut	41	6	4.85913681519978	3.99471714139556	CD4+ EM HLA-DR+
253	456	269	328	564	644	182	353	231	314	542	PT_G_REP_TIL_P1_BV510CD4-A-AlexaFluor700CD8-Asubset	9	PT_G	Non_melanoma	REP_TIL	C ovarii CDK12 mut	12	6	5.34362864030354	4.37740327954864	CD4+ EM HLA-DR+
254	482	338	323	558	602	164	323	294	334	540	PT_G_REP_TIL_P1_BV510CD4-A-AlexaFluor700CD8-Asubset	9	PT_G	Non_melanoma	REP_TIL	C ovarii CDK12 mut	12	6	5.28620171082966	4.38603927732086	CD4+ EM HLA-DR+
300	412	297	286	586	559	225	321	232	325	674	PT_G_REP_TIL_P1_BV510CD4-A-AlexaFluor700CD8-Asubset	9	PT_G	Non_melanoma	REP_TIL	C ovarii CDK12 mut	56	6	4.12066769135945	4.72905828595733	CD4+ EM HLA-DR+
262	473	253	293	518	566	188	310	253	303	535	PT_G_REP_TIL_P1_BV510CD4-A-AlexaFluor700CD8-Asubset	9	PT_G	Non_melanoma	REP_TIL	C ovarii CDK12 mut	11	6	5.76995253098958	3.85399748921966	CD4+ EM HLA-DR+
216	422	298	285	508	558	206	312	215	306	553	PT_G_REP_TIL_P1_BV510CD4-A-AlexaFluor700CD8-Asubset	9	PT_G	Non_melanoma	REP_TIL	C ovarii CDK12 mut	11	6	5.37913536561482	3.6186728680191	CD4+ EM HLA-DR+
245	420	363	311	564	697	197	336	266	341	540	PT_G_REP_TIL_P1_BV510CD4-A-AlexaFluor700CD8-Asubset	9	PT_G	Non_melanoma	REP_TIL	C ovarii CDK12 mut	12	6	4.31131052506917	4.43158437848663	CD4+ EM HLA-DR+
303	441	293	299	605	668	224	377	290	310	573	PT_G_REP_TIL_P1_BV510CD4-A-AlexaFluor700CD8-Asubset	9	PT_G	Non_melanoma	REP_TIL	C ovarii CDK12 mut	42	6	4.74573730958455	4.81238462567901	CD4+ EM HLA-DR+
282	562	237	359	518	580	244	250	287	376	648	PT_G_REP_TIL_P1_BV510CD4-A-AlexaFluor700CD8-Asubset	9	PT_G	Non_melanoma	REP_TIL	C ovarii CDK12 mut	14	6	4.81499647630208	5.40729286313629	CD4+ EM HLA-DR+
221	372	262	291	544	609	196	282	268	316	562	PT_G_REP_TIL_P1_BV510CD4-A-AlexaFluor700CD8-Asubset	9	PT_G	Non_melanoma	REP_TIL	C ovarii CDK12 mut	54	6	4.651144738326	3.35490038037872	CD4+ EM HLA-DR+
267	373	236	274	465	500	188	306	247	311	512	PT_G_REP_TIL_P1_BV510CD4-A-AlexaFluor700CD8-Asubset	9	PT_G	Non_melanoma	REP_TIL	C ovarii CDK12 mut	9	6	5.52444290650837	2.2436397278366	CD4+ EM HLA-DR+
240	406	255	276	514	500	226	308	392	336	640	PT_G_REP_TIL_P1_BV510CD4-A-AlexaFluor700CD8-Asubset	9	PT_G	Non_melanoma	REP_TIL	C ovarii CDK12 mut	68	6	4.14332937730305	3.94704010129547	CD4+ EM HLA-DR+
249	472	233	299	497	566	230	292	271	420	578	PT_G_REP_TIL_P1_BV510CD4-A-AlexaFluor700CD8-Asubset	9	PT_G	Non_melanoma	REP_TIL	C ovarii CDK12 mut	11	6	4.61370396150105	4.0959620678482	CD4+ EM HLA-DR+
261	497	328	313	569	584	183	319	232	321	645	PT_G_REP_TIL_P1_BV510CD4-A-AlexaFluor700CD8-Asubset	9	PT_G	Non_melanoma	REP_TIL	C ovarii CDK12 mut	28	6	4.43418335450642	5.10358717084503	CD4+ EM HLA-DR+
258	505	281	303	540	612	198	289	242	352	577	PT_G_REP_TIL_P1_BV510CD4-A-AlexaFluor700CD8-Asubset	9	PT_G	Non_melanoma	REP_TIL	C ovarii CDK12 mut	12	6	5.22154449952595	4.82746317029571	CD4+ EM HLA-DR+
227	436	264	309	509	604	218	288	269	315	580	PT_G_REP_TIL_P1_BV510CD4-A-AlexaFluor700CD8-Asubset	9	PT_G	Non_melanoma	REP_TIL	C ovarii CDK12 mut	41	6	5.15580343736165	3.82700588346099	CD4+ EM HLA-DR+
246	398	313	300	546	549	223	286	237	349	696	PT_G_REP_TIL_P1_BV510CD4-A-AlexaFluor700CD8-Asubset	9	PT_G	Non_melanoma	REP_TIL	C ovarii CDK12 mut	56	6	4.1397979213094	4.4697356426773	CD4+ EM HLA-DR+
282	385	261	300	540	592	185	292	253	286	635	PT_G_REP_TIL_P1_BV510CD4-A-AlexaFluor700CD8-Asubset	9	PT_G	Non_melanoma	REP_TIL	C ovarii CDK12 mut	41	6	4.31928228868001	3.98847415090179	CD4+ EM HLA-DR+
270	408	253	290	542	602	242	348	252	337	685	PT_G_REP_TIL_P1_BV510CD4-A-AlexaFluor700CD8-Asubset	9	PT_G	Non_melanoma	REP_TIL	C ovarii CDK12 mut	56	6	4.09782003892415	4.57931425214385	CD4+ EM HLA-DR+
232	461	252	283	570	541	245	311	244	310	567	PT_G_REP_TIL_P1_BV510CD4-A-AlexaFluor700CD8-Asubset	9	PT_G	Non_melanoma	REP_TIL	C ovarii CDK12 mut	11	6	5.46286654008381	4.17170669675445	CD4+ EM HLA-DR+
230	382	284	277	513	581	218	315	231	308	657	PT_G_REP_TIL_P1_BV510CD4-A-AlexaFluor700CD8-Asubset	9	PT_G	Non_melanoma	REP_TIL	C ovarii CDK12 mut	41	6	4.25423502458088	3.94968440175628	CD4+ EM HLA-DR+
249	384	282	279	454	496	236	304	252	333	491	PT_G_REP_TIL_P1_BV510CD4-A-AlexaFluor700CD8-Asubset	9	PT_G	Non_melanoma	REP_TIL	C ovarii CDK12 mut	9	6	5.57893013490193	2.10144760251617	CD4+ EM HLA-DR+
364	485	310	339	558	596	224	306	238	354	598	PT_G_REP_TIL_P1_BV510CD4-A-AlexaFluor700CD8-Asubset	9	PT_G	Non_melanoma	REP_TIL	C ovarii CDK12 mut	12	6	4.82574486268513	4.99323513150787	CD4+ EM HLA-DR+
248	430	274	278	453	520	149	278	243	317	542	PT_G_REP_TIL_P1_BV510CD4-A-AlexaFluor700CD8-Asubset	9	PT_G	Non_melanoma	REP_TIL	C ovarii CDK12 mut	9	6	5.72970747483723	2.90711977124786	CD4+ EM HLA-DR+
220	347	273	290	514	549	196	282	264	348	513	PT_G_REP_TIL_P1_BV510CD4-A-AlexaFluor700CD8-Asubset	9	PT_G	Non_melanoma	REP_TIL	C ovarii CDK12 mut	9	6	5.19126009477131	2.5650680267868	CD4+ EM HLA-DR+
284	448	461	270	501	562	253	317	281	389	649	PT_G_REP_TIL_P1_BV510CD4-A-AlexaFluor700CD8-Asubset	9	PT_G	Non_melanoma	REP_TIL	C ovarii CDK12 mut	165	24	1.448024268279	4.01527430654144	CD4+ EM HLA-DR+
259	315	353	289	492	480	206	281	246	471	501	PT_G_REP_TIL_P1_BV510CD4-A-AlexaFluor700CD8-Asubset	9	PT_G	Non_melanoma	REP_TIL	C ovarii CDK12 mut	159	12	0.617518539557386	1.06090809941863	CD4+ EM
272	545	281	317	523	599	230	323	237	326	661	PT_G_REP_TIL_P1_BV510CD4-A-AlexaFluor700CD8-Asubset	9	PT_G	Non_melanoma	REP_TIL	C ovarii CDK12 mut	27	6	4.78340839875691	5.52091266751861	CD4+ EM HLA-DR+
288	515	228	275	558	571	226	333	261	330	682	PT_G_REP_TIL_P1_BV510CD4-A-AlexaFluor700CD8-Asubset	9	PT_G	Non_melanoma	REP_TIL	C ovarii CDK12 mut	27	6	4.72252201570027	5.45666648984527	CD4+ EM HLA-DR+
209	474	351	324	562	562	239	313	276	445	714	PT_G_REP_TIL_P1_BV510CD4-A-AlexaFluor700CD8-Asubset	9	PT_G	Non_melanoma	REP_TIL	C ovarii CDK12 mut	13	6	3.43685411942952	4.93823482633209	CD4+ EM HLA-DR+
332	441	386	310	585	629	204	300	389	487	777	PT_G_REP_TIL_P1_BV510CD4-A-AlexaFluor700CD8-Asubset	9	PT_G	Non_melanoma	REP_TIL	C ovarii CDK12 mut	179	30	1.22067331803792	6.04824115872955	CD4+ EM senescent PD-1+
332	558	466	369	515	643	160	280	265	334	732	PT_G_REP_TIL_P1_BV510CD4-A-AlexaFluor700CD8-Asubset	9	PT_G	Non_melanoma	REP_TIL	C ovarii CDK12 mut	166	24	3.51328587068074	5.36467792630767	CD4+ EM HLA-DR+
225	335	277	301	571	624	189	335	245	301	643	PT_G_REP_TIL_P1_BV510CD4-A-AlexaFluor700CD8-Asubset	9	PT_G	Non_melanoma	REP_TIL	C ovarii CDK12 mut	55	6	4.01178621781819	3.75619270444488	CD4+ EM HLA-DR+
290	554	280	361	623	652	251	337	242	400	616	PT_G_REP_TIL_P1_BV510CD4-A-AlexaFluor700CD8-Asubset	9	PT_G	Non_melanoma	REP_TIL	C ovarii CDK12 mut	14	6	4.5947859240865	5.628857156044	CD4+ EM HLA-DR+
310	429	259	319	508	577	221	293	239	330	544	PT_G_REP_TIL_P1_BV510CD4-A-AlexaFluor700CD8-Asubset	9	PT_G	Non_melanoma	REP_TIL	C ovarii CDK12 mut	25	6	5.12874435914509	3.7067105972824	CD4+ EM HLA-DR+
232	468	244	305	485	587	240	269	231	332	581	PT_G_REP_TIL_P1_BV510CD4-A-AlexaFluor700CD8-Asubset	9	PT_G	Non_melanoma	REP_TIL	C ovarii CDK12 mut	26	6	5.52844166291707	3.66839029431915	CD4+ EM HLA-DR+
237	470	278	243	550	552	229	349	248	314	608	PT_G_REP_TIL_P1_BV510CD4-A-AlexaFluor700CD8-Asubset	9	PT_G	Non_melanoma	REP_TIL	C ovarii CDK12 mut	41	6	5.22443317903035	4.51986171842193	CD4+ EM HLA-DR+
306	510	251	314	550	633	182	247	256	301	619	PT_G_REP_TIL_P1_BV510CD4-A-AlexaFluor700CD8-Asubset	9	PT_G	Non_melanoma	REP_TIL	C ovarii CDK12 mut	27	6	5.07911896241658	5.08363630414581	CD4+ EM HLA-DR+
217	328	243	301	509	560	194	315	236	329	565	PT_G_REP_TIL_P1_BV510CD4-A-AlexaFluor700CD8-Asubset	9	PT_G	Non_melanoma	REP_TIL	C ovarii CDK12 mut	67	6	4.84175276292317	2.70653822064971	CD4+ EM HLA-DR+
265	298	232	270	468	568	224	292	279	315	497	PT_G_REP_TIL_P1_BV510CD4-A-AlexaFluor700CD8-Asubset	9	PT_G	Non_melanoma	REP_TIL	C ovarii CDK12 mut	66	6	4.59842562211506	0.936546286350244	CD4+ EM HLA-DR+
271	443	290	294	506	525	179	252	263	312	596	PT_G_REP_TIL_P1_BV510CD4-A-AlexaFluor700CD8-Asubset	9	PT_G	Non_melanoma	REP_TIL	C ovarii CDK12 mut	26	6	5.35808109773152	3.82189156652068	CD4+ EM HLA-DR+
326	524	266	343	517	570	260	270	264	422	620	PT_G_REP_TIL_P1_BV510CD4-A-AlexaFluor700CD8-Asubset	9	PT_G	Non_melanoma	REP_TIL	C ovarii CDK12 mut	27	6	3.67050098908894	4.84519054532623	CD4+ EM HLA-DR+
253	394	237	295	496	585	225	306	262	311	578	PT_G_REP_TIL_P1_BV510CD4-A-AlexaFluor700CD8-Asubset	9	PT_G	Non_melanoma	REP_TIL	C ovarii CDK12 mut	54	6	4.96485018266194	3.07681896329498	CD4+ EM HLA-DR+
223	308	274	274	502	568	196	344	257	304	519	PT_G_REP_TIL_P1_BV510CD4-A-AlexaFluor700CD8-Asubset	9	PT_G	Non_melanoma	REP_TIL	C ovarii CDK12 mut	67	6	4.88072180284016	2.37119342923736	CD4+ EM HLA-DR+
234	484	311	336	570	609	185	301	252	330	656	PT_G_REP_TIL_P1_BV510CD4-A-AlexaFluor700CD8-Asubset	9	PT_G	Non_melanoma	REP_TIL	C ovarii CDK12 mut	28	6	4.43944477571003	5.09635402799224	CD4+ EM HLA-DR+
304	326	276	291	532	579	222	312	243	308	571	PT_G_REP_TIL_P1_BV510CD4-A-AlexaFluor700CD8-Asubset	9	PT_G	Non_melanoma	REP_TIL	C ovarii CDK12 mut	54	6	4.38123917115681	3.07984616399383	CD4+ EM HLA-DR+
227	446	290	298	499	568	185	306	243	444	520	PT_G_REP_TIL_P1_BV510CD4-A-AlexaFluor700CD8-Asubset	9	PT_G	Non_melanoma	REP_TIL	C ovarii CDK12 mut	176	27	2.88815044892781	3.51829936147308	CD4+ EM PD1+
317	394	259	302	507	587	214	272	249	325	633	PT_G_REP_TIL_P1_BV510CD4-A-AlexaFluor700CD8-Asubset	9	PT_G	Non_melanoma	REP_TIL	C ovarii CDK12 mut	40	6	4.18704962266438	3.7912004196701	CD4+ EM HLA-DR+
274	412	287	312	542	629	221	346	303	318	603	PT_G_REP_TIL_P1_BV510CD4-A-AlexaFluor700CD8-Asubset	9	PT_G	Non_melanoma	REP_TIL	C ovarii CDK12 mut	42	6	4.45885538590901	4.33463670850372	CD4+ EM HLA-DR+
233	364	256	257	541	568	247	294	254	315	594	PT_G_REP_TIL_P1_BV510CD4-A-AlexaFluor700CD8-Asubset	9	PT_G	Non_melanoma	REP_TIL	C ovarii CDK12 mut	54	6	4.69390797151082	3.26107456327056	CD4+ EM HLA-DR+
233	485	268	319	558	617	193	343	229	302	646	PT_G_REP_TIL_P1_BV510CD4-A-AlexaFluor700CD8-Asubset	9	PT_G	Non_melanoma	REP_TIL	C ovarii CDK12 mut	28	6	4.60752653611653	5.15316011548614	CD4+ EM HLA-DR+
276	461	236	306	510	561	222	288	254	343	682	PT_G_REP_TIL_P1_BV510CD4-A-AlexaFluor700CD8-Asubset	9	PT_G	Non_melanoma	REP_TIL	C ovarii CDK12 mut	56	6	4.54486536515706	4.64725496411895	CD4+ EM HLA-DR+
200	421	226	261	466	537	246	314	245	323	528	PT_G_REP_TIL_P1_BV510CD4-A-AlexaFluor700CD8-Asubset	9	PT_G	Non_melanoma	REP_TIL	C ovarii CDK12 mut	9	6	5.66911720765584	2.91932298780059	CD4+ EM HLA-DR+
294	566	387	421	573	661	173	285	291	327	580	PT_G_REP_TIL_P1_BV510CD4-A-AlexaFluor700CD8-Asubset	9	PT_G	Non_melanoma	REP_TIL	C ovarii CDK12 mut	12	6	4.42792582047932	5.5995226109085	CD4+ EM HLA-DR+
231	493	269	347	515	593	245	292	280	335	494	PT_G_REP_TIL_P1_BV510CD4-A-AlexaFluor700CD8-Asubset	9	PT_G	Non_melanoma	REP_TIL	C ovarii CDK12 mut	11	6	5.83596348298543	3.93436863065338	CD4+ EM HLA-DR+
257	521	372	322	531	566	175	221	294	320	722	PT_G_REP_TIL_P1_BV510CD4-A-AlexaFluor700CD8-Asubset	9	PT_G	Non_melanoma	REP_TIL	C ovarii CDK12 mut	13	6	3.81984686387532	5.18621160626983	CD4+ EM HLA-DR+
261	480	259	306	494	561	250	312	241	357	522	PT_G_REP_TIL_P1_BV510CD4-A-AlexaFluor700CD8-Asubset	9	PT_G	Non_melanoma	REP_TIL	C ovarii CDK12 mut	11	6	5.81785559190266	3.81063844800567	CD4+ EM HLA-DR+
228	527	315	379	549	613	182	351	262	298	569	PT_G_REP_TIL_P1_BV510CD4-A-AlexaFluor700CD8-Asubset	9	PT_G	Non_melanoma	REP_TIL	C ovarii CDK12 mut	12	6	4.99214624894612	4.98603202939605	CD4+ EM HLA-DR+
296	446	269	294	533	586	170	314	263	311	580	PT_G_REP_TIL_P1_BV510CD4-A-AlexaFluor700CD8-Asubset	9	PT_G	Non_melanoma	REP_TIL	C ovarii CDK12 mut	41	6	5.05424189103596	4.29664852262115	CD4+ EM HLA-DR+
219	287	342	284	515	568	207	346	236	450	576	PT_G_REP_TIL_P1_BV510CD4-A-AlexaFluor700CD8-Asubset	9	PT_G	Non_melanoma	REP_TIL	C ovarii CDK12 mut	160	12	1.18366312516682	2.23463060498809	CD4+ EM
274	400	245	301	484	514	218	266	273	312	543	PT_G_REP_TIL_P1_BV510CD4-A-AlexaFluor700CD8-Asubset	9	PT_G	Non_melanoma	REP_TIL	C ovarii CDK12 mut	9	6	5.47604107392781	2.93987800717925	CD4+ EM HLA-DR+
294	475	293	333	525	557	187	280	267	326	586	PT_G_REP_TIL_P1_BV510CD4-A-AlexaFluor700CD8-Asubset	9	PT_G	Non_melanoma	REP_TIL	C ovarii CDK12 mut	26	6	5.22360348237507	4.53427507520294	CD4+ EM HLA-DR+
250	425	240	275	520	600	305	314	264	313	540	PT_G_REP_TIL_P1_BV510CD4-A-AlexaFluor700CD8-Asubset	9	PT_G	Non_melanoma	REP_TIL	C ovarii CDK12 mut	11	6	5.13181280625813	2.93767645001983	CD4+ EM HLA-DR+
241	437	222	285	512	578	233	289	241	314	546	PT_G_REP_TIL_P1_BV510CD4-A-AlexaFluor700CD8-Asubset	9	PT_G	Non_melanoma	REP_TIL	C ovarii CDK12 mut	11	6	5.52480148805134	3.53838612676238	CD4+ EM HLA-DR+
228	476	322	280	556	630	232	367	228	330	555	PT_G_REP_TIL_P1_BV510CD4-A-AlexaFluor700CD8-Asubset	9	PT_G	Non_melanoma	REP_TIL	C ovarii CDK12 mut	12	6	5.04407810700886	4.73241569638824	CD4+ EM HLA-DR+
222	486	244	258	545	550	234	322	341	317	651	PT_G_REP_TIL_P1_BV510CD4-A-AlexaFluor700CD8-Asubset	9	PT_G	Non_melanoma	REP_TIL	C ovarii CDK12 mut	27	6	4.75903820527546	4.58076479077911	CD4+ EM HLA-DR+
282	451	283	261	509	529	215	301	265	310	503	PT_G_REP_TIL_P1_BV510CD4-A-AlexaFluor700CD8-Asubset	9	PT_G	Non_melanoma	REP_TIL	C ovarii CDK12 mut	10	6	5.872580285201	3.34304096341705	CD4+ EM HLA-DR+
265	463	249	294	494	514	219	358	251	348	513	PT_G_REP_TIL_P1_BV510CD4-A-AlexaFluor700CD8-Asubset	9	PT_G	Non_melanoma	REP_TIL	C ovarii CDK12 mut	11	6	5.89001202119343	3.46195342183685	CD4+ EM HLA-DR+
230	402	259	320	432	376	200	262	300	333	560	PT_G_REP_TIL_P1_BV510CD4-A-AlexaFluor700CD8-Asubset	9	PT_G	Non_melanoma	REP_TIL	C ovarii CDK12 mut	22	5	5.71206688416951	2.21232916951751	CD4+ EMRA
273	457	251	269	454	470	173	278	266	323	656	PT_G_REP_TIL_P1_BV510CD4-A-AlexaFluor700CD8-Asubset	9	PT_G	Non_melanoma	REP_TIL	C ovarii CDK12 mut	26	6	5.07580017579548	3.70101453900909	CD4+ EM HLA-DR+
244	396	270	289	526	569	200	268	259	298	606	PT_G_REP_TIL_P1_BV510CD4-A-AlexaFluor700CD8-Asubset	9	PT_G	Non_melanoma	REP_TIL	C ovarii CDK12 mut	41	6	4.66091322434895	3.65835287213897	CD4+ EM HLA-DR+
238	458	233	257	543	600	261	302	255	353	574	PT_G_REP_TIL_P1_BV510CD4-A-AlexaFluor700CD8-Asubset	9	PT_G	Non_melanoma	REP_TIL	C ovarii CDK12 mut	11	6	5.40769934190266	4.06506826520538	CD4+ EM HLA-DR+
232	452	298	310	483	579	208	284	259	350	559	PT_G_REP_TIL_P1_BV510CD4-A-AlexaFluor700CD8-Asubset	9	PT_G	Non_melanoma	REP_TIL	C ovarii CDK12 mut	26	6	5.44333481324666	3.81014945149993	CD4+ EM HLA-DR+
246	406	276	303	512	505	218	251	231	335	589	PT_G_REP_TIL_P1_BV510CD4-A-AlexaFluor700CD8-Asubset	9	PT_G	Non_melanoma	REP_TIL	C ovarii CDK12 mut	9	6	5.24831223023884	3.4031856262741	CD4+ EM HLA-DR+
266	485	261	329	542	602	191	278	245	331	609	PT_G_REP_TIL_P1_BV510CD4-A-AlexaFluor700CD8-Asubset	9	PT_G	Non_melanoma	REP_TIL	C ovarii CDK12 mut	41	6	5.09228157533162	4.96004106641387	CD4+ EM HLA-DR+
229	433	302	315	464	578	187	279	239	319	578	PT_G_REP_TIL_P1_BV510CD4-A-AlexaFluor700CD8-Asubset	9	PT_G	Non_melanoma	REP_TIL	C ovarii CDK12 mut	26	6	5.3830316020345	3.5165684425888	CD4+ EM HLA-DR+
248	315	244	284	513	610	211	305	235	308	615	PT_G_REP_TIL_P1_BV510CD4-A-AlexaFluor700CD8-Asubset	9	PT_G	Non_melanoma	REP_TIL	C ovarii CDK12 mut	55	6	4.16215872300618	3.04810430646514	CD4+ EM HLA-DR+
237	459	256	301	558	573	200	280	324	349	671	PT_G_REP_TIL_P1_BV510CD4-A-AlexaFluor700CD8-Asubset	9	PT_G	Non_melanoma	REP_TIL	C ovarii CDK12 mut	56	6	4.40521120561116	4.74758436322784	CD4+ EM HLA-DR+
224	335	262	297	561	589	194	326	235	308	537	PT_G_REP_TIL_P1_BV510CD4-A-AlexaFluor700CD8-Asubset	9	PT_G	Non_melanoma	REP_TIL	C ovarii CDK12 mut	54	6	4.69681524766438	3.11369826436614	CD4+ EM HLA-DR+
213	436	319	305	522	601	234	288	289	310	568	PT_G_REP_TIL_P1_BV510CD4-A-AlexaFluor700CD8-Asubset	9	PT_G	Non_melanoma	REP_TIL	C ovarii CDK12 mut	41	6	5.0291063739156	3.69187190175628	CD4+ EM HLA-DR+
250	461	363	304	590	635	218	348	267	316	640	PT_G_REP_TIL_P1_BV510CD4-A-AlexaFluor700CD8-Asubset	9	PT_G	Non_melanoma	REP_TIL	C ovarii CDK12 mut	28	6	4.09666180146687	5.0396762096939	CD4+ EM HLA-DR+
233	378	272	280	510	521	207	248	250	314	578	PT_G_REP_TIL_P1_BV510CD4-A-AlexaFluor700CD8-Asubset	9	PT_G	Non_melanoma	REP_TIL	C ovarii CDK12 mut	9	6	5.05440639985554	3.1947739327011	CD4+ EM HLA-DR+
234	382	283	301	482	542	194	293	240	316	522	PT_G_REP_TIL_P1_BV510CD4-A-AlexaFluor700CD8-Asubset	9	PT_G	Non_melanoma	REP_TIL	C ovarii CDK12 mut	9	6	5.41517090333455	2.65198685765838	CD4+ EM HLA-DR+
248	446	338	302	549	554	193	307	255	320	647	PT_G_REP_TIL_P1_BV510CD4-A-AlexaFluor700CD8-Asubset	9	PT_G	Non_melanoma	REP_TIL	C ovarii CDK12 mut	41	6	4.25831245912068	4.55432750821685	CD4+ EM HLA-DR+
264	507	290	297	611	649	215	370	244	350	657	PT_G_REP_TIL_P1_BV510CD4-A-AlexaFluor700CD8-Asubset	9	PT_G	Non_melanoma	REP_TIL	C ovarii CDK12 mut	28	6	4.50742315782063	5.50361683011627	CD4+ EM HLA-DR+
254	360	257	296	528	600	202	297	243	301	544	PT_G_REP_TIL_P1_BV510CD4-A-AlexaFluor700CD8-Asubset	9	PT_G	Non_melanoma	REP_TIL	C ovarii CDK12 mut	54	6	4.84865211976521	3.025590201622	CD4+ EM HLA-DR+
290	482	435	325	484	613	205	261	347	326	647	PT_G_REP_TIL_P1_BV510CD4-A-AlexaFluor700CD8-Asubset	9	PT_G	Non_melanoma	REP_TIL	C ovarii CDK12 mut	13	6	2.32504438889973	4.0801396572647	CD4+ EM HLA-DR+
245	361	287	285	473	591	196	272	270	309	538	PT_G_REP_TIL_P1_BV510CD4-A-AlexaFluor700CD8-Asubset	9	PT_G	Non_melanoma	REP_TIL	C ovarii CDK12 mut	9	6	4.71168779862874	2.15495719552612	CD4+ EM HLA-DR+
232	378	289	288	476	538	168	291	255	322	552	PT_G_REP_TIL_P1_BV510CD4-A-AlexaFluor700CD8-Asubset	9	PT_G	Non_melanoma	REP_TIL	C ovarii CDK12 mut	9	6	5.38370823396199	2.68068530202484	CD4+ EM HLA-DR+
282	467	522	286	572	540	234	342	255	532	564	PT_G_REP_TIL_P1_BV510CD4-A-AlexaFluor700CD8-Asubset	9	PT_G	Non_melanoma	REP_TIL	C ovarii CDK12 mut	164	27	1.31751513017171	5.29132368207549	CD4+ EM PD1+
224	380	241	275	499	498	211	275	252	303	592	PT_G_REP_TIL_P1_BV510CD4-A-AlexaFluor700CD8-Asubset	9	PT_G	Non_melanoma	REP_TIL	C ovarii CDK12 mut	9	6	4.97366690171711	3.10851003766631	CD4+ EM HLA-DR+
247	390	286	291	537	554	193	297	241	331	611	PT_G_REP_TIL_P1_BV510CD4-A-AlexaFluor700CD8-Asubset	9	PT_G	Non_melanoma	REP_TIL	C ovarii CDK12 mut	41	6	4.57741474641316	3.77119352460479	CD4+ EM HLA-DR+
252	420	281	305	528	578	203	310	244	334	576	PT_G_REP_TIL_P1_BV510CD4-A-AlexaFluor700CD8-Asubset	9	PT_G	Non_melanoma	REP_TIL	C ovarii CDK12 mut	41	6	4.95932173264973	3.8745994770584	CD4+ EM HLA-DR+
235	366	290	301	475	566	187	318	270	391	668	PT_G_REP_TIL_P1_BV510CD4-A-AlexaFluor700CD8-Asubset	9	PT_G	Non_melanoma	REP_TIL	C ovarii CDK12 mut	68	6	3.73004507554524	3.67635657430267	CD4+ EM HLA-DR+
383	412	315	298	532	618	188	302	256	323	489	PT_G_REP_TIL_P1_BV510CD4-A-AlexaFluor700CD8-Asubset	9	PT_G	Non_melanoma	REP_TIL	C ovarii CDK12 mut	25	6	4.41151070130818	3.31269147039031	CD4+ EM HLA-DR+
284	473	240	291	566	533	278	323	268	351	648	PT_G_REP_TIL_P1_BV510CD4-A-AlexaFluor700CD8-Asubset	9	PT_G	Non_melanoma	REP_TIL	C ovarii CDK12 mut	27	6	4.81819843781941	4.89513971448516	CD4+ EM HLA-DR+
225	246	267	281	497	563	186	296	243	343	569	PT_G_REP_TIL_P1_BV510CD4-A-AlexaFluor700CD8-Asubset	9	PT_G	Non_melanoma	REP_TIL	C ovarii CDK12 mut	67	6	4.30521654618733	2.42651726842498	CD4+ EM HLA-DR+
300	486	357	330	604	618	255	340	307	294	584	PT_G_REP_TIL_P1_BV510CD4-A-AlexaFluor700CD8-Asubset	9	PT_G	Non_melanoma	REP_TIL	C ovarii CDK12 mut	28	6	4.63023018373005	5.0451374256668	CD4+ EM HLA-DR+
292	388	281	284	546	534	239	313	260	383	577	PT_G_REP_TIL_P1_BV510CD4-A-AlexaFluor700CD8-Asubset	9	PT_G	Non_melanoma	REP_TIL	C ovarii CDK12 mut	54	6	4.452574010024	3.61409999967193	CD4+ EM HLA-DR+
216	335	279	295	558	591	195	307	273	314	655	PT_G_REP_TIL_P1_BV510CD4-A-AlexaFluor700CD8-Asubset	9	PT_G	Non_melanoma	REP_TIL	C ovarii CDK12 mut	55	6	3.98388838304036	3.73356320500945	CD4+ EM HLA-DR+
237	383	283	259	524	548	201	306	255	306	580	PT_G_REP_TIL_P1_BV510CD4-A-AlexaFluor700CD8-Asubset	9	PT_G	Non_melanoma	REP_TIL	C ovarii CDK12 mut	54	6	4.91434120667927	3.39679505467986	CD4+ EM HLA-DR+
247	419	349	290	444	565	170	310	222	429	608	PT_G_REP_TIL_P1_BV510CD4-A-AlexaFluor700CD8-Asubset	9	PT_G	Non_melanoma	REP_TIL	C ovarii CDK12 mut	176	27	2.5461392356252	3.81314923406219	CD4+ EM PD1+
265	475	248	313	527	576	248	334	317	318	679	PT_G_REP_TIL_P1_BV510CD4-A-AlexaFluor700CD8-Asubset	9	PT_G	Non_melanoma	REP_TIL	C ovarii CDK12 mut	56	6	4.5205180598592	5.0812931263504	CD4+ EM HLA-DR+
280	544	281	293	494	622	202	250	389	560	533	PT_G_REP_TIL_P1_BV510CD4-A-AlexaFluor700CD8-Asubset	9	PT_G	Non_melanoma	REP_TIL	C ovarii CDK12 mut	176	27	2.74873017800801	4.64800264478301	CD4+ EM PD1+
230	442	343	305	468	465	171	272	267	326	661	PT_G_REP_TIL_P1_BV510CD4-A-AlexaFluor700CD8-Asubset	9	PT_G	Non_melanoma	REP_TIL	C ovarii CDK12 mut	26	6	4.87922024262898	3.92156555295562	CD4+ EM HLA-DR+
212	462	272	303	507	542	202	303	250	382	504	PT_G_REP_TIL_P1_BV510CD4-A-AlexaFluor700CD8-Asubset	9	PT_G	Non_melanoma	REP_TIL	C ovarii CDK12 mut	11	6	5.36159300340169	3.59108807683563	CD4+ EM HLA-DR+
245	473	234	294	552	568	225	321	259	378	589	PT_G_REP_TIL_P1_BV510CD4-A-AlexaFluor700CD8-Asubset	9	PT_G	Non_melanoma	REP_TIL	C ovarii CDK12 mut	27	6	5.07475304139607	4.37074997068023	CD4+ EM HLA-DR+
349	439	247	266	536	586	247	300	262	340	596	PT_G_REP_TIL_P1_BV510CD4-A-AlexaFluor700CD8-Asubset	9	PT_G	Non_melanoma	REP_TIL	C ovarii CDK12 mut	25	6	4.78989481461995	3.88498189092254	CD4+ EM HLA-DR+
302	485	331	322	535	595	246	259	265	389	572	PT_G_REP_TIL_P1_BV510CD4-A-AlexaFluor700CD8-Asubset	9	PT_G	Non_melanoma	REP_TIL	C ovarii CDK12 mut	12	6	4.3446433497762	4.67096998334503	CD4+ EM HLA-DR+
251	360	260	273	513	561	205	290	260	363	588	PT_G_REP_TIL_P1_BV510CD4-A-AlexaFluor700CD8-Asubset	9	PT_G	Non_melanoma	REP_TIL	C ovarii CDK12 mut	68	6	4.55859541429036	3.18892266393279	CD4+ EM HLA-DR+
282	503	229	316	566	588	256	277	279	330	705	PT_G_REP_TIL_P1_BV510CD4-A-AlexaFluor700CD8-Asubset	9	PT_G	Non_melanoma	REP_TIL	C ovarii CDK12 mut	14	6	4.49051022065632	5.43126537442779	CD4+ EM HLA-DR+
230	502	273	284	532	577	210	340	264	298	541	PT_G_REP_TIL_P1_BV510CD4-A-AlexaFluor700CD8-Asubset	9	PT_G	Non_melanoma	REP_TIL	C ovarii CDK12 mut	11	6	5.6723153544759	4.32412912488555	CD4+ EM HLA-DR+
273	427	249	270	514	511	231	320	245	337	586	PT_G_REP_TIL_P1_BV510CD4-A-AlexaFluor700CD8-Asubset	9	PT_G	Non_melanoma	REP_TIL	C ovarii CDK12 mut	11	6	5.4067919207906	3.51963283658599	CD4+ EM HLA-DR+
262	440	257	283	529	529	217	340	231	303	561	PT_G_REP_TIL_P1_BV510CD4-A-AlexaFluor700CD8-Asubset	9	PT_G	Non_melanoma	REP_TIL	C ovarii CDK12 mut	11	6	5.51887583268635	3.66115715146636	CD4+ EM HLA-DR+
231	427	298	273	520	566	230	293	268	308	563	PT_G_REP_TIL_P1_BV510CD4-A-AlexaFluor700CD8-Asubset	9	PT_G	Non_melanoma	REP_TIL	C ovarii CDK12 mut	11	6	5.19426655305378	3.63287021756744	CD4+ EM HLA-DR+
256	454	294	277	578	632	241	335	225	336	632	PT_G_REP_TIL_P1_BV510CD4-A-AlexaFluor700CD8-Asubset	9	PT_G	Non_melanoma	REP_TIL	C ovarii CDK12 mut	42	6	4.50826286805623	4.92446758390045	CD4+ EM HLA-DR+
243	420	249	314	539	589	223	287	260	327	610	PT_G_REP_TIL_P1_BV510CD4-A-AlexaFluor700CD8-Asubset	9	PT_G	Non_melanoma	REP_TIL	C ovarii CDK12 mut	41	6	4.73813604844563	4.10182048917388	CD4+ EM HLA-DR+
290	540	234	340	593	618	243	296	240	322	697	PT_G_REP_TIL_P1_BV510CD4-A-AlexaFluor700CD8-Asubset	9	PT_G	Non_melanoma	REP_TIL	C ovarii CDK12 mut	14	6	4.55480122102253	5.65941955686187	CD4+ EM HLA-DR+
259	460	264	321	520	603	187	300	237	312	643	PT_G_REP_TIL_P1_BV510CD4-A-AlexaFluor700CD8-Asubset	9	PT_G	Non_melanoma	REP_TIL	C ovarii CDK12 mut	41	6	4.60713696015828	4.74600317121124	CD4+ EM HLA-DR+
263	460	374	324	498	512	203	272	304	334	509	PT_G_REP_TIL_P1_BV510CD4-A-AlexaFluor700CD8-Asubset	9	PT_G	Non_melanoma	REP_TIL	C ovarii CDK12 mut	158	23	1.35011291039937	3.31184222341155	CD4+ EM HLA-DR+
219	422	236	290	498	505	229	301	265	321	550	PT_G_REP_TIL_P1_BV510CD4-A-AlexaFluor700CD8-Asubset	9	PT_G	Non_melanoma	REP_TIL	C ovarii CDK12 mut	9	6	5.65121817124836	3.01975919843292	CD4+ EM HLA-DR+
246	509	322	337	539	578	225	300	261	343	649	PT_G_REP_TIL_P1_BV510CD4-A-AlexaFluor700CD8-Asubset	9	PT_G	Non_melanoma	REP_TIL	C ovarii CDK12 mut	13	6	4.27561497224324	5.18321373105621	CD4+ EM HLA-DR+
470	392	316	288	578	599	211	319	258	288	699	PT_G_REP_TIL_P1_BV510CD4-A-AlexaFluor700CD8-Asubset	9	PT_G	Non_melanoma	REP_TIL	C ovarii CDK12 mut	84	9	2.19911121858113	4.9715838635025	CD4+ EM HLA-DR+
206	416	256	310	544	604	227	308	257	299	617	PT_G_REP_TIL_P1_BV510CD4-A-AlexaFluor700CD8-Asubset	9	PT_G	Non_melanoma	REP_TIL	C ovarii CDK12 mut	41	6	4.75048183930867	4.08949520230865	CD4+ EM HLA-DR+
284	404	269	271	510	553	193	315	241	361	578	PT_G_REP_TIL_P1_BV510CD4-A-AlexaFluor700CD8-Asubset	9	PT_G	Non_melanoma	REP_TIL	C ovarii CDK12 mut	54	6	4.9310462428426	3.44726731420135	CD4+ EM HLA-DR+
244	379	310	293	539	568	206	280	249	326	560	PT_G_REP_TIL_P1_BV510CD4-A-AlexaFluor700CD8-Asubset	9	PT_G	Non_melanoma	REP_TIL	C ovarii CDK12 mut	54	6	4.72342037690632	3.35369088292693	CD4+ EM HLA-DR+
249	417	231	298	526	577	249	302	249	317	584	PT_G_REP_TIL_P1_BV510CD4-A-AlexaFluor700CD8-Asubset	9	PT_G	Non_melanoma	REP_TIL	C ovarii CDK12 mut	40	6	5.04296373857014	3.67152430654144	CD4+ EM HLA-DR+
229	403	280	271	576	556	266	321	286	320	602	PT_G_REP_TIL_P1_BV510CD4-A-AlexaFluor700CD8-Asubset	9	PT_G	Non_melanoma	REP_TIL	C ovarii CDK12 mut	41	6	4.50550198091023	3.95858766675567	CD4+ EM HLA-DR+
263	526	235	308	580	594	252	326	248	508	702	PT_G_REP_TIL_P1_BV510CD4-A-AlexaFluor700CD8-Asubset	9	PT_G	Non_melanoma	REP_TIL	C ovarii CDK12 mut	14	6	3.04061555398457	4.92181589246368	CD4+ EM HLA-DR+
217	251	276	267	475	414	189	285	254	333	533	PT_G_REP_TIL_P1_BV510CD4-A-AlexaFluor700CD8-Asubset	9	PT_G	Non_melanoma	REP_TIL	C ovarii CDK12 mut	79	11	4.83010696900837	-4.1817102229538	CD4+ EM
211	458	290	288	548	582	183	303	222	341	519	PT_G_REP_TIL_P1_BV510CD4-A-AlexaFluor700CD8-Asubset	9	PT_G	Non_melanoma	REP_TIL	C ovarii CDK12 mut	11	6	5.64239382279866	3.88786675572967	CD4+ EM HLA-DR+
262	208	385	295	368	524	313	277	638	332	674	PT_G_REP_TIL_P1_BV510CD4-A-AlexaFluor700CD8-Asubset	9	PT_G	Non_melanoma	REP_TIL	C ovarii CDK12 mut	182	18	-1.30449915396221	-3.21285126566315	CD4+ CM
263	439	246	271	538	581	195	289	225	305	557	PT_G_REP_TIL_P1_BV510CD4-A-AlexaFluor700CD8-Asubset	9	PT_G	Non_melanoma	REP_TIL	C ovarii CDK12 mut	11	6	5.31900190843098	3.70488788724517	CD4+ EM HLA-DR+
250	471	288	314	502	593	147	310	233	333	555	PT_G_REP_TIL_P1_BV510CD4-A-AlexaFluor700CD8-Asubset	9	PT_G	Non_melanoma	REP_TIL	C ovarii CDK12 mut	12	6	5.57723640931599	4.01617815137481	CD4+ EM HLA-DR+
263	453	273	305	473	513	234	286	273	324	523	PT_G_REP_TIL_P1_BV510CD4-A-AlexaFluor700CD8-Asubset	9	PT_G	Non_melanoma	REP_TIL	C ovarii CDK12 mut	10	6	5.81148314012044	3.10658313871002	CD4+ EM HLA-DR+
322	480	257	332	491	572	214	298	285	375	564	PT_G_REP_TIL_P1_BV510CD4-A-AlexaFluor700CD8-Asubset	9	PT_G	Non_melanoma	REP_TIL	C ovarii CDK12 mut	12	6	5.27681755555623	4.40236141324615	CD4+ EM HLA-DR+
273	473	240	276	512	585	260	311	270	343	552	PT_G_REP_TIL_P1_BV510CD4-A-AlexaFluor700CD8-Asubset	9	PT_G	Non_melanoma	REP_TIL	C ovarii CDK12 mut	11	6	5.61215376389973	3.98511793256378	CD4+ EM HLA-DR+
260	405	276	293	507	553	221	325	253	319	608	PT_G_REP_TIL_P1_BV510CD4-A-AlexaFluor700CD8-Asubset	9	PT_G	Non_melanoma	REP_TIL	C ovarii CDK12 mut	41	6	4.80169367326253	3.63768794179534	CD4+ EM HLA-DR+
244	527	256	268	563	539	247	328	239	324	528	PT_G_REP_TIL_P1_BV510CD4-A-AlexaFluor700CD8-Asubset	9	PT_G	Non_melanoma	REP_TIL	C ovarii CDK12 mut	11	6	5.69585680497639	4.38924743772125	CD4+ EM HLA-DR+
233	291	243	292	476	525	206	281	263	297	587	PT_G_REP_TIL_P1_BV510CD4-A-AlexaFluor700CD8-Asubset	9	PT_G	Non_melanoma	REP_TIL	C ovarii CDK12 mut	81	11	4.5092842532491	2.49597909093475	CD4+ EM
283	385	247	244	548	615	186	350	228	327	599	PT_G_REP_TIL_P1_BV510CD4-A-AlexaFluor700CD8-Asubset	9	PT_G	Non_melanoma	REP_TIL	C ovarii CDK12 mut	54	6	4.52321648133748	3.83783270955657	CD4+ EM HLA-DR+
230	392	240	297	495	531	208	296	256	391	571	PT_G_REP_TIL_P1_BV510CD4-A-AlexaFluor700CD8-Asubset	9	PT_G	Non_melanoma	REP_TIL	C ovarii CDK12 mut	9	6	4.6626079036092	3.25178172231292	CD4+ EM HLA-DR+
279	477	326	319	582	588	261	320	257	420	570	PT_G_REP_TIL_P1_BV510CD4-A-AlexaFluor700CD8-Asubset	9	PT_G	Non_melanoma	REP_TIL	C ovarii CDK12 mut	12	6	3.41095137132161	4.77118065000152	CD4+ EM HLA-DR+
262	477	229	296	582	632	276	362	261	339	713	PT_G_REP_TIL_P1_BV510CD4-A-AlexaFluor700CD8-Asubset	9	PT_G	Non_melanoma	REP_TIL	C ovarii CDK12 mut	14	6	4.49527525437825	5.53031255841827	CD4+ EM HLA-DR+
219	420	309	279	518	569	200	326	228	309	540	PT_G_REP_TIL_P1_BV510CD4-A-AlexaFluor700CD8-Asubset	9	PT_G	Non_melanoma	REP_TIL	C ovarii CDK12 mut	54	6	5.31504225266926	3.63441660047149	CD4+ EM HLA-DR+
347	579	304	375	622	623	213	311	264	353	731	PT_G_REP_TIL_P1_BV510CD4-A-AlexaFluor700CD8-Asubset	9	PT_G	Non_melanoma	REP_TIL	C ovarii CDK12 mut	14	6	4.27066349519246	5.74329998136138	CD4+ EM HLA-DR+
257	425	280	301	561	557	225	275	224	327	665	PT_G_REP_TIL_P1_BV510CD4-A-AlexaFluor700CD8-Asubset	9	PT_G	Non_melanoma	REP_TIL	C ovarii CDK12 mut	56	6	4.26543926728718	4.55441715360259	CD4+ EM HLA-DR+
225	440	255	312	545	568	231	281	252	343	591	PT_G_REP_TIL_P1_BV510CD4-A-AlexaFluor700CD8-Asubset	9	PT_G	Non_melanoma	REP_TIL	C ovarii CDK12 mut	41	6	5.07592796815388	4.08387853742217	CD4+ EM HLA-DR+
303	502	353	346	544	597	209	303	272	317	532	PT_G_REP_TIL_P1_BV510CD4-A-AlexaFluor700CD8-Asubset	9	PT_G	Non_melanoma	REP_TIL	C ovarii CDK12 mut	12	6	5.15620922578328	4.63458158612823	CD4+ EM HLA-DR+
316	468	336	328	580	626	186	358	305	321	574	PT_G_REP_TIL_P1_BV510CD4-A-AlexaFluor700CD8-Asubset	9	PT_G	Non_melanoma	REP_TIL	C ovarii CDK12 mut	12	6	4.78082918656819	5.03533889890289	CD4+ EM HLA-DR+
256	550	440	307	489	458	217	284	263	480	518	PT_G_REP_TIL_P1_BV510CD4-A-AlexaFluor700CD8-Asubset	9	PT_G	Non_melanoma	REP_TIL	C ovarii CDK12 mut	163	27	1.10053133500569	4.39017059445953	CD4+ EM PD1+
258	188	505	282	426	560	193	268	260	335	580	PT_G_REP_TIL_P1_BV510CD4-A-AlexaFluor700CD8-Asubset	9	PT_G	Non_melanoma	REP_TIL	C ovarii CDK12 mut	134	22	-0.392788057198595	0.178029291113967	CD4+ EM PD1+
249	492	370	291	532	505	237	293	308	335	684	PT_G_REP_TIL_P1_BV510CD4-A-AlexaFluor700CD8-Asubset	9	PT_G	Non_melanoma	REP_TIL	C ovarii CDK12 mut	13	6	3.56705498231404	5.08862926602935	CD4+ EM HLA-DR+
283	466	281	339	547	591	184	272	243	342	606	PT_G_REP_TIL_P1_BV510CD4-A-AlexaFluor700CD8-Asubset	9	PT_G	Non_melanoma	REP_TIL	C ovarii CDK12 mut	41	6	4.9961416674947	4.83270265699004	CD4+ EM HLA-DR+
222	431	236	300	415	560	208	258	262	332	515	PT_G_REP_TIL_P1_BV510CD4-A-AlexaFluor700CD8-Asubset	9	PT_G	Non_melanoma	REP_TIL	C ovarii CDK12 mut	37	6	5.41858696473591	1.56876816392516	CD4+ EM HLA-DR+
233	369	274	285	464	537	157	297	244	321	618	PT_G_REP_TIL_P1_BV510CD4-A-AlexaFluor700CD8-Asubset	9	PT_G	Non_melanoma	REP_TIL	C ovarii CDK12 mut	68	6	4.8233072711324	3.3166434967575	CD4+ EM HLA-DR+
291	475	309	311	547	568	248	321	256	328	650	PT_G_REP_TIL_P1_BV510CD4-A-AlexaFluor700CD8-Asubset	9	PT_G	Non_melanoma	REP_TIL	C ovarii CDK12 mut	28	6	4.54481434358113	5.1436391079483	CD4+ EM HLA-DR+
261	454	344	331	532	586	247	330	242	350	714	PT_G_REP_TIL_P1_BV510CD4-A-AlexaFluor700CD8-Asubset	9	PT_G	Non_melanoma	REP_TIL	C ovarii CDK12 mut	13	6	3.95619129670613	5.05857803464507	CD4+ EM HLA-DR+
250	483	302	321	542	593	205	287	263	292	591	PT_G_REP_TIL_P1_BV510CD4-A-AlexaFluor700CD8-Asubset	9	PT_G	Non_melanoma	REP_TIL	C ovarii CDK12 mut	12	6	5.04729532731526	4.64618637204742	CD4+ EM HLA-DR+
256	439	224	302	524	565	285	322	331	323	668	PT_G_REP_TIL_P1_BV510CD4-A-AlexaFluor700CD8-Asubset	9	PT_G	Non_melanoma	REP_TIL	C ovarii CDK12 mut	40	6	4.36394667161458	4.35548069120025	CD4+ EM HLA-DR+
240	464	405	304	571	535	236	348	265	326	548	PT_G_REP_TIL_P1_BV510CD4-A-AlexaFluor700CD8-Asubset	9	PT_G	Non_melanoma	REP_TIL	C ovarii CDK12 mut	151	23	0.90444647801869	3.89995123983001	CD4+ EM HLA-DR+
213	374	261	270	486	520	226	288	236	342	497	PT_G_REP_TIL_P1_BV510CD4-A-AlexaFluor700CD8-Asubset	9	PT_G	Non_melanoma	REP_TIL	C ovarii CDK12 mut	9	6	5.52425789369099	2.32056095243072	CD4+ EM HLA-DR+
309	370	261	270	497	546	192	332	236	386	546	PT_G_REP_TIL_P1_BV510CD4-A-AlexaFluor700CD8-Asubset	9	PT_G	Non_melanoma	REP_TIL	C ovarii CDK12 mut	54	6	4.87866281999104	3.04883291364288	CD4+ EM HLA-DR+
250	490	325	332	525	602	189	314	240	404	557	PT_G_REP_TIL_P1_BV510CD4-A-AlexaFluor700CD8-Asubset	9	PT_G	Non_melanoma	REP_TIL	C ovarii CDK12 mut	12	6	4.91841673387044	4.43656017423248	CD4+ EM HLA-DR+
273	506	290	302	577	673	178	359	251	357	693	PT_G_REP_TIL_P1_BV510CD4-A-AlexaFluor700CD8-Asubset	9	PT_G	Non_melanoma	REP_TIL	C ovarii CDK12 mut	28	6	4.43027233613484	5.62313606381988	CD4+ EM HLA-DR+
263	393	288	294	604	613	240	383	229	375	738	PT_G_REP_TIL_P1_BV510CD4-A-AlexaFluor700CD8-Asubset	9	PT_G	Non_melanoma	REP_TIL	C ovarii CDK12 mut	55	6	3.88270687592976	4.75920917630767	CD4+ EM HLA-DR+
228	301	237	278	567	590	208	306	235	318	595	PT_G_REP_TIL_P1_BV510CD4-A-AlexaFluor700CD8-Asubset	9	PT_G	Non_melanoma	REP_TIL	C ovarii CDK12 mut	67	6	4.20301937592976	3.20325781941985	CD4+ EM HLA-DR+
270	544	274	322	525	615	205	274	279	566	586	PT_G_REP_TIL_P1_BV510CD4-A-AlexaFluor700CD8-Asubset	9	PT_G	Non_melanoma	REP_TIL	C ovarii CDK12 mut	191	27	2.7209849311208	4.64878179669952	CD4+ EM PD1+
297	521	235	288	562	639	235	344	254	301	512	PT_G_REP_TIL_P1_BV510CD4-A-AlexaFluor700CD8-Asubset	9	PT_G	Non_melanoma	REP_TIL	C ovarii CDK12 mut	27	6	5.7327368213033	4.58656313062286	CD4+ EM HLA-DR+
269	515	282	336	558	551	221	280	281	543	682	PT_G_REP_TIL_P1_BV510CD4-A-AlexaFluor700CD8-Asubset	9	PT_G	Non_melanoma	REP_TIL	C ovarii CDK12 mut	191	27	2.95526575578206	4.80287410855865	CD4+ EM PD1+
249	325	236	277	521	554	221	296	238	386	541	PT_G_REP_TIL_P1_BV510CD4-A-AlexaFluor700CD8-Asubset	9	PT_G	Non_melanoma	REP_TIL	C ovarii CDK12 mut	67	6	4.65822863114827	2.61663009763336	CD4+ EM HLA-DR+
267	472	300	309	534	613	209	293	278	295	612	PT_G_REP_TIL_P1_BV510CD4-A-AlexaFluor700CD8-Asubset	9	PT_G	Non_melanoma	REP_TIL	C ovarii CDK12 mut	41	6	4.91777538789265	4.63652660489654	CD4+ EM HLA-DR+
254	471	285	319	562	629	223	334	269	344	645	PT_G_REP_TIL_P1_BV510CD4-A-AlexaFluor700CD8-Asubset	9	PT_G	Non_melanoma	REP_TIL	C ovarii CDK12 mut	28	6	4.46449827683919	4.99529459119415	CD4+ EM HLA-DR+
233	381	226	287	504	562	224	312	287	304	508	PT_G_REP_TIL_P1_BV510CD4-A-AlexaFluor700CD8-Asubset	9	PT_G	Non_melanoma	REP_TIL	C ovarii CDK12 mut	9	6	5.38121771348469	2.70829846501922	CD4+ EM HLA-DR+
275	449	226	301	511	566	252	279	261	318	483	PT_G_REP_TIL_P1_BV510CD4-A-AlexaFluor700CD8-Asubset	9	PT_G	Non_melanoma	REP_TIL	C ovarii CDK12 mut	11	6	5.85134386552327	3.1729462349472	CD4+ EM HLA-DR+
265	461	245	329	497	576	225	289	265	328	576	PT_G_REP_TIL_P1_BV510CD4-A-AlexaFluor700CD8-Asubset	9	PT_G	Non_melanoma	REP_TIL	C ovarii CDK12 mut	26	6	5.54662584794514	4.03781153798675	CD4+ EM HLA-DR+
264	443	241	284	516	579	237	289	248	319	562	PT_G_REP_TIL_P1_BV510CD4-A-AlexaFluor700CD8-Asubset	9	PT_G	Non_melanoma	REP_TIL	C ovarii CDK12 mut	11	6	5.44517015946858	3.60258962751006	CD4+ EM HLA-DR+
306	523	310	324	565	590	250	334	303	330	664	PT_G_REP_TIL_P1_BV510CD4-A-AlexaFluor700CD8-Asubset	9	PT_G	Non_melanoma	REP_TIL	C ovarii CDK12 mut	14	6	4.39473223222249	5.51560022473907	CD4+ EM HLA-DR+
247	500	264	296	538	575	241	327	258	339	598	PT_G_REP_TIL_P1_BV510CD4-A-AlexaFluor700CD8-Asubset	9	PT_G	Non_melanoma	REP_TIL	C ovarii CDK12 mut	27	6	5.32538628114216	4.85984899640655	CD4+ EM HLA-DR+
348	446	339	318	560	568	238	305	263	346	730	PT_G_REP_TIL_P1_BV510CD4-A-AlexaFluor700CD8-Asubset	9	PT_G	Non_melanoma	REP_TIL	C ovarii CDK12 mut	13	6	3.66624140275471	5.08934309125518	CD4+ EM HLA-DR+
276	516	231	269	547	608	292	414	254	331	561	PT_G_REP_TIL_P1_BV510CD4-A-AlexaFluor700CD8-Asubset	9	PT_G	Non_melanoma	REP_TIL	C ovarii CDK12 mut	27	6	5.55462145341389	4.99246790052032	CD4+ EM HLA-DR+
270	558	237	295	582	641	227	378	241	390	640	PT_G_REP_TIL_P1_BV510CD4-A-AlexaFluor700CD8-Asubset	9	PT_G	Non_melanoma	REP_TIL	C ovarii CDK12 mut	14	6	4.65091251862996	5.53708221555328	CD4+ EM HLA-DR+
312	573	211	277	607	638	253	413	392	330	511	PT_G_REP_TIL_P1_BV510CD4-A-AlexaFluor700CD8-Asubset	9	PT_G	Non_melanoma	REP_TIL	C ovarii CDK12 mut	27	6	5.30372404588215	5.12663700223541	CD4+ EM HLA-DR+
362	439	276	708	420	262	189	368	251	506	640	PT_G_REP_TIL_P1_BV510CD4-A-AlexaFluor700CD8-Asubset	9	PT_G	Non_melanoma	REP_TIL	C ovarii CDK12 mut	1	1	-5.29112220274456	4.85917570233917	CD8+ EM PD-1+
245	406	291	298	555	638	154	338	240	341	604	PT_G_REP_TIL_P1_BV510CD4-A-AlexaFluor700CD8-Asubset	9	PT_G	Non_melanoma	REP_TIL	C ovarii CDK12 mut	42	6	4.47106194032185	4.15520455480193	CD4+ EM HLA-DR+
221	386	287	290	557	625	198	336	230	299	530	PT_G_REP_TIL_P1_BV510CD4-A-AlexaFluor700CD8-Asubset	9	PT_G	Non_melanoma	REP_TIL	C ovarii CDK12 mut	54	6	4.98797106278889	3.46221043706512	CD4+ EM HLA-DR+
346	518	316	346	593	657	204	336	253	340	703	PT_G_REP_TIL_P1_BV510CD4-A-AlexaFluor700CD8-Asubset	9	PT_G	Non_melanoma	REP_TIL	C ovarii CDK12 mut	14	6	4.28618931306355	5.66348936200713	CD4+ EM HLA-DR+
288	400	277	313	548	571	208	330	275	327	655	PT_G_REP_TIL_P1_BV510CD4-A-AlexaFluor700CD8-Asubset	9	PT_G	Non_melanoma	REP_TIL	C ovarii CDK12 mut	56	6	4.26386904252522	4.33644582868194	CD4+ EM HLA-DR+
238	429	289	314	504	559	173	255	250	299	570	PT_G_REP_TIL_P1_BV510CD4-A-AlexaFluor700CD8-Asubset	9	PT_G	Non_melanoma	REP_TIL	C ovarii CDK12 mut	26	6	5.45821451676838	3.5929000580368	CD4+ EM HLA-DR+
266	375	259	280	498	519	220	296	234	343	614	PT_G_REP_TIL_P1_BV510CD4-A-AlexaFluor700CD8-Asubset	9	PT_G	Non_melanoma	REP_TIL	C ovarii CDK12 mut	68	6	4.80409454835408	3.31308486104583	CD4+ EM HLA-DR+
236	394	261	286	476	517	183	277	249	309	413	PT_G_REP_TIL_P1_BV510CD4-A-AlexaFluor700CD8-Asubset	9	PT_G	Non_melanoma	REP_TIL	C ovarii CDK12 mut	23	7	4.58905958665364	0.454886963373178	CD4+ EM
230	429	266	316	577	587	228	324	233	330	609	PT_G_REP_TIL_P1_BV510CD4-A-AlexaFluor700CD8-Asubset	9	PT_G	Non_melanoma	REP_TIL	C ovarii CDK12 mut	41	6	4.77585196031086	4.39997627378082	CD4+ EM HLA-DR+
253	428	264	288	507	529	219	262	249	322	554	PT_G_REP_TIL_P1_BV510CD4-A-AlexaFluor700CD8-Asubset	9	PT_G	Non_melanoma	REP_TIL	C ovarii CDK12 mut	9	6	5.49296879304402	3.28214575887298	CD4+ EM HLA-DR+
311	346	280	275	554	645	182	338	254	322	460	PT_G_REP_TIL_P1_BV510CD4-A-AlexaFluor700CD8-Asubset	9	PT_G	Non_melanoma	REP_TIL	C ovarii CDK12 mut	54	6	4.70110010636799	2.94538714528655	CD4+ EM HLA-DR+
264	195	548	285	434	515	189	256	313	344	677	PT_G_REP_TIL_P1_BV510CD4-A-AlexaFluor700CD8-Asubset	9	PT_G	Non_melanoma	REP_TIL	C ovarii CDK12 mut	134	22	-0.75917180346496	0.372525280123705	CD4+ EM PD1+
322	367	325	311	557	579	200	267	301	316	734	PT_G_REP_TIL_P1_BV510CD4-A-AlexaFluor700CD8-Asubset	9	PT_G	Non_melanoma	REP_TIL	C ovarii CDK12 mut	56	6	3.71688627732747	4.53719570279693	CD4+ EM HLA-DR+
321	542	281	346	534	588	171	238	253	342	657	PT_G_REP_TIL_P1_BV510CD4-A-AlexaFluor700CD8-Asubset	9	PT_G	Non_melanoma	REP_TIL	C ovarii CDK12 mut	14	6	4.63098072541707	5.38891555905914	CD4+ EM HLA-DR+
254	464	363	277	526	565	186	286	269	310	638	PT_G_REP_TIL_P1_BV510CD4-A-AlexaFluor700CD8-Asubset	9	PT_G	Non_melanoma	REP_TIL	C ovarii CDK12 mut	13	6	4.28891348374836	4.51931764722442	CD4+ EM HLA-DR+
232	392	303	314	538	622	202	302	262	364	546	PT_G_REP_TIL_P1_BV510CD4-A-AlexaFluor700CD8-Asubset	9	PT_G	Non_melanoma	REP_TIL	C ovarii CDK12 mut	54	6	4.54775738252156	3.76832964063262	CD4+ EM HLA-DR+
288	527	291	306	519	602	189	315	257	323	585	PT_G_REP_TIL_P1_BV510CD4-A-AlexaFluor700CD8-Asubset	9	PT_G	Non_melanoma	REP_TIL	C ovarii CDK12 mut	12	6	5.21915173066609	4.97217037320709	CD4+ EM HLA-DR+
328	599	362	388	512	603	239	252	300	700	770	PT_G_REP_TIL_P1_BV510CD4-A-AlexaFluor700CD8-Asubset	9	PT_G	Non_melanoma	REP_TIL	C ovarii CDK12 mut	192	30	2.16285347474568	5.67031671643829	CD4+ EM senescent PD-1+
228	370	256	282	494	551	176	295	228	311	531	PT_G_REP_TIL_P1_BV510CD4-A-AlexaFluor700CD8-Asubset	9	PT_G	Non_melanoma	REP_TIL	C ovarii CDK12 mut	9	6	5.37651752961628	2.82619335294341	CD4+ EM HLA-DR+
222	464	259	327	439	542	230	266	269	319	582	PT_G_REP_TIL_P1_BV510CD4-A-AlexaFluor700CD8-Asubset	9	PT_G	Non_melanoma	REP_TIL	C ovarii CDK12 mut	26	6	5.60784029496663	3.54062964559173	CD4+ EM HLA-DR+
214	348	284	269	563	552	188	351	223	314	640	PT_G_REP_TIL_P1_BV510CD4-A-AlexaFluor700CD8-Asubset	9	PT_G	Non_melanoma	REP_TIL	C ovarii CDK12 mut	55	6	4.22432779801838	3.68988515973663	CD4+ EM HLA-DR+
326	499	415	295	516	559	257	293	268	381	750	PT_G_REP_TIL_P1_BV510CD4-A-AlexaFluor700CD8-Asubset	9	PT_G	Non_melanoma	REP_TIL	C ovarii CDK12 mut	13	6	3.26396631730549	5.17810632825469	CD4+ EM HLA-DR+
259	445	429	299	512	473	212	289	252	489	466	PT_G_REP_TIL_P1_BV510CD4-A-AlexaFluor700CD8-Asubset	9	PT_G	Non_melanoma	REP_TIL	C ovarii CDK12 mut	163	27	1.03750359548085	4.16340853810882	CD4+ EM PD1+
254	458	264	294	544	574	215	298	239	336	553	PT_G_REP_TIL_P1_BV510CD4-A-AlexaFluor700CD8-Asubset	9	PT_G	Non_melanoma	REP_TIL	C ovarii CDK12 mut	11	6	5.49117159379475	4.01385357022857	CD4+ EM HLA-DR+
295	557	301	359	542	606	188	319	280	306	639	PT_G_REP_TIL_P1_BV510CD4-A-AlexaFluor700CD8-Asubset	9	PT_G	Non_melanoma	REP_TIL	C ovarii CDK12 mut	28	6	4.57418131364338	5.58536436200713	CD4+ EM HLA-DR+
274	455	300	283	590	583	219	327	236	351	728	PT_G_REP_TIL_P1_BV510CD4-A-AlexaFluor700CD8-Asubset	9	PT_G	Non_melanoma	REP_TIL	C ovarii CDK12 mut	56	6	4.07495474351399	5.17242910504913	CD4+ EM HLA-DR+
252	426	233	287	484	500	238	252	260	339	580	PT_G_REP_TIL_P1_BV510CD4-A-AlexaFluor700CD8-Asubset	9	PT_G	Non_melanoma	REP_TIL	C ovarii CDK12 mut	9	6	5.39070057404988	3.35190322042083	CD4+ EM HLA-DR+
222	387	290	278	543	556	202	321	250	417	582	PT_G_REP_TIL_P1_BV510CD4-A-AlexaFluor700CD8-Asubset	9	PT_G	Non_melanoma	REP_TIL	C ovarii CDK12 mut	54	6	3.98211931718342	3.92017032743072	CD4+ EM HLA-DR+
237	450	291	241	576	577	215	371	236	322	676	PT_G_REP_TIL_P1_BV510CD4-A-AlexaFluor700CD8-Asubset	9	PT_G	Non_melanoma	REP_TIL	C ovarii CDK12 mut	41	6	4.45555376542561	4.92356445432281	CD4+ EM HLA-DR+
311	449	253	290	541	605	219	361	246	321	601	PT_G_REP_TIL_P1_BV510CD4-A-AlexaFluor700CD8-Asubset	9	PT_G	Non_melanoma	REP_TIL	C ovarii CDK12 mut	42	6	4.79060101045125	4.65605880857086	CD4+ EM HLA-DR+
273	499	360	325	599	597	219	311	257	362	642	PT_G_REP_TIL_P1_BV510CD4-A-AlexaFluor700CD8-Asubset	9	PT_G	Non_melanoma	REP_TIL	C ovarii CDK12 mut	28	6	3.98030209077351	5.19397117734527	CD4+ EM HLA-DR+
226	410	261	281	506	568	192	277	241	325	568	PT_G_REP_TIL_P1_BV510CD4-A-AlexaFluor700CD8-Asubset	9	PT_G	Non_melanoma	REP_TIL	C ovarii CDK12 mut	9	6	5.19610332978718	3.31314971089935	CD4+ EM HLA-DR+
220	458	368	303	532	575	193	327	258	337	529	PT_G_REP_TIL_P1_BV510CD4-A-AlexaFluor700CD8-Asubset	9	PT_G	Non_melanoma	REP_TIL	C ovarii CDK12 mut	12	6	5.09062313569539	4.09849025846099	CD4+ EM HLA-DR+
275	538	253	267	482	548	234	348	246	307	652	PT_G_REP_TIL_P1_BV510CD4-A-AlexaFluor700CD8-Asubset	9	PT_G	Non_melanoma	REP_TIL	C ovarii CDK12 mut	27	6	5.02565884126179	5.23279478192901	CD4+ EM HLA-DR+
208	392	264	285	446	529	255	284	268	321	554	PT_G_REP_TIL_P1_BV510CD4-A-AlexaFluor700CD8-Asubset	9	PT_G	Non_melanoma	REP_TIL	C ovarii CDK12 mut	9	6	5.28513788712971	2.17096676469421	CD4+ EM HLA-DR+
253	312	256	287	502	535	225	284	247	355	595	PT_G_REP_TIL_P1_BV510CD4-A-AlexaFluor700CD8-Asubset	9	PT_G	Non_melanoma	REP_TIL	C ovarii CDK12 mut	68	6	4.2201259089803	2.72819187284088	CD4+ EM HLA-DR+
250	550	258	327	515	569	185	304	250	331	642	PT_G_REP_TIL_P1_BV510CD4-A-AlexaFluor700CD8-Asubset	9	PT_G	Non_melanoma	REP_TIL	C ovarii CDK12 mut	27	6	4.97623228562825	5.11848547101592	CD4+ EM HLA-DR+
254	480	335	312	471	540	186	253	257	306	661	PT_G_REP_TIL_P1_BV510CD4-A-AlexaFluor700CD8-Asubset	9	PT_G	Non_melanoma	REP_TIL	C ovarii CDK12 mut	26	6	4.85642981065266	4.46097089887237	CD4+ EM HLA-DR+
270	460	253	282	462	578	253	268	227	306	589	PT_G_REP_TIL_P1_BV510CD4-A-AlexaFluor700CD8-Asubset	9	PT_G	Non_melanoma	REP_TIL	C ovarii CDK12 mut	26	6	5.48675846589558	3.64926244855499	CD4+ EM HLA-DR+
239	427	253	320	545	576	212	298	258	354	621	PT_G_REP_TIL_P1_BV510CD4-A-AlexaFluor700CD8-Asubset	9	PT_G	Non_melanoma	REP_TIL	C ovarii CDK12 mut	41	6	4.61921762956135	4.25071670652007	CD4+ EM HLA-DR+
247	434	245	298	518	617	209	324	240	279	583	PT_G_REP_TIL_P1_BV510CD4-A-AlexaFluor700CD8-Asubset	9	PT_G	Non_melanoma	REP_TIL	C ovarii CDK12 mut	41	6	5.18640112412922	4.25313188672637	CD4+ EM HLA-DR+
292	558	306	352	575	599	143	284	240	336	466	PT_G_REP_TIL_P1_BV510CD4-A-AlexaFluor700CD8-Asubset	9	PT_G	Non_melanoma	REP_TIL	C ovarii CDK12 mut	12	6	5.52796291841023	4.50333454251861	CD4+ EM HLA-DR+
292	360	263	302	491	558	201	277	261	420	627	PT_G_REP_TIL_P1_BV510CD4-A-AlexaFluor700CD8-Asubset	9	PT_G	Non_melanoma	REP_TIL	C ovarii CDK12 mut	68	6	3.27492665780537	3.39917637944793	CD4+ EM HLA-DR+
233	296	283	287	549	585	199	321	258	322	548	PT_G_REP_TIL_P1_BV510CD4-A-AlexaFluor700CD8-Asubset	9	PT_G	Non_melanoma	REP_TIL	C ovarii CDK12 mut	67	6	4.50001167787068	2.89058115125274	CD4+ EM HLA-DR+
273	454	351	306	528	555	204	267	271	338	655	PT_G_REP_TIL_P1_BV510CD4-A-AlexaFluor700CD8-Asubset	9	PT_G	Non_melanoma	REP_TIL	C ovarii CDK12 mut	13	6	4.08411716950886	4.66727306485748	CD4+ EM HLA-DR+
335	572	266	320	622	665	247	418	277	404	689	PT_G_REP_TIL_P1_BV510CD4-A-AlexaFluor700CD8-Asubset	9	PT_G	Non_melanoma	REP_TIL	C ovarii CDK12 mut	14	6	4.58847879899495	5.69269468427276	CD4+ EM HLA-DR+
255	471	250	260	565	589	219	361	290	326	658	PT_G_REP_TIL_P1_BV510CD4-A-AlexaFluor700CD8-Asubset	9	PT_G	Non_melanoma	REP_TIL	C ovarii CDK12 mut	27	6	4.71014856828206	5.13786842465972	CD4+ EM HLA-DR+
238	286	307	291	526	628	212	331	286	351	567	PT_G_REP_TIL_P1_BV510CD4-A-AlexaFluor700CD8-Asubset	9	PT_G	Non_melanoma	REP_TIL	C ovarii CDK12 mut	67	6	3.95502066148274	3.04691531301116	CD4+ EM HLA-DR+
236	351	248	360	497	492	286	468	273	306	516	PT_G_REP_TIL_P1_BV510CD4-A-AlexaFluor700CD8-Asubset	9	PT_G	Non_melanoma	REP_TIL	C ovarii CDK12 mut	8	5	-1.95550168024547	-3.34157083391572	CD4+ EMRA
258	384	267	266	531	564	204	334	258	309	594	PT_G_REP_TIL_P1_BV510CD4-A-AlexaFluor700CD8-Asubset	9	PT_G	Non_melanoma	REP_TIL	C ovarii CDK12 mut	54	6	4.66366076005452	3.60824181676483	CD4+ EM HLA-DR+
251	474	288	316	591	617	212	337	246	330	665	PT_G_REP_TIL_P1_BV510CD4-A-AlexaFluor700CD8-Asubset	9	PT_G	Non_melanoma	REP_TIL	C ovarii CDK12 mut	28	6	4.43793653977864	5.18873455167388	CD4+ EM HLA-DR+
308	375	214	287	559	563	296	312	268	307	527	PT_G_REP_TIL_P1_BV510CD4-A-AlexaFluor700CD8-Asubset	9	PT_G	Non_melanoma	REP_TIL	C ovarii CDK12 mut	54	6	4.86433481706135	3.07968499303436	CD4+ EM HLA-DR+
262	457	295	299	541	564	180	283	220	360	631	PT_G_REP_TIL_P1_BV510CD4-A-AlexaFluor700CD8-Asubset	9	PT_G	Non_melanoma	REP_TIL	C ovarii CDK12 mut	41	6	4.70536589158528	4.52940418363189	CD4+ EM HLA-DR+
218	433	328	299	498	545	177	303	252	317	482	PT_G_REP_TIL_P1_BV510CD4-A-AlexaFluor700CD8-Asubset	9	PT_G	Non_melanoma	REP_TIL	C ovarii CDK12 mut	10	6	5.65452646745198	3.27273895383453	CD4+ EM HLA-DR+
228	416	266	308	503	644	205	306	256	303	482	PT_G_REP_TIL_P1_BV510CD4-A-AlexaFluor700CD8-Asubset	9	PT_G	Non_melanoma	REP_TIL	C ovarii CDK12 mut	10	6	5.43127941621296	2.87339880109405	CD4+ EM HLA-DR+
225	312	249	290	538	559	211	316	252	329	679	PT_G_REP_TIL_P1_BV510CD4-A-AlexaFluor700CD8-Asubset	9	PT_G	Non_melanoma	REP_TIL	C ovarii CDK12 mut	55	6	3.93854879868977	3.58529021382903	CD4+ EM HLA-DR+
336	381	258	283	546	625	188	329	235	341	603	PT_G_REP_TIL_P1_BV510CD4-A-AlexaFluor700CD8-Asubset	9	PT_G	Non_melanoma	REP_TIL	C ovarii CDK12 mut	42	6	4.22085690034382	4.13163973928069	CD4+ EM HLA-DR+
241	460	257	259	480	540	235	283	249	296	567	PT_G_REP_TIL_P1_BV510CD4-A-AlexaFluor700CD8-Asubset	9	PT_G	Non_melanoma	REP_TIL	C ovarii CDK12 mut	11	6	5.65292381776326	3.60024215818023	CD4+ EM HLA-DR+
236	371	277	284	484	537	193	275	250	325	498	PT_G_REP_TIL_P1_BV510CD4-A-AlexaFluor700CD8-Asubset	9	PT_G	Non_melanoma	REP_TIL	C ovarii CDK12 mut	9	6	5.48588823808186	2.39737488866424	CD4+ EM HLA-DR+
241	458	252	290	480	578	234	316	267	375	543	PT_G_REP_TIL_P1_BV510CD4-A-AlexaFluor700CD8-Asubset	9	PT_G	Non_melanoma	REP_TIL	C ovarii CDK12 mut	11	6	5.31503319276326	3.76117279172515	CD4+ EM HLA-DR+
254	486	314	349	552	612	247	296	267	364	657	PT_G_REP_TIL_P1_BV510CD4-A-AlexaFluor700CD8-Asubset	9	PT_G	Non_melanoma	REP_TIL	C ovarii CDK12 mut	13	6	4.30971264375203	5.1811499798355	CD4+ EM HLA-DR+
273	395	296	298	517	525	234	270	245	384	551	PT_G_REP_TIL_P1_BV510CD4-A-AlexaFluor700CD8-Asubset	9	PT_G	Non_melanoma	REP_TIL	C ovarii CDK12 mut	9	6	4.66090082658284	3.49523641706085	CD4+ EM HLA-DR+
237	493	260	337	488	561	176	309	261	299	566	PT_G_REP_TIL_P1_BV510CD4-A-AlexaFluor700CD8-Asubset	9	PT_G	Non_melanoma	REP_TIL	C ovarii CDK12 mut	26	6	5.61201071275227	4.06876232266998	CD4+ EM HLA-DR+
285	346	243	303	464	558	219	287	244	362	471	PT_G_REP_TIL_P1_BV510CD4-A-AlexaFluor700CD8-Asubset	9	PT_G	Non_melanoma	REP_TIL	C ovarii CDK12 mut	23	7	3.99787449372761	0.727877935176843	CD4+ EM
267	482	355	337	601	664	181	366	248	315	650	PT_G_REP_TIL_P1_BV510CD4-A-AlexaFluor700CD8-Asubset	9	PT_G	Non_melanoma	REP_TIL	C ovarii CDK12 mut	28	6	4.18802284730427	5.12685634732818	CD4+ EM HLA-DR+
232	476	269	288	492	547	198	275	261	316	486	PT_G_REP_TIL_P1_BV510CD4-A-AlexaFluor700CD8-Asubset	9	PT_G	Non_melanoma	REP_TIL	C ovarii CDK12 mut	10	6	5.98425697816365	3.24108864904022	CD4+ EM HLA-DR+
238	474	227	261	569	602	236	322	261	321	574	PT_G_REP_TIL_P1_BV510CD4-A-AlexaFluor700CD8-Asubset	9	PT_G	Non_melanoma	REP_TIL	C ovarii CDK12 mut	27	6	5.4723641826009	4.47333719373321	CD4+ EM HLA-DR+
233	312	250	300	499	591	188	271	241	319	562	PT_G_REP_TIL_P1_BV510CD4-A-AlexaFluor700CD8-Asubset	9	PT_G	Non_melanoma	REP_TIL	C ovarii CDK12 mut	67	6	4.65520643723958	2.67306735158538	CD4+ EM HLA-DR+
262	437	255	311	518	563	230	284	253	341	475	PT_G_REP_TIL_P1_BV510CD4-A-AlexaFluor700CD8-Asubset	9	PT_G	Non_melanoma	REP_TIL	C ovarii CDK12 mut	10	6	5.8162476970052	3.18297340512847	CD4+ EM HLA-DR+
232	495	270	311	515	578	222	272	257	319	636	PT_G_REP_TIL_P1_BV510CD4-A-AlexaFluor700CD8-Asubset	9	PT_G	Non_melanoma	REP_TIL	C ovarii CDK12 mut	26	6	5.00015854371541	4.78643228650665	CD4+ EM HLA-DR+
226	381	234	295	488	569	253	261	261	328	576	PT_G_REP_TIL_P1_BV510CD4-A-AlexaFluor700CD8-Asubset	9	PT_G	Non_melanoma	REP_TIL	C ovarii CDK12 mut	40	6	4.87533735764973	2.56776978612518	CD4+ EM HLA-DR+
265	505	377	336	593	621	210	307	234	313	669	PT_G_REP_TIL_P1_BV510CD4-A-AlexaFluor700CD8-Asubset	9	PT_G	Non_melanoma	REP_TIL	C ovarii CDK12 mut	28	6	4.09755777848713	5.2790208065567	CD4+ EM HLA-DR+
262	507	287	300	558	545	245	273	237	328	680	PT_G_REP_TIL_P1_BV510CD4-A-AlexaFluor700CD8-Asubset	9	PT_G	Non_melanoma	REP_TIL	C ovarii CDK12 mut	56	6	4.52924179566853	5.20302631497955	CD4+ EM HLA-DR+
227	413	258	282	513	581	210	282	272	323	541	PT_G_REP_TIL_P1_BV510CD4-A-AlexaFluor700CD8-Asubset	9	PT_G	Non_melanoma	REP_TIL	C ovarii CDK12 mut	11	6	5.31855606568806	3.29112841725921	CD4+ EM HLA-DR+
267	408	281	285	501	522	194	288	255	324	592	PT_G_REP_TIL_P1_BV510CD4-A-AlexaFluor700CD8-Asubset	9	PT_G	Non_melanoma	REP_TIL	C ovarii CDK12 mut	9	6	5.16145538819783	3.41051127553558	CD4+ EM HLA-DR+
240	492	236	270	507	602	240	326	229	342	625	PT_G_REP_TIL_P1_BV510CD4-A-AlexaFluor700CD8-Asubset	9	PT_G	Non_melanoma	REP_TIL	C ovarii CDK12 mut	27	6	5.32174276841633	4.86355259061431	CD4+ EM HLA-DR+
283	595	291	288	591	654	298	410	254	315	581	PT_G_REP_TIL_P1_BV510CD4-A-AlexaFluor700CD8-Asubset	9	PT_G	Non_melanoma	REP_TIL	C ovarii CDK12 mut	27	6	5.15546440614216	5.38990642667388	CD4+ EM HLA-DR+
240	497	290	285	575	589	255	335	253	304	616	PT_G_REP_TIL_P1_BV510CD4-A-AlexaFluor700CD8-Asubset	9	PT_G	Non_melanoma	REP_TIL	C ovarii CDK12 mut	27	6	4.91628813279622	5.06019260526275	CD4+ EM HLA-DR+
292	494	400	277	495	441	203	282	250	509	597	PT_G_REP_TIL_P1_BV510CD4-A-AlexaFluor700CD8-Asubset	9	PT_G	Non_melanoma	REP_TIL	C ovarii CDK12 mut	164	27	1.59468841088765	4.54837371945953	CD4+ EM PD1+
256	274	253	261	457	540	204	289	252	317	530	PT_G_REP_TIL_P1_BV510CD4-A-AlexaFluor700CD8-Asubset	9	PT_G	Non_melanoma	REP_TIL	C ovarii CDK12 mut	66	6	4.50844025147908	1.11676098943328	CD4+ EM HLA-DR+
329	507	344	323	537	629	243	305	280	325	643	PT_G_REP_TIL_P1_BV510CD4-A-AlexaFluor700CD8-Asubset	9	PT_G	Non_melanoma	REP_TIL	C ovarii CDK12 mut	28	6	3.97222923768513	5.1951241695938	CD4+ EM HLA-DR+
237	433	294	328	531	641	222	300	252	322	575	PT_G_REP_TIL_P1_BV510CD4-A-AlexaFluor700CD8-Asubset	9	PT_G	Non_melanoma	REP_TIL	C ovarii CDK12 mut	41	6	4.89539646638386	3.99940135121917	CD4+ EM HLA-DR+
264	406	278	299	560	617	198	313	250	322	610	PT_G_REP_TIL_P1_BV510CD4-A-AlexaFluor700CD8-Asubset	9	PT_G	Non_melanoma	REP_TIL	C ovarii CDK12 mut	42	6	4.51949619782918	4.11460139394378	CD4+ EM HLA-DR+
225	475	273	285	537	584	197	299	275	307	563	PT_G_REP_TIL_P1_BV510CD4-A-AlexaFluor700CD8-Asubset	9	PT_G	Non_melanoma	REP_TIL	C ovarii CDK12 mut	11	6	5.5998980952596	4.2133035862503	CD4+ EM HLA-DR+
242	335	251	287	514	509	214	305	257	324	471	PT_G_REP_TIL_P1_BV510CD4-A-AlexaFluor700CD8-Asubset	9	PT_G	Non_melanoma	REP_TIL	C ovarii CDK12 mut	67	6	5.19487928880208	2.10759951711273	CD4+ EM HLA-DR+
237	326	305	273	513	569	186	310	378	309	612	PT_G_REP_TIL_P1_BV510CD4-A-AlexaFluor700CD8-Asubset	9	PT_G	Non_melanoma	REP_TIL	C ovarii CDK12 mut	68	6	3.93980431092732	3.3901503288803	CD4+ EM HLA-DR+
265	476	395	330	582	621	189	367	311	350	632	PT_G_REP_TIL_P1_BV510CD4-A-AlexaFluor700CD8-Asubset	9	PT_G	Non_melanoma	REP_TIL	C ovarii CDK12 mut	28	6	3.89021229279988	4.99451114774322	CD4+ EM HLA-DR+
207	454	321	288	531	591	199	309	280	319	566	PT_G_REP_TIL_P1_BV510CD4-A-AlexaFluor700CD8-Asubset	9	PT_G	Non_melanoma	REP_TIL	C ovarii CDK12 mut	41	6	5.19647430909627	3.97006656766509	CD4+ EM HLA-DR+
263	461	342	284	567	597	211	312	284	322	498	PT_G_REP_TIL_P1_BV510CD4-A-AlexaFluor700CD8-Asubset	9	PT_G	Non_melanoma	REP_TIL	C ovarii CDK12 mut	12	6	5.41754650605671	4.16973807454681	CD4+ EM HLA-DR+
213	448	244	307	459	528	212	263	248	310	524	PT_G_REP_TIL_P1_BV510CD4-A-AlexaFluor700CD8-Asubset	9	PT_G	Non_melanoma	REP_TIL	C ovarii CDK12 mut	10	6	5.86325907243245	2.91904666066741	CD4+ EM HLA-DR+
255	463	339	309	566	600	219	319	251	327	577	PT_G_REP_TIL_P1_BV510CD4-A-AlexaFluor700CD8-Asubset	9	PT_G	Non_melanoma	REP_TIL	C ovarii CDK12 mut	12	6	4.91491341126912	4.54968740583038	CD4+ EM HLA-DR+
232	267	243	271	511	497	216	316	244	319	511	PT_G_REP_TIL_P1_BV510CD4-A-AlexaFluor700CD8-Asubset	9	PT_G	Non_melanoma	REP_TIL	C ovarii CDK12 mut	67	6	4.77314877046101	1.5890530550537	CD4+ EM HLA-DR+
289	482	253	286	522	597	187	286	252	323	693	PT_G_REP_TIL_P1_BV510CD4-A-AlexaFluor700CD8-Asubset	9	PT_G	Non_melanoma	REP_TIL	C ovarii CDK12 mut	56	6	4.43170952332966	5.00100423932647	CD4+ EM HLA-DR+
299	405	256	292	568	606	190	346	254	311	577	PT_G_REP_TIL_P1_BV510CD4-A-AlexaFluor700CD8-Asubset	9	PT_G	Non_melanoma	REP_TIL	C ovarii CDK12 mut	42	6	4.46752142442219	3.99968435407256	CD4+ EM HLA-DR+
286	524	308	321	523	613	218	291	257	315	593	PT_G_REP_TIL_P1_BV510CD4-A-AlexaFluor700CD8-Asubset	9	PT_G	Non_melanoma	REP_TIL	C ovarii CDK12 mut	12	6	5.08361458314412	5.04479505658721	CD4+ EM HLA-DR+
252	483	251	321	591	592	258	295	235	339	643	PT_G_REP_TIL_P1_BV510CD4-A-AlexaFluor700CD8-Asubset	9	PT_G	Non_melanoma	REP_TIL	C ovarii CDK12 mut	27	6	4.80309986604207	5.07436372876739	CD4+ EM HLA-DR+
238	340	282	290	558	581	201	322	246	345	563	PT_G_REP_TIL_P1_BV510CD4-A-AlexaFluor700CD8-Asubset	9	PT_G	Non_melanoma	REP_TIL	C ovarii CDK12 mut	54	6	4.49653696549885	3.29262854695892	CD4+ EM HLA-DR+
234	424	244	315	501	518	209	302	257	335	629	PT_G_REP_TIL_P1_BV510CD4-A-AlexaFluor700CD8-Asubset	9	PT_G	Non_melanoma	REP_TIL	C ovarii CDK12 mut	41	6	4.85359978211873	3.90162779927825	CD4+ EM HLA-DR+
254	454	335	295	482	536	214	265	256	377	498	PT_G_REP_TIL_P1_BV510CD4-A-AlexaFluor700CD8-Asubset	9	PT_G	Non_melanoma	REP_TIL	C ovarii CDK12 mut	10	6	3.01928233636372	2.50597526670074	CD4+ EM HLA-DR+
248	483	256	306	498	563	218	295	253	344	574	PT_G_REP_TIL_P1_BV510CD4-A-AlexaFluor700CD8-Asubset	9	PT_G	Non_melanoma	REP_TIL	C ovarii CDK12 mut	26	6	5.60283588899128	4.10685779691314	CD4+ EM HLA-DR+
276	482	402	294	487	515	184	309	252	509	522	PT_G_REP_TIL_P1_BV510CD4-A-AlexaFluor700CD8-Asubset	9	PT_G	Non_melanoma	REP_TIL	C ovarii CDK12 mut	176	27	1.71542191041463	4.26664497495269	CD4+ EM PD1+
237	389	236	650	430	219	300	266	258	320	397	PT_G_REP_TIL_P1_BV510CD4-A-AlexaFluor700CD8-Asubset	9	PT_G	Non_melanoma	REP_TIL	C ovarii CDK12 mut	32	4	-6.1576759861613	3.65269829869842	CD8+ EM
241	380	399	306	571	586	177	333	271	354	663	PT_G_REP_TIL_P1_BV510CD4-A-AlexaFluor700CD8-Asubset	9	PT_G	Non_melanoma	REP_TIL	C ovarii CDK12 mut	151	23	3.78089832795613	4.62877180219268	CD4+ EM HLA-DR+
237	397	280	276	595	634	250	353	267	320	592	PT_G_REP_TIL_P1_BV510CD4-A-AlexaFluor700CD8-Asubset	9	PT_G	Non_melanoma	REP_TIL	C ovarii CDK12 mut	42	6	4.36900114549153	4.34512712598419	CD4+ EM HLA-DR+
256	261	264	284	516	555	195	291	246	338	710	PT_G_REP_TIL_P1_BV510CD4-A-AlexaFluor700CD8-Asubset	9	PT_G	Non_melanoma	REP_TIL	C ovarii CDK12 mut	82	9	6.80935215486043	-2.99326489328766	CD4+ EM HLA-DR+
264	445	272	263	487	530	218	339	267	306	513	PT_G_REP_TIL_P1_BV510CD4-A-AlexaFluor700CD8-Asubset	9	PT_G	Non_melanoma	REP_TIL	C ovarii CDK12 mut	11	6	5.85875820649617	3.28392793775176	CD4+ EM HLA-DR+
246	449	242	312	487	601	220	295	296	330	613	PT_G_REP_TIL_P1_BV510CD4-A-AlexaFluor700CD8-Asubset	9	PT_G	Non_melanoma	REP_TIL	C ovarii CDK12 mut	40	6	4.76619028581135	3.66462518811797	CD4+ EM HLA-DR+
218	316	257	279	478	561	217	292	247	345	552	PT_G_REP_TIL_P1_BV510CD4-A-AlexaFluor700CD8-Asubset	9	PT_G	Non_melanoma	REP_TIL	C ovarii CDK12 mut	67	6	4.81215357316487	2.35998131871795	CD4+ EM HLA-DR+
276	491	265	354	509	515	252	240	275	354	618	PT_G_REP_TIL_P1_BV510CD4-A-AlexaFluor700CD8-Asubset	9	PT_G	Non_melanoma	REP_TIL	C ovarii CDK12 mut	26	6	5.22912621034138	4.57961656690215	CD4+ EM HLA-DR+
238	412	247	306	489	579	224	256	242	463	592	PT_G_REP_TIL_P1_BV510CD4-A-AlexaFluor700CD8-Asubset	9	PT_G	Non_melanoma	REP_TIL	C ovarii CDK12 mut	176	27	3.2516610576009	3.78959014058685	CD4+ EM PD1+
269	461	232	330	562	604	238	307	285	350	736	PT_G_REP_TIL_P1_BV510CD4-A-AlexaFluor700CD8-Asubset	9	PT_G	Non_melanoma	REP_TIL	C ovarii CDK12 mut	56	6	4.224631066451	5.33387186170196	CD4+ EM HLA-DR+
233	361	269	316	525	544	232	295	275	403	581	PT_G_REP_TIL_P1_BV510CD4-A-AlexaFluor700CD8-Asubset	9	PT_G	Non_melanoma	REP_TIL	C ovarii CDK12 mut	68	6	4.36978029740803	3.28304507375335	CD4+ EM HLA-DR+
243	308	230	276	505	596	224	308	218	343	579	PT_G_REP_TIL_P1_BV510CD4-A-AlexaFluor700CD8-Asubset	9	PT_G	Non_melanoma	REP_TIL	C ovarii CDK12 mut	67	6	4.36028646958821	2.84972622037506	CD4+ EM HLA-DR+
284	356	318	293	588	605	210	317	232	322	581	PT_G_REP_TIL_P1_BV510CD4-A-AlexaFluor700CD8-Asubset	9	PT_G	Non_melanoma	REP_TIL	C ovarii CDK12 mut	54	6	4.26488470567219	3.9473660194931	CD4+ EM HLA-DR+
268	498	253	300	617	687	155	387	211	272	602	PT_G_REP_TIL_P1_BV510CD4-A-AlexaFluor700CD8-Asubset	9	PT_G	Non_melanoma	REP_TIL	C ovarii CDK12 mut	28	6	4.60914396775715	5.09777071118926	CD4+ EM HLA-DR+
270	369	246	327	513	586	248	291	247	353	618	PT_G_REP_TIL_P1_BV510CD4-A-AlexaFluor700CD8-Asubset	9	PT_G	Non_melanoma	REP_TIL	C ovarii CDK12 mut	40	6	4.36713861955159	3.60339667440032	CD4+ EM HLA-DR+
296	388	271	302	554	601	196	309	237	306	606	PT_G_REP_TIL_P1_BV510CD4-A-AlexaFluor700CD8-Asubset	9	PT_G	Non_melanoma	REP_TIL	C ovarii CDK12 mut	42	6	4.3627154780721	4.08270980954742	CD4+ EM HLA-DR+
210	515	410	336	506	547	204	246	379	313	681	PT_G_REP_TIL_P1_BV510CD4-A-AlexaFluor700CD8-Asubset	9	PT_G	Non_melanoma	REP_TIL	C ovarii CDK12 mut	13	6	3.25769686234944	5.05045702100372	CD4+ EM HLA-DR+
244	445	328	285	502	566	187	302	266	307	611	PT_G_REP_TIL_P1_BV510CD4-A-AlexaFluor700CD8-Asubset	9	PT_G	Non_melanoma	REP_TIL	C ovarii CDK12 mut	41	6	4.70745348466389	4.10944630742645	CD4+ EM HLA-DR+
267	460	253	316	587	658	212	352	231	337	525	PT_G_REP_TIL_P1_BV510CD4-A-AlexaFluor700CD8-Asubset	9	PT_G	Non_melanoma	REP_TIL	C ovarii CDK12 mut	12	6	5.45926212800496	4.44073583722686	CD4+ EM HLA-DR+
307	531	319	294	524	527	254	329	248	361	576	PT_G_REP_TIL_P1_BV510CD4-A-AlexaFluor700CD8-Asubset	9	PT_G	Non_melanoma	REP_TIL	C ovarii CDK12 mut	12	6	5.11494564546101	4.50211145520782	CD4+ EM HLA-DR+
230	390	237	278	473	532	202	280	249	318	448	PT_G_REP_TIL_P1_BV510CD4-A-AlexaFluor700CD8-Asubset	9	PT_G	Non_melanoma	REP_TIL	C ovarii CDK12 mut	23	7	5.57246899140828	1.76220693231201	CD4+ EM
286	476	333	340	478	577	177	277	270	306	586	PT_G_REP_TIL_P1_BV510CD4-A-AlexaFluor700CD8-Asubset	9	PT_G	Non_melanoma	REP_TIL	C ovarii CDK12 mut	26	6	4.92557787431233	4.44856216550445	CD4+ EM HLA-DR+
243	363	311	300	532	559	196	301	245	344	546	PT_G_REP_TIL_P1_BV510CD4-A-AlexaFluor700CD8-Asubset	9	PT_G	Non_melanoma	REP_TIL	C ovarii CDK12 mut	54	6	4.78018593324177	3.17059280515289	CD4+ EM HLA-DR+
288	513	279	320	504	568	197	304	273	318	557	PT_G_REP_TIL_P1_BV510CD4-A-AlexaFluor700CD8-Asubset	9	PT_G	Non_melanoma	REP_TIL	C ovarii CDK12 mut	12	6	5.46167444718831	4.49548246503448	CD4+ EM HLA-DR+
219	481	277	278	519	560	182	257	231	319	584	PT_G_REP_TIL_P1_BV510CD4-A-AlexaFluor700CD8-Asubset	9	PT_G	Non_melanoma	REP_TIL	C ovarii CDK12 mut	26	6	5.48346828950398	3.99406935811614	CD4+ EM HLA-DR+
308	493	267	330	542	545	209	260	252	319	558	PT_G_REP_TIL_P1_BV510CD4-A-AlexaFluor700CD8-Asubset	9	PT_G	Non_melanoma	REP_TIL	C ovarii CDK12 mut	12	6	5.44330572618001	4.55097820401763	CD4+ EM HLA-DR+
270	394	371	313	497	548	232	302	277	327	687	PT_G_REP_TIL_P1_BV510CD4-A-AlexaFluor700CD8-Asubset	9	PT_G	Non_melanoma	REP_TIL	C ovarii CDK12 mut	13	6	3.79484962953084	4.14972951055145	CD4+ EM HLA-DR+
261	507	239	317	564	606	240	290	237	317	663	PT_G_REP_TIL_P1_BV510CD4-A-AlexaFluor700CD8-Asubset	9	PT_G	Non_melanoma	REP_TIL	C ovarii CDK12 mut	27	6	4.7379891826009	5.38036348462676	CD4+ EM HLA-DR+
232	360	279	282	572	587	230	325	253	308	642	PT_G_REP_TIL_P1_BV510CD4-A-AlexaFluor700CD8-Asubset	9	PT_G	Non_melanoma	REP_TIL	C ovarii CDK12 mut	55	6	4.08135485185139	3.88338567853546	CD4+ EM HLA-DR+
236	425	250	308	512	584	197	314	224	322	516	PT_G_REP_TIL_P1_BV510CD4-A-AlexaFluor700CD8-Asubset	9	PT_G	Non_melanoma	REP_TIL	C ovarii CDK12 mut	11	6	5.51657509339802	3.46780564427947	CD4+ EM HLA-DR+
279	494	215	249	546	615	272	348	277	329	626	PT_G_REP_TIL_P1_BV510CD4-A-AlexaFluor700CD8-Asubset	9	PT_G	Non_melanoma	REP_TIL	C ovarii CDK12 mut	27	6	4.99119352830403	5.36472704053497	CD4+ EM HLA-DR+
244	334	265	272	530	529	204	322	237	304	539	PT_G_REP_TIL_P1_BV510CD4-A-AlexaFluor700CD8-Asubset	9	PT_G	Non_melanoma	REP_TIL	C ovarii CDK12 mut	67	6	4.90784096253865	2.55923773885345	CD4+ EM HLA-DR+
259	452	259	312	525	572	180	301	261	294	584	PT_G_REP_TIL_P1_BV510CD4-A-AlexaFluor700CD8-Asubset	9	PT_G	Non_melanoma	REP_TIL	C ovarii CDK12 mut	41	6	5.19541477693074	4.11634184957122	CD4+ EM HLA-DR+
266	311	237	290	465	512	229	274	237	332	635	PT_G_REP_TIL_P1_BV510CD4-A-AlexaFluor700CD8-Asubset	9	PT_G	Non_melanoma	REP_TIL	C ovarii CDK12 mut	68	6	4.32101845277302	1.73829819799041	CD4+ EM HLA-DR+
247	259	261	292	542	558	180	308	233	423	641	PT_G_REP_TIL_P1_BV510CD4-A-AlexaFluor700CD8-Asubset	9	PT_G	Non_melanoma	REP_TIL	C ovarii CDK12 mut	68	6	1.13570332063191	1.99637486577606	CD4+ EM HLA-DR+
256	429	262	305	528	547	222	312	230	330	555	PT_G_REP_TIL_P1_BV510CD4-A-AlexaFluor700CD8-Asubset	9	PT_G	Non_melanoma	REP_TIL	C ovarii CDK12 mut	11	6	5.31729626191609	3.76719643712615	CD4+ EM HLA-DR+
286	387	253	311	567	651	227	310	239	310	595	PT_G_REP_TIL_P1_BV510CD4-A-AlexaFluor700CD8-Asubset	9	PT_G	Non_melanoma	REP_TIL	C ovarii CDK12 mut	42	6	4.43811916841023	4.12525751233672	CD4+ EM HLA-DR+
331	415	512	307	577	522	221	316	244	444	741	PT_G_REP_TIL_P1_BV510CD4-A-AlexaFluor700CD8-Asubset	9	PT_G	Non_melanoma	REP_TIL	C ovarii CDK12 mut	164	27	1.20126676095479	5.24214269757842	CD4+ EM PD1+
324	467	286	306	550	565	183	290	261	341	690	PT_G_REP_TIL_P1_BV510CD4-A-AlexaFluor700CD8-Asubset	9	PT_G	Non_melanoma	REP_TIL	C ovarii CDK12 mut	56	6	4.24620985520833	5.16508962751006	CD4+ EM HLA-DR+
230	425	268	314	545	598	186	290	249	330	589	PT_G_REP_TIL_P1_BV510CD4-A-AlexaFluor700CD8-Asubset	9	PT_G	Non_melanoma	REP_TIL	C ovarii CDK12 mut	41	6	4.96411680711262	4.09087993741607	CD4+ EM HLA-DR+
246	408	325	288	494	568	244	306	245	384	560	PT_G_REP_TIL_P1_BV510CD4-A-AlexaFluor700CD8-Asubset	9	PT_G	Non_melanoma	REP_TIL	C ovarii CDK12 mut	137	23	3.92218374742024	3.52366950154876	CD4+ EM HLA-DR+
262	433	264	313	553	583	205	310	239	350	634	PT_G_REP_TIL_P1_BV510CD4-A-AlexaFluor700CD8-Asubset	9	PT_G	Non_melanoma	REP_TIL	C ovarii CDK12 mut	41	6	4.55410789979451	4.44108440518951	CD4+ EM HLA-DR+
307	542	286	276	515	601	187	300	277	336	657	PT_G_REP_TIL_P1_BV510CD4-A-AlexaFluor700CD8-Asubset	9	PT_G	Non_melanoma	REP_TIL	C ovarii CDK12 mut	27	6	4.84114288819783	5.32292797208404	CD4+ EM HLA-DR+
245	444	276	311	531	583	227	304	291	318	545	PT_G_REP_TIL_P1_BV510CD4-A-AlexaFluor700CD8-Asubset	9	PT_G	Non_melanoma	REP_TIL	C ovarii CDK12 mut	11	6	5.42249464524739	3.87133075833892	CD4+ EM HLA-DR+
263	467	262	338	531	637	219	335	263	325	492	PT_G_REP_TIL_P1_BV510CD4-A-AlexaFluor700CD8-Asubset	9	PT_G	Non_melanoma	REP_TIL	C ovarii CDK12 mut	11	6	5.78050636781209	4.16078188062286	CD4+ EM HLA-DR+
229	255	256	289	545	589	195	351	237	310	584	PT_G_REP_TIL_P1_BV510CD4-A-AlexaFluor700CD8-Asubset	9	PT_G	Non_melanoma	REP_TIL	C ovarii CDK12 mut	67	6	4.12620424760335	3.02682330251312	CD4+ EM HLA-DR+
246	392	258	286	582	595	187	332	261	317	602	PT_G_REP_TIL_P1_BV510CD4-A-AlexaFluor700CD8-Asubset	9	PT_G	Non_melanoma	REP_TIL	C ovarii CDK12 mut	54	6	4.45586895478718	3.9877336227951	CD4+ EM HLA-DR+
285	434	258	277	548	614	224	322	247	324	578	PT_G_REP_TIL_P1_BV510CD4-A-AlexaFluor700CD8-Asubset	9	PT_G	Non_melanoma	REP_TIL	C ovarii CDK12 mut	42	6	5.07880472672932	4.31354763150787	CD4+ EM HLA-DR+
247	418	418	276	526	523	231	296	283	318	567	PT_G_REP_TIL_P1_BV510CD4-A-AlexaFluor700CD8-Asubset	9	PT_G	Non_melanoma	REP_TIL	C ovarii CDK12 mut	149	23	0.807805652747083	3.81243350148773	CD4+ EM HLA-DR+
326	411	310	321	530	566	217	281	252	347	704	PT_G_REP_TIL_P1_BV510CD4-A-AlexaFluor700CD8-Asubset	9	PT_G	Non_melanoma	REP_TIL	C ovarii CDK12 mut	56	6	3.86646627915852	4.65415622830962	CD4+ EM HLA-DR+
247	411	261	306	464	510	199	278	250	325	589	PT_G_REP_TIL_P1_BV510CD4-A-AlexaFluor700CD8-Asubset	9	PT_G	Non_melanoma	REP_TIL	C ovarii CDK12 mut	9	6	5.35284876359456	3.30072548032379	CD4+ EM HLA-DR+
244	442	238	279	482	521	242	242	242	336	485	PT_G_REP_TIL_P1_BV510CD4-A-AlexaFluor700CD8-Asubset	9	PT_G	Non_melanoma	REP_TIL	C ovarii CDK12 mut	10	6	5.91622995866292	2.85902955175018	CD4+ EM HLA-DR+
241	500	255	302	493	595	187	312	232	310	590	PT_G_REP_TIL_P1_BV510CD4-A-AlexaFluor700CD8-Asubset	9	PT_G	Non_melanoma	REP_TIL	C ovarii CDK12 mut	26	6	5.42711185945027	4.50834800839996	CD4+ EM HLA-DR+
226	367	274	299	429	533	252	279	281	315	553	PT_G_REP_TIL_P1_BV510CD4-A-AlexaFluor700CD8-Asubset	9	PT_G	Non_melanoma	REP_TIL	C ovarii CDK12 mut	37	6	4.89389347566121	1.72628571630096	CD4+ EM HLA-DR+
279	405	273	308	560	571	226	324	246	320	652	PT_G_REP_TIL_P1_BV510CD4-A-AlexaFluor700CD8-Asubset	9	PT_G	Non_melanoma	REP_TIL	C ovarii CDK12 mut	41	6	4.31379675401204	4.31658889890289	CD4+ EM HLA-DR+
395	551	250	301	590	680	211	361	250	326	613	PT_G_REP_TIL_P1_BV510CD4-A-AlexaFluor700CD8-Asubset	9	PT_G	Non_melanoma	REP_TIL	C ovarii CDK12 mut	14	6	4.81048607362263	5.42349578977203	CD4+ EM HLA-DR+
221	442	260	291	521	603	235	331	253	393	524	PT_G_REP_TIL_P1_BV510CD4-A-AlexaFluor700CD8-Asubset	9	PT_G	Non_melanoma	REP_TIL	C ovarii CDK12 mut	11	6	4.74298548234456	3.90018894315338	CD4+ EM HLA-DR+
277	496	253	318	515	546	191	289	267	350	508	PT_G_REP_TIL_P1_BV510CD4-A-AlexaFluor700CD8-Asubset	9	PT_G	Non_melanoma	REP_TIL	C ovarii CDK12 mut	11	6	5.91760515702717	3.73574640393829	CD4+ EM HLA-DR+
300	516	290	316	553	622	208	272	233	326	621	PT_G_REP_TIL_P1_BV510CD4-A-AlexaFluor700CD8-Asubset	9	PT_G	Non_melanoma	REP_TIL	C ovarii CDK12 mut	28	6	5.01808285249226	5.13903286100005	CD4+ EM HLA-DR+
243	355	288	290	558	572	213	307	251	314	593	PT_G_REP_TIL_P1_BV510CD4-A-AlexaFluor700CD8-Asubset	9	PT_G	Non_melanoma	REP_TIL	C ovarii CDK12 mut	54	6	4.39096569550984	3.48554041028594	CD4+ EM HLA-DR+
256	502	374	335	568	516	255	329	265	337	738	PT_G_REP_TIL_P1_BV510CD4-A-AlexaFluor700CD8-Asubset	9	PT_G	Non_melanoma	REP_TIL	C ovarii CDK12 mut	13	6	3.85456919206135	5.16735555768585	CD4+ EM HLA-DR+
256	493	312	298	520	577	233	326	238	333	554	PT_G_REP_TIL_P1_BV510CD4-A-AlexaFluor700CD8-Asubset	9	PT_G	Non_melanoma	REP_TIL	C ovarii CDK12 mut	12	6	5.40082096589558	4.44083883405303	CD4+ EM HLA-DR+
319	586	260	356	539	612	269	304	253	338	730	PT_G_REP_TIL_P1_BV510CD4-A-AlexaFluor700CD8-Asubset	9	PT_G	Non_melanoma	REP_TIL	C ovarii CDK12 mut	14	6	4.49556040299885	5.72294189572906	CD4+ EM HLA-DR+
253	392	243	287	485	582	194	284	218	335	670	PT_G_REP_TIL_P1_BV510CD4-A-AlexaFluor700CD8-Asubset	9	PT_G	Non_melanoma	REP_TIL	C ovarii CDK12 mut	41	6	4.39920734895222	3.98530604482269	CD4+ EM HLA-DR+
221	415	265	302	533	612	193	304	235	307	563	PT_G_REP_TIL_P1_BV510CD4-A-AlexaFluor700CD8-Asubset	9	PT_G	Non_melanoma	REP_TIL	C ovarii CDK12 mut	54	6	5.1590907527303	3.80169989705657	CD4+ EM HLA-DR+
248	466	246	305	517	522	227	302	258	364	601	PT_G_REP_TIL_P1_BV510CD4-A-AlexaFluor700CD8-Asubset	9	PT_G	Non_melanoma	REP_TIL	C ovarii CDK12 mut	26	6	5.30035137666218	4.03241445661163	CD4+ EM HLA-DR+
269	410	268	276	506	581	151	323	234	334	604	PT_G_REP_TIL_P1_BV510CD4-A-AlexaFluor700CD8-Asubset	9	PT_G	Non_melanoma	REP_TIL	C ovarii CDK12 mut	41	6	4.8010265780782	3.8818040096817	CD4+ EM HLA-DR+
238	537	247	358	519	561	228	283	293	344	703	PT_G_REP_TIL_P1_BV510CD4-A-AlexaFluor700CD8-Asubset	9	PT_G	Non_melanoma	REP_TIL	C ovarii CDK12 mut	14	6	4.5604317141866	5.34310724378204	CD4+ EM HLA-DR+
258	407	267	315	562	576	203	319	256	328	627	PT_G_REP_TIL_P1_BV510CD4-A-AlexaFluor700CD8-Asubset	9	PT_G	Non_melanoma	REP_TIL	C ovarii CDK12 mut	41	6	4.48110699189656	4.17734958768462	CD4+ EM HLA-DR+
219	410	379	288	383	434	210	269	225	376	654	PT_G_REP_TIL_P1_BV510CD4-A-AlexaFluor700CD8-Asubset	9	PT_G	Non_melanoma	REP_TIL	C ovarii CDK12 mut	95	9	4.76365065110676	3.71740343213653	CD4+ EM HLA-DR+
237	419	244	254	506	558	255	320	222	321	564	PT_G_REP_TIL_P1_BV510CD4-A-AlexaFluor700CD8-Asubset	9	PT_G	Non_melanoma	REP_TIL	C ovarii CDK12 mut	11	6	5.41379618180745	3.37272073865508	CD4+ EM HLA-DR+
249	541	390	342	521	587	199	267	289	328	782	PT_G_REP_TIL_P1_BV510CD4-A-AlexaFluor700CD8-Asubset	9	PT_G	Non_melanoma	REP_TIL	C ovarii CDK12 mut	13	6	3.56134628785603	5.30532362104034	CD4+ EM HLA-DR+
276	464	238	320	500	534	243	303	270	383	590	PT_G_REP_TIL_P1_BV510CD4-A-AlexaFluor700CD8-Asubset	9	PT_G	Non_melanoma	REP_TIL	C ovarii CDK12 mut	26	6	5.10593914521687	4.23100330472564	CD4+ EM HLA-DR+
222	488	256	321	471	575	191	270	270	324	630	PT_G_REP_TIL_P1_BV510CD4-A-AlexaFluor700CD8-Asubset	9	PT_G	Non_melanoma	REP_TIL	C ovarii CDK12 mut	26	6	5.07906412614338	4.51707412839507	CD4+ EM HLA-DR+
266	495	297	331	571	598	186	270	257	344	651	PT_G_REP_TIL_P1_BV510CD4-A-AlexaFluor700CD8-Asubset	9	PT_G	Non_melanoma	REP_TIL	C ovarii CDK12 mut	28	6	4.58991503251545	5.18051864743804	CD4+ EM HLA-DR+
218	434	315	319	573	672	257	303	370	341	699	PT_G_REP_TIL_P1_BV510CD4-A-AlexaFluor700CD8-Asubset	9	PT_G	Non_melanoma	REP_TIL	C ovarii CDK12 mut	56	6	3.90031027329915	4.83158685803985	CD4+ EM HLA-DR+
273	467	376	330	490	537	229	281	266	353	625	PT_G_REP_TIL_P1_BV510CD4-A-AlexaFluor700CD8-Asubset	9	PT_G	Non_melanoma	REP_TIL	C ovarii CDK12 mut	13	6	4.53732037080281	4.46669389844512	CD4+ EM HLA-DR+
295	456	330	314	545	571	215	334	270	300	524	PT_G_REP_TIL_P1_BV510CD4-A-AlexaFluor700CD8-Asubset	9	PT_G	Non_melanoma	REP_TIL	C ovarii CDK12 mut	12	6	5.36072849763386	4.17184903264617	CD4+ EM HLA-DR+
241	428	233	316	521	564	253	277	264	316	581	PT_G_REP_TIL_P1_BV510CD4-A-AlexaFluor700CD8-Asubset	9	PT_G	Non_melanoma	REP_TIL	C ovarii CDK12 mut	40	6	5.32360529435628	3.61922599912261	CD4+ EM HLA-DR+
239	542	298	326	567	616	196	237	314	338	736	PT_G_REP_TIL_P1_BV510CD4-A-AlexaFluor700CD8-Asubset	9	PT_G	Non_melanoma	REP_TIL	C ovarii CDK12 mut	14	6	4.35616707337849	5.52720501065826	CD4+ EM HLA-DR+
234	457	304	301	570	614	131	303	199	310	663	PT_G_REP_TIL_P1_BV510CD4-A-AlexaFluor700CD8-Asubset	9	PT_G	Non_melanoma	REP_TIL	C ovarii CDK12 mut	41	6	4.29391359818928	4.94710828900909	CD4+ EM HLA-DR+
247	509	271	308	512	584	187	265	255	337	608	PT_G_REP_TIL_P1_BV510CD4-A-AlexaFluor700CD8-Asubset	9	PT_G	Non_melanoma	REP_TIL	C ovarii CDK12 mut	26	6	5.31999897492878	4.57439853787994	CD4+ EM HLA-DR+
249	401	249	302	468	537	230	302	272	306	501	PT_G_REP_TIL_P1_BV510CD4-A-AlexaFluor700CD8-Asubset	9	PT_G	Non_melanoma	REP_TIL	C ovarii CDK12 mut	10	6	5.64348148835652	2.47058632016754	CD4+ EM HLA-DR+
272	424	242	296	548	580	221	317	247	322	524	PT_G_REP_TIL_P1_BV510CD4-A-AlexaFluor700CD8-Asubset	9	PT_G	Non_melanoma	REP_TIL	C ovarii CDK12 mut	11	6	5.42571711076253	3.52908899427032	CD4+ EM HLA-DR+
197	305	241	275	481	535	182	305	244	359	453	PT_G_REP_TIL_P1_BV510CD4-A-AlexaFluor700CD8-Asubset	9	PT_G	Non_melanoma	REP_TIL	C ovarii CDK12 mut	67	6	4.96514677537434	1.58971526265716	CD4+ EM HLA-DR+
253	447	243	306	541	494	212	301	253	327	641	PT_G_REP_TIL_P1_BV510CD4-A-AlexaFluor700CD8-Asubset	9	PT_G	Non_melanoma	REP_TIL	C ovarii CDK12 mut	41	6	4.80410360826008	4.22476436734771	CD4+ EM HLA-DR+
231	438	315	328	484	521	162	249	238	297	574	PT_G_REP_TIL_P1_BV510CD4-A-AlexaFluor700CD8-Asubset	9	PT_G	Non_melanoma	REP_TIL	C ovarii CDK12 mut	26	6	5.43404602540486	3.54937317014312	CD4+ EM HLA-DR+
225	413	237	263	494	524	224	285	237	340	616	PT_G_REP_TIL_P1_BV510CD4-A-AlexaFluor700CD8-Asubset	9	PT_G	Non_melanoma	REP_TIL	C ovarii CDK12 mut	9	6	5.15264200700276	3.53047325254058	CD4+ EM HLA-DR+
241	386	330	284	533	598	173	336	257	288	610	PT_G_REP_TIL_P1_BV510CD4-A-AlexaFluor700CD8-Asubset	9	PT_G	Non_melanoma	REP_TIL	C ovarii CDK12 mut	54	6	4.33203672898762	3.82883503079986	CD4+ EM HLA-DR+
249	481	263	327	583	604	215	350	244	315	528	PT_G_REP_TIL_P1_BV510CD4-A-AlexaFluor700CD8-Asubset	9	PT_G	Non_melanoma	REP_TIL	C ovarii CDK12 mut	12	6	5.61602758897297	4.43063594937896	CD4+ EM HLA-DR+
280	429	273	315	534	555	228	287	278	333	613	PT_G_REP_TIL_P1_BV510CD4-A-AlexaFluor700CD8-Asubset	9	PT_G	Non_melanoma	REP_TIL	C ovarii CDK12 mut	41	6	4.77284597886555	4.02902319074249	CD4+ EM HLA-DR+
233	375	245	290	494	514	245	311	257	338	604	PT_G_REP_TIL_P1_BV510CD4-A-AlexaFluor700CD8-Asubset	9	PT_G	Non_melanoma	REP_TIL	C ovarii CDK12 mut	68	6	4.83424734605305	3.14640953183746	CD4+ EM HLA-DR+
266	352	278	293	485	573	238	294	255	335	543	PT_G_REP_TIL_P1_BV510CD4-A-AlexaFluor700CD8-Asubset	9	PT_G	Non_melanoma	REP_TIL	C ovarii CDK12 mut	54	6	4.83518147004597	2.54875495076751	CD4+ EM HLA-DR+
279	437	246	324	561	602	203	288	259	303	666	PT_G_REP_TIL_P1_BV510CD4-A-AlexaFluor700CD8-Asubset	9	PT_G	Non_melanoma	REP_TIL	C ovarii CDK12 mut	56	6	4.3412606669759	4.83366300702667	CD4+ EM HLA-DR+
311	444	373	312	556	608	165	297	280	322	722	PT_G_REP_TIL_P1_BV510CD4-A-AlexaFluor700CD8-Asubset	9	PT_G	Non_melanoma	REP_TIL	C ovarii CDK12 mut	13	6	3.82676481736653	5.14495851636504	CD4+ EM HLA-DR+
251	528	266	277	590	642	227	397	223	281	658	PT_G_REP_TIL_P1_BV510CD4-A-AlexaFluor700CD8-Asubset	9	PT_G	Non_melanoma	REP_TIL	C ovarii CDK12 mut	28	6	4.74786257279866	5.50259258390045	CD4+ EM HLA-DR+
250	488	273	284	540	560	228	314	260	386	519	PT_G_REP_TIL_P1_BV510CD4-A-AlexaFluor700CD8-Asubset	9	PT_G	Non_melanoma	REP_TIL	C ovarii CDK12 mut	11	6	5.07672571671956	4.03123952985381	CD4+ EM HLA-DR+
207	463	262	296	496	567	274	284	266	363	548	PT_G_REP_TIL_P1_BV510CD4-A-AlexaFluor700CD8-Asubset	9	PT_G	Non_melanoma	REP_TIL	C ovarii CDK12 mut	11	6	5.63795303834431	3.87604858518218	CD4+ EM HLA-DR+
333	277	245	284	475	522	211	276	262	321	580	PT_G_REP_TIL_P1_BV510CD4-A-AlexaFluor700CD8-Asubset	9	PT_G	Non_melanoma	REP_TIL	C ovarii CDK12 mut	81	11	5.627782578597	-3.47351048349763	CD4+ EM
229	322	365	276	510	571	214	330	266	303	410	PT_G_REP_TIL_P1_BV510CD4-A-AlexaFluor700CD8-Asubset	9	PT_G	Non_melanoma	REP_TIL	C ovarii CDK12 mut	145	12	2.03331756127827	0.479991456275934	CD4+ EM
263	439	238	322	551	597	199	308	241	308	703	PT_G_REP_TIL_P1_BV510CD4-A-AlexaFluor700CD8-Asubset	9	PT_G	Non_melanoma	REP_TIL	C ovarii CDK12 mut	56	6	4.2213523341512	4.9253134930191	CD4+ EM HLA-DR+
339	533	266	283	564	582	214	295	271	432	645	PT_G_REP_TIL_P1_BV510CD4-A-AlexaFluor700CD8-Asubset	9	PT_G	Non_melanoma	REP_TIL	C ovarii CDK12 mut	14	6	3.44621634019368	5.03851606488799	CD4+ EM HLA-DR+
304	346	276	270	485	545	185	306	258	331	576	PT_G_REP_TIL_P1_BV510CD4-A-AlexaFluor700CD8-Asubset	9	PT_G	Non_melanoma	REP_TIL	C ovarii CDK12 mut	68	6	4.61444305909627	3.03902723432159	CD4+ EM HLA-DR+
250	480	238	297	526	553	246	285	265	345	559	PT_G_REP_TIL_P1_BV510CD4-A-AlexaFluor700CD8-Asubset	9	PT_G	Non_melanoma	REP_TIL	C ovarii CDK12 mut	11	6	5.57749390138142	4.12338401914214	CD4+ EM HLA-DR+
234	472	277	286	417	490	167	243	262	295	538	PT_G_REP_TIL_P1_BV510CD4-A-AlexaFluor700CD8-Asubset	9	PT_G	Non_melanoma	REP_TIL	C ovarii CDK12 mut	10	6	5.78341888917439	2.95766355634307	CD4+ EM HLA-DR+
220	436	298	278	505	550	215	282	283	319	645	PT_G_REP_TIL_P1_BV510CD4-A-AlexaFluor700CD8-Asubset	9	PT_G	Non_melanoma	REP_TIL	C ovarii CDK12 mut	41	6	4.55766224397175	4.07889821172332	CD4+ EM HLA-DR+
267	582	477	360	553	602	168	223	230	558	611	PT_G_REP_TIL_P1_BV510CD4-A-AlexaFluor700CD8-Asubset	9	PT_G	Non_melanoma	REP_TIL	C ovarii CDK12 mut	177	27	1.66033744348042	5.66615011334991	CD4+ EM PD1+
300	570	279	334	558	612	213	318	274	330	642	PT_G_REP_TIL_P1_BV510CD4-A-AlexaFluor700CD8-Asubset	9	PT_G	Non_melanoma	REP_TIL	C ovarii CDK12 mut	14	6	4.63952660096638	5.63019659162139	CD4+ EM HLA-DR+
225	468	269	263	553	574	254	324	211	318	663	PT_G_REP_TIL_P1_BV510CD4-A-AlexaFluor700CD8-Asubset	9	PT_G	Non_melanoma	REP_TIL	C ovarii CDK12 mut	41	6	4.53700184358113	4.78367855191802	CD4+ EM HLA-DR+
245	427	243	280	466	578	218	299	259	335	519	PT_G_REP_TIL_P1_BV510CD4-A-AlexaFluor700CD8-Asubset	9	PT_G	Non_melanoma	REP_TIL	C ovarii CDK12 mut	10	6	5.68814539445393	2.86825062871551	CD4+ EM HLA-DR+
303	375	335	297	533	639	158	291	260	306	592	PT_G_REP_TIL_P1_BV510CD4-A-AlexaFluor700CD8-Asubset	9	PT_G	Non_melanoma	REP_TIL	C ovarii CDK12 mut	137	23	4.2426278544759	3.66023232579803	CD4+ EM HLA-DR+
296	475	288	303	453	494	218	232	309	326	653	PT_G_REP_TIL_P1_BV510CD4-A-AlexaFluor700CD8-Asubset	9	PT_G	Non_melanoma	REP_TIL	C ovarii CDK12 mut	26	6	4.97790312303059	4.4838319027481	CD4+ EM HLA-DR+
247	295	252	277	482	582	215	297	238	323	617	PT_G_REP_TIL_P1_BV510CD4-A-AlexaFluor700CD8-Asubset	9	PT_G	Non_melanoma	REP_TIL	C ovarii CDK12 mut	68	6	4.19393038285725	2.76628424764251	CD4+ EM HLA-DR+
235	265	270	279	551	574	206	326	248	331	603	PT_G_REP_TIL_P1_BV510CD4-A-AlexaFluor700CD8-Asubset	9	PT_G	Non_melanoma	REP_TIL	C ovarii CDK12 mut	67	6	4.07329868806355	3.05131103635406	CD4+ EM HLA-DR+
246	326	270	294	578	576	230	308	228	325	706	PT_G_REP_TIL_P1_BV510CD4-A-AlexaFluor700CD8-Asubset	9	PT_G	Non_melanoma	REP_TIL	C ovarii CDK12 mut	55	6	3.86735558045857	4.0058684551773	CD4+ EM HLA-DR+
246	492	272	315	557	589	239	308	258	348	749	PT_G_REP_TIL_P1_BV510CD4-A-AlexaFluor700CD8-Asubset	9	PT_G	Non_melanoma	REP_TIL	C ovarii CDK12 mut	56	6	4.2840964747762	5.4566307270584	CD4+ EM HLA-DR+
210	296	245	279	516	542	199	312	244	329	459	PT_G_REP_TIL_P1_BV510CD4-A-AlexaFluor700CD8-Asubset	9	PT_G	Non_melanoma	REP_TIL	C ovarii CDK12 mut	67	6	4.98946308625691	1.97372092843627	CD4+ EM HLA-DR+
238	334	325	295	499	660	137	321	270	286	624	PT_G_REP_TIL_P1_BV510CD4-A-AlexaFluor700CD8-Asubset	9	PT_G	Non_melanoma	REP_TIL	C ovarii CDK12 mut	55	6	4.22835278047078	3.71069528699493	CD4+ EM HLA-DR+
298	583	341	320	589	640	278	395	267	344	716	PT_G_REP_TIL_P1_BV510CD4-A-AlexaFluor700CD8-Asubset	9	PT_G	Non_melanoma	REP_TIL	C ovarii CDK12 mut	14	6	4.32000469697468	5.72721578717803	CD4+ EM HLA-DR+
265	534	304	290	588	618	278	359	264	329	735	PT_G_REP_TIL_P1_BV510CD4-A-AlexaFluor700CD8-Asubset	9	PT_G	Non_melanoma	REP_TIL	C ovarii CDK12 mut	14	6	4.40079760087483	5.6605487072525	CD4+ EM HLA-DR+
229	450	250	326	501	562	229	280	273	324	654	PT_G_REP_TIL_P1_BV510CD4-A-AlexaFluor700CD8-Asubset	9	PT_G	Non_melanoma	REP_TIL	C ovarii CDK12 mut	41	6	4.70975374711506	4.54152681470489	CD4+ EM HLA-DR+
289	566	298	322	552	572	220	261	258	437	614	PT_G_REP_TIL_P1_BV510CD4-A-AlexaFluor700CD8-Asubset	9	PT_G	Non_melanoma	REP_TIL	C ovarii CDK12 mut	12	6	3.78720306886189	4.93656065106963	CD4+ EM HLA-DR+
296	476	302	304	533	555	197	292	278	349	600	PT_G_REP_TIL_P1_BV510CD4-A-AlexaFluor700CD8-Asubset	9	PT_G	Non_melanoma	REP_TIL	C ovarii CDK12 mut	12	6	5.04997181428425	4.53431989789581	CD4+ EM HLA-DR+
224	422	265	302	549	582	210	294	243	361	586	PT_G_REP_TIL_P1_BV510CD4-A-AlexaFluor700CD8-Asubset	9	PT_G	Non_melanoma	REP_TIL	C ovarii CDK12 mut	41	6	4.79491495622151	3.98392941594695	CD4+ EM HLA-DR+
261	411	274	300	466	517	181	279	579	296	643	PT_G_REP_TIL_P1_BV510CD4-A-AlexaFluor700CD8-Asubset	9	PT_G	Non_melanoma	REP_TIL	C ovarii CDK12 mut	110	16	5.20774292481892	-2.08662984728242	CD4+ CM HLA-DR+
299	507	240	267	510	589	262	338	270	324	643	PT_G_REP_TIL_P1_BV510CD4-A-AlexaFluor700CD8-Asubset	9	PT_G	Non_melanoma	REP_TIL	C ovarii CDK12 mut	27	6	4.95111393464558	5.33638383985137	CD4+ EM HLA-DR+
361	526	320	338	555	535	215	287	253	358	684	PT_G_REP_TIL_P1_BV510CD4-A-AlexaFluor700CD8-Asubset	9	PT_G	Non_melanoma	REP_TIL	C ovarii CDK12 mut	13	6	4.32751297486775	5.39490797162628	CD4+ EM HLA-DR+
243	482	313	306	526	582	204	315	249	300	567	PT_G_REP_TIL_P1_BV510CD4-A-AlexaFluor700CD8-Asubset	9	PT_G	Non_melanoma	REP_TIL	C ovarii CDK12 mut	12	6	5.30919909013264	4.31730701566314	CD4+ EM HLA-DR+
252	370	272	292	556	688	180	317	300	299	642	PT_G_REP_TIL_P1_BV510CD4-A-AlexaFluor700CD8-Asubset	9	PT_G	Non_melanoma	REP_TIL	C ovarii CDK12 mut	55	6	4.13028168214314	4.26436044812774	CD4+ EM HLA-DR+
266	382	312	256	465	568	225	311	266	334	497	PT_G_REP_TIL_P1_BV510CD4-A-AlexaFluor700CD8-Asubset	9	PT_G	Non_melanoma	REP_TIL	C ovarii CDK12 mut	10	6	3.65923141969197	1.53750815034484	CD4+ EM HLA-DR+
227	455	260	312	499	554	192	267	244	313	584	PT_G_REP_TIL_P1_BV510CD4-A-AlexaFluor700CD8-Asubset	9	PT_G	Non_melanoma	REP_TIL	C ovarii CDK12 mut	26	6	5.46537136567586	3.78930618405914	CD4+ EM HLA-DR+
256	448	307	318	560	625	200	282	242	332	682	PT_G_REP_TIL_P1_BV510CD4-A-AlexaFluor700CD8-Asubset	9	PT_G	Non_melanoma	REP_TIL	C ovarii CDK12 mut	56	6	4.2180712176656	4.901486893898	CD4+ EM HLA-DR+
209	426	243	313	534	611	191	331	233	314	603	PT_G_REP_TIL_P1_BV510CD4-A-AlexaFluor700CD8-Asubset	9	PT_G	Non_melanoma	REP_TIL	C ovarii CDK12 mut	41	6	4.84420609010212	3.95311715245818	CD4+ EM HLA-DR+
295	388	267	285	510	566	198	293	236	319	544	PT_G_REP_TIL_P1_BV510CD4-A-AlexaFluor700CD8-Asubset	9	PT_G	Non_melanoma	REP_TIL	C ovarii CDK12 mut	54	6	5.09097408784382	3.12831594586944	CD4+ EM HLA-DR+
254	392	336	305	560	608	207	321	249	327	644	PT_G_REP_TIL_P1_BV510CD4-A-AlexaFluor700CD8-Asubset	9	PT_G	Non_melanoma	REP_TIL	C ovarii CDK12 mut	55	6	4.00179409516804	4.26594545484161	CD4+ EM HLA-DR+
228	495	223	284	501	576	262	325	256	344	559	PT_G_REP_TIL_P1_BV510CD4-A-AlexaFluor700CD8-Asubset	9	PT_G	Non_melanoma	REP_TIL	C ovarii CDK12 mut	11	6	5.69814896119587	4.3098440373001	CD4+ EM HLA-DR+
235	478	288	324	572	631	189	314	244	315	568	PT_G_REP_TIL_P1_BV510CD4-A-AlexaFluor700CD8-Asubset	9	PT_G	Non_melanoma	REP_TIL	C ovarii CDK12 mut	12	6	5.11482166779988	4.59024622083282	CD4+ EM HLA-DR+
350	492	232	323	499	567	231	239	273	491	598	PT_G_REP_TIL_P1_BV510CD4-A-AlexaFluor700CD8-Asubset	9	PT_G	Non_melanoma	REP_TIL	C ovarii CDK12 mut	176	27	3.15393161309712	4.67661716580962	CD4+ EM PD1+
257	390	239	266	579	577	239	334	225	338	644	PT_G_REP_TIL_P1_BV510CD4-A-AlexaFluor700CD8-Asubset	9	PT_G	Non_melanoma	REP_TIL	C ovarii CDK12 mut	55	6	4.27187418473713	4.19868614316558	CD4+ EM HLA-DR+
213	424	274	304	411	510	186	279	295	315	607	PT_G_REP_TIL_P1_BV510CD4-A-AlexaFluor700CD8-Asubset	9	PT_G	Non_melanoma	REP_TIL	C ovarii CDK12 mut	9	6	5.2338559581136	3.47083022237396	CD4+ EM HLA-DR+
344	471	263	323	568	632	227	329	269	347	667	PT_G_REP_TIL_P1_BV510CD4-A-AlexaFluor700CD8-Asubset	9	PT_G	Non_melanoma	REP_TIL	C ovarii CDK12 mut	42	6	4.42753862870686	5.26526262403106	CD4+ EM HLA-DR+
251	398	233	282	470	492	234	294	259	323	516	PT_G_REP_TIL_P1_BV510CD4-A-AlexaFluor700CD8-Asubset	9	PT_G	Non_melanoma	REP_TIL	C ovarii CDK12 mut	9	6	5.70669769776814	2.34131838918304	CD4+ EM HLA-DR+
276	466	227	326	549	578	274	224	270	344	720	PT_G_REP_TIL_P1_BV510CD4-A-AlexaFluor700CD8-Asubset	9	PT_G	Non_melanoma	REP_TIL	C ovarii CDK12 mut	56	6	4.54723476899617	4.5994587147293	CD4+ EM HLA-DR+
264	508	272	321	554	620	224	333	254	310	651	PT_G_REP_TIL_P1_BV510CD4-A-AlexaFluor700CD8-Asubset	9	PT_G	Non_melanoma	REP_TIL	C ovarii CDK12 mut	28	6	4.77321314347737	5.40728094220733	CD4+ EM HLA-DR+
325	454	264	337	544	630	189	284	242	307	607	PT_G_REP_TIL_P1_BV510CD4-A-AlexaFluor700CD8-Asubset	9	PT_G	Non_melanoma	REP_TIL	C ovarii CDK12 mut	42	6	4.69653248322957	4.86019470334625	CD4+ EM HLA-DR+
257	348	265	291	509	498	203	262	255	307	546	PT_G_REP_TIL_P1_BV510CD4-A-AlexaFluor700CD8-Asubset	9	PT_G	Non_melanoma	REP_TIL	C ovarii CDK12 mut	9	6	5.2353584719991	2.66788174748992	CD4+ EM HLA-DR+
263	381	258	318	556	595	196	292	237	291	638	PT_G_REP_TIL_P1_BV510CD4-A-AlexaFluor700CD8-Asubset	9	PT_G	Non_melanoma	REP_TIL	C ovarii CDK12 mut	41	6	4.26996540559285	4.0237398350296	CD4+ EM HLA-DR+
245	392	397	307	567	624	209	344	262	321	695	PT_G_REP_TIL_P1_BV510CD4-A-AlexaFluor700CD8-Asubset	9	PT_G	Non_melanoma	REP_TIL	C ovarii CDK12 mut	56	6	3.74647211564534	4.78392173886871	CD4+ EM HLA-DR+
284	560	269	348	532	580	221	308	255	304	693	PT_G_REP_TIL_P1_BV510CD4-A-AlexaFluor700CD8-Asubset	9	PT_G	Non_melanoma	REP_TIL	C ovarii CDK12 mut	14	6	4.58175968659871	5.5076561176834	CD4+ EM HLA-DR+
208	318	267	270	490	640	171	324	240	291	539	PT_G_REP_TIL_P1_BV510CD4-A-AlexaFluor700CD8-Asubset	9	PT_G	Non_melanoma	REP_TIL	C ovarii CDK12 mut	67	6	4.61923479569905	2.80838563085174	CD4+ EM HLA-DR+
266	353	283	288	504	545	164	291	245	341	483	PT_G_REP_TIL_P1_BV510CD4-A-AlexaFluor700CD8-Asubset	9	PT_G	Non_melanoma	REP_TIL	C ovarii CDK12 mut	9	6	5.34014772904866	2.47020365834808	CD4+ EM HLA-DR+
237	471	245	310	549	588	233	331	280	324	713	PT_G_REP_TIL_P1_BV510CD4-A-AlexaFluor700CD8-Asubset	9	PT_G	Non_melanoma	REP_TIL	C ovarii CDK12 mut	56	6	4.46216749680989	5.21872760892486	CD4+ EM HLA-DR+
228	377	251	296	474	582	188	251	254	350	570	PT_G_REP_TIL_P1_BV510CD4-A-AlexaFluor700CD8-Asubset	9	PT_G	Non_melanoma	REP_TIL	C ovarii CDK12 mut	9	6	4.94102787507527	3.03299286008453	CD4+ EM HLA-DR+
270	491	256	315	525	635	180	240	250	308	560	PT_G_REP_TIL_P1_BV510CD4-A-AlexaFluor700CD8-Asubset	9	PT_G	Non_melanoma	REP_TIL	C ovarii CDK12 mut	12	6	5.53986238969319	4.46235134244537	CD4+ EM HLA-DR+
263	453	274	286	594	665	197	355	280	319	671	PT_G_REP_TIL_P1_BV510CD4-A-AlexaFluor700CD8-Asubset	9	PT_G	Non_melanoma	REP_TIL	C ovarii CDK12 mut	42	6	4.40440010560505	5.09855701566314	CD4+ EM HLA-DR+
254	383	338	284	547	590	224	296	266	360	647	PT_G_REP_TIL_P1_BV510CD4-A-AlexaFluor700CD8-Asubset	9	PT_G	Non_melanoma	REP_TIL	C ovarii CDK12 mut	55	6	3.81557440293782	3.99010517240142	CD4+ EM HLA-DR+
226	469	237	305	559	649	232	335	261	320	623	PT_G_REP_TIL_P1_BV510CD4-A-AlexaFluor700CD8-Asubset	9	PT_G	Non_melanoma	REP_TIL	C ovarii CDK12 mut	27	6	4.8564031077718	4.96262886167144	CD4+ EM HLA-DR+
281	416	275	298	598	621	238	333	242	338	621	PT_G_REP_TIL_P1_BV510CD4-A-AlexaFluor700CD8-Asubset	9	PT_G	Non_melanoma	REP_TIL	C ovarii CDK12 mut	42	6	4.33179020417683	4.45796634793853	CD4+ EM HLA-DR+
316	577	371	393	572	658	254	334	257	318	643	PT_G_REP_TIL_P1_BV510CD4-A-AlexaFluor700CD8-Asubset	9	PT_G	Non_melanoma	REP_TIL	C ovarii CDK12 mut	28	6	4.43031572831624	5.65775348783111	CD4+ EM HLA-DR+
223	354	290	300	552	600	201	306	241	304	602	PT_G_REP_TIL_P1_BV510CD4-A-AlexaFluor700CD8-Asubset	9	PT_G	Non_melanoma	REP_TIL	C ovarii CDK12 mut	54	6	4.35590958131306	3.55528976560211	CD4+ EM HLA-DR+
253	519	264	275	559	571	236	384	248	324	425	PT_G_REP_TIL_P1_BV510CD4-A-AlexaFluor700CD8-Asubset	9	PT_G	Non_melanoma	REP_TIL	C ovarii CDK12 mut	11	6	5.9314067317342	4.01721050382232	CD4+ EM HLA-DR+
233	270	262	286	488	534	210	272	252	327	489	PT_G_REP_TIL_P1_BV510CD4-A-AlexaFluor700CD8-Asubset	9	PT_G	Non_melanoma	REP_TIL	C ovarii CDK12 mut	67	6	4.73298716081135	1.53009118676757	CD4+ EM HLA-DR+
249	443	228	294	493	563	243	279	244	309	494	PT_G_REP_TIL_P1_BV510CD4-A-AlexaFluor700CD8-Asubset	9	PT_G	Non_melanoma	REP_TIL	C ovarii CDK12 mut	11	6	5.93138813508503	3.14413454175567	CD4+ EM HLA-DR+
224	412	261	309	523	603	235	292	258	326	577	PT_G_REP_TIL_P1_BV510CD4-A-AlexaFluor700CD8-Asubset	9	PT_G	Non_melanoma	REP_TIL	C ovarii CDK12 mut	54	6	5.10262226594441	3.63874985814666	CD4+ EM HLA-DR+
286	349	264	281	511	567	198	286	256	422	635	PT_G_REP_TIL_P1_BV510CD4-A-AlexaFluor700CD8-Asubset	9	PT_G	Non_melanoma	REP_TIL	C ovarii CDK12 mut	68	6	3.3589608622884	3.51928116918182	CD4+ EM HLA-DR+
290	426	272	289	519	551	219	347	263	320	461	PT_G_REP_TIL_P1_BV510CD4-A-AlexaFluor700CD8-Asubset	9	PT_G	Non_melanoma	REP_TIL	C ovarii CDK12 mut	10	6	5.81328176988118	3.34941508412933	CD4+ EM HLA-DR+
253	427	310	265	495	545	224	311	253	310	568	PT_G_REP_TIL_P1_BV510CD4-A-AlexaFluor700CD8-Asubset	9	PT_G	Non_melanoma	REP_TIL	C ovarii CDK12 mut	9	6	5.25557112229817	3.59601094365692	CD4+ EM HLA-DR+
263	510	288	326	558	601	185	289	260	378	586	PT_G_REP_TIL_P1_BV510CD4-A-AlexaFluor700CD8-Asubset	9	PT_G	Non_melanoma	REP_TIL	C ovarii CDK12 mut	12	6	4.88692402375691	4.93359281659698	CD4+ EM HLA-DR+
264	348	284	285	565	601	175	333	255	317	708	PT_G_REP_TIL_P1_BV510CD4-A-AlexaFluor700CD8-Asubset	9	PT_G	Non_melanoma	REP_TIL	C ovarii CDK12 mut	55	6	3.88161968720906	4.31048395276641	CD4+ EM HLA-DR+
236	414	226	282	526	553	267	342	254	341	664	PT_G_REP_TIL_P1_BV510CD4-A-AlexaFluor700CD8-Asubset	9	PT_G	Non_melanoma	REP_TIL	C ovarii CDK12 mut	41	6	4.41946339143269	4.37801267743682	CD4+ EM HLA-DR+
314	551	275	306	577	678	254	356	265	326	586	PT_G_REP_TIL_P1_BV510CD4-A-AlexaFluor700CD8-Asubset	9	PT_G	Non_melanoma	REP_TIL	C ovarii CDK12 mut	28	6	5.05256199372761	5.40854122281646	CD4+ EM HLA-DR+
272	437	260	268	590	618	246	361	253	297	602	PT_G_REP_TIL_P1_BV510CD4-A-AlexaFluor700CD8-Asubset	9	PT_G	Non_melanoma	REP_TIL	C ovarii CDK12 mut	42	6	5.00825571549885	4.71174337506866	CD4+ EM HLA-DR+
262	527	304	345	607	590	260	286	304	512	622	PT_G_REP_TIL_P1_BV510CD4-A-AlexaFluor700CD8-Asubset	9	PT_G	Non_melanoma	REP_TIL	C ovarii CDK12 mut	191	27	2.96661996377461	4.82882263303375	CD4+ EM PD1+
268	410	245	308	542	587	212	286	248	339	604	PT_G_REP_TIL_P1_BV510CD4-A-AlexaFluor700CD8-Asubset	9	PT_G	Non_melanoma	REP_TIL	C ovarii CDK12 mut	41	6	4.66770338548176	3.90766098142242	CD4+ EM HLA-DR+
258	408	257	292	479	537	250	288	236	320	547	PT_G_REP_TIL_P1_BV510CD4-A-AlexaFluor700CD8-Asubset	9	PT_G	Non_melanoma	REP_TIL	C ovarii CDK12 mut	9	6	5.4561870051717	2.82871152997589	CD4+ EM HLA-DR+
257	508	338	296	557	576	207	327	257	325	560	PT_G_REP_TIL_P1_BV510CD4-A-AlexaFluor700CD8-Asubset	9	PT_G	Non_melanoma	REP_TIL	C ovarii CDK12 mut	12	6	5.18616508973591	4.45367815137481	CD4+ EM HLA-DR+
255	405	266	294	495	517	201	272	246	302	541	PT_G_REP_TIL_P1_BV510CD4-A-AlexaFluor700CD8-Asubset	9	PT_G	Non_melanoma	REP_TIL	C ovarii CDK12 mut	9	6	5.53548264039509	3.07474662900543	CD4+ EM HLA-DR+
241	436	250	311	490	572	202	305	351	370	542	PT_G_REP_TIL_P1_BV510CD4-A-AlexaFluor700CD8-Asubset	9	PT_G	Non_melanoma	REP_TIL	C ovarii CDK12 mut	11	6	5.27866911424153	3.63168265462493	CD4+ EM HLA-DR+
329	474	329	334	544	619	210	298	266	308	580	PT_G_REP_TIL_P1_BV510CD4-A-AlexaFluor700CD8-Asubset	9	PT_G	Non_melanoma	REP_TIL	C ovarii CDK12 mut	12	6	4.92288517487996	4.63201095700836	CD4+ EM HLA-DR+
239	411	235	314	556	603	246	334	255	339	678	PT_G_REP_TIL_P1_BV510CD4-A-AlexaFluor700CD8-Asubset	9	PT_G	Non_melanoma	REP_TIL	C ovarii CDK12 mut	56	6	4.17967056764119	4.4641204083023	CD4+ EM HLA-DR+
282	417	252	287	449	420	183	268	233	318	627	PT_G_REP_TIL_P1_BV510CD4-A-AlexaFluor700CD8-Asubset	9	PT_G	Non_melanoma	REP_TIL	C ovarii CDK12 mut	9	6	5.30671715272419	3.37828805089568	CD4+ EM HLA-DR+
238	442	263	292	581	579	194	300	234	319	635	PT_G_REP_TIL_P1_BV510CD4-A-AlexaFluor700CD8-Asubset	9	PT_G	Non_melanoma	REP_TIL	C ovarii CDK12 mut	41	6	4.65941214097493	4.52607633710479	CD4+ EM HLA-DR+
245	490	258	340	524	575	212	356	253	337	710	PT_G_REP_TIL_P1_BV510CD4-A-AlexaFluor700CD8-Asubset	9	PT_G	Non_melanoma	REP_TIL	C ovarii CDK12 mut	56	6	4.57767128480427	5.39277603269195	CD4+ EM HLA-DR+
229	456	303	319	583	577	182	308	244	324	626	PT_G_REP_TIL_P1_BV510CD4-A-AlexaFluor700CD8-Asubset	9	PT_G	Non_melanoma	REP_TIL	C ovarii CDK12 mut	41	6	4.47521757615559	4.75297262311553	CD4+ EM HLA-DR+
247	407	276	310	534	537	197	278	224	319	545	PT_G_REP_TIL_P1_BV510CD4-A-AlexaFluor700CD8-Asubset	9	PT_G	Non_melanoma	REP_TIL	C ovarii CDK12 mut	9	6	5.46661257279866	3.36164118886566	CD4+ EM HLA-DR+
233	390	252	265	481	540	213	303	268	308	571	PT_G_REP_TIL_P1_BV510CD4-A-AlexaFluor700CD8-Asubset	9	PT_G	Non_melanoma	REP_TIL	C ovarii CDK12 mut	9	6	5.36019062531941	2.97395875096893	CD4+ EM HLA-DR+
253	498	258	326	491	544	215	280	296	314	611	PT_G_REP_TIL_P1_BV510CD4-A-AlexaFluor700CD8-Asubset	9	PT_G	Non_melanoma	REP_TIL	C ovarii CDK12 mut	26	6	5.26745199693196	4.43155672193145	CD4+ EM HLA-DR+
229	426	254	261	550	571	247	323	300	343	714	PT_G_REP_TIL_P1_BV510CD4-A-AlexaFluor700CD8-Asubset	9	PT_G	Non_melanoma	REP_TIL	C ovarii CDK12 mut	56	6	4.23978590501301	4.69641735196685	CD4+ EM HLA-DR+
344	331	268	283	436	474	174	275	237	338	561	PT_G_REP_TIL_P1_BV510CD4-A-AlexaFluor700CD8-Asubset	9	PT_G	Non_melanoma	REP_TIL	C ovarii CDK12 mut	81	11	5.47812532914631	-3.44003770708466	CD4+ EM
241	372	247	290	483	528	212	268	275	316	608	PT_G_REP_TIL_P1_BV510CD4-A-AlexaFluor700CD8-Asubset	9	PT_G	Non_melanoma	REP_TIL	C ovarii CDK12 mut	68	6	4.86819052232258	3.17211033940887	CD4+ EM HLA-DR+
335	484	252	334	549	635	252	332	266	330	663	PT_G_REP_TIL_P1_BV510CD4-A-AlexaFluor700CD8-Asubset	9	PT_G	Non_melanoma	REP_TIL	C ovarii CDK12 mut	14	6	4.55114817155354	5.31408502698516	CD4+ EM HLA-DR+
280	419	248	306	555	579	255	293	266	332	647	PT_G_REP_TIL_P1_BV510CD4-A-AlexaFluor700CD8-Asubset	9	PT_G	Non_melanoma	REP_TIL	C ovarii CDK12 mut	56	6	4.47789167893879	4.25751974225616	CD4+ EM HLA-DR+
266	489	273	348	570	626	222	294	258	330	641	PT_G_REP_TIL_P1_BV510CD4-A-AlexaFluor700CD8-Asubset	9	PT_G	Non_melanoma	REP_TIL	C ovarii CDK12 mut	28	6	4.74948477281086	5.19703771710967	CD4+ EM HLA-DR+
280	524	306	339	476	511	187	222	256	317	647	PT_G_REP_TIL_P1_BV510CD4-A-AlexaFluor700CD8-Asubset	9	PT_G	Non_melanoma	REP_TIL	C ovarii CDK12 mut	26	6	4.86969589723103	4.72893001676177	CD4+ EM HLA-DR+
252	381	239	294	543	600	257	320	275	339	661	PT_G_REP_TIL_P1_BV510CD4-A-AlexaFluor700CD8-Asubset	9	PT_G	Non_melanoma	REP_TIL	C ovarii CDK12 mut	55	6	4.14755510819905	4.18427564740753	CD4+ EM HLA-DR+
234	282	256	262	484	563	200	280	247	304	542	PT_G_REP_TIL_P1_BV510CD4-A-AlexaFluor700CD8-Asubset	9	PT_G	Non_melanoma	REP_TIL	C ovarii CDK12 mut	67	6	4.67835020555012	2.10958196759796	CD4+ EM HLA-DR+
300	543	261	299	543	608	242	321	255	337	633	PT_G_REP_TIL_P1_BV510CD4-A-AlexaFluor700CD8-Asubset	9	PT_G	Non_melanoma	REP_TIL	C ovarii CDK12 mut	27	6	4.93818544877522	5.46042730451202	CD4+ EM HLA-DR+
274	426	283	276	429	522	180	297	235	334	495	PT_G_REP_TIL_P1_BV510CD4-A-AlexaFluor700CD8-Asubset	9	PT_G	Non_melanoma	REP_TIL	C ovarii CDK12 mut	10	6	5.77929663194172	2.53774692655181	CD4+ EM HLA-DR+
264	472	415	292	518	505	202	300	294	336	699	PT_G_REP_TIL_P1_BV510CD4-A-AlexaFluor700CD8-Asubset	9	PT_G	Non_melanoma	REP_TIL	C ovarii CDK12 mut	13	6	3.34400224221699	5.10141660810088	CD4+ EM HLA-DR+
271	452	310	299	531	593	208	264	251	478	647	PT_G_REP_TIL_P1_BV510CD4-A-AlexaFluor700CD8-Asubset	9	PT_G	Non_melanoma	REP_TIL	C ovarii CDK12 mut	176	27	2.92600869668477	4.61931039929962	CD4+ EM PD1+
251	488	361	309	480	514	198	238	298	295	606	PT_G_REP_TIL_P1_BV510CD4-A-AlexaFluor700CD8-Asubset	9	PT_G	Non_melanoma	REP_TIL	C ovarii CDK12 mut	26	6	4.98059868348591	4.27578498960113	CD4+ EM HLA-DR+
261	475	279	316	544	586	210	326	256	299	682	PT_G_REP_TIL_P1_BV510CD4-A-AlexaFluor700CD8-Asubset	9	PT_G	Non_melanoma	REP_TIL	C ovarii CDK12 mut	56	6	4.40556263459675	5.12121441007232	CD4+ EM HLA-DR+
252	514	331	315	524	604	230	350	264	323	547	PT_G_REP_TIL_P1_BV510CD4-A-AlexaFluor700CD8-Asubset	9	PT_G	Non_melanoma	REP_TIL	C ovarii CDK12 mut	12	6	5.37588905824177	4.49894191861724	CD4+ EM HLA-DR+
200	258	269	264	423	462	170	295	267	313	509	PT_G_REP_TIL_P1_BV510CD4-A-AlexaFluor700CD8-Asubset	9	PT_G	Non_melanoma	REP_TIL	C ovarii CDK12 mut	79	11	4.85309767259114	-4.08747098802949	CD4+ EM
262	352	300	274	533	566	264	282	269	417	674	PT_G_REP_TIL_P1_BV510CD4-A-AlexaFluor700CD8-Asubset	9	PT_G	Non_melanoma	REP_TIL	C ovarii CDK12 mut	55	6	3.50567602647297	3.74706246495818	CD4+ EM HLA-DR+
261	483	242	325	562	575	188	324	238	320	590	PT_G_REP_TIL_P1_BV510CD4-A-AlexaFluor700CD8-Asubset	9	PT_G	Non_melanoma	REP_TIL	C ovarii CDK12 mut	27	6	5.30736374391072	4.35264780164337	CD4+ EM HLA-DR+
218	441	255	320	536	579	218	310	250	318	577	PT_G_REP_TIL_P1_BV510CD4-A-AlexaFluor700CD8-Asubset	9	PT_G	Non_melanoma	REP_TIL	C ovarii CDK12 mut	41	6	5.18278288377278	3.99948670507049	CD4+ EM HLA-DR+
212	288	254	260	548	583	181	336	234	304	566	PT_G_REP_TIL_P1_BV510CD4-A-AlexaFluor700CD8-Asubset	9	PT_G	Non_melanoma	REP_TIL	C ovarii CDK12 mut	67	6	4.22466825974934	2.98954846501922	CD4+ EM HLA-DR+
295	478	366	308	511	593	190	311	249	330	597	PT_G_REP_TIL_P1_BV510CD4-A-AlexaFluor700CD8-Asubset	9	PT_G	Non_melanoma	REP_TIL	C ovarii CDK12 mut	12	6	4.75485395921223	4.29262640119171	CD4+ EM HLA-DR+
249	315	249	299	533	590	217	301	242	347	565	PT_G_REP_TIL_P1_BV510CD4-A-AlexaFluor700CD8-Asubset	9	PT_G	Non_melanoma	REP_TIL	C ovarii CDK12 mut	67	6	4.37577414048665	3.09248234868621	CD4+ EM HLA-DR+
240	324	275	279	490	546	181	313	255	327	568	PT_G_REP_TIL_P1_BV510CD4-A-AlexaFluor700CD8-Asubset	9	PT_G	Non_melanoma	REP_TIL	C ovarii CDK12 mut	67	6	4.74842810166829	2.8303518498001	CD4+ EM HLA-DR+
295	552	243	252	577	555	243	387	265	343	589	PT_G_REP_TIL_P1_BV510CD4-A-AlexaFluor700CD8-Asubset	9	PT_G	Non_melanoma	REP_TIL	C ovarii CDK12 mut	27	6	5.34782576097004	5.10781004071807	CD4+ EM HLA-DR+
224	463	276	312	474	545	197	269	220	318	517	PT_G_REP_TIL_P1_BV510CD4-A-AlexaFluor700CD8-Asubset	9	PT_G	Non_melanoma	REP_TIL	C ovarii CDK12 mut	10	6	5.92630934251301	3.11393525243377	CD4+ EM HLA-DR+
242	446	260	292	489	577	193	272	259	304	550	PT_G_REP_TIL_P1_BV510CD4-A-AlexaFluor700CD8-Asubset	9	PT_G	Non_melanoma	REP_TIL	C ovarii CDK12 mut	11	6	5.61653017533772	3.39837576985931	CD4+ EM HLA-DR+
226	340	350	295	475	539	229	296	345	316	477	PT_G_REP_TIL_P1_BV510CD4-A-AlexaFluor700CD8-Asubset	9	PT_G	Non_melanoma	REP_TIL	C ovarii CDK12 mut	145	12	2.60411834252827	1.23313440919494	CD4+ EM
256	384	262	301	494	591	196	274	251	362	633	PT_G_REP_TIL_P1_BV510CD4-A-AlexaFluor700CD8-Asubset	9	PT_G	Non_melanoma	REP_TIL	C ovarii CDK12 mut	40	6	4.50757765305989	3.8025803768692	CD4+ EM HLA-DR+
292	487	286	309	496	560	210	300	259	312	621	PT_G_REP_TIL_P1_BV510CD4-A-AlexaFluor700CD8-Asubset	9	PT_G	Non_melanoma	REP_TIL	C ovarii CDK12 mut	26	6	5.19649290574544	4.55983259320831	CD4+ EM HLA-DR+
289	426	240	308	562	582	218	328	273	342	660	PT_G_REP_TIL_P1_BV510CD4-A-AlexaFluor700CD8-Asubset	9	PT_G	Non_melanoma	REP_TIL	C ovarii CDK12 mut	56	6	4.29977440370076	4.69914486051177	CD4+ EM HLA-DR+
223	438	254	275	467	535	210	242	256	346	515	PT_G_REP_TIL_P1_BV510CD4-A-AlexaFluor700CD8-Asubset	9	PT_G	Non_melanoma	REP_TIL	C ovarii CDK12 mut	10	6	5.84686398042195	2.90706946492767	CD4+ EM HLA-DR+
257	429	255	306	535	547	220	268	260	319	710	PT_G_REP_TIL_P1_BV510CD4-A-AlexaFluor700CD8-Asubset	9	PT_G	Non_melanoma	REP_TIL	C ovarii CDK12 mut	56	6	4.26667046082966	4.55057623029327	CD4+ EM HLA-DR+
239	379	250	277	525	574	200	296	234	335	598	PT_G_REP_TIL_P1_BV510CD4-A-AlexaFluor700CD8-Asubset	9	PT_G	Non_melanoma	REP_TIL	C ovarii CDK12 mut	54	6	4.58430170548909	3.50845291257476	CD4+ EM HLA-DR+
266	384	269	285	446	526	207	280	273	402	491	PT_G_REP_TIL_P1_BV510CD4-A-AlexaFluor700CD8-Asubset	9	PT_G	Non_melanoma	REP_TIL	C ovarii CDK12 mut	10	6	3.39020514024251	1.32144775033569	CD4+ EM HLA-DR+
227	410	268	317	543	596	177	319	218	313	511	PT_G_REP_TIL_P1_BV510CD4-A-AlexaFluor700CD8-Asubset	9	PT_G	Non_melanoma	REP_TIL	C ovarii CDK12 mut	54	6	5.33674311173909	3.4991226399002	CD4+ EM HLA-DR+
286	485	310	327	584	659	148	316	232	304	734	PT_G_REP_TIL_P1_BV510CD4-A-AlexaFluor700CD8-Asubset	9	PT_G	Non_melanoma	REP_TIL	C ovarii CDK12 mut	28	6	4.20880388749592	5.38776304364776	CD4+ EM HLA-DR+
322	459	259	306	526	625	193	320	256	319	546	PT_G_REP_TIL_P1_BV510CD4-A-AlexaFluor700CD8-Asubset	9	PT_G	Non_melanoma	REP_TIL	C ovarii CDK12 mut	25	6	5.17550158036702	4.37377645612335	CD4+ EM HLA-DR+
213	481	267	252	570	606	208	381	236	296	563	PT_G_REP_TIL_P1_BV510CD4-A-AlexaFluor700CD8-Asubset	9	PT_G	Non_melanoma	REP_TIL	C ovarii CDK12 mut	11	6	5.48568987382405	4.6786995136795	CD4+ EM HLA-DR+
248	438	278	292	514	510	188	272	257	321	592	PT_G_REP_TIL_P1_BV510CD4-A-AlexaFluor700CD8-Asubset	9	PT_G	Non_melanoma	REP_TIL	C ovarii CDK12 mut	26	6	5.31131529344075	3.65364982724761	CD4+ EM HLA-DR+
247	472	270	323	525	581	201	302	270	315	600	PT_G_REP_TIL_P1_BV510CD4-A-AlexaFluor700CD8-Asubset	9	PT_G	Non_melanoma	REP_TIL	C ovarii CDK12 mut	41	6	5.15860151780598	4.53365804792022	CD4+ EM HLA-DR+
241	455	284	274	546	574	177	283	256	342	600	PT_G_REP_TIL_P1_BV510CD4-A-AlexaFluor700CD8-Asubset	9	PT_G	Non_melanoma	REP_TIL	C ovarii CDK12 mut	41	6	5.07608532441609	4.36441042066192	CD4+ EM HLA-DR+
323	487	398	310	526	554	161	323	243	490	624	PT_G_REP_TIL_P1_BV510CD4-A-AlexaFluor700CD8-Asubset	9	PT_G	Non_melanoma	REP_TIL	C ovarii CDK12 mut	164	27	1.84611033929341	4.87078525662994	CD4+ EM PD1+
289	314	271	287	503	520	191	263	259	336	450	PT_G_REP_TIL_P1_BV510CD4-A-AlexaFluor700CD8-Asubset	9	PT_G	Non_melanoma	REP_TIL	C ovarii CDK12 mut	67	6	4.76190447343342	2.01892211080169	CD4+ EM HLA-DR+
333	522	376	327	526	546	165	327	270	471	659	PT_G_REP_TIL_P1_BV510CD4-A-AlexaFluor700CD8-Asubset	9	PT_G	Non_melanoma	REP_TIL	C ovarii CDK12 mut	164	27	2.04211449159138	5.05088235974883	CD4+ EM PD1+
257	468	285	312	562	574	198	302	228	321	701	PT_G_REP_TIL_P1_BV510CD4-A-AlexaFluor700CD8-Asubset	9	PT_G	Non_melanoma	REP_TIL	C ovarii CDK12 mut	56	6	4.24423288835042	5.00314380765533	CD4+ EM HLA-DR+
282	354	260	295	525	567	204	288	263	328	490	PT_G_REP_TIL_P1_BV510CD4-A-AlexaFluor700CD8-Asubset	9	PT_G	Non_melanoma	REP_TIL	C ovarii CDK12 mut	67	6	5.22413897050374	2.67436744809722	CD4+ EM HLA-DR+
235	413	322	269	543	567	154	334	244	327	558	PT_G_REP_TIL_P1_BV510CD4-A-AlexaFluor700CD8-Asubset	9	PT_G	Non_melanoma	REP_TIL	C ovarii CDK12 mut	54	6	5.12293934358113	3.67281820417022	CD4+ EM HLA-DR+
297	519	277	289	583	602	206	361	252	312	734	PT_G_REP_TIL_P1_BV510CD4-A-AlexaFluor700CD8-Asubset	9	PT_G	Non_melanoma	REP_TIL	C ovarii CDK12 mut	14	6	4.30813765061848	5.64702417493438	CD4+ EM HLA-DR+
254	453	316	295	528	543	207	306	237	334	541	PT_G_REP_TIL_P1_BV510CD4-A-AlexaFluor700CD8-Asubset	9	PT_G	Non_melanoma	REP_TIL	C ovarii CDK12 mut	11	6	5.44740414155476	3.84608103871917	CD4+ EM HLA-DR+
254	458	240	326	417	543	197	265	289	306	595	PT_G_REP_TIL_P1_BV510CD4-A-AlexaFluor700CD8-Asubset	9	PT_G	Non_melanoma	REP_TIL	C ovarii CDK12 mut	26	6	5.55531286729329	3.61925651670074	CD4+ EM HLA-DR+
295	453	316	305	579	676	197	336	256	295	617	PT_G_REP_TIL_P1_BV510CD4-A-AlexaFluor700CD8-Asubset	9	PT_G	Non_melanoma	REP_TIL	C ovarii CDK12 mut	42	6	4.55704283250325	4.87206699491119	CD4+ EM HLA-DR+
327	350	263	286	477	540	186	311	242	300	550	PT_G_REP_TIL_P1_BV510CD4-A-AlexaFluor700CD8-Asubset	9	PT_G	Non_melanoma	REP_TIL	C ovarii CDK12 mut	9	6	4.69130062592976	2.76325060964202	CD4+ EM HLA-DR+
322	412	259	316	518	585	204	301	258	317	554	PT_G_REP_TIL_P1_BV510CD4-A-AlexaFluor700CD8-Asubset	9	PT_G	Non_melanoma	REP_TIL	C ovarii CDK12 mut	25	6	5.02191662324421	3.66083862424468	CD4+ EM HLA-DR+
294	416	264	325	562	628	218	309	215	317	620	PT_G_REP_TIL_P1_BV510CD4-A-AlexaFluor700CD8-Asubset	9	PT_G	Non_melanoma	REP_TIL	C ovarii CDK12 mut	42	6	4.36449503434651	4.28731205106353	CD4+ EM HLA-DR+
235	429	268	294	452	556	248	230	261	330	602	PT_G_REP_TIL_P1_BV510CD4-A-AlexaFluor700CD8-Asubset	9	PT_G	Non_melanoma	REP_TIL	C ovarii CDK12 mut	40	6	4.95194601548665	2.82435967565154	CD4+ EM HLA-DR+
259	285	258	281	531	565	206	294	253	333	499	PT_G_REP_TIL_P1_BV510CD4-A-AlexaFluor700CD8-Asubset	9	PT_G	Non_melanoma	REP_TIL	C ovarii CDK12 mut	67	6	4.81909393800252	2.27967931867217	CD4+ EM HLA-DR+
217	455	247	280	513	572	222	304	241	329	515	PT_G_REP_TIL_P1_BV510CD4-A-AlexaFluor700CD8-Asubset	9	PT_G	Non_melanoma	REP_TIL	C ovarii CDK12 mut	11	6	5.7894093943929	3.43146397710418	CD4+ EM HLA-DR+
259	383	305	262	561	568	195	328	208	305	537	PT_G_REP_TIL_P1_BV510CD4-A-AlexaFluor700CD8-Asubset	9	PT_G	Non_melanoma	REP_TIL	C ovarii CDK12 mut	54	6	5.05845999253743	3.41725661397552	CD4+ EM HLA-DR+
226	331	305	283	495	547	172	277	243	303	520	PT_G_REP_TIL_P1_BV510CD4-A-AlexaFluor700CD8-Asubset	9	PT_G	Non_melanoma	REP_TIL	C ovarii CDK12 mut	9	6	5.0159342242574	2.45302106977081	CD4+ EM HLA-DR+
237	461	288	316	479	538	218	274	254	336	488	PT_G_REP_TIL_P1_BV510CD4-A-AlexaFluor700CD8-Asubset	9	PT_G	Non_melanoma	REP_TIL	C ovarii CDK12 mut	10	6	5.8867199374532	3.05557324529266	CD4+ EM HLA-DR+
254	302	242	299	504	547	200	289	244	343	537	PT_G_REP_TIL_P1_BV510CD4-A-AlexaFluor700CD8-Asubset	9	PT_G	Non_melanoma	REP_TIL	C ovarii CDK12 mut	67	6	4.81865190995686	2.38780262113189	CD4+ EM HLA-DR+
256	354	336	302	562	612	199	342	265	326	600	PT_G_REP_TIL_P1_BV510CD4-A-AlexaFluor700CD8-Asubset	9	PT_G	Non_melanoma	REP_TIL	C ovarii CDK12 mut	55	6	4.2967336131429	3.74512126088714	CD4+ EM HLA-DR+
252	396	231	316	557	603	245	263	240	329	687	PT_G_REP_TIL_P1_BV510CD4-A-AlexaFluor700CD8-Asubset	9	PT_G	Non_melanoma	REP_TIL	C ovarii CDK12 mut	56	6	4.15547918809407	4.36325218320464	CD4+ EM HLA-DR+
241	361	253	262	446	503	193	305	241	336	467	PT_G_REP_TIL_P1_BV510CD4-A-AlexaFluor700CD8-Asubset	9	PT_G	Non_melanoma	REP_TIL	C ovarii CDK12 mut	23	7	5.30933784974568	1.27348341584777	CD4+ EM
358	552	330	365	596	634	232	379	254	314	622	PT_G_REP_TIL_P1_BV510CD4-A-AlexaFluor700CD8-Asubset	9	PT_G	Non_melanoma	REP_TIL	C ovarii CDK12 mut	28	6	4.50500177873128	5.59715892911529	CD4+ EM HLA-DR+
332	546	334	369	577	607	190	272	269	350	689	PT_G_REP_TIL_P1_BV510CD4-A-AlexaFluor700CD8-Asubset	9	PT_G	Non_melanoma	REP_TIL	C ovarii CDK12 mut	14	6	4.23413681519978	5.65723516584014	CD4+ EM HLA-DR+
368	526	285	275	609	665	224	417	257	316	637	PT_G_REP_TIL_P1_BV510CD4-A-AlexaFluor700CD8-Asubset	9	PT_G	Non_melanoma	REP_TIL	C ovarii CDK12 mut	28	6	4.71356367600911	5.52717687726592	CD4+ EM HLA-DR+
257	445	336	314	556	602	206	341	240	376	583	PT_G_REP_TIL_P1_BV510CD4-A-AlexaFluor700CD8-Asubset	9	PT_G	Non_melanoma	REP_TIL	C ovarii CDK12 mut	12	6	4.68890547288411	4.48491146207427	CD4+ EM HLA-DR+
285	506	267	282	521	577	219	334	287	409	549	PT_G_REP_TIL_P1_BV510CD4-A-AlexaFluor700CD8-Asubset	9	PT_G	Non_melanoma	REP_TIL	C ovarii CDK12 mut	12	6	3.61003231538289	4.70051052213287	CD4+ EM HLA-DR+
267	277	265	301	576	644	191	333	273	312	556	PT_G_REP_TIL_P1_BV510CD4-A-AlexaFluor700CD8-Asubset	9	PT_G	Non_melanoma	REP_TIL	C ovarii CDK12 mut	67	6	4.1993830157613	3.14634825826263	CD4+ EM HLA-DR+
245	380	325	292	517	583	211	332	264	322	576	PT_G_REP_TIL_P1_BV510CD4-A-AlexaFluor700CD8-Asubset	9	PT_G	Non_melanoma	REP_TIL	C ovarii CDK12 mut	54	6	4.50528454316609	3.61182620168304	CD4+ EM HLA-DR+
243	424	343	287	502	595	195	293	248	371	558	PT_G_REP_TIL_P1_BV510CD4-A-AlexaFluor700CD8-Asubset	9	PT_G	Non_melanoma	REP_TIL	C ovarii CDK12 mut	12	6	3.61303209794514	3.45726706624603	CD4+ EM HLA-DR+
276	492	248	322	474	546	227	257	312	348	613	PT_G_REP_TIL_P1_BV510CD4-A-AlexaFluor700CD8-Asubset	9	PT_G	Non_melanoma	REP_TIL	C ovarii CDK12 mut	26	6	5.22038626206868	4.46617223859405	CD4+ EM HLA-DR+
267	347	344	281	505	595	224	303	259	329	622	PT_G_REP_TIL_P1_BV510CD4-A-AlexaFluor700CD8-Asubset	9	PT_G	Non_melanoma	REP_TIL	C ovarii CDK12 mut	137	23	3.37438106072896	3.18358614087676	CD4+ EM HLA-DR+
233	424	243	290	531	573	238	324	252	397	553	PT_G_REP_TIL_P1_BV510CD4-A-AlexaFluor700CD8-Asubset	9	PT_G	Non_melanoma	REP_TIL	C ovarii CDK12 mut	11	6	4.52799152863972	3.88373901486968	CD4+ EM HLA-DR+
239	424	283	321	501	586	176	293	238	300	586	PT_G_REP_TIL_P1_BV510CD4-A-AlexaFluor700CD8-Asubset	9	PT_G	Non_melanoma	REP_TIL	C ovarii CDK12 mut	41	6	5.23078083528035	3.83519699216461	CD4+ EM HLA-DR+
400	553	274	341	578	628	247	347	270	432	679	PT_G_REP_TIL_P1_BV510CD4-A-AlexaFluor700CD8-Asubset	9	PT_G	Non_melanoma	REP_TIL	C ovarii CDK12 mut	14	6	3.43299674523823	5.22098400235748	CD4+ EM HLA-DR+
402	614	263	330	595	647	259	347	302	313	768	PT_G_REP_TIL_P1_BV510CD4-A-AlexaFluor700CD8-Asubset	9	PT_G	Non_melanoma	REP_TIL	C ovarii CDK12 mut	14	6	4.39520048631184	5.80146314740753	CD4+ EM HLA-DR+
231	475	328	279	554	626	230	319	232	321	659	PT_G_REP_TIL_P1_BV510CD4-A-AlexaFluor700CD8-Asubset	9	PT_G	Non_melanoma	REP_TIL	C ovarii CDK12 mut	28	6	4.3914372874593	5.00880863309478	CD4+ EM HLA-DR+
237	470	272	289	504	564	189	335	258	299	512	PT_G_REP_TIL_P1_BV510CD4-A-AlexaFluor700CD8-Asubset	9	PT_G	Non_melanoma	REP_TIL	C ovarii CDK12 mut	11	6	5.8852379275655	3.6273546421585	CD4+ EM HLA-DR+
261	456	263	265	505	543	246	298	257	329	632	PT_G_REP_TIL_P1_BV510CD4-A-AlexaFluor700CD8-Asubset	9	PT_G	Non_melanoma	REP_TIL	C ovarii CDK12 mut	41	6	5.10648083222859	4.33562185407256	CD4+ EM HLA-DR+
235	500	272	315	494	563	205	277	236	313	507	PT_G_REP_TIL_P1_BV510CD4-A-AlexaFluor700CD8-Asubset	9	PT_G	Non_melanoma	REP_TIL	C ovarii CDK12 mut	11	6	5.9689371539449	3.62506463170623	CD4+ EM HLA-DR+
243	404	250	283	567	603	177	290	251	310	552	PT_G_REP_TIL_P1_BV510CD4-A-AlexaFluor700CD8-Asubset	9	PT_G	Non_melanoma	REP_TIL	C ovarii CDK12 mut	54	6	5.09761309159749	3.71972920537567	CD4+ EM HLA-DR+
387	438	272	332	577	678	227	333	258	345	600	PT_G_REP_TIL_P1_BV510CD4-A-AlexaFluor700CD8-Asubset	9	PT_G	Non_melanoma	REP_TIL	C ovarii CDK12 mut	42	6	4.47909903062336	4.77721216321563	CD4+ EM HLA-DR+
304	480	310	309	480	567	196	307	257	324	540	PT_G_REP_TIL_P1_BV510CD4-A-AlexaFluor700CD8-Asubset	9	PT_G	Non_melanoma	REP_TIL	C ovarii CDK12 mut	12	6	5.58271336091511	3.93601729512786	CD4+ EM HLA-DR+
286	523	294	312	495	582	192	292	252	308	571	PT_G_REP_TIL_P1_BV510CD4-A-AlexaFluor700CD8-Asubset	9	PT_G	Non_melanoma	REP_TIL	C ovarii CDK12 mut	12	6	5.35811113847249	4.63662817121124	CD4+ EM HLA-DR+
221	384	249	309	512	519	206	293	246	324	532	PT_G_REP_TIL_P1_BV510CD4-A-AlexaFluor700CD8-Asubset	9	PT_G	Non_melanoma	REP_TIL	C ovarii CDK12 mut	9	6	5.48298286927693	2.82135274053192	CD4+ EM HLA-DR+
300	486	266	264	514	589	205	326	243	479	577	PT_G_REP_TIL_P1_BV510CD4-A-AlexaFluor700CD8-Asubset	9	PT_G	Non_melanoma	REP_TIL	C ovarii CDK12 mut	176	27	2.99282454980366	4.51502611280059	CD4+ EM PD1+
260	531	267	335	534	566	204	274	265	317	660	PT_G_REP_TIL_P1_BV510CD4-A-AlexaFluor700CD8-Asubset	9	PT_G	Non_melanoma	REP_TIL	C ovarii CDK12 mut	27	6	4.75069975388997	5.27298977017974	CD4+ EM HLA-DR+
248	470	253	285	532	551	210	275	263	318	499	PT_G_REP_TIL_P1_BV510CD4-A-AlexaFluor700CD8-Asubset	9	PT_G	Non_melanoma	REP_TIL	C ovarii CDK12 mut	11	6	5.92168163789265	3.53651620984649	CD4+ EM HLA-DR+
211	444	271	306	501	575	226	313	250	327	542	PT_G_REP_TIL_P1_BV510CD4-A-AlexaFluor700CD8-Asubset	9	PT_G	Non_melanoma	REP_TIL	C ovarii CDK12 mut	11	6	5.58069204820149	3.55285670400237	CD4+ EM HLA-DR+
236	407	285	280	506	555	223	323	268	333	548	PT_G_REP_TIL_P1_BV510CD4-A-AlexaFluor700CD8-Asubset	9	PT_G	Non_melanoma	REP_TIL	C ovarii CDK12 mut	54	6	5.18728804124348	3.39150168538665	CD4+ EM HLA-DR+
242	348	233	253	503	517	218	291	240	323	546	PT_G_REP_TIL_P1_BV510CD4-A-AlexaFluor700CD8-Asubset	9	PT_G	Non_melanoma	REP_TIL	C ovarii CDK12 mut	9	6	5.12205528748982	2.66626360059356	CD4+ EM HLA-DR+
221	288	233	270	500	529	243	288	244	329	592	PT_G_REP_TIL_P1_BV510CD4-A-AlexaFluor700CD8-Asubset	9	PT_G	Non_melanoma	REP_TIL	C ovarii CDK12 mut	68	6	4.37141108048909	2.55195381284332	CD4+ EM HLA-DR+
255	475	266	297	534	584	250	356	260	328	531	PT_G_REP_TIL_P1_BV510CD4-A-AlexaFluor700CD8-Asubset	9	PT_G	Non_melanoma	REP_TIL	C ovarii CDK12 mut	11	6	5.68916201127522	4.28402998090362	CD4+ EM HLA-DR+
220	464	231	313	487	552	245	252	266	330	499	PT_G_REP_TIL_P1_BV510CD4-A-AlexaFluor700CD8-Asubset	9	PT_G	Non_melanoma	REP_TIL	C ovarii CDK12 mut	10	6	5.91414999497883	3.02123095632171	CD4+ EM HLA-DR+
255	477	265	318	517	598	229	315	256	318	581	PT_G_REP_TIL_P1_BV510CD4-A-AlexaFluor700CD8-Asubset	9	PT_G	Non_melanoma	REP_TIL	C ovarii CDK12 mut	27	6	5.35356306565754	4.49254133344268	CD4+ EM HLA-DR+
278	455	287	331	575	678	166	323	240	300	567	PT_G_REP_TIL_P1_BV510CD4-A-AlexaFluor700CD8-Asubset	9	PT_G	Non_melanoma	REP_TIL	C ovarii CDK12 mut	42	6	4.87280296815388	4.68468477368926	CD4+ EM HLA-DR+
431	403	251	300	504	584	228	265	274	307	533	PT_G_REP_TIL_P1_BV510CD4-A-AlexaFluor700CD8-Asubset	9	PT_G	Non_melanoma	REP_TIL	C ovarii CDK12 mut	25	6	4.19217085374348	3.36881281972503	CD4+ EM HLA-DR+
307	518	315	349	572	575	199	280	262	323	601	PT_G_REP_TIL_P1_BV510CD4-A-AlexaFluor700CD8-Asubset	9	PT_G	Non_melanoma	REP_TIL	C ovarii CDK12 mut	12	6	5.00302385819905	5.0776138508377	CD4+ EM HLA-DR+
234	392	277	313	534	587	205	315	275	322	588	PT_G_REP_TIL_P1_BV510CD4-A-AlexaFluor700CD8-Asubset	9	PT_G	Non_melanoma	REP_TIL	C ovarii CDK12 mut	54	6	4.79149031175129	3.72125198484039	CD4+ EM HLA-DR+
222	391	272	309	569	602	212	338	275	319	745	PT_G_REP_TIL_P1_BV510CD4-A-AlexaFluor700CD8-Asubset	9	PT_G	Non_melanoma	REP_TIL	C ovarii CDK12 mut	56	6	3.90509771836751	4.52564909101104	CD4+ EM HLA-DR+
258	463	225	252	528	562	232	325	263	313	590	PT_G_REP_TIL_P1_BV510CD4-A-AlexaFluor700CD8-Asubset	9	PT_G	Non_melanoma	REP_TIL	C ovarii CDK12 mut	11	6	5.50425362123005	4.42307378888702	CD4+ EM HLA-DR+
363	411	246	295	486	577	182	312	245	291	594	PT_G_REP_TIL_P1_BV510CD4-A-AlexaFluor700CD8-Asubset	9	PT_G	Non_melanoma	REP_TIL	C ovarii CDK12 mut	25	6	4.61755251420491	3.7682466709671	CD4+ EM HLA-DR+
243	427	255	307	512	573	212	263	270	299	568	PT_G_REP_TIL_P1_BV510CD4-A-AlexaFluor700CD8-Asubset	9	PT_G	Non_melanoma	REP_TIL	C ovarii CDK12 mut	11	6	5.42405342591755	3.53311230779266	CD4+ EM HLA-DR+
284	475	310	321	506	545	223	320	253	365	636	PT_G_REP_TIL_P1_BV510CD4-A-AlexaFluor700CD8-Asubset	9	PT_G	Non_melanoma	REP_TIL	C ovarii CDK12 mut	13	6	4.93803190721028	4.58330204129791	CD4+ EM HLA-DR+
356	536	347	355	539	569	191	317	269	459	566	PT_G_REP_TIL_P1_BV510CD4-A-AlexaFluor700CD8-Asubset	9	PT_G	Non_melanoma	REP_TIL	C ovarii CDK12 mut	12	6	2.75431990159505	4.78154184461212	CD4+ EM HLA-DR+
242	423	288	299	451	531	225	285	274	319	529	PT_G_REP_TIL_P1_BV510CD4-A-AlexaFluor700CD8-Asubset	9	PT_G	Non_melanoma	REP_TIL	C ovarii CDK12 mut	10	6	5.59993147386067	2.76730491757964	CD4+ EM HLA-DR+
274	448	243	305	578	556	231	321	254	344	689	PT_G_REP_TIL_P1_BV510CD4-A-AlexaFluor700CD8-Asubset	9	PT_G	Non_melanoma	REP_TIL	C ovarii CDK12 mut	56	6	4.32493567002766	4.86770965695953	CD4+ EM HLA-DR+
240	466	244	291	535	565	236	292	293	393	558	PT_G_REP_TIL_P1_BV510CD4-A-AlexaFluor700CD8-Asubset	9	PT_G	Non_melanoma	REP_TIL	C ovarii CDK12 mut	11	6	5.22004675401204	4.09183551908111	CD4+ EM HLA-DR+
216	450	245	283	543	552	217	317	314	358	596	PT_G_REP_TIL_P1_BV510CD4-A-AlexaFluor700CD8-Asubset	9	PT_G	Non_melanoma	REP_TIL	C ovarii CDK12 mut	41	6	5.38651251328938	4.11441685796356	CD4+ EM HLA-DR+
266	498	416	306	557	525	250	292	253	352	583	PT_G_REP_TIL_P1_BV510CD4-A-AlexaFluor700CD8-Asubset	9	PT_G	Non_melanoma	REP_TIL	C ovarii CDK12 mut	151	23	0.973266477713514	4.13594843984222	CD4+ EM HLA-DR+
250	364	234	289	540	548	220	304	233	328	522	PT_G_REP_TIL_P1_BV510CD4-A-AlexaFluor700CD8-Asubset	9	PT_G	Non_melanoma	REP_TIL	C ovarii CDK12 mut	54	6	5.09361099732869	2.85940720677947	CD4+ EM HLA-DR+
249	287	301	273	508	507	211	286	264	335	592	PT_G_REP_TIL_P1_BV510CD4-A-AlexaFluor700CD8-Asubset	9	PT_G	Non_melanoma	REP_TIL	C ovarii CDK12 mut	68	6	3.95205425752156	2.57254387975311	CD4+ EM HLA-DR+
277	461	268	299	485	554	223	263	274	443	537	PT_G_REP_TIL_P1_BV510CD4-A-AlexaFluor700CD8-Asubset	9	PT_G	Non_melanoma	REP_TIL	C ovarii CDK12 mut	176	27	2.90973591340535	3.49150683522796	CD4+ EM PD1+
318	482	255	322	503	631	204	243	250	302	618	PT_G_REP_TIL_P1_BV510CD4-A-AlexaFluor700CD8-Asubset	9	PT_G	Non_melanoma	REP_TIL	C ovarii CDK12 mut	26	6	4.92293476594441	4.71232463956451	CD4+ EM HLA-DR+
393	348	262	281	561	691	209	371	208	290	472	PT_G_REP_TIL_P1_BV510CD4-A-AlexaFluor700CD8-Asubset	9	PT_G	Non_melanoma	REP_TIL	C ovarii CDK12 mut	25	6	4.56499218476765	3.012317677742	CD4+ EM HLA-DR+
251	493	255	294	544	596	261	332	269	319	622	PT_G_REP_TIL_P1_BV510CD4-A-AlexaFluor700CD8-Asubset	9	PT_G	Non_melanoma	REP_TIL	C ovarii CDK12 mut	27	6	5.10784029496663	5.0994816029129	CD4+ EM HLA-DR+
304	537	287	369	550	574	255	285	273	368	652	PT_G_REP_TIL_P1_BV510CD4-A-AlexaFluor700CD8-Asubset	9	PT_G	Non_melanoma	REP_TIL	C ovarii CDK12 mut	14	6	4.67673229707234	5.4097204411087	CD4+ EM HLA-DR+
220	353	280	273	445	501	190	282	245	337	485	PT_G_REP_TIL_P1_BV510CD4-A-AlexaFluor700CD8-Asubset	9	PT_G	Non_melanoma	REP_TIL	C ovarii CDK12 mut	23	7	5.26812052262776	1.57598878980255	CD4+ EM
257	374	332	312	529	577	203	294	251	298	630	PT_G_REP_TIL_P1_BV510CD4-A-AlexaFluor700CD8-Asubset	9	PT_G	Non_melanoma	REP_TIL	C ovarii CDK12 mut	41	6	4.28188967240803	3.83110072255706	CD4+ EM HLA-DR+
363	450	282	293	551	630	187	314	241	377	616	PT_G_REP_TIL_P1_BV510CD4-A-AlexaFluor700CD8-Asubset	9	PT_G	Non_melanoma	REP_TIL	C ovarii CDK12 mut	42	6	4.26267361176961	4.80827238202667	CD4+ EM HLA-DR+
264	523	267	310	480	558	179	280	266	327	634	PT_G_REP_TIL_P1_BV510CD4-A-AlexaFluor700CD8-Asubset	9	PT_G	Non_melanoma	REP_TIL	C ovarii CDK12 mut	26	6	5.03067469132893	4.8188100063858	CD4+ EM HLA-DR+
281	364	288	299	516	586	195	308	277	322	717	PT_G_REP_TIL_P1_BV510CD4-A-AlexaFluor700CD8-Asubset	9	PT_G	Non_melanoma	REP_TIL	C ovarii CDK12 mut	56	6	3.94855665696614	4.23569538236236	CD4+ EM HLA-DR+
318	395	316	276	576	612	208	334	243	340	707	PT_G_REP_TIL_P1_BV510CD4-A-AlexaFluor700CD8-Asubset	9	PT_G	Non_melanoma	REP_TIL	C ovarii CDK12 mut	56	6	3.96890568269246	4.79026367307281	CD4+ EM HLA-DR+
222	415	244	289	427	554	214	214	241	321	513	PT_G_REP_TIL_P1_BV510CD4-A-AlexaFluor700CD8-Asubset	9	PT_G	Non_melanoma	REP_TIL	C ovarii CDK12 mut	37	6	5.46122860444539	1.51673259378051	CD4+ EM HLA-DR+
314	404	269	317	546	583	184	302	258	456	605	PT_G_REP_TIL_P1_BV510CD4-A-AlexaFluor700CD8-Asubset	9	PT_G	Non_melanoma	REP_TIL	C ovarii CDK12 mut	176	27	2.9152672244405	4.31263925672149	CD4+ EM PD1+
223	382	236	292	531	594	255	281	237	338	610	PT_G_REP_TIL_P1_BV510CD4-A-AlexaFluor700CD8-Asubset	9	PT_G	Non_melanoma	REP_TIL	C ovarii CDK12 mut	40	6	4.56613897813313	3.69269778371429	CD4+ EM HLA-DR+
284	300	240	275	533	544	252	298	259	348	625	PT_G_REP_TIL_P1_BV510CD4-A-AlexaFluor700CD8-Asubset	9	PT_G	Non_melanoma	REP_TIL	C ovarii CDK12 mut	68	6	4.06011938584797	3.11435367704009	CD4+ EM HLA-DR+
267	347	254	285	447	528	224	264	264	296	514	PT_G_REP_TIL_P1_BV510CD4-A-AlexaFluor700CD8-Asubset	9	PT_G	Non_melanoma	REP_TIL	C ovarii CDK12 mut	37	6	5.0294930888509	0.942990978961939	CD4+ EM HLA-DR+
234	449	288	256	496	556	250	334	251	328	549	PT_G_REP_TIL_P1_BV510CD4-A-AlexaFluor700CD8-Asubset	9	PT_G	Non_melanoma	REP_TIL	C ovarii CDK12 mut	11	6	5.54473804963582	3.72058751226043	CD4+ EM HLA-DR+
212	344	230	261	465	430	213	279	269	305	617	PT_G_REP_TIL_P1_BV510CD4-A-AlexaFluor700CD8-Asubset	9	PT_G	Non_melanoma	REP_TIL	C ovarii CDK12 mut	68	6	5.80978750718586	-3.73783800959015	CD4+ EM HLA-DR+
243	376	256	275	530	529	203	290	252	330	636	PT_G_REP_TIL_P1_BV510CD4-A-AlexaFluor700CD8-Asubset	9	PT_G	Non_melanoma	REP_TIL	C ovarii CDK12 mut	68	6	4.43607162965291	3.54888822675323	CD4+ EM HLA-DR+
211	508	238	339	575	595	216	271	261	305	728	PT_G_REP_TIL_P1_BV510CD4-A-AlexaFluor700CD8-Asubset	9	PT_G	Non_melanoma	REP_TIL	C ovarii CDK12 mut	56	6	4.37632298005574	5.4099064076004	CD4+ EM HLA-DR+
233	365	245	316	557	618	251	298	235	363	657	PT_G_REP_TIL_P1_BV510CD4-A-AlexaFluor700CD8-Asubset	9	PT_G	Non_melanoma	REP_TIL	C ovarii CDK12 mut	55	6	4.07357429994099	4.00104548574066	CD4+ EM HLA-DR+
264	317	271	293	527	598	210	309	240	336	619	PT_G_REP_TIL_P1_BV510CD4-A-AlexaFluor700CD8-Asubset	9	PT_G	Non_melanoma	REP_TIL	C ovarii CDK12 mut	55	6	3.97271036637776	3.38486244321441	CD4+ EM HLA-DR+
315	465	226	273	534	616	249	308	250	313	706	PT_G_REP_TIL_P1_BV510CD4-A-AlexaFluor700CD8-Asubset	9	PT_G	Non_melanoma	REP_TIL	C ovarii CDK12 mut	56	6	4.60539412034504	5.2778730595169	CD4+ EM HLA-DR+
253	446	258	291	488	580	223	224	245	323	541	PT_G_REP_TIL_P1_BV510CD4-A-AlexaFluor700CD8-Asubset	9	PT_G	Non_melanoma	REP_TIL	C ovarii CDK12 mut	10	6	5.81493782533162	3.45412947774505	CD4+ EM HLA-DR+
223	327	284	267	450	530	198	296	238	326	507	PT_G_REP_TIL_P1_BV510CD4-A-AlexaFluor700CD8-Asubset	9	PT_G	Non_melanoma	REP_TIL	C ovarii CDK12 mut	9	6	5.25044273866169	1.75884391904449	CD4+ EM HLA-DR+
217	336	260	262	524	526	188	308	233	384	540	PT_G_REP_TIL_P1_BV510CD4-A-AlexaFluor700CD8-Asubset	9	PT_G	Non_melanoma	REP_TIL	C ovarii CDK12 mut	67	6	4.71059631837361	2.57584287763214	CD4+ EM HLA-DR+
234	477	281	277	522	570	229	338	240	321	560	PT_G_REP_TIL_P1_BV510CD4-A-AlexaFluor700CD8-Asubset	9	PT_G	Non_melanoma	REP_TIL	C ovarii CDK12 mut	11	6	5.55548309815877	4.34272672772979	CD4+ EM HLA-DR+
248	443	251	315	484	587	221	280	237	354	575	PT_G_REP_TIL_P1_BV510CD4-A-AlexaFluor700CD8-Asubset	9	PT_G	Non_melanoma	REP_TIL	C ovarii CDK12 mut	26	6	5.41420435441487	3.6379907333908	CD4+ EM HLA-DR+
247	362	300	284	524	601	224	299	239	304	583	PT_G_REP_TIL_P1_BV510CD4-A-AlexaFluor700CD8-Asubset	9	PT_G	Non_melanoma	REP_TIL	C ovarii CDK12 mut	54	6	4.44388746751301	3.52743222356414	CD4+ EM HLA-DR+
266	456	285	285	577	578	239	324	248	314	654	PT_G_REP_TIL_P1_BV510CD4-A-AlexaFluor700CD8-Asubset	9	PT_G	Non_melanoma	REP_TIL	C ovarii CDK12 mut	41	6	4.47375893128865	4.91213228345489	CD4+ EM HLA-DR+
285	521	320	342	538	627	192	312	254	314	609	PT_G_REP_TIL_P1_BV510CD4-A-AlexaFluor700CD8-Asubset	9	PT_G	Non_melanoma	REP_TIL	C ovarii CDK12 mut	28	6	4.91289686692708	5.14938404203033	CD4+ EM HLA-DR+
112	487	296	316	514	515	183	284	235	405	547	PT_G_REP_TIL_P1_BV510CD4-A-AlexaFluor700CD8-Asubset	9	PT_G	Non_melanoma	REP_TIL	C ovarii CDK12 mut	26	6	5.17533564103596	3.81214668393707	CD4+ EM HLA-DR+
268	471	356	300	564	603	175	259	249	322	639	PT_G_REP_TIL_P1_BV510CD4-A-AlexaFluor700CD8-Asubset	9	PT_G	Non_melanoma	REP_TIL	C ovarii CDK12 mut	13	6	4.11996817124836	4.79925682187652	CD4+ EM HLA-DR+
269	442	283	300	543	497	183	270	291	326	713	PT_G_REP_TIL_P1_BV510CD4-A-AlexaFluor700CD8-Asubset	9	PT_G	Non_melanoma	REP_TIL	C ovarii CDK12 mut	56	6	4.28570103181355	4.6127815449295	CD4+ EM HLA-DR+
245	512	321	334	486	513	184	268	282	405	654	PT_G_REP_TIL_P1_BV510CD4-A-AlexaFluor700CD8-Asubset	9	PT_G	Non_melanoma	REP_TIL	C ovarii CDK12 mut	13	6	3.82134651673787	4.68539955258941	CD4+ EM HLA-DR+
217	364	259	302	523	618	210	327	253	339	611	PT_G_REP_TIL_P1_BV510CD4-A-AlexaFluor700CD8-Asubset	9	PT_G	Non_melanoma	REP_TIL	C ovarii CDK12 mut	54	6	4.32453751100056	3.6616358959732	CD4+ EM HLA-DR+
232	484	294	312	535	567	240	330	277	369	672	PT_G_REP_TIL_P1_BV510CD4-A-AlexaFluor700CD8-Asubset	9	PT_G	Non_melanoma	REP_TIL	C ovarii CDK12 mut	56	6	4.25010847581379	5.02620508313751	CD4+ EM HLA-DR+
280	491	256	270	532	573	246	286	307	378	468	PT_G_REP_TIL_P1_BV510CD4-A-AlexaFluor700CD8-Asubset	9	PT_G	Non_melanoma	REP_TIL	C ovarii CDK12 mut	11	6	5.87836193574421	3.70301987767791	CD4+ EM HLA-DR+
204	274	273	284	564	564	195	315	261	331	579	PT_G_REP_TIL_P1_BV510CD4-A-AlexaFluor700CD8-Asubset	9	PT_G	Non_melanoma	REP_TIL	C ovarii CDK12 mut	67	6	4.13832973969929	3.04410888791656	CD4+ EM HLA-DR+
245	498	308	259	570	559	256	367	268	326	625	PT_G_REP_TIL_P1_BV510CD4-A-AlexaFluor700CD8-Asubset	9	PT_G	Non_melanoma	REP_TIL	C ovarii CDK12 mut	27	6	4.84713243974202	5.0636921131668	CD4+ EM HLA-DR+
307	543	230	323	510	567	271	246	258	374	609	PT_G_REP_TIL_P1_BV510CD4-A-AlexaFluor700CD8-Asubset	9	PT_G	Non_melanoma	REP_TIL	C ovarii CDK12 mut	27	6	5.06987070573323	5.03082611203765	CD4+ EM HLA-DR+
275	487	329	290	518	526	220	297	248	380	574	PT_G_REP_TIL_P1_BV510CD4-A-AlexaFluor700CD8-Asubset	9	PT_G	Non_melanoma	REP_TIL	C ovarii CDK12 mut	26	6	5.01830839646809	4.32294942975616	CD4+ EM HLA-DR+
291	412	353	312	510	592	182	281	263	321	654	PT_G_REP_TIL_P1_BV510CD4-A-AlexaFluor700CD8-Asubset	9	PT_G	Non_melanoma	REP_TIL	C ovarii CDK12 mut	13	6	3.71040653718464	4.21678402066802	CD4+ EM HLA-DR+
245	374	343	301	561	628	194	316	262	338	576	PT_G_REP_TIL_P1_BV510CD4-A-AlexaFluor700CD8-Asubset	9	PT_G	Non_melanoma	REP_TIL	C ovarii CDK12 mut	54	6	4.36964010728352	3.83652283788299	CD4+ EM HLA-DR+
249	428	267	265	548	567	199	332	227	317	640	PT_G_REP_TIL_P1_BV510CD4-A-AlexaFluor700CD8-Asubset	9	PT_G	Non_melanoma	REP_TIL	C ovarii CDK12 mut	41	6	4.55254101289265	4.47178794980621	CD4+ EM HLA-DR+
298	482	341	315	508	552	205	310	269	482	495	PT_G_REP_TIL_P1_BV510CD4-A-AlexaFluor700CD8-Asubset	9	PT_G	Non_melanoma	REP_TIL	C ovarii CDK12 mut	176	27	1.93149327767842	3.85355856061553	CD4+ EM PD1+
234	429	291	297	528	562	199	334	245	332	593	PT_G_REP_TIL_P1_BV510CD4-A-AlexaFluor700CD8-Asubset	9	PT_G	Non_melanoma	REP_TIL	C ovarii CDK12 mut	41	6	4.92908596528523	4.04038669705962	CD4+ EM HLA-DR+
236	342	242	284	478	522	190	272	262	330	483	PT_G_REP_TIL_P1_BV510CD4-A-AlexaFluor700CD8-Asubset	9	PT_G	Non_melanoma	REP_TIL	C ovarii CDK12 mut	9	6	5.41763662827961	1.8534882271347	CD4+ EM HLA-DR+
245	428	300	308	481	555	232	293	257	299	529	PT_G_REP_TIL_P1_BV510CD4-A-AlexaFluor700CD8-Asubset	9	PT_G	Non_melanoma	REP_TIL	C ovarii CDK12 mut	10	6	5.61424850953572	3.21610071302032	CD4+ EM HLA-DR+
290	468	246	303	569	601	242	302	264	340	707	PT_G_REP_TIL_P1_BV510CD4-A-AlexaFluor700CD8-Asubset	9	PT_G	Non_melanoma	REP_TIL	C ovarii CDK12 mut	56	6	4.29745506776326	5.19212057233428	CD4+ EM HLA-DR+
231	432	247	317	502	588	216	287	289	356	634	PT_G_REP_TIL_P1_BV510CD4-A-AlexaFluor700CD8-Asubset	9	PT_G	Non_melanoma	REP_TIL	C ovarii CDK12 mut	40	6	4.61481260789387	4.17349960446929	CD4+ EM HLA-DR+
292	560	263	309	544	567	226	369	351	445	540	PT_G_REP_TIL_P1_BV510CD4-A-AlexaFluor700CD8-Asubset	9	PT_G	Non_melanoma	REP_TIL	C ovarii CDK12 mut	12	6	3.33294677270405	4.79879524350738	CD4+ EM HLA-DR+
298	526	261	330	588	602	235	273	268	317	729	PT_G_REP_TIL_P1_BV510CD4-A-AlexaFluor700CD8-Asubset	9	PT_G	Non_melanoma	REP_TIL	C ovarii CDK12 mut	14	6	4.38908314240925	5.59085228086089	CD4+ EM HLA-DR+
263	471	281	285	529	588	206	356	221	306	587	PT_G_REP_TIL_P1_BV510CD4-A-AlexaFluor700CD8-Asubset	9	PT_G	Non_melanoma	REP_TIL	C ovarii CDK12 mut	41	6	5.29893183244221	4.62900163770294	CD4+ EM HLA-DR+
267	505	321	302	569	641	175	325	256	296	674	PT_G_REP_TIL_P1_BV510CD4-A-AlexaFluor700CD8-Asubset	9	PT_G	Non_melanoma	REP_TIL	C ovarii CDK12 mut	28	6	4.37153553498738	5.25832988858795	CD4+ EM HLA-DR+
292	496	261	321	573	603	231	292	268	331	553	PT_G_REP_TIL_P1_BV510CD4-A-AlexaFluor700CD8-Asubset	9	PT_G	Non_melanoma	REP_TIL	C ovarii CDK12 mut	12	6	5.38733171952717	4.79817916989898	CD4+ EM HLA-DR+
299	469	307	310	582	650	223	347	250	327	563	PT_G_REP_TIL_P1_BV510CD4-A-AlexaFluor700CD8-Asubset	9	PT_G	Non_melanoma	REP_TIL	C ovarii CDK12 mut	12	6	4.8983576251363	4.94359113813018	CD4+ EM HLA-DR+
276	457	296	296	481	533	189	300	232	305	622	PT_G_REP_TIL_P1_BV510CD4-A-AlexaFluor700CD8-Asubset	9	PT_G	Non_melanoma	REP_TIL	C ovarii CDK12 mut	26	6	5.0696918917989	4.32267000318145	CD4+ EM HLA-DR+
251	548	238	344	525	607	201	235	247	321	590	PT_G_REP_TIL_P1_BV510CD4-A-AlexaFluor700CD8-Asubset	9	PT_G	Non_melanoma	REP_TIL	C ovarii CDK12 mut	27	6	5.26833700669758	4.97548915982818	CD4+ EM HLA-DR+
254	488	248	293	554	576	232	336	243	320	516	PT_G_REP_TIL_P1_BV510CD4-A-AlexaFluor700CD8-Asubset	9	PT_G	Non_melanoma	REP_TIL	C ovarii CDK12 mut	11	6	5.78260397447102	4.24263383985137	CD4+ EM HLA-DR+
259	343	252	283	583	626	252	331	259	338	628	PT_G_REP_TIL_P1_BV510CD4-A-AlexaFluor700CD8-Asubset	9	PT_G	Non_melanoma	REP_TIL	C ovarii CDK12 mut	55	6	4.02472757829182	3.81303407788848	CD4+ EM HLA-DR+
232	491	264	307	532	566	203	295	229	381	664	PT_G_REP_TIL_P1_BV510CD4-A-AlexaFluor700CD8-Asubset	9	PT_G	Non_melanoma	REP_TIL	C ovarii CDK12 mut	41	6	4.55830788148396	4.81997205854034	CD4+ EM HLA-DR+
215	415	262	292	497	479	210	272	273	600	516	PT_G_REP_TIL_P1_BV510CD4-A-AlexaFluor700CD8-Asubset	9	PT_G	Non_melanoma	REP_TIL	C ovarii CDK12 mut	176	27	2.03938102258198	3.9465468132553	CD4+ EM PD1+
226	363	318	289	503	537	192	298	261	310	525	PT_G_REP_TIL_P1_BV510CD4-A-AlexaFluor700CD8-Asubset	9	PT_G	Non_melanoma	REP_TIL	C ovarii CDK12 mut	9	6	4.99532389176838	2.82903220296478	CD4+ EM HLA-DR+
226	430	260	300	581	586	214	327	255	332	643	PT_G_REP_TIL_P1_BV510CD4-A-AlexaFluor700CD8-Asubset	9	PT_G	Non_melanoma	REP_TIL	C ovarii CDK12 mut	41	6	4.38282799256794	4.56266214490508	CD4+ EM HLA-DR+
253	431	242	256	488	501	215	294	250	338	499	PT_G_REP_TIL_P1_BV510CD4-A-AlexaFluor700CD8-Asubset	9	PT_G	Non_melanoma	REP_TIL	C ovarii CDK12 mut	10	6	5.84400677217	2.84639074445342	CD4+ EM HLA-DR+
252	424	238	276	518	584	232	308	272	318	498	PT_G_REP_TIL_P1_BV510CD4-A-AlexaFluor700CD8-Asubset	9	PT_G	Non_melanoma	REP_TIL	C ovarii CDK12 mut	11	6	5.62431835664265	3.22159530759429	CD4+ EM HLA-DR+
302	488	291	325	634	670	198	336	223	298	687	PT_G_REP_TIL_P1_BV510CD4-A-AlexaFluor700CD8-Asubset	9	PT_G	Non_melanoma	REP_TIL	C ovarii CDK12 mut	28	6	4.34532045854085	5.42497255445098	CD4+ EM HLA-DR+
279	381	296	282	594	599	204	351	222	296	678	PT_G_REP_TIL_P1_BV510CD4-A-AlexaFluor700CD8-Asubset	9	PT_G	Non_melanoma	REP_TIL	C ovarii CDK12 mut	55	6	3.93399357331746	4.46072389722442	CD4+ EM HLA-DR+
313	412	245	313	536	555	209	313	252	329	632	PT_G_REP_TIL_P1_BV510CD4-A-AlexaFluor700CD8-Asubset	9	PT_G	Non_melanoma	REP_TIL	C ovarii CDK12 mut	41	6	4.39431261552327	4.23802234769439	CD4+ EM HLA-DR+
242	465	269	285	494	556	185	319	266	300	574	PT_G_REP_TIL_P1_BV510CD4-A-AlexaFluor700CD8-Asubset	9	PT_G	Non_melanoma	REP_TIL	C ovarii CDK12 mut	11	6	5.5981981707906	3.84293868184661	CD4+ EM HLA-DR+
236	484	275	330	506	560	164	287	252	299	650	PT_G_REP_TIL_P1_BV510CD4-A-AlexaFluor700CD8-Asubset	9	PT_G	Non_melanoma	REP_TIL	C ovarii CDK12 mut	26	6	4.96259712708943	4.57911827207183	CD4+ EM HLA-DR+
234	518	223	300	557	598	261	310	271	321	605	PT_G_REP_TIL_P1_BV510CD4-A-AlexaFluor700CD8-Asubset	9	PT_G	Non_melanoma	REP_TIL	C ovarii CDK12 mut	27	6	5.2108280612325	5.21574594617462	CD4+ EM HLA-DR+
272	399	261	285	508	565	196	264	243	319	664	PT_G_REP_TIL_P1_BV510CD4-A-AlexaFluor700CD8-Asubset	9	PT_G	Non_melanoma	REP_TIL	C ovarii CDK12 mut	56	6	4.42074083817952	4.05833985448455	CD4+ EM HLA-DR+
263	305	261	277	521	593	201	281	254	310	522	PT_G_REP_TIL_P1_BV510CD4-A-AlexaFluor700CD8-Asubset	9	PT_G	Non_melanoma	REP_TIL	C ovarii CDK12 mut	67	6	4.78601240647786	2.49655987859344	CD4+ EM HLA-DR+
324	473	248	310	512	622	217	302	304	315	588	PT_G_REP_TIL_P1_BV510CD4-A-AlexaFluor700CD8-Asubset	9	PT_G	Non_melanoma	REP_TIL	C ovarii CDK12 mut	25	6	5.04397034181111	4.77941467404937	CD4+ EM HLA-DR+
304	484	321	303	571	583	228	306	256	478	699	PT_G_REP_TIL_P1_BV510CD4-A-AlexaFluor700CD8-Asubset	9	PT_G	Non_melanoma	REP_TIL	C ovarii CDK12 mut	178	27	2.57441663278096	5.07515527845001	CD4+ EM PD1+
319	516	294	340	574	638	171	308	252	329	740	PT_G_REP_TIL_P1_BV510CD4-A-AlexaFluor700CD8-Asubset	9	PT_G	Non_melanoma	REP_TIL	C ovarii CDK12 mut	14	6	4.17399763597004	5.54075243115997	CD4+ EM HLA-DR+
311	477	342	367	566	658	197	343	259	480	602	PT_G_REP_TIL_P1_BV510CD4-A-AlexaFluor700CD8-Asubset	9	PT_G	Non_melanoma	REP_TIL	C ovarii CDK12 mut	178	27	2.79392146600239	4.81846477628326	CD4+ EM PD1+
239	511	283	339	553	584	249	276	245	333	661	PT_G_REP_TIL_P1_BV510CD4-A-AlexaFluor700CD8-Asubset	9	PT_G	Non_melanoma	REP_TIL	C ovarii CDK12 mut	27	6	4.6934974147176	5.41016771436309	CD4+ EM HLA-DR+
233	359	253	308	521	553	229	288	271	345	514	PT_G_REP_TIL_P1_BV510CD4-A-AlexaFluor700CD8-Asubset	9	PT_G	Non_melanoma	REP_TIL	C ovarii CDK12 mut	9	6	5.23551916612141	2.70380236745452	CD4+ EM HLA-DR+
266	439	237	331	513	557	246	288	265	327	574	PT_G_REP_TIL_P1_BV510CD4-A-AlexaFluor700CD8-Asubset	9	PT_G	Non_melanoma	REP_TIL	C ovarii CDK12 mut	11	6	5.40619968904011	3.81729128003692	CD4+ EM HLA-DR+
271	468	295	328	586	665	202	343	242	289	656	PT_G_REP_TIL_P1_BV510CD4-A-AlexaFluor700CD8-Asubset	9	PT_G	Non_melanoma	REP_TIL	C ovarii CDK12 mut	28	6	4.55013679994099	5.17043354154205	CD4+ EM HLA-DR+
315	505	235	327	471	579	206	261	291	309	618	PT_G_REP_TIL_P1_BV510CD4-A-AlexaFluor700CD8-Asubset	9	PT_G	Non_melanoma	REP_TIL	C ovarii CDK12 mut	26	6	5.18644451631062	4.60433151364898	CD4+ EM HLA-DR+
248	510	348	340	590	592	224	332	376	334	762	PT_G_REP_TIL_P1_BV510CD4-A-AlexaFluor700CD8-Asubset	9	PT_G	Non_melanoma	REP_TIL	C ovarii CDK12 mut	14	6	3.98886942399495	5.43383266568755	CD4+ EM HLA-DR+
238	472	306	277	607	627	213	335	250	313	647	PT_G_REP_TIL_P1_BV510CD4-A-AlexaFluor700CD8-Asubset	9	PT_G	Non_melanoma	REP_TIL	C ovarii CDK12 mut	28	6	4.47978901399128	5.07471754193878	CD4+ EM HLA-DR+
235	518	279	334	546	698	212	323	273	315	594	PT_G_REP_TIL_P1_BV510CD4-A-AlexaFluor700CD8-Asubset	9	PT_G	Non_melanoma	REP_TIL	C ovarii CDK12 mut	28	6	4.9388964129781	5.07487537503814	CD4+ EM HLA-DR+
223	388	284	311	505	554	218	318	262	323	469	PT_G_REP_TIL_P1_BV510CD4-A-AlexaFluor700CD8-Asubset	9	PT_G	Non_melanoma	REP_TIL	C ovarii CDK12 mut	10	6	5.47192644608967	2.8032841885147	CD4+ EM HLA-DR+
279	547	278	348	569	597	256	314	269	362	568	PT_G_REP_TIL_P1_BV510CD4-A-AlexaFluor700CD8-Asubset	9	PT_G	Non_melanoma	REP_TIL	C ovarii CDK12 mut	12	6	5.20262932313435	5.08790733457183	CD4+ EM HLA-DR+
289	496	273	269	530	505	184	339	269	320	552	PT_G_REP_TIL_P1_BV510CD4-A-AlexaFluor700CD8-Asubset	9	PT_G	Non_melanoma	REP_TIL	C ovarii CDK12 mut	11	6	5.80669474137776	3.60902835965728	CD4+ EM HLA-DR+
391	321	252	280	329	398	217	207	286	308	352	PT_G_REP_TIL_P1_BV510CD4-A-AlexaFluor700CD8-Asubset	9	PT_G	Non_melanoma	REP_TIL	C ovarii CDK12 mut	90	13	2.10281729234212	-3.59625814318085	CD4+ EM
229	419	246	292	538	605	193	327	239	317	532	PT_G_REP_TIL_P1_BV510CD4-A-AlexaFluor700CD8-Asubset	9	PT_G	Non_melanoma	REP_TIL	C ovarii CDK12 mut	54	6	5.31853079331868	3.60503961682891	CD4+ EM HLA-DR+
192	320	240	258	465	509	203	303	239	318	441	PT_G_REP_TIL_P1_BV510CD4-A-AlexaFluor700CD8-Asubset	9	PT_G	Non_melanoma	REP_TIL	C ovarii CDK12 mut	23	7	4.92640137208455	1.19979288220977	CD4+ EM
325	473	275	313	497	565	200	303	260	320	560	PT_G_REP_TIL_P1_BV510CD4-A-AlexaFluor700CD8-Asubset	9	PT_G	Non_melanoma	REP_TIL	C ovarii CDK12 mut	12	6	5.32346558106892	4.30065252423858	CD4+ EM HLA-DR+
248	389	271	302	565	641	213	337	242	331	584	PT_G_REP_TIL_P1_BV510CD4-A-AlexaFluor700CD8-Asubset	9	PT_G	Non_melanoma	REP_TIL	C ovarii CDK12 mut	54	6	4.52727913392537	3.90696742177581	CD4+ EM HLA-DR+
260	453	380	319	575	593	215	329	260	328	674	PT_G_REP_TIL_P1_BV510CD4-A-AlexaFluor700CD8-Asubset	9	PT_G	Non_melanoma	REP_TIL	C ovarii CDK12 mut	13	6	3.84039091599934	4.96690084577178	CD4+ EM HLA-DR+
262	366	219	287	517	488	253	299	245	319	621	PT_G_REP_TIL_P1_BV510CD4-A-AlexaFluor700CD8-Asubset	9	PT_G	Non_melanoma	REP_TIL	C ovarii CDK12 mut	68	6	4.64340853227131	3.26028635144805	CD4+ EM HLA-DR+
333	424	258	299	524	646	169	302	287	303	593	PT_G_REP_TIL_P1_BV510CD4-A-AlexaFluor700CD8-Asubset	9	PT_G	Non_melanoma	REP_TIL	C ovarii CDK12 mut	25	6	4.3228247119283	4.0378554070053	CD4+ EM HLA-DR+
322	363	242	296	504	474	270	263	220	563	613	PT_G_REP_TIL_P1_BV510CD4-A-AlexaFluor700CD8-Asubset	9	PT_G	Non_melanoma	REP_TIL	C ovarii CDK12 mut	176	27	2.3628306342458	3.84938766599273	CD4+ EM PD1+
284	495	359	324	522	551	215	248	267	334	579	PT_G_REP_TIL_P1_BV510CD4-A-AlexaFluor700CD8-Asubset	9	PT_G	Non_melanoma	REP_TIL	C ovarii CDK12 mut	12	6	5.10504030717366	4.4295368397293	CD4+ EM HLA-DR+
247	403	297	311	497	502	211	306	321	367	589	PT_G_REP_TIL_P1_BV510CD4-A-AlexaFluor700CD8-Asubset	9	PT_G	Non_melanoma	REP_TIL	C ovarii CDK12 mut	9	6	4.8783085299825	3.61118843198394	CD4+ EM HLA-DR+
264	529	279	277	551	585	165	324	231	305	684	PT_G_REP_TIL_P1_BV510CD4-A-AlexaFluor700CD8-Asubset	9	PT_G	Non_melanoma	REP_TIL	C ovarii CDK12 mut	28	6	4.74267315400593	5.37258197904205	CD4+ EM HLA-DR+
239	508	268	331	575	614	277	386	281	332	615	PT_G_REP_TIL_P1_BV510CD4-A-AlexaFluor700CD8-Asubset	9	PT_G	Non_melanoma	REP_TIL	C ovarii CDK12 mut	27	6	4.97079109681599	5.33784916043853	CD4+ EM HLA-DR+
253	459	235	593	470	205	181	289	262	343	413	PT_G_REP_TIL_P1_BV510CD4-A-AlexaFluor700CD8-Asubset	9	PT_G	Non_melanoma	REP_TIL	C ovarii CDK12 mut	32	4	-6.12685943113811	3.70534207463836	CD8+ EM
398	499	302	337	604	591	234	326	261	348	695	PT_G_REP_TIL_P1_BV510CD4-A-AlexaFluor700CD8-Asubset	9	PT_G	Non_melanoma	REP_TIL	C ovarii CDK12 mut	14	6	4.13050865663044	5.47491790891265	CD4+ EM HLA-DR+
251	374	231	290	469	577	205	294	253	331	546	PT_G_REP_TIL_P1_BV510CD4-A-AlexaFluor700CD8-Asubset	9	PT_G	Non_melanoma	REP_TIL	C ovarii CDK12 mut	9	6	5.23297857774251	2.18436171651458	CD4+ EM HLA-DR+
232	345	316	282	521	519	183	283	259	331	616	PT_G_REP_TIL_P1_BV510CD4-A-AlexaFluor700CD8-Asubset	9	PT_G	Non_melanoma	REP_TIL	C ovarii CDK12 mut	68	6	4.47534203065388	3.29517104268646	CD4+ EM HLA-DR+
268	458	290	288	487	549	200	308	234	320	516	PT_G_REP_TIL_P1_BV510CD4-A-AlexaFluor700CD8-Asubset	9	PT_G	Non_melanoma	REP_TIL	C ovarii CDK12 mut	10	6	5.85752844346516	3.44293906331634	CD4+ EM HLA-DR+
234	436	232	336	547	582	230	313	269	338	620	PT_G_REP_TIL_P1_BV510CD4-A-AlexaFluor700CD8-Asubset	9	PT_G	Non_melanoma	REP_TIL	C ovarii CDK12 mut	41	6	4.72570681107991	4.41213466764068	CD4+ EM HLA-DR+
288	495	266	334	519	559	222	220	253	335	517	PT_G_REP_TIL_P1_BV510CD4-A-AlexaFluor700CD8-Asubset	9	PT_G	Non_melanoma	REP_TIL	C ovarii CDK12 mut	26	6	5.81147980226033	3.80874969602203	CD4+ EM HLA-DR+
214	371	248	292	499	581	180	288	260	351	499	PT_G_REP_TIL_P1_BV510CD4-A-AlexaFluor700CD8-Asubset	9	PT_G	Non_melanoma	REP_TIL	C ovarii CDK12 mut	9	6	5.3856623126363	2.60926463246917	CD4+ EM HLA-DR+
292	486	334	338	552	636	221	350	268	320	580	PT_G_REP_TIL_P1_BV510CD4-A-AlexaFluor700CD8-Asubset	9	PT_G	Non_melanoma	REP_TIL	C ovarii CDK12 mut	12	6	4.77660345567219	5.0227928364334	CD4+ EM HLA-DR+
303	533	318	290	572	587	244	371	269	306	715	PT_G_REP_TIL_P1_BV510CD4-A-AlexaFluor700CD8-Asubset	9	PT_G	Non_melanoma	REP_TIL	C ovarii CDK12 mut	14	6	4.34329533112996	5.65961124539947	CD4+ EM HLA-DR+
239	533	247	342	537	594	220	321	274	308	687	PT_G_REP_TIL_P1_BV510CD4-A-AlexaFluor700CD8-Asubset	9	PT_G	Non_melanoma	REP_TIL	C ovarii CDK12 mut	14	6	4.66978573335164	5.45820047498321	CD4+ EM HLA-DR+
292	539	290	289	532	569	240	365	279	344	721	PT_G_REP_TIL_P1_BV510CD4-A-AlexaFluor700CD8-Asubset	9	PT_G	Non_melanoma	REP_TIL	C ovarii CDK12 mut	14	6	4.42350887788289	5.59876157880401	CD4+ EM HLA-DR+
250	277	296	274	513	520	154	311	221	293	600	PT_G_REP_TIL_P1_BV510CD4-A-AlexaFluor700CD8-Asubset	9	PT_G	Non_melanoma	REP_TIL	C ovarii CDK12 mut	81	11	6.19423269761555	-3.739231566185	CD4+ EM
283	459	348	312	563	593	230	331	265	336	700	PT_G_REP_TIL_P1_BV510CD4-A-AlexaFluor700CD8-Asubset	9	PT_G	Non_melanoma	REP_TIL	C ovarii CDK12 mut	13	6	3.91352772248738	5.09692003369903	CD4+ EM HLA-DR+
254	265	261	279	537	554	160	313	241	298	584	PT_G_REP_TIL_P1_BV510CD4-A-AlexaFluor700CD8-Asubset	9	PT_G	Non_melanoma	REP_TIL	C ovarii CDK12 mut	67	6	6.27058577073567	-3.65399906992341	CD4+ EM HLA-DR+
256	481	320	279	558	496	248	302	248	320	630	PT_G_REP_TIL_P1_BV510CD4-A-AlexaFluor700CD8-Asubset	9	PT_G	Non_melanoma	REP_TIL	C ovarii CDK12 mut	41	6	4.57829546464436	4.74080803037261	CD4+ EM HLA-DR+
209	378	262	296	461	505	189	307	258	315	526	PT_G_REP_TIL_P1_BV510CD4-A-AlexaFluor700CD8-Asubset	9	PT_G	Non_melanoma	REP_TIL	C ovarii CDK12 mut	9	6	5.57425713075154	2.37679125905609	CD4+ EM HLA-DR+
263	468	252	325	506	615	214	265	255	311	566	PT_G_REP_TIL_P1_BV510CD4-A-AlexaFluor700CD8-Asubset	9	PT_G	Non_melanoma	REP_TIL	C ovarii CDK12 mut	11	6	5.50733780396931	4.05027200818633	CD4+ EM HLA-DR+
239	503	310	318	528	613	227	318	216	325	642	PT_G_REP_TIL_P1_BV510CD4-A-AlexaFluor700CD8-Asubset	9	PT_G	Non_melanoma	REP_TIL	C ovarii CDK12 mut	28	6	4.65505861772053	5.12488081098174	CD4+ EM HLA-DR+
218	449	261	277	444	530	211	301	262	321	489	PT_G_REP_TIL_P1_BV510CD4-A-AlexaFluor700CD8-Asubset	9	PT_G	Non_melanoma	REP_TIL	C ovarii CDK12 mut	10	6	5.93986343873494	2.77339579701995	CD4+ EM HLA-DR+
321	321	245	280	525	539	206	289	238	331	523	PT_G_REP_TIL_P1_BV510CD4-A-AlexaFluor700CD8-Asubset	9	PT_G	Non_melanoma	REP_TIL	C ovarii CDK12 mut	67	6	4.68519281877034	2.57952739835357	CD4+ EM HLA-DR+
271	491	334	332	591	618	185	315	246	314	653	PT_G_REP_TIL_P1_BV510CD4-A-AlexaFluor700CD8-Asubset	9	PT_G	Non_melanoma	REP_TIL	C ovarii CDK12 mut	28	6	4.27433609498494	5.2044882977066	CD4+ EM HLA-DR+
232	419	253	263	472	537	235	311	258	317	517	PT_G_REP_TIL_P1_BV510CD4-A-AlexaFluor700CD8-Asubset	9	PT_G	Non_melanoma	REP_TIL	C ovarii CDK12 mut	9	6	5.71828436387532	2.8510685169754	CD4+ EM HLA-DR+
273	488	296	309	481	540	196	294	253	313	489	PT_G_REP_TIL_P1_BV510CD4-A-AlexaFluor700CD8-Asubset	9	PT_G	Non_melanoma	REP_TIL	C ovarii CDK12 mut	10	6	5.91643166078084	3.39227654576873	CD4+ EM HLA-DR+
236	456	231	278	515	552	225	317	255	328	509	PT_G_REP_TIL_P1_BV510CD4-A-AlexaFluor700CD8-Asubset	9	PT_G	Non_melanoma	REP_TIL	C ovarii CDK12 mut	11	6	5.84607004655354	3.42997529149627	CD4+ EM HLA-DR+
238	512	241	297	560	608	267	355	201	353	644	PT_G_REP_TIL_P1_BV510CD4-A-AlexaFluor700CD8-Asubset	9	PT_G	Non_melanoma	REP_TIL	C ovarii CDK12 mut	27	6	4.92223143113606	5.27874376416778	CD4+ EM HLA-DR+
310	523	272	284	605	606	209	366	221	349	776	PT_G_REP_TIL_P1_BV510CD4-A-AlexaFluor700CD8-Asubset	9	PT_G	Non_melanoma	REP_TIL	C ovarii CDK12 mut	14	6	4.30367779267781	5.69945909619903	CD4+ EM HLA-DR+
278	422	303	278	538	591	172	303	252	358	628	PT_G_REP_TIL_P1_BV510CD4-A-AlexaFluor700CD8-Asubset	9	PT_G	Non_melanoma	REP_TIL	C ovarii CDK12 mut	41	6	4.36793350709431	4.25636627317046	CD4+ EM HLA-DR+
251	444	254	276	536	558	215	318	242	342	668	PT_G_REP_TIL_P1_BV510CD4-A-AlexaFluor700CD8-Asubset	9	PT_G	Non_melanoma	REP_TIL	C ovarii CDK12 mut	41	6	4.4744074298238	4.48297979474639	CD4+ EM HLA-DR+
280	473	259	336	539	584	203	290	274	470	599	PT_G_REP_TIL_P1_BV510CD4-A-AlexaFluor700CD8-Asubset	9	PT_G	Non_melanoma	REP_TIL	C ovarii CDK12 mut	176	27	3.21201824677937	4.63940813184356	CD4+ EM PD1+
274	412	288	277	533	602	234	313	270	372	546	PT_G_REP_TIL_P1_BV510CD4-A-AlexaFluor700CD8-Asubset	9	PT_G	Non_melanoma	REP_TIL	C ovarii CDK12 mut	54	6	4.74267887605183	3.69262530446624	CD4+ EM HLA-DR+
293	552	279	322	521	547	217	241	258	337	721	PT_G_REP_TIL_P1_BV510CD4-A-AlexaFluor700CD8-Asubset	9	PT_G	Non_melanoma	REP_TIL	C ovarii CDK12 mut	14	6	4.42864441407673	5.39408256650543	CD4+ EM HLA-DR+
241	290	285	272	467	560	164	312	252	293	589	PT_G_REP_TIL_P1_BV510CD4-A-AlexaFluor700CD8-Asubset	9	PT_G	Non_melanoma	REP_TIL	C ovarii CDK12 mut	81	11	4.40953325761311	2.54099228025054	CD4+ EM
245	443	252	286	403	538	193	311	265	387	392	PT_G_REP_TIL_P1_BV510CD4-A-AlexaFluor700CD8-Asubset	9	PT_G	Non_melanoma	REP_TIL	C ovarii CDK12 mut	23	7	3.44750833047383	0.501564970022196	CD4+ EM
237	485	261	256	481	562	181	304	254	296	575	PT_G_REP_TIL_P1_BV510CD4-A-AlexaFluor700CD8-Asubset	9	PT_G	Non_melanoma	REP_TIL	C ovarii CDK12 mut	11	6	5.61285900605671	3.97626068235015	CD4+ EM HLA-DR+
254	461	239	272	531	587	220	336	260	312	542	PT_G_REP_TIL_P1_BV510CD4-A-AlexaFluor700CD8-Asubset	9	PT_G	Non_melanoma	REP_TIL	C ovarii CDK12 mut	11	6	5.67403912080281	4.16406466603851	CD4+ EM HLA-DR+
239	515	264	288	580	594	260	357	251	319	502	PT_G_REP_TIL_P1_BV510CD4-A-AlexaFluor700CD8-Asubset	9	PT_G	Non_melanoma	REP_TIL	C ovarii CDK12 mut	11	6	5.79107594026082	4.35702612042999	CD4+ EM HLA-DR+
235	468	255	329	557	634	220	346	245	339	564	PT_G_REP_TIL_P1_BV510CD4-A-AlexaFluor700CD8-Asubset	9	PT_G	Non_melanoma	REP_TIL	C ovarii CDK12 mut	27	6	5.29578566087239	4.4510703289566	CD4+ EM HLA-DR+
276	535	242	423	572	575	259	367	256	320	639	PT_G_REP_TIL_P1_BV510CD4-A-AlexaFluor700CD8-Asubset	9	PT_G	Non_melanoma	REP_TIL	C ovarii CDK12 mut	14	6	4.77047943604939	5.57070209622955	CD4+ EM HLA-DR+
231	474	340	308	531	603	151	295	251	325	501	PT_G_REP_TIL_P1_BV510CD4-A-AlexaFluor700CD8-Asubset	9	PT_G	Non_melanoma	REP_TIL	C ovarii CDK12 mut	12	6	5.65502571595662	3.94271900296783	CD4+ EM HLA-DR+
304	508	292	342	593	653	208	327	271	316	539	PT_G_REP_TIL_P1_BV510CD4-A-AlexaFluor700CD8-Asubset	9	PT_G	Non_melanoma	REP_TIL	C ovarii CDK12 mut	12	6	5.18263649476521	5.03697349668121	CD4+ EM HLA-DR+
302	551	412	345	616	610	253	335	259	335	666	PT_G_REP_TIL_P1_BV510CD4-A-AlexaFluor700CD8-Asubset	9	PT_G	Non_melanoma	REP_TIL	C ovarii CDK12 mut	28	6	3.80442451966755	5.56951572537994	CD4+ EM HLA-DR+
291	421	283	261	483	561	187	335	240	368	411	PT_G_REP_TIL_P1_BV510CD4-A-AlexaFluor700CD8-Asubset	9	PT_G	Non_melanoma	REP_TIL	C ovarii CDK12 mut	10	6	3.37414717210286	0.827703496223444	CD4+ EM HLA-DR+
295	426	234	287	538	550	236	271	269	329	696	PT_G_REP_TIL_P1_BV510CD4-A-AlexaFluor700CD8-Asubset	9	PT_G	Non_melanoma	REP_TIL	C ovarii CDK12 mut	56	6	4.28805183900349	4.53692056775665	CD4+ EM HLA-DR+
267	449	256	341	557	581	222	310	255	398	681	PT_G_REP_TIL_P1_BV510CD4-A-AlexaFluor700CD8-Asubset	9	PT_G	Non_melanoma	REP_TIL	C ovarii CDK12 mut	56	6	4.08755039704793	4.7625880444107	CD4+ EM HLA-DR+
243	381	260	293	464	519	233	278	274	556	586	PT_G_REP_TIL_P1_BV510CD4-A-AlexaFluor700CD8-Asubset	9	PT_G	Non_melanoma	REP_TIL	C ovarii CDK12 mut	176	27	2.25158261788838	3.84516217351531	CD4+ EM PD1+
284	551	265	337	539	643	195	337	266	315	577	PT_G_REP_TIL_P1_BV510CD4-A-AlexaFluor700CD8-Asubset	9	PT_G	Non_melanoma	REP_TIL	C ovarii CDK12 mut	12	6	5.19742178452961	5.1303539478836	CD4+ EM HLA-DR+
332	499	280	321	551	583	241	329	283	327	661	PT_G_REP_TIL_P1_BV510CD4-A-AlexaFluor700CD8-Asubset	9	PT_G	Non_melanoma	REP_TIL	C ovarii CDK12 mut	14	6	4.55101751817219	5.41834642530059	CD4+ EM HLA-DR+
300	404	266	308	545	542	202	307	281	335	715	PT_G_REP_TIL_P1_BV510CD4-A-AlexaFluor700CD8-Asubset	9	PT_G	Non_melanoma	REP_TIL	C ovarii CDK12 mut	56	6	4.17647957337849	4.38392927289581	CD4+ EM HLA-DR+
261	494	266	317	577	581	222	344	239	328	655	PT_G_REP_TIL_P1_BV510CD4-A-AlexaFluor700CD8-Asubset	9	PT_G	Non_melanoma	REP_TIL	C ovarii CDK12 mut	28	6	4.6171395732259	5.25706245542144	CD4+ EM HLA-DR+
303	560	359	353	524	586	218	318	269	335	572	PT_G_REP_TIL_P1_BV510CD4-A-AlexaFluor700CD8-Asubset	9	PT_G	Non_melanoma	REP_TIL	C ovarii CDK12 mut	12	6	3.10037207139485	3.65868212819671	CD4+ EM HLA-DR+
272	492	248	679	568	185	246	349	304	549	627	PT_G_REP_TIL_P1_BV510CD4-A-AlexaFluor700CD8-Asubset	9	PT_G	Non_melanoma	REP_TIL	C ovarii CDK12 mut	1	1	-5.19549441801555	4.82268287778472	CD8+ EM PD-1+
257	385	227	320	561	592	243	277	243	338	584	PT_G_REP_TIL_P1_BV510CD4-A-AlexaFluor700CD8-Asubset	9	PT_G	Non_melanoma	REP_TIL	C ovarii CDK12 mut	54	6	4.61912083161824	3.76071455121612	CD4+ EM HLA-DR+
250	387	274	272	481	522	184	284	243	320	535	PT_G_REP_TIL_P1_BV510CD4-A-AlexaFluor700CD8-Asubset	9	PT_G	Non_melanoma	REP_TIL	C ovarii CDK12 mut	9	6	5.45055841935628	2.65109755635833	CD4+ EM HLA-DR+
290	443	307	272	478	572	210	302	384	333	555	PT_G_REP_TIL_P1_BV510CD4-A-AlexaFluor700CD8-Asubset	9	PT_G	Non_melanoma	REP_TIL	C ovarii CDK12 mut	151	23	-0.108441566100191	5.2381420338211	CD4+ EM HLA-DR+
298	449	240	265	521	595	244	323	217	326	547	PT_G_REP_TIL_P1_BV510CD4-A-AlexaFluor700CD8-Asubset	9	PT_G	Non_melanoma	REP_TIL	C ovarii CDK12 mut	11	6	5.37707733644002	4.13359429479217	CD4+ EM HLA-DR+
253	340	295	287	541	566	180	280	244	345	563	PT_G_REP_TIL_P1_BV510CD4-A-AlexaFluor700CD8-Asubset	9	PT_G	Non_melanoma	REP_TIL	C ovarii CDK12 mut	54	6	4.71941494477742	3.15322734952545	CD4+ EM HLA-DR+
233	538	265	293	475	578	185	246	285	475	651	PT_G_REP_TIL_P1_BV510CD4-A-AlexaFluor700CD8-Asubset	9	PT_G	Non_melanoma	REP_TIL	C ovarii CDK12 mut	26	6	3.30342411530964	4.67955305219268	CD4+ EM HLA-DR+
280	452	265	313	524	578	190	310	258	328	705	PT_G_REP_TIL_P1_BV510CD4-A-AlexaFluor700CD8-Asubset	9	PT_G	Non_melanoma	REP_TIL	C ovarii CDK12 mut	56	6	4.25754618180745	4.91588832975005	CD4+ EM HLA-DR+
287	587	222	271	558	608	272	306	293	311	636	PT_G_REP_TIL_P1_BV510CD4-A-AlexaFluor700CD8-Asubset	9	PT_G	Non_melanoma	REP_TIL	C ovarii CDK12 mut	27	6	5.03463768495076	5.47891285062408	CD4+ EM HLA-DR+
257	402	259	302	518	523	220	277	259	325	562	PT_G_REP_TIL_P1_BV510CD4-A-AlexaFluor700CD8-Asubset	9	PT_G	Non_melanoma	REP_TIL	C ovarii CDK12 mut	9	6	5.38619493974202	3.20637919545745	CD4+ EM HLA-DR+
257	539	210	256	543	595	262	335	230	300	632	PT_G_REP_TIL_P1_BV510CD4-A-AlexaFluor700CD8-Asubset	9	PT_G	Non_melanoma	REP_TIL	C ovarii CDK12 mut	27	6	5.06793856156819	5.46049501538848	CD4+ EM HLA-DR+
254	420	248	260	467	510	210	301	259	329	513	PT_G_REP_TIL_P1_BV510CD4-A-AlexaFluor700CD8-Asubset	9	PT_G	Non_melanoma	REP_TIL	C ovarii CDK12 mut	9	6	5.78198122514241	2.68603779912567	CD4+ EM HLA-DR+
261	512	328	305	559	535	199	335	267	344	574	PT_G_REP_TIL_P1_BV510CD4-A-AlexaFluor700CD8-Asubset	9	PT_G	Non_melanoma	REP_TIL	C ovarii CDK12 mut	12	6	5.17863058579915	4.55550720334625	CD4+ EM HLA-DR+
308	430	341	295	509	570	211	302	324	319	416	PT_G_REP_TIL_P1_BV510CD4-A-AlexaFluor700CD8-Asubset	9	PT_G	Non_melanoma	REP_TIL	C ovarii CDK12 mut	157	23	2.82182764543049	1.44155921578979	CD4+ EM HLA-DR+
253	412	356	322	521	641	217	288	308	312	625	PT_G_REP_TIL_P1_BV510CD4-A-AlexaFluor700CD8-Asubset	9	PT_G	Non_melanoma	REP_TIL	C ovarii CDK12 mut	137	23	3.55855440629475	3.41821910977935	CD4+ EM HLA-DR+
273	314	251	291	553	590	209	333	242	321	630	PT_G_REP_TIL_P1_BV510CD4-A-AlexaFluor700CD8-Asubset	9	PT_G	Non_melanoma	REP_TIL	C ovarii CDK12 mut	55	6	4.0000445796346	3.54432203412628	CD4+ EM HLA-DR+
267	475	273	344	544	630	180	295	232	294	531	PT_G_REP_TIL_P1_BV510CD4-A-AlexaFluor700CD8-Asubset	9	PT_G	Non_melanoma	REP_TIL	C ovarii CDK12 mut	12	6	5.39706825746052	4.47127678037261	CD4+ EM HLA-DR+
211	396	301	283	479	500	201	261	249	349	554	PT_G_REP_TIL_P1_BV510CD4-A-AlexaFluor700CD8-Asubset	9	PT_G	Non_melanoma	REP_TIL	C ovarii CDK12 mut	9	6	5.45008539689534	2.81396009564971	CD4+ EM HLA-DR+
267	418	268	301	549	604	211	355	259	363	724	PT_G_REP_TIL_P1_BV510CD4-A-AlexaFluor700CD8-Asubset	9	PT_G	Non_melanoma	REP_TIL	C ovarii CDK12 mut	56	6	4.01652454865925	4.78569032788848	CD4+ EM HLA-DR+
263	324	303	306	543	622	201	316	250	354	577	PT_G_REP_TIL_P1_BV510CD4-A-AlexaFluor700CD8-Asubset	9	PT_G	Non_melanoma	REP_TIL	C ovarii CDK12 mut	54	6	3.9879858447408	3.30026390195464	CD4+ EM HLA-DR+
328	501	336	269	527	583	306	305	336	317	629	PT_G_REP_TIL_P1_BV510CD4-A-AlexaFluor700CD8-Asubset	9	PT_G	Non_melanoma	REP_TIL	C ovarii CDK12 mut	152	24	3.33938455117695	4.25115062833404	CD4+ EM HLA-DR+
240	447	257	306	525	596	195	323	263	328	626	PT_G_REP_TIL_P1_BV510CD4-A-AlexaFluor700CD8-Asubset	9	PT_G	Non_melanoma	REP_TIL	C ovarii CDK12 mut	41	6	4.70975231660359	4.40609171033477	CD4+ EM HLA-DR+
226	481	315	302	546	553	195	273	244	323	549	PT_G_REP_TIL_P1_BV510CD4-A-AlexaFluor700CD8-Asubset	9	PT_G	Non_melanoma	REP_TIL	C ovarii CDK12 mut	12	6	5.50825428498738	3.99131610036468	CD4+ EM HLA-DR+
261	379	294	316	551	611	215	325	265	342	678	PT_G_REP_TIL_P1_BV510CD4-A-AlexaFluor700CD8-Asubset	9	PT_G	Non_melanoma	REP_TIL	C ovarii CDK12 mut	55	6	3.94661449922078	4.32603218198394	CD4+ EM HLA-DR+
293	473	256	302	545	597	205	264	330	333	574	PT_G_REP_TIL_P1_BV510CD4-A-AlexaFluor700CD8-Asubset	9	PT_G	Non_melanoma	REP_TIL	C ovarii CDK12 mut	12	6	5.21665215028279	4.63075401425933	CD4+ EM HLA-DR+
282	447	255	319	525	595	219	284	260	320	612	PT_G_REP_TIL_P1_BV510CD4-A-AlexaFluor700CD8-Asubset	9	PT_G	Non_melanoma	REP_TIL	C ovarii CDK12 mut	41	6	4.87068819535725	4.26992990613555	CD4+ EM HLA-DR+
291	473	332	332	547	582	203	288	251	328	596	PT_G_REP_TIL_P1_BV510CD4-A-AlexaFluor700CD8-Asubset	9	PT_G	Non_melanoma	REP_TIL	C ovarii CDK12 mut	12	6	4.74996304048054	4.54616167188262	CD4+ EM HLA-DR+
222	358	296	282	535	592	210	332	251	330	554	PT_G_REP_TIL_P1_BV510CD4-A-AlexaFluor700CD8-Asubset	9	PT_G	Non_melanoma	REP_TIL	C ovarii CDK12 mut	54	6	4.62453579438679	3.33317830205535	CD4+ EM HLA-DR+
293	446	312	322	542	574	224	279	242	372	530	PT_G_REP_TIL_P1_BV510CD4-A-AlexaFluor700CD8-Asubset	9	PT_G	Non_melanoma	REP_TIL	C ovarii CDK12 mut	12	6	5.26418423188679	3.92174460530853	CD4+ EM HLA-DR+
248	427	290	273	506	538	193	320	222	306	551	PT_G_REP_TIL_P1_BV510CD4-A-AlexaFluor700CD8-Asubset	9	PT_G	Non_melanoma	REP_TIL	C ovarii CDK12 mut	9	6	5.44665121568196	3.51276971936797	CD4+ EM HLA-DR+
338	513	237	322	461	600	269	285	275	329	650	PT_G_REP_TIL_P1_BV510CD4-A-AlexaFluor700CD8-Asubset	9	PT_G	Non_melanoma	REP_TIL	C ovarii CDK12 mut	39	6	4.06596922410481	2.96237280011749	CD4+ EM HLA-DR+
350	564	444	366	557	572	215	302	255	299	646	PT_G_REP_TIL_P1_BV510CD4-A-AlexaFluor700CD8-Asubset	9	PT_G	Non_melanoma	REP_TIL	C ovarii CDK12 mut	166	24	3.48430323136799	5.4271855557022	CD4+ EM HLA-DR+
287	476	237	288	543	589	235	328	243	311	489	PT_G_REP_TIL_P1_BV510CD4-A-AlexaFluor700CD8-Asubset	9	PT_G	Non_melanoma	REP_TIL	C ovarii CDK12 mut	11	6	5.83216881288044	4.03494431615447	CD4+ EM HLA-DR+
268	444	351	293	488	539	166	320	244	614	539	PT_G_REP_TIL_P1_BV510CD4-A-AlexaFluor700CD8-Asubset	9	PT_G	Non_melanoma	REP_TIL	C ovarii CDK12 mut	176	27	2.02197122109883	4.27778532147979	CD4+ EM PD1+
340	531	244	260	496	588	254	335	258	318	600	PT_G_REP_TIL_P1_BV510CD4-A-AlexaFluor700CD8-Asubset	9	PT_G	Non_melanoma	REP_TIL	C ovarii CDK12 mut	27	6	5.06815266145222	5.27673341870879	CD4+ EM HLA-DR+
273	451	355	312	562	626	192	305	253	337	635	PT_G_REP_TIL_P1_BV510CD4-A-AlexaFluor700CD8-Asubset	9	PT_G	Non_melanoma	REP_TIL	C ovarii CDK12 mut	28	6	4.08301281465046	4.79236080289459	CD4+ EM HLA-DR+
268	535	269	340	558	601	218	277	262	346	711	PT_G_REP_TIL_P1_BV510CD4-A-AlexaFluor700CD8-Asubset	9	PT_G	Non_melanoma	REP_TIL	C ovarii CDK12 mut	14	6	4.39476084245198	5.53092910886382	CD4+ EM HLA-DR+
251	497	250	310	539	601	228	289	391	311	656	PT_G_REP_TIL_P1_BV510CD4-A-AlexaFluor700CD8-Asubset	9	PT_G	Non_melanoma	REP_TIL	C ovarii CDK12 mut	27	6	4.29712223542683	4.83841850400543	CD4+ EM HLA-DR+
261	435	364	297	526	557	233	281	285	614	610	PT_G_REP_TIL_P1_BV510CD4-A-AlexaFluor700CD8-Asubset	9	PT_G	Non_melanoma	REP_TIL	C ovarii CDK12 mut	191	27	2.08011722100728	4.87032272458648	CD4+ EM PD1+
260	433	235	306	453	522	239	234	239	330	493	PT_G_REP_TIL_P1_BV510CD4-A-AlexaFluor700CD8-Asubset	9	PT_G	Non_melanoma	REP_TIL	C ovarii CDK12 mut	10	6	5.85962795747273	2.73143126607513	CD4+ EM HLA-DR+
252	469	271	310	501	596	176	294	244	288	560	PT_G_REP_TIL_P1_BV510CD4-A-AlexaFluor700CD8-Asubset	9	PT_G	Non_melanoma	REP_TIL	C ovarii CDK12 mut	11	6	5.47317242158406	4.19894744992828	CD4+ EM HLA-DR+
225	434	324	271	489	618	226	340	330	330	669	PT_G_REP_TIL_P1_BV510CD4-A-AlexaFluor700CD8-Asubset	9	PT_G	Non_melanoma	REP_TIL	C ovarii CDK12 mut	56	6	4.08790516389363	4.45142747998809	CD4+ EM HLA-DR+
246	397	343	287	488	543	224	270	264	318	589	PT_G_REP_TIL_P1_BV510CD4-A-AlexaFluor700CD8-Asubset	9	PT_G	Non_melanoma	REP_TIL	C ovarii CDK12 mut	137	23	3.66331505311482	2.92574002385711	CD4+ EM HLA-DR+
226	372	291	286	527	533	228	278	238	320	574	PT_G_REP_TIL_P1_BV510CD4-A-AlexaFluor700CD8-Asubset	9	PT_G	Non_melanoma	REP_TIL	C ovarii CDK12 mut	9	6	4.960302109847	3.26738454938506	CD4+ EM HLA-DR+
250	433	300	308	447	528	171	257	243	348	462	PT_G_REP_TIL_P1_BV510CD4-A-AlexaFluor700CD8-Asubset	9	PT_G	Non_melanoma	REP_TIL	C ovarii CDK12 mut	10	6	5.83574985993855	2.85196854711151	CD4+ EM HLA-DR+
273	493	234	302	597	662	274	399	239	469	667	PT_G_REP_TIL_P1_BV510CD4-A-AlexaFluor700CD8-Asubset	9	PT_G	Non_melanoma	REP_TIL	C ovarii CDK12 mut	14	6	3.2724506808614	4.93802263379669	CD4+ EM HLA-DR+
269	436	279	321	535	618	218	278	281	284	701	PT_G_REP_TIL_P1_BV510CD4-A-AlexaFluor700CD8-Asubset	9	PT_G	Non_melanoma	REP_TIL	C ovarii CDK12 mut	56	6	4.19879126084797	4.81458665967559	CD4+ EM HLA-DR+
249	402	236	302	531	535	227	295	240	329	601	PT_G_REP_TIL_P1_BV510CD4-A-AlexaFluor700CD8-Asubset	9	PT_G	Non_melanoma	REP_TIL	C ovarii CDK12 mut	41	6	4.96352505219929	3.61747862935638	CD4+ EM HLA-DR+
242	463	251	299	628	601	254	362	246	460	672	PT_G_REP_TIL_P1_BV510CD4-A-AlexaFluor700CD8-Asubset	9	PT_G	Non_melanoma	REP_TIL	C ovarii CDK12 mut	42	6	3.28597282899373	4.8595757687149	CD4+ EM HLA-DR+
235	481	250	326	463	541	172	240	243	378	563	PT_G_REP_TIL_P1_BV510CD4-A-AlexaFluor700CD8-Asubset	9	PT_G	Non_melanoma	REP_TIL	C ovarii CDK12 mut	26	6	5.5353205157613	3.87392665982818	CD4+ EM HLA-DR+
250	413	318	314	569	603	260	314	291	328	627	PT_G_REP_TIL_P1_BV510CD4-A-AlexaFluor700CD8-Asubset	9	PT_G	Non_melanoma	REP_TIL	C ovarii CDK12 mut	42	6	4.20794605744832	4.48758699536895	CD4+ EM HLA-DR+
257	387	276	283	590	628	234	324	258	320	604	PT_G_REP_TIL_P1_BV510CD4-A-AlexaFluor700CD8-Asubset	9	PT_G	Non_melanoma	REP_TIL	C ovarii CDK12 mut	42	6	4.29124617112629	4.20615865827178	CD4+ EM HLA-DR+
214	479	304	279	579	619	243	361	248	333	639	PT_G_REP_TIL_P1_BV510CD4-A-AlexaFluor700CD8-Asubset	9	PT_G	Non_melanoma	REP_TIL	C ovarii CDK12 mut	28	6	4.49930595887654	5.01725961804962	CD4+ EM HLA-DR+
245	271	245	271	511	543	191	308	242	301	528	PT_G_REP_TIL_P1_BV510CD4-A-AlexaFluor700CD8-Asubset	9	PT_G	Non_melanoma	REP_TIL	C ovarii CDK12 mut	67	6	4.7419764949178	2.16035713792419	CD4+ EM HLA-DR+
235	410	274	302	552	614	180	312	280	435	643	PT_G_REP_TIL_P1_BV510CD4-A-AlexaFluor700CD8-Asubset	9	PT_G	Non_melanoma	REP_TIL	C ovarii CDK12 mut	56	6	3.63789343369954	4.27927925229644	CD4+ EM HLA-DR+
254	415	241	319	530	549	210	303	244	410	571	PT_G_REP_TIL_P1_BV510CD4-A-AlexaFluor700CD8-Asubset	9	PT_G	Non_melanoma	REP_TIL	C ovarii CDK12 mut	54	6	3.80245232118123	3.83037664533233	CD4+ EM HLA-DR+
247	447	274	311	550	556	175	269	287	327	652	PT_G_REP_TIL_P1_BV510CD4-A-AlexaFluor700CD8-Asubset	9	PT_G	Non_melanoma	REP_TIL	C ovarii CDK12 mut	41	6	4.54757332337849	4.53262283444976	CD4+ EM HLA-DR+
230	485	331	282	504	533	212	271	263	343	638	PT_G_REP_TIL_P1_BV510CD4-A-AlexaFluor700CD8-Asubset	9	PT_G	Non_melanoma	REP_TIL	C ovarii CDK12 mut	26	6	4.88654493821614	4.38978149533843	CD4+ EM HLA-DR+
289	458	290	287	507	565	202	306	232	320	597	PT_G_REP_TIL_P1_BV510CD4-A-AlexaFluor700CD8-Asubset	9	PT_G	Non_melanoma	REP_TIL	C ovarii CDK12 mut	41	6	5.21504807008259	4.24295141339874	CD4+ EM HLA-DR+
271	423	362	297	533	622	214	291	259	315	617	PT_G_REP_TIL_P1_BV510CD4-A-AlexaFluor700CD8-Asubset	9	PT_G	Non_melanoma	REP_TIL	C ovarii CDK12 mut	137	23	3.72056364549153	4.0100679600296	CD4+ EM HLA-DR+
228	340	272	279	518	565	213	312	370	289	669	PT_G_REP_TIL_P1_BV510CD4-A-AlexaFluor700CD8-Asubset	9	PT_G	Non_melanoma	REP_TIL	C ovarii CDK12 mut	68	6	3.93576788438313	3.60369326711273	CD4+ EM HLA-DR+
207	461	251	324	555	630	209	327	232	323	597	PT_G_REP_TIL_P1_BV510CD4-A-AlexaFluor700CD8-Asubset	9	PT_G	Non_melanoma	REP_TIL	C ovarii CDK12 mut	41	6	5.1222312404012	4.50969411969756	CD4+ EM HLA-DR+
352	446	365	312	471	487	167	327	262	293	609	PT_G_REP_TIL_P1_BV510CD4-A-AlexaFluor700CD8-Asubset	9	PT_G	Non_melanoma	REP_TIL	C ovarii CDK12 mut	151	23	4.7703983737325	4.12970091939544	CD4+ EM HLA-DR+
287	456	330	298	548	602	271	350	349	403	652	PT_G_REP_TIL_P1_BV510CD4-A-AlexaFluor700CD8-Asubset	9	PT_G	Non_melanoma	REP_TIL	C ovarii CDK12 mut	13	6	3.79622005952351	4.8422098362503	CD4+ EM HLA-DR+
304	482	348	322	506	598	222	305	262	322	598	PT_G_REP_TIL_P1_BV510CD4-A-AlexaFluor700CD8-Asubset	9	PT_G	Non_melanoma	REP_TIL	C ovarii CDK12 mut	12	6	4.68168329728596	4.35341455579376	CD4+ EM HLA-DR+
222	270	263	270	460	554	202	298	262	318	475	PT_G_REP_TIL_P1_BV510CD4-A-AlexaFluor700CD8-Asubset	9	PT_G	Non_melanoma	REP_TIL	C ovarii CDK12 mut	66	6	4.75247215760701	1.41066767812347	CD4+ EM HLA-DR+
255	427	277	318	565	620	215	315	255	316	608	PT_G_REP_TIL_P1_BV510CD4-A-AlexaFluor700CD8-Asubset	9	PT_G	Non_melanoma	REP_TIL	C ovarii CDK12 mut	42	6	4.60964416993611	4.41611768842315	CD4+ EM HLA-DR+
259	437	298	285	546	621	251	337	243	343	628	PT_G_REP_TIL_P1_BV510CD4-A-AlexaFluor700CD8-Asubset	9	PT_G	Non_melanoma	REP_TIL	C ovarii CDK12 mut	42	6	4.50106310380452	4.74087621808624	CD4+ EM HLA-DR+
303	564	287	384	629	685	256	330	265	347	732	PT_G_REP_TIL_P1_BV510CD4-A-AlexaFluor700CD8-Asubset	9	PT_G	Non_melanoma	REP_TIL	C ovarii CDK12 mut	14	6	4.30984043611043	5.76546146512603	CD4+ EM HLA-DR+
258	441	316	297	446	569	182	277	266	305	549	PT_G_REP_TIL_P1_BV510CD4-A-AlexaFluor700CD8-Asubset	9	PT_G	Non_melanoma	REP_TIL	C ovarii CDK12 mut	10	6	5.47334932816975	3.35470273137664	CD4+ EM HLA-DR+
238	429	251	259	581	572	241	343	230	300	634	PT_G_REP_TIL_P1_BV510CD4-A-AlexaFluor700CD8-Asubset	9	PT_G	Non_melanoma	REP_TIL	C ovarii CDK12 mut	41	6	4.46018242372029	4.3529348576126	CD4+ EM HLA-DR+
244	476	351	326	510	615	203	325	265	311	612	PT_G_REP_TIL_P1_BV510CD4-A-AlexaFluor700CD8-Asubset	9	PT_G	Non_melanoma	REP_TIL	C ovarii CDK12 mut	12	6	4.62363075746052	4.56321384549712	CD4+ EM HLA-DR+
250	455	292	317	541	637	211	326	343	333	627	PT_G_REP_TIL_P1_BV510CD4-A-AlexaFluor700CD8-Asubset	9	PT_G	Non_melanoma	REP_TIL	C ovarii CDK12 mut	27	6	4.40161108506672	4.52403833509063	CD4+ EM HLA-DR+
276	333	267	295	540	530	210	284	264	332	609	PT_G_REP_TIL_P1_BV510CD4-A-AlexaFluor700CD8-Asubset	9	PT_G	Non_melanoma	REP_TIL	C ovarii CDK12 mut	68	6	4.26449846757405	3.34786178708648	CD4+ EM HLA-DR+
246	485	268	305	503	552	213	287	248	301	473	PT_G_REP_TIL_P1_BV510CD4-A-AlexaFluor700CD8-Asubset	9	PT_G	Non_melanoma	REP_TIL	C ovarii CDK12 mut	10	6	6.01853060258381	3.34660627484893	CD4+ EM HLA-DR+
252	375	274	294	514	546	199	277	244	330	603	PT_G_REP_TIL_P1_BV510CD4-A-AlexaFluor700CD8-Asubset	9	PT_G	Non_melanoma	REP_TIL	C ovarii CDK12 mut	68	6	4.76732086671345	3.38560487866973	CD4+ EM HLA-DR+
247	319	267	295	503	603	163	276	240	312	495	PT_G_REP_TIL_P1_BV510CD4-A-AlexaFluor700CD8-Asubset	9	PT_G	Non_melanoma	REP_TIL	C ovarii CDK12 mut	67	6	4.93625521195881	2.51040579915618	CD4+ EM HLA-DR+
266	518	275	244	531	540	241	314	266	332	549	PT_G_REP_TIL_P1_BV510CD4-A-AlexaFluor700CD8-Asubset	9	PT_G	Non_melanoma	REP_TIL	C ovarii CDK12 mut	11	6	5.65300631059163	4.37562181592559	CD4+ EM HLA-DR+
282	567	339	372	542	608	205	291	257	356	637	PT_G_REP_TIL_P1_BV510CD4-A-AlexaFluor700CD8-Asubset	9	PT_G	Non_melanoma	REP_TIL	C ovarii CDK12 mut	28	6	4.37478565705769	5.54315950513458	CD4+ EM HLA-DR+
218	449	240	267	540	562	226	328	239	303	657	PT_G_REP_TIL_P1_BV510CD4-A-AlexaFluor700CD8-Asubset	9	PT_G	Non_melanoma	REP_TIL	C ovarii CDK12 mut	41	6	4.54862713349812	4.49856950879669	CD4+ EM HLA-DR+
251	422	256	287	522	624	207	324	329	339	593	PT_G_REP_TIL_P1_BV510CD4-A-AlexaFluor700CD8-Asubset	9	PT_G	Non_melanoma	REP_TIL	C ovarii CDK12 mut	40	6	4.68278288377278	4.15183426976775	CD4+ EM HLA-DR+
275	312	415	316	576	629	234	348	245	319	609	PT_G_REP_TIL_P1_BV510CD4-A-AlexaFluor700CD8-Asubset	9	PT_G	Non_melanoma	REP_TIL	C ovarii CDK12 mut	55	6	2.13735246194356	3.13654424787139	CD4+ EM HLA-DR+
219	340	343	273	528	567	198	331	262	492	561	PT_G_REP_TIL_P1_BV510CD4-A-AlexaFluor700CD8-Asubset	9	PT_G	Non_melanoma	REP_TIL	C ovarii CDK12 mut	176	27	1.78935884965413	3.38007619023895	CD4+ EM PD1+
270	447	299	325	589	613	218	331	232	317	613	PT_G_REP_TIL_P1_BV510CD4-A-AlexaFluor700CD8-Asubset	9	PT_G	Non_melanoma	REP_TIL	C ovarii CDK12 mut	42	6	4.70553612245076	4.69209243894195	CD4+ EM HLA-DR+
238	379	244	286	545	535	235	315	284	460	592	PT_G_REP_TIL_P1_BV510CD4-A-AlexaFluor700CD8-Asubset	9	PT_G	Non_melanoma	REP_TIL	C ovarii CDK12 mut	176	27	3.11554216874592	3.75929691434478	CD4+ EM PD1+
254	413	289	277	446	551	178	306	259	327	406	PT_G_REP_TIL_P1_BV510CD4-A-AlexaFluor700CD8-Asubset	9	PT_G	Non_melanoma	REP_TIL	C ovarii CDK12 mut	23	7	3.49696564210408	0.592706283336633	CD4+ EM
272	495	236	327	526	665	245	323	277	380	685	PT_G_REP_TIL_P1_BV510CD4-A-AlexaFluor700CD8-Asubset	9	PT_G	Non_melanoma	REP_TIL	C ovarii CDK12 mut	14	6	4.46109699738972	5.15915395856475	CD4+ EM HLA-DR+
276	451	248	327	510	590	197	253	250	310	576	PT_G_REP_TIL_P1_BV510CD4-A-AlexaFluor700CD8-Asubset	9	PT_G	Non_melanoma	REP_TIL	C ovarii CDK12 mut	26	6	5.42061590684407	4.24261572003936	CD4+ EM HLA-DR+
413	421	327	300	577	639	213	298	249	336	635	PT_G_REP_TIL_P1_BV510CD4-A-AlexaFluor700CD8-Asubset	9	PT_G	Non_melanoma	REP_TIL	C ovarii CDK12 mut	152	24	2.98317431939595	4.69477750897979	CD4+ EM HLA-DR+
271	434	292	302	527	504	208	301	263	611	583	PT_G_REP_TIL_P1_BV510CD4-A-AlexaFluor700CD8-Asubset	9	PT_G	Non_melanoma	REP_TIL	C ovarii CDK12 mut	176	27	2.13689517510884	4.32213737607574	CD4+ EM PD1+
270	447	474	284	471	569	276	364	235	339	632	PT_G_REP_TIL_P1_BV510CD4-A-AlexaFluor700CD8-Asubset	9	PT_G	Non_melanoma	REP_TIL	C ovarii CDK12 mut	136	23	1.93963264955037	2.73567392469024	CD4+ EM HLA-DR+
233	390	250	298	554	595	234	311	245	394	552	PT_G_REP_TIL_P1_BV510CD4-A-AlexaFluor700CD8-Asubset	9	PT_G	Non_melanoma	REP_TIL	C ovarii CDK12 mut	54	6	4.27894854081624	3.73555328488922	CD4+ EM HLA-DR+
217	473	302	320	528	565	232	313	319	327	473	PT_G_REP_TIL_P1_BV510CD4-A-AlexaFluor700CD8-Asubset	9	PT_G	Non_melanoma	REP_TIL	C ovarii CDK12 mut	10	6	5.83091616166585	3.80898716092681	CD4+ EM HLA-DR+
235	521	342	269	593	621	250	359	292	309	526	PT_G_REP_TIL_P1_BV510CD4-A-AlexaFluor700CD8-Asubset	9	PT_G	Non_melanoma	REP_TIL	C ovarii CDK12 mut	12	6	5.36808323396199	4.64976122022247	CD4+ EM HLA-DR+
289	429	346	297	529	494	204	272	259	410	689	PT_G_REP_TIL_P1_BV510CD4-A-AlexaFluor700CD8-Asubset	9	PT_G	Non_melanoma	REP_TIL	C ovarii CDK12 mut	13	6	1.70809506906025	4.37005521894073	CD4+ EM HLA-DR+
264	545	326	284	599	627	258	361	305	324	693	PT_G_REP_TIL_P1_BV510CD4-A-AlexaFluor700CD8-Asubset	9	PT_G	Non_melanoma	REP_TIL	C ovarii CDK12 mut	14	6	4.4123489810323	5.65606596112823	CD4+ EM HLA-DR+
259	470	284	327	520	557	205	277	241	320	640	PT_G_REP_TIL_P1_BV510CD4-A-AlexaFluor700CD8-Asubset	9	PT_G	Non_melanoma	REP_TIL	C ovarii CDK12 mut	26	6	4.8127510501241	4.5970139706192	CD4+ EM HLA-DR+
309	485	495	339	489	614	238	252	287	342	690	PT_G_REP_TIL_P1_BV510CD4-A-AlexaFluor700CD8-Asubset	9	PT_G	Non_melanoma	REP_TIL	C ovarii CDK12 mut	166	24	2.14777230752461	4.25533487439727	CD4+ EM HLA-DR+
215	400	259	275	387	476	223	264	249	371	453	PT_G_REP_TIL_P1_BV510CD4-A-AlexaFluor700CD8-Asubset	9	PT_G	Non_melanoma	REP_TIL	C ovarii CDK12 mut	23	7	5.06193804276936	0.363764902359003	CD4+ EM
331	404	221	312	571	607	282	276	277	351	695	PT_G_REP_TIL_P1_BV510CD4-A-AlexaFluor700CD8-Asubset	9	PT_G	Non_melanoma	REP_TIL	C ovarii CDK12 mut	56	6	3.98555206788533	4.23346092343902	CD4+ EM HLA-DR+
217	438	249	287	531	605	252	344	239	317	512	PT_G_REP_TIL_P1_BV510CD4-A-AlexaFluor700CD8-Asubset	9	PT_G	Non_melanoma	REP_TIL	C ovarii CDK12 mut	11	6	5.55319141877644	3.78267981649017	CD4+ EM HLA-DR+
237	511	252	326	512	595	227	283	256	363	697	PT_G_REP_TIL_P1_BV510CD4-A-AlexaFluor700CD8-Asubset	9	PT_G	Non_melanoma	REP_TIL	C ovarii CDK12 mut	14	6	4.55552172196858	5.2942509853897	CD4+ EM HLA-DR+
290	452	337	306	585	595	181	316	260	324	664	PT_G_REP_TIL_P1_BV510CD4-A-AlexaFluor700CD8-Asubset	9	PT_G	Non_melanoma	REP_TIL	C ovarii CDK12 mut	28	6	4.15033697618001	5.03987791181182	CD4+ EM HLA-DR+
262	493	282	309	535	590	196	271	234	310	730	PT_G_REP_TIL_P1_BV510CD4-A-AlexaFluor700CD8-Asubset	9	PT_G	Non_melanoma	REP_TIL	C ovarii CDK12 mut	56	6	4.30636238587849	5.28725340009307	CD4+ EM HLA-DR+
278	456	339	293	456	534	196	304	247	514	548	PT_G_REP_TIL_P1_BV510CD4-A-AlexaFluor700CD8-Asubset	9	PT_G	Non_melanoma	REP_TIL	C ovarii CDK12 mut	176	27	2.14716648591511	3.8955693447647	CD4+ EM PD1+
243	412	290	272	600	599	231	361	255	319	629	PT_G_REP_TIL_P1_BV510CD4-A-AlexaFluor700CD8-Asubset	9	PT_G	Non_melanoma	REP_TIL	C ovarii CDK12 mut	42	6	4.30606579316609	4.4308386051712	CD4+ EM HLA-DR+
246	388	305	281	547	590	233	306	265	337	595	PT_G_REP_TIL_P1_BV510CD4-A-AlexaFluor700CD8-Asubset	9	PT_G	Non_melanoma	REP_TIL	C ovarii CDK12 mut	54	6	4.34764170182698	3.87159206510162	CD4+ EM HLA-DR+
315	450	281	336	603	667	191	381	237	320	624	PT_G_REP_TIL_P1_BV510CD4-A-AlexaFluor700CD8-Asubset	9	PT_G	Non_melanoma	REP_TIL	C ovarii CDK12 mut	42	6	4.60983919633381	5.00866891980743	CD4+ EM HLA-DR+
277	295	233	278	528	588	236	291	239	325	708	PT_G_REP_TIL_P1_BV510CD4-A-AlexaFluor700CD8-Asubset	9	PT_G	Non_melanoma	REP_TIL	C ovarii CDK12 mut	55	6	3.81569027436726	3.57622387052154	CD4+ EM HLA-DR+
321	512	265	324	559	583	188	247	242	292	678	PT_G_REP_TIL_P1_BV510CD4-A-AlexaFluor700CD8-Asubset	9	PT_G	Non_melanoma	REP_TIL	C ovarii CDK12 mut	14	6	4.49267935288899	5.41138651013946	CD4+ EM HLA-DR+
250	422	308	289	558	589	191	316	230	366	672	PT_G_REP_TIL_P1_BV510CD4-A-AlexaFluor700CD8-Asubset	9	PT_G	Non_melanoma	REP_TIL	C ovarii CDK12 mut	56	6	4.06693720353596	4.60239650846099	CD4+ EM HLA-DR+
332	389	297	295	592	644	217	369	227	309	645	PT_G_REP_TIL_P1_BV510CD4-A-AlexaFluor700CD8-Asubset	9	PT_G	Non_melanoma	REP_TIL	C ovarii CDK12 mut	42	6	4.24759220612996	4.61563303113555	CD4+ EM HLA-DR+
250	453	288	326	523	606	227	283	265	332	607	PT_G_REP_TIL_P1_BV510CD4-A-AlexaFluor700CD8-Asubset	9	PT_G	Non_melanoma	REP_TIL	C ovarii CDK12 mut	41	6	4.92144321931355	4.26585867047881	CD4+ EM HLA-DR+
279	473	267	248	590	616	255	341	292	325	506	PT_G_REP_TIL_P1_BV510CD4-A-AlexaFluor700CD8-Asubset	9	PT_G	Non_melanoma	REP_TIL	C ovarii CDK12 mut	11	6	5.65367817414753	4.46359493375396	CD4+ EM HLA-DR+
333	381	273	330	553	632	212	348	237	347	627	PT_G_REP_TIL_P1_BV510CD4-A-AlexaFluor700CD8-Asubset	9	PT_G	Non_melanoma	REP_TIL	C ovarii CDK12 mut	42	6	4.24549126161091	4.31324913144683	CD4+ EM HLA-DR+
268	467	252	311	509	596	222	320	375	411	667	PT_G_REP_TIL_P1_BV510CD4-A-AlexaFluor700CD8-Asubset	9	PT_G	Non_melanoma	REP_TIL	C ovarii CDK12 mut	56	6	3.92263721955769	4.44648172498321	CD4+ EM HLA-DR+
245	522	307	366	517	651	181	260	279	307	649	PT_G_REP_TIL_P1_BV510CD4-A-AlexaFluor700CD8-Asubset	9	PT_G	Non_melanoma	REP_TIL	C ovarii CDK12 mut	28	6	4.62279772294514	5.34138109326934	CD4+ EM HLA-DR+
291	496	218	290	489	403	218	298	298	319	641	PT_G_REP_TIL_P1_BV510CD4-A-AlexaFluor700CD8-Asubset	9	PT_G	Non_melanoma	REP_TIL	C ovarii CDK12 mut	26	6	5.04505753053181	3.74387075543975	CD4+ EM HLA-DR+
261	486	317	312	521	587	192	281	268	319	611	PT_G_REP_TIL_P1_BV510CD4-A-AlexaFluor700CD8-Asubset	9	PT_G	Non_melanoma	REP_TIL	C ovarii CDK12 mut	26	6	4.94313597215169	4.62780239225005	CD4+ EM HLA-DR+
230	335	256	277	480	530	224	284	263	322	547	PT_G_REP_TIL_P1_BV510CD4-A-AlexaFluor700CD8-Asubset	9	PT_G	Non_melanoma	REP_TIL	C ovarii CDK12 mut	9	6	5.08458494676106	2.41361572385406	CD4+ EM HLA-DR+
322	489	273	340	566	649	237	333	288	312	606	PT_G_REP_TIL_P1_BV510CD4-A-AlexaFluor700CD8-Asubset	9	PT_G	Non_melanoma	REP_TIL	C ovarii CDK12 mut	28	6	4.88820814622395	5.17751314282989	CD4+ EM HLA-DR+
264	480	272	318	564	648	223	290	244	327	655	PT_G_REP_TIL_P1_BV510CD4-A-AlexaFluor700CD8-Asubset	9	PT_G	Non_melanoma	REP_TIL	C ovarii CDK12 mut	28	6	4.63800167573445	5.2077841961441	CD4+ EM HLA-DR+
233	517	265	301	507	644	175	264	241	327	671	PT_G_REP_TIL_P1_BV510CD4-A-AlexaFluor700CD8-Asubset	9	PT_G	Non_melanoma	REP_TIL	C ovarii CDK12 mut	27	6	4.8120391322469	4.93456413388824	CD4+ EM HLA-DR+
248	442	291	306	529	579	206	295	261	327	622	PT_G_REP_TIL_P1_BV510CD4-A-AlexaFluor700CD8-Asubset	9	PT_G	Non_melanoma	REP_TIL	C ovarii CDK12 mut	41	6	4.70892309678547	4.3729191029129	CD4+ EM HLA-DR+
274	485	229	310	523	562	267	276	283	323	648	PT_G_REP_TIL_P1_BV510CD4-A-AlexaFluor700CD8-Asubset	9	PT_G	Non_melanoma	REP_TIL	C ovarii CDK12 mut	27	6	4.76572298539631	4.90796663404083	CD4+ EM HLA-DR+
328	486	270	300	556	558	228	266	242	326	633	PT_G_REP_TIL_P1_BV510CD4-A-AlexaFluor700CD8-Asubset	9	PT_G	Non_melanoma	REP_TIL	C ovarii CDK12 mut	27	6	4.69882273210042	5.20016624570464	CD4+ EM HLA-DR+
259	456	262	320	491	511	212	243	244	326	646	PT_G_REP_TIL_P1_BV510CD4-A-AlexaFluor700CD8-Asubset	9	PT_G	Non_melanoma	REP_TIL	C ovarii CDK12 mut	26	6	5.06150364411824	4.28310539365386	CD4+ EM HLA-DR+
247	463	367	311	520	588	213	265	258	346	645	PT_G_REP_TIL_P1_BV510CD4-A-AlexaFluor700CD8-Asubset	9	PT_G	Non_melanoma	REP_TIL	C ovarii CDK12 mut	13	6	3.95231699479573	4.51946880460357	CD4+ EM HLA-DR+
209	457	260	281	429	517	192	302	267	329	471	PT_G_REP_TIL_P1_BV510CD4-A-AlexaFluor700CD8-Asubset	9	PT_G	Non_melanoma	REP_TIL	C ovarii CDK12 mut	10	6	5.94502281678669	2.72421195149993	CD4+ EM HLA-DR+
273	518	242	268	544	548	204	333	236	314	682	PT_G_REP_TIL_P1_BV510CD4-A-AlexaFluor700CD8-Asubset	9	PT_G	Non_melanoma	REP_TIL	C ovarii CDK12 mut	27	6	4.73187469972127	5.33678342938995	CD4+ EM HLA-DR+
262	401	257	283	476	541	242	305	283	325	532	PT_G_REP_TIL_P1_BV510CD4-A-AlexaFluor700CD8-Asubset	9	PT_G	Non_melanoma	REP_TIL	C ovarii CDK12 mut	9	6	5.44986891282551	2.70123078466033	CD4+ EM HLA-DR+
254	496	250	324	522	582	196	293	248	358	637	PT_G_REP_TIL_P1_BV510CD4-A-AlexaFluor700CD8-Asubset	9	PT_G	Non_melanoma	REP_TIL	C ovarii CDK12 mut	27	6	4.84275507462971	4.94669487119293	CD4+ EM HLA-DR+
378	437	258	283	502	611	173	334	255	294	592	PT_G_REP_TIL_P1_BV510CD4-A-AlexaFluor700CD8-Asubset	9	PT_G	Non_melanoma	REP_TIL	C ovarii CDK12 mut	25	6	4.46301722062581	4.05213548780059	CD4+ EM HLA-DR+
276	482	260	301	544	583	224	309	265	326	651	PT_G_REP_TIL_P1_BV510CD4-A-AlexaFluor700CD8-Asubset	9	PT_G	Non_melanoma	REP_TIL	C ovarii CDK12 mut	27	6	4.69713949693196	5.08131649137115	CD4+ EM HLA-DR+
249	501	271	351	517	580	258	283	252	335	572	PT_G_REP_TIL_P1_BV510CD4-A-AlexaFluor700CD8-Asubset	9	PT_G	Non_melanoma	REP_TIL	C ovarii CDK12 mut	12	6	5.42396473420613	4.58080436826324	CD4+ EM HLA-DR+
312	433	310	319	547	615	167	289	254	318	648	PT_G_REP_TIL_P1_BV510CD4-A-AlexaFluor700CD8-Asubset	9	PT_G	Non_melanoma	REP_TIL	C ovarii CDK12 mut	56	6	4.24976849092	4.45270731092071	CD4+ EM HLA-DR+
320	527	261	309	579	548	256	287	282	341	689	PT_G_REP_TIL_P1_BV510CD4-A-AlexaFluor700CD8-Asubset	9	PT_G	Non_melanoma	REP_TIL	C ovarii CDK12 mut	14	6	4.57379841340535	5.40362074018096	CD4+ EM HLA-DR+
224	374	338	281	471	526	181	286	298	324	727	PT_G_REP_TIL_P1_BV510CD4-A-AlexaFluor700CD8-Asubset	9	PT_G	Non_melanoma	REP_TIL	C ovarii CDK12 mut	68	6	4.18827604783528	4.15276910901641	CD4+ EM HLA-DR+
233	467	428	273	552	536	215	371	255	524	671	PT_G_REP_TIL_P1_BV510CD4-A-AlexaFluor700CD8-Asubset	9	PT_G	Non_melanoma	REP_TIL	C ovarii CDK12 mut	177	27	1.74374579919331	5.19240142942046	CD4+ EM PD1+
308	477	275	323	562	608	184	278	262	359	631	PT_G_REP_TIL_P1_BV510CD4-A-AlexaFluor700CD8-Asubset	9	PT_G	Non_melanoma	REP_TIL	C ovarii CDK12 mut	28	6	4.75479912293904	5.10317422986602	CD4+ EM HLA-DR+
233	288	272	279	565	625	211	351	249	316	664	PT_G_REP_TIL_P1_BV510CD4-A-AlexaFluor700CD8-Asubset	9	PT_G	Non_melanoma	REP_TIL	C ovarii CDK12 mut	55	6	3.90939592851155	3.61906959653472	CD4+ EM HLA-DR+
203	404	278	287	498	536	223	290	277	315	573	PT_G_REP_TIL_P1_BV510CD4-A-AlexaFluor700CD8-Asubset	9	PT_G	Non_melanoma	REP_TIL	C ovarii CDK12 mut	9	6	5.25008844865315	3.17175962567901	CD4+ EM HLA-DR+
241	503	393	293	547	547	244	351	303	353	528	PT_G_REP_TIL_P1_BV510CD4-A-AlexaFluor700CD8-Asubset	9	PT_G	Non_melanoma	REP_TIL	C ovarii CDK12 mut	151	23	0.882897730002333	3.96462871671295	CD4+ EM HLA-DR+
272	347	300	290	518	591	176	320	245	317	573	PT_G_REP_TIL_P1_BV510CD4-A-AlexaFluor700CD8-Asubset	9	PT_G	Non_melanoma	REP_TIL	C ovarii CDK12 mut	54	6	4.60943007005208	3.18049623609161	CD4+ EM HLA-DR+
229	393	288	286	514	530	180	311	238	333	569	PT_G_REP_TIL_P1_BV510CD4-A-AlexaFluor700CD8-Asubset	9	PT_G	Non_melanoma	REP_TIL	C ovarii CDK12 mut	9	6	5.00016045106404	3.40740038991546	CD4+ EM HLA-DR+
254	311	259	290	525	534	204	287	248	477	572	PT_G_REP_TIL_P1_BV510CD4-A-AlexaFluor700CD8-Asubset	9	PT_G	Non_melanoma	REP_TIL	C ovarii CDK12 mut	176	27	2.5575749827718	3.12346746564483	CD4+ EM PD1+
201	384	307	303	515	481	223	301	239	350	616	PT_G_REP_TIL_P1_BV510CD4-A-AlexaFluor700CD8-Asubset	9	PT_G	Non_melanoma	REP_TIL	C ovarii CDK12 mut	68	6	4.56118607057087	3.25914647222137	CD4+ EM HLA-DR+
384	514	341	324	532	614	217	238	266	339	697	PT_G_REP_TIL_P1_BV510CD4-A-AlexaFluor700CD8-Asubset	9	PT_G	Non_melanoma	REP_TIL	C ovarii CDK12 mut	13	6	4.13616489900105	5.36266328931426	CD4+ EM HLA-DR+
230	402	239	289	467	528	235	264	249	307	460	PT_G_REP_TIL_P1_BV510CD4-A-AlexaFluor700CD8-Asubset	9	PT_G	Non_melanoma	REP_TIL	C ovarii CDK12 mut	23	7	5.64149164689534	1.74550201535797	CD4+ EM
231	266	272	267	427	387	178	286	230	325	569	PT_G_REP_TIL_P1_BV510CD4-A-AlexaFluor700CD8-Asubset	9	PT_G	Non_melanoma	REP_TIL	C ovarii CDK12 mut	79	11	4.93036818040364	-4.00655362963105	CD4+ EM
291	516	274	316	549	583	187	304	247	343	636	PT_G_REP_TIL_P1_BV510CD4-A-AlexaFluor700CD8-Asubset	9	PT_G	Non_melanoma	REP_TIL	C ovarii CDK12 mut	27	6	4.83058714402669	5.25213815808868	CD4+ EM HLA-DR+
274	453	274	249	448	539	183	279	233	300	487	PT_G_REP_TIL_P1_BV510CD4-A-AlexaFluor700CD8-Asubset	9	PT_G	Non_melanoma	REP_TIL	C ovarii CDK12 mut	10	6	5.89100622666829	2.78467776418304	CD4+ EM HLA-DR+
240	407	239	306	455	587	208	274	248	307	484	PT_G_REP_TIL_P1_BV510CD4-A-AlexaFluor700CD8-Asubset	9	PT_G	Non_melanoma	REP_TIL	C ovarii CDK12 mut	10	6	5.46096777451985	1.82503463864898	CD4+ EM HLA-DR+
365	478	243	309	451	571	196	257	255	319	592	PT_G_REP_TIL_P1_BV510CD4-A-AlexaFluor700CD8-Asubset	9	PT_G	Non_melanoma	REP_TIL	C ovarii CDK12 mut	25	6	5.06368946565144	4.33404686093902	CD4+ EM HLA-DR+
311	350	277	292	554	514	196	321	301	336	685	PT_G_REP_TIL_P1_BV510CD4-A-AlexaFluor700CD8-Asubset	9	PT_G	Non_melanoma	REP_TIL	C ovarii CDK12 mut	68	6	4.11400103105061	3.81865050435638	CD4+ EM HLA-DR+
341	543	240	350	557	566	255	345	278	366	502	PT_G_REP_TIL_P1_BV510CD4-A-AlexaFluor700CD8-Asubset	9	PT_G	Non_melanoma	REP_TIL	C ovarii CDK12 mut	12	6	5.55468058122151	4.75740625501251	CD4+ EM HLA-DR+
279	555	284	330	538	596	165	323	266	434	612	PT_G_REP_TIL_P1_BV510CD4-A-AlexaFluor700CD8-Asubset	9	PT_G	Non_melanoma	REP_TIL	C ovarii CDK12 mut	12	6	3.54930376542561	4.89896442533111	CD4+ EM HLA-DR+
352	540	365	343	577	666	129	320	248	289	600	PT_G_REP_TIL_P1_BV510CD4-A-AlexaFluor700CD8-Asubset	9	PT_G	Non_melanoma	REP_TIL	C ovarii CDK12 mut	28	6	4.59781384004109	5.3640661442337	CD4+ EM HLA-DR+
240	489	245	246	561	602	238	329	243	319	636	PT_G_REP_TIL_P1_BV510CD4-A-AlexaFluor700CD8-Asubset	9	PT_G	Non_melanoma	REP_TIL	C ovarii CDK12 mut	27	6	5.07026361955159	5.11650707364654	CD4+ EM HLA-DR+
234	396	249	288	540	536	193	311	230	327	501	PT_G_REP_TIL_P1_BV510CD4-A-AlexaFluor700CD8-Asubset	9	PT_G	Non_melanoma	REP_TIL	C ovarii CDK12 mut	9	6	5.43923258317463	2.84637238622283	CD4+ EM HLA-DR+
210	367	242	268	515	558	234	309	238	328	615	PT_G_REP_TIL_P1_BV510CD4-A-AlexaFluor700CD8-Asubset	9	PT_G	Non_melanoma	REP_TIL	C ovarii CDK12 mut	54	6	4.58526300920003	3.38124777913665	CD4+ EM HLA-DR+
273	498	327	282	591	609	183	348	244	308	674	PT_G_REP_TIL_P1_BV510CD4-A-AlexaFluor700CD8-Asubset	9	PT_G	Non_melanoma	REP_TIL	C ovarii CDK12 mut	28	6	4.29549288285725	5.24901916623687	CD4+ EM HLA-DR+
238	480	299	324	484	607	217	296	224	275	585	PT_G_REP_TIL_P1_BV510CD4-A-AlexaFluor700CD8-Asubset	9	PT_G	Non_melanoma	REP_TIL	C ovarii CDK12 mut	26	6	5.25420164597981	4.2178030216751	CD4+ EM HLA-DR+
264	448	242	283	461	523	199	275	265	323	575	PT_G_REP_TIL_P1_BV510CD4-A-AlexaFluor700CD8-Asubset	9	PT_G	Non_melanoma	REP_TIL	C ovarii CDK12 mut	26	6	5.60607599748128	3.46526028752899	CD4+ EM HLA-DR+
209	462	252	323	532	575	188	282	218	305	628	PT_G_REP_TIL_P1_BV510CD4-A-AlexaFluor700CD8-Asubset	9	PT_G	Non_melanoma	REP_TIL	C ovarii CDK12 mut	41	6	4.95101475251668	4.50600912213897	CD4+ EM HLA-DR+
302	422	269	326	557	600	208	297	227	324	657	PT_G_REP_TIL_P1_BV510CD4-A-AlexaFluor700CD8-Asubset	9	PT_G	Non_melanoma	REP_TIL	C ovarii CDK12 mut	56	6	4.28923296464436	4.60902979016876	CD4+ EM HLA-DR+
236	300	261	279	562	589	204	323	222	314	591	PT_G_REP_TIL_P1_BV510CD4-A-AlexaFluor700CD8-Asubset	9	PT_G	Non_melanoma	REP_TIL	C ovarii CDK12 mut	67	6	4.14961552155964	3.15876962781524	CD4+ EM HLA-DR+
223	433	352	304	518	524	210	280	235	302	545	PT_G_REP_TIL_P1_BV510CD4-A-AlexaFluor700CD8-Asubset	9	PT_G	Non_melanoma	REP_TIL	C ovarii CDK12 mut	10	6	5.20484661592	3.59721161962127	CD4+ EM HLA-DR+
234	359	246	285	418	491	178	232	228	304	445	PT_G_REP_TIL_P1_BV510CD4-A-AlexaFluor700CD8-Asubset	9	PT_G	Non_melanoma	REP_TIL	C ovarii CDK12 mut	23	7	4.86656307710164	0.175941882437223	CD4+ EM
240	432	279	321	514	580	239	271	364	339	574	PT_G_REP_TIL_P1_BV510CD4-A-AlexaFluor700CD8-Asubset	9	PT_G	Non_melanoma	REP_TIL	C ovarii CDK12 mut	40	6	4.99318336976521	3.50922610402679	CD4+ EM HLA-DR+
230	543	252	261	566	577	291	401	241	325	567	PT_G_REP_TIL_P1_BV510CD4-A-AlexaFluor700CD8-Asubset	9	PT_G	Non_melanoma	REP_TIL	C ovarii CDK12 mut	27	6	5.54328417314045	4.9849510395584	CD4+ EM HLA-DR+
247	456	235	291	436	570	219	297	250	309	447	PT_G_REP_TIL_P1_BV510CD4-A-AlexaFluor700CD8-Asubset	9	PT_G	Non_melanoma	REP_TIL	C ovarii CDK12 mut	10	6	5.87194656861775	2.70978762746429	CD4+ EM HLA-DR+
246	574	266	344	558	660	219	358	266	406	594	PT_G_REP_TIL_P1_BV510CD4-A-AlexaFluor700CD8-Asubset	9	PT_G	Non_melanoma	REP_TIL	C ovarii CDK12 mut	27	6	4.62910532487385	5.56645729184722	CD4+ EM HLA-DR+
261	523	435	311	537	636	256	324	265	345	687	PT_G_REP_TIL_P1_BV510CD4-A-AlexaFluor700CD8-Asubset	9	PT_G	Non_melanoma	REP_TIL	C ovarii CDK12 mut	13	6	3.47595142854207	5.23226263166046	CD4+ EM HLA-DR+
242	482	260	267	518	551	193	284	253	320	646	PT_G_REP_TIL_P1_BV510CD4-A-AlexaFluor700CD8-Asubset	9	PT_G	Non_melanoma	REP_TIL	C ovarii CDK12 mut	41	6	5.11321234239094	4.61553146482086	CD4+ EM HLA-DR+
245	409	295	283	501	519	196	282	242	323	612	PT_G_REP_TIL_P1_BV510CD4-A-AlexaFluor700CD8-Asubset	9	PT_G	Non_melanoma	REP_TIL	C ovarii CDK12 mut	41	6	5.10058903230183	3.56239010930633	CD4+ EM HLA-DR+
280	520	238	292	602	622	258	322	275	358	701	PT_G_REP_TIL_P1_BV510CD4-A-AlexaFluor700CD8-Asubset	9	PT_G	Non_melanoma	REP_TIL	C ovarii CDK12 mut	14	6	4.53652166856282	5.66685154080962	CD4+ EM HLA-DR+
210	455	282	311	531	592	221	256	233	327	574	PT_G_REP_TIL_P1_BV510CD4-A-AlexaFluor700CD8-Asubset	9	PT_G	Non_melanoma	REP_TIL	C ovarii CDK12 mut	41	6	5.33536839021199	4.05653311849212	CD4+ EM HLA-DR+
313	479	280	321	538	617	206	270	277	427	644	PT_G_REP_TIL_P1_BV510CD4-A-AlexaFluor700CD8-Asubset	9	PT_G	Non_melanoma	REP_TIL	C ovarii CDK12 mut	14	6	3.52886271012776	4.79842474103546	CD4+ EM HLA-DR+
270	476	250	272	506	551	244	261	247	336	571	PT_G_REP_TIL_P1_BV510CD4-A-AlexaFluor700CD8-Asubset	9	PT_G	Non_melanoma	REP_TIL	C ovarii CDK12 mut	11	6	5.59150194657795	4.02948310018157	CD4+ EM HLA-DR+
211	332	270	309	486	538	204	298	268	308	609	PT_G_REP_TIL_P1_BV510CD4-A-AlexaFluor700CD8-Asubset	9	PT_G	Non_melanoma	REP_TIL	C ovarii CDK12 mut	68	6	4.67771362794392	3.05269481778716	CD4+ EM HLA-DR+
243	478	269	323	526	562	215	276	262	376	534	PT_G_REP_TIL_P1_BV510CD4-A-AlexaFluor700CD8-Asubset	9	PT_G	Non_melanoma	REP_TIL	C ovarii CDK12 mut	11	6	5.37023090852253	3.95492794156646	CD4+ EM HLA-DR+
248	323	253	273	420	504	208	284	275	310	557	PT_G_REP_TIL_P1_BV510CD4-A-AlexaFluor700CD8-Asubset	9	PT_G	Non_melanoma	REP_TIL	C ovarii CDK12 mut	37	6	4.64205097688191	0.964309057003015	CD4+ EM HLA-DR+
342	535	307	351	530	593	252	308	285	403	723	PT_G_REP_TIL_P1_BV510CD4-A-AlexaFluor700CD8-Asubset	9	PT_G	Non_melanoma	REP_TIL	C ovarii CDK12 mut	14	6	4.20853685868733	5.45578672528838	CD4+ EM HLA-DR+
264	525	286	316	515	575	195	343	263	329	617	PT_G_REP_TIL_P1_BV510CD4-A-AlexaFluor700CD8-Asubset	9	PT_G	Non_melanoma	REP_TIL	C ovarii CDK12 mut	27	6	5.22901749146931	4.90274669766998	CD4+ EM HLA-DR+
234	445	303	301	461	547	211	264	267	367	560	PT_G_REP_TIL_P1_BV510CD4-A-AlexaFluor700CD8-Asubset	9	PT_G	Non_melanoma	REP_TIL	C ovarii CDK12 mut	26	6	5.39587759507649	3.64245535970306	CD4+ EM HLA-DR+
310	503	266	278	583	664	230	352	238	335	705	PT_G_REP_TIL_P1_BV510CD4-A-AlexaFluor700CD8-Asubset	9	PT_G	Non_melanoma	REP_TIL	C ovarii CDK12 mut	14	6	4.43950533402913	5.66716196179962	CD4+ EM HLA-DR+
232	345	270	288	506	501	174	307	256	297	535	PT_G_REP_TIL_P1_BV510CD4-A-AlexaFluor700CD8-Asubset	9	PT_G	Non_melanoma	REP_TIL	C ovarii CDK12 mut	9	6	5.1184241725301	2.55868532300567	CD4+ EM HLA-DR+
312	532	301	323	563	551	235	282	275	344	749	PT_G_REP_TIL_P1_BV510CD4-A-AlexaFluor700CD8-Asubset	9	PT_G	Non_melanoma	REP_TIL	C ovarii CDK12 mut	14	6	4.15831636918538	5.5177936756668	CD4+ EM HLA-DR+
225	353	240	280	498	565	199	313	232	328	496	PT_G_REP_TIL_P1_BV510CD4-A-AlexaFluor700CD8-Asubset	9	PT_G	Non_melanoma	REP_TIL	C ovarii CDK12 mut	67	6	5.34786104691975	2.5724241936264	CD4+ EM HLA-DR+
206	327	283	280	508	458	221	308	236	319	565	PT_G_REP_TIL_P1_BV510CD4-A-AlexaFluor700CD8-Asubset	9	PT_G	Non_melanoma	REP_TIL	C ovarii CDK12 mut	9	6	5.01773046983235	2.61677291036224	CD4+ EM HLA-DR+
255	440	259	274	501	578	189	300	225	324	590	PT_G_REP_TIL_P1_BV510CD4-A-AlexaFluor700CD8-Asubset	9	PT_G	Non_melanoma	REP_TIL	C ovarii CDK12 mut	41	6	5.24123692048543	3.86640550733184	CD4+ EM HLA-DR+
238	353	254	291	491	533	198	273	237	309	508	PT_G_REP_TIL_P1_BV510CD4-A-AlexaFluor700CD8-Asubset	9	PT_G	Non_melanoma	REP_TIL	C ovarii CDK12 mut	9	6	5.42222570909016	2.3002655708847	CD4+ EM HLA-DR+
307	557	258	396	582	648	233	192	273	447	611	PT_G_REP_TIL_P1_BV510CD4-A-AlexaFluor700CD8-Asubset	9	PT_G	Non_melanoma	REP_TIL	C ovarii CDK12 mut	14	6	4.40581297410481	5.49278690457916	CD4+ EM HLA-DR+
257	487	329	278	531	605	227	329	254	297	624	PT_G_REP_TIL_P1_BV510CD4-A-AlexaFluor700CD8-Asubset	9	PT_G	Non_melanoma	REP_TIL	C ovarii CDK12 mut	28	6	4.59808086884968	4.90677740216827	CD4+ EM HLA-DR+
184	394	256	253	514	561	218	353	239	303	531	PT_G_REP_TIL_P1_BV510CD4-A-AlexaFluor700CD8-Asubset	9	PT_G	Non_melanoma	REP_TIL	C ovarii CDK12 mut	54	6	5.30132460130208	3.39159204602813	CD4+ EM HLA-DR+
247	348	319	287	478	573	198	259	256	478	634	PT_G_REP_TIL_P1_BV510CD4-A-AlexaFluor700CD8-Asubset	9	PT_G	Non_melanoma	REP_TIL	C ovarii CDK12 mut	176	27	2.28385829461567	3.72483470082855	CD4+ EM PD1+
288	510	280	284	485	553	241	316	255	306	591	PT_G_REP_TIL_P1_BV510CD4-A-AlexaFluor700CD8-Asubset	9	PT_G	Non_melanoma	REP_TIL	C ovarii CDK12 mut	26	6	5.41774725450032	4.50791360974883	CD4+ EM HLA-DR+
205	372	283	281	490	533	188	301	260	306	569	PT_G_REP_TIL_P1_BV510CD4-A-AlexaFluor700CD8-Asubset	9	PT_G	Non_melanoma	REP_TIL	C ovarii CDK12 mut	9	6	5.17080330384724	3.01021792531585	CD4+ EM HLA-DR+
219	409	237	273	496	542	217	297	239	335	521	PT_G_REP_TIL_P1_BV510CD4-A-AlexaFluor700CD8-Asubset	9	PT_G	Non_melanoma	REP_TIL	C ovarii CDK12 mut	9	6	5.61757635606282	2.86407806516265	CD4+ EM HLA-DR+
261	434	377	322	556	615	226	309	269	325	525	PT_G_REP_TIL_P1_BV510CD4-A-AlexaFluor700CD8-Asubset	9	PT_G	Non_melanoma	REP_TIL	C ovarii CDK12 mut	151	23	3.03322529328816	3.18753292203521	CD4+ EM HLA-DR+
245	393	267	299	468	549	195	287	271	314	493	PT_G_REP_TIL_P1_BV510CD4-A-AlexaFluor700CD8-Asubset	9	PT_G	Non_melanoma	REP_TIL	C ovarii CDK12 mut	10	6	5.62767719758503	2.4510920250473	CD4+ EM HLA-DR+
294	498	296	292	544	580	252	325	262	340	632	PT_G_REP_TIL_P1_BV510CD4-A-AlexaFluor700CD8-Asubset	9	PT_G	Non_melanoma	REP_TIL	C ovarii CDK12 mut	27	6	4.68337940705769	5.17061521649932	CD4+ EM HLA-DR+
360	482	283	314	562	602	213	291	269	342	578	PT_G_REP_TIL_P1_BV510CD4-A-AlexaFluor700CD8-Asubset	9	PT_G	Non_melanoma	REP_TIL	C ovarii CDK12 mut	12	6	4.91472982896321	4.80850031018829	CD4+ EM HLA-DR+
266	519	300	342	535	591	214	240	271	293	573	PT_G_REP_TIL_P1_BV510CD4-A-AlexaFluor700CD8-Asubset	9	PT_G	Non_melanoma	REP_TIL	C ovarii CDK12 mut	12	6	5.38570141328328	4.62397577405547	CD4+ EM HLA-DR+
304	559	406	323	621	591	330	335	300	391	728	PT_G_REP_TIL_P1_BV510CD4-A-AlexaFluor700CD8-Asubset	9	PT_G	Non_melanoma	REP_TIL	C ovarii CDK12 mut	166	24	1.5416488601064	5.40845729947662	CD4+ EM HLA-DR+
302	411	306	309	565	607	210	343	265	308	657	PT_G_REP_TIL_P1_BV510CD4-A-AlexaFluor700CD8-Asubset	9	PT_G	Non_melanoma	REP_TIL	C ovarii CDK12 mut	42	6	4.11204361451619	4.70932581067657	CD4+ EM HLA-DR+
275	415	315	297	508	555	232	269	225	321	524	PT_G_REP_TIL_P1_BV510CD4-A-AlexaFluor700CD8-Asubset	9	PT_G	Non_melanoma	REP_TIL	C ovarii CDK12 mut	10	6	5.369406457076	3.3914098942337	CD4+ EM HLA-DR+
233	395	319	295	554	608	205	344	261	315	587	PT_G_REP_TIL_P1_BV510CD4-A-AlexaFluor700CD8-Asubset	9	PT_G	Non_melanoma	REP_TIL	C ovarii CDK12 mut	54	6	4.35044502748005	3.89167215467071	CD4+ EM HLA-DR+
314	514	275	350	555	570	243	311	257	330	609	PT_G_REP_TIL_P1_BV510CD4-A-AlexaFluor700CD8-Asubset	9	PT_G	Non_melanoma	REP_TIL	C ovarii CDK12 mut	27	6	5.01011776460164	5.22884513974761	CD4+ EM HLA-DR+
298	591	276	345	533	640	211	293	270	363	690	PT_G_REP_TIL_P1_BV510CD4-A-AlexaFluor700CD8-Asubset	9	PT_G	Non_melanoma	REP_TIL	C ovarii CDK12 mut	14	6	4.4220244838094	5.69863083005523	CD4+ EM HLA-DR+
231	477	262	330	522	560	214	276	240	315	557	PT_G_REP_TIL_P1_BV510CD4-A-AlexaFluor700CD8-Asubset	9	PT_G	Non_melanoma	REP_TIL	C ovarii CDK12 mut	11	6	5.66767096055501	3.91832306027984	CD4+ EM HLA-DR+
342	425	263	306	561	561	230	301	234	316	660	PT_G_REP_TIL_P1_BV510CD4-A-AlexaFluor700CD8-Asubset	9	PT_G	Non_melanoma	REP_TIL	C ovarii CDK12 mut	56	6	4.27131914628499	4.55884506345367	CD4+ EM HLA-DR+
277	566	237	306	602	635	224	413	228	323	765	PT_G_REP_TIL_P1_BV510CD4-A-AlexaFluor700CD8-Asubset	9	PT_G	Non_melanoma	REP_TIL	C ovarii CDK12 mut	14	6	4.30182766450398	5.81437446714019	CD4+ EM HLA-DR+
223	442	308	317	563	615	192	282	243	309	598	PT_G_REP_TIL_P1_BV510CD4-A-AlexaFluor700CD8-Asubset	9	PT_G	Non_melanoma	REP_TIL	C ovarii CDK12 mut	41	6	4.78937315476887	4.43735029340362	CD4+ EM HLA-DR+
219	448	366	258	504	518	223	319	242	541	547	PT_G_REP_TIL_P1_BV510CD4-A-AlexaFluor700CD8-Asubset	9	PT_G	Non_melanoma	REP_TIL	C ovarii CDK12 mut	176	27	1.98387598527424	4.10170819402313	CD4+ EM PD1+
238	365	303	268	547	610	193	290	237	494	594	PT_G_REP_TIL_P1_BV510CD4-A-AlexaFluor700CD8-Asubset	9	PT_G	Non_melanoma	REP_TIL	C ovarii CDK12 mut	176	27	2.20667886270039	3.79439260602569	CD4+ EM PD1+
229	332	257	285	555	610	194	333	245	309	554	PT_G_REP_TIL_P1_BV510CD4-A-AlexaFluor700CD8-Asubset	9	PT_G	Non_melanoma	REP_TIL	C ovarii CDK12 mut	54	6	4.57179188264363	3.18528749585723	CD4+ EM HLA-DR+
264	480	295	303	537	579	154	328	268	332	622	PT_G_REP_TIL_P1_BV510CD4-A-AlexaFluor700CD8-Asubset	9	PT_G	Non_melanoma	REP_TIL	C ovarii CDK12 mut	41	6	4.86426567567341	4.57354118466949	CD4+ EM HLA-DR+
301	430	243	272	572	634	226	290	245	329	629	PT_G_REP_TIL_P1_BV510CD4-A-AlexaFluor700CD8-Asubset	9	PT_G	Non_melanoma	REP_TIL	C ovarii CDK12 mut	42	6	4.38376593125813	4.26603891492462	CD4+ EM HLA-DR+
273	473	320	270	548	581	197	339	225	307	621	PT_G_REP_TIL_P1_BV510CD4-A-AlexaFluor700CD8-Asubset	9	PT_G	Non_melanoma	REP_TIL	C ovarii CDK12 mut	41	6	4.66103147996419	4.78734113813018	CD4+ EM HLA-DR+
247	405	308	309	514	575	229	328	258	333	526	PT_G_REP_TIL_P1_BV510CD4-A-AlexaFluor700CD8-Asubset	9	PT_G	Non_melanoma	REP_TIL	C ovarii CDK12 mut	54	6	5.27259754670613	3.42823722005462	CD4+ EM HLA-DR+
247	480	232	278	470	554	229	310	308	324	612	PT_G_REP_TIL_P1_BV510CD4-A-AlexaFluor700CD8-Asubset	9	PT_G	Non_melanoma	REP_TIL	C ovarii CDK12 mut	26	6	5.41053556931965	4.31686498761749	CD4+ EM HLA-DR+
358	355	274	289	537	592	204	276	251	312	542	PT_G_REP_TIL_P1_BV510CD4-A-AlexaFluor700CD8-Asubset	9	PT_G	Non_melanoma	REP_TIL	C ovarii CDK12 mut	25	6	4.50386309159749	2.9875464642105	CD4+ EM HLA-DR+
408	520	207	269	542	626	274	311	284	363	731	PT_G_REP_TIL_P1_BV510CD4-A-AlexaFluor700CD8-Asubset	9	PT_G	Non_melanoma	REP_TIL	C ovarii CDK12 mut	14	6	4.60168766511433	5.51243211865997	CD4+ EM HLA-DR+
208	328	247	292	487	551	180	304	260	319	512	PT_G_REP_TIL_P1_BV510CD4-A-AlexaFluor700CD8-Asubset	9	PT_G	Non_melanoma	REP_TIL	C ovarii CDK12 mut	67	6	5.10554909242146	2.41245653272247	CD4+ EM HLA-DR+
285	457	268	321	589	638	217	353	265	360	716	PT_G_REP_TIL_P1_BV510CD4-A-AlexaFluor700CD8-Asubset	9	PT_G	Non_melanoma	REP_TIL	C ovarii CDK12 mut	14	6	4.16082071794026	5.15575697064971	CD4+ EM HLA-DR+
253	505	304	326	495	554	210	301	250	328	569	PT_G_REP_TIL_P1_BV510CD4-A-AlexaFluor700CD8-Asubset	9	PT_G	Non_melanoma	REP_TIL	C ovarii CDK12 mut	26	6	5.45215820802205	4.32452251554107	CD4+ EM HLA-DR+
228	487	243	299	468	520	224	310	271	320	459	PT_G_REP_TIL_P1_BV510CD4-A-AlexaFluor700CD8-Asubset	9	PT_G	Non_melanoma	REP_TIL	C ovarii CDK12 mut	10	6	6.02795385850422	3.00071432233428	CD4+ EM HLA-DR+
307	472	275	294	500	547	202	279	279	335	677	PT_G_REP_TIL_P1_BV510CD4-A-AlexaFluor700CD8-Asubset	9	PT_G	Non_melanoma	REP_TIL	C ovarii CDK12 mut	56	6	4.53792547715657	4.70048811078643	CD4+ EM HLA-DR+
360	458	278	301	601	669	204	360	255	296	618	PT_G_REP_TIL_P1_BV510CD4-A-AlexaFluor700CD8-Asubset	9	PT_G	Non_melanoma	REP_TIL	C ovarii CDK12 mut	42	6	4.56521391404622	4.97853853345489	CD4+ EM HLA-DR+
255	475	261	364	581	685	220	324	235	372	683	PT_G_REP_TIL_P1_BV510CD4-A-AlexaFluor700CD8-Asubset	9	PT_G	Non_melanoma	REP_TIL	C ovarii CDK12 mut	14	6	4.4168221904134	5.50182249188995	CD4+ EM HLA-DR+
233	428	302	293	584	603	170	340	220	326	551	PT_G_REP_TIL_P1_BV510CD4-A-AlexaFluor700CD8-Asubset	9	PT_G	Non_melanoma	REP_TIL	C ovarii CDK12 mut	54	6	5.24586462510579	4.10885645986175	CD4+ EM HLA-DR+
270	321	308	284	474	496	198	301	241	390	638	PT_G_REP_TIL_P1_BV510CD4-A-AlexaFluor700CD8-Asubset	9	PT_G	Non_melanoma	REP_TIL	C ovarii CDK12 mut	68	6	5.97777580750935	-3.3672513759079	CD4+ EM HLA-DR+
268	463	334	297	529	628	231	299	261	339	602	PT_G_REP_TIL_P1_BV510CD4-A-AlexaFluor700CD8-Asubset	9	PT_G	Non_melanoma	REP_TIL	C ovarii CDK12 mut	12	6	4.40377449525349	4.54585411191558	CD4+ EM HLA-DR+
328	578	315	377	570	625	200	292	266	328	634	PT_G_REP_TIL_P1_BV510CD4-A-AlexaFluor700CD8-Asubset	9	PT_G	Non_melanoma	REP_TIL	C ovarii CDK12 mut	14	6	4.55157541764729	5.67590524793243	CD4+ EM HLA-DR+
225	264	272	284	490	563	240	276	275	330	473	PT_G_REP_TIL_P1_BV510CD4-A-AlexaFluor700CD8-Asubset	9	PT_G	Non_melanoma	REP_TIL	C ovarii CDK12 mut	67	6	4.42344736588948	1.27928986192321	CD4+ EM HLA-DR+
244	468	319	308	516	585	244	307	252	344	592	PT_G_REP_TIL_P1_BV510CD4-A-AlexaFluor700CD8-Asubset	9	PT_G	Non_melanoma	REP_TIL	C ovarii CDK12 mut	12	6	5.03558706773274	4.40841581464385	CD4+ EM HLA-DR+
325	473	285	292	512	558	237	270	261	374	513	PT_G_REP_TIL_P1_BV510CD4-A-AlexaFluor700CD8-Asubset	9	PT_G	Non_melanoma	REP_TIL	C ovarii CDK12 mut	12	6	5.54057240022175	3.85744430661773	CD4+ EM HLA-DR+
265	331	223	290	519	576	245	275	257	349	545	PT_G_REP_TIL_P1_BV510CD4-A-AlexaFluor700CD8-Asubset	9	PT_G	Non_melanoma	REP_TIL	C ovarii CDK12 mut	67	6	4.63564419282429	2.58667399526214	CD4+ EM HLA-DR+
301	405	265	317	533	633	234	330	251	335	588	PT_G_REP_TIL_P1_BV510CD4-A-AlexaFluor700CD8-Asubset	9	PT_G	Non_melanoma	REP_TIL	C ovarii CDK12 mut	42	6	4.55213284028523	4.13259031415557	CD4+ EM HLA-DR+
247	522	308	326	531	572	215	288	269	392	667	PT_G_REP_TIL_P1_BV510CD4-A-AlexaFluor700CD8-Asubset	9	PT_G	Non_melanoma	REP_TIL	C ovarii CDK12 mut	13	6	4.19927858842366	5.07055952191924	CD4+ EM HLA-DR+
260	483	297	287	516	575	227	283	249	334	592	PT_G_REP_TIL_P1_BV510CD4-A-AlexaFluor700CD8-Asubset	9	PT_G	Non_melanoma	REP_TIL	C ovarii CDK12 mut	26	6	5.27515720857136	4.47134639859771	CD4+ EM HLA-DR+
251	474	245	324	554	635	190	348	254	338	629	PT_G_REP_TIL_P1_BV510CD4-A-AlexaFluor700CD8-Asubset	9	PT_G	Non_melanoma	REP_TIL	C ovarii CDK12 mut	27	6	4.6454827739095	5.10468246579742	CD4+ EM HLA-DR+
257	446	300	299	478	540	243	293	234	330	598	PT_G_REP_TIL_P1_BV510CD4-A-AlexaFluor700CD8-Asubset	9	PT_G	Non_melanoma	REP_TIL	C ovarii CDK12 mut	26	6	5.32596754563801	3.7547903263626	CD4+ EM HLA-DR+
278	463	435	309	576	642	242	364	256	312	551	PT_G_REP_TIL_P1_BV510CD4-A-AlexaFluor700CD8-Asubset	9	PT_G	Non_melanoma	REP_TIL	C ovarii CDK12 mut	151	23	3.33462285531514	4.20057680249786	CD4+ EM HLA-DR+
267	467	268	326	538	609	245	298	259	335	630	PT_G_REP_TIL_P1_BV510CD4-A-AlexaFluor700CD8-Asubset	9	PT_G	Non_melanoma	REP_TIL	C ovarii CDK12 mut	27	6	4.7862241221761	4.81079532743072	CD4+ EM HLA-DR+
275	533	301	330	576	578	196	357	245	308	671	PT_G_REP_TIL_P1_BV510CD4-A-AlexaFluor700CD8-Asubset	9	PT_G	Non_melanoma	REP_TIL	C ovarii CDK12 mut	28	6	4.47609638703816	5.46260835767364	CD4+ EM HLA-DR+
317	444	289	270	586	638	212	364	221	296	640	PT_G_REP_TIL_P1_BV510CD4-A-AlexaFluor700CD8-Asubset	9	PT_G	Non_melanoma	REP_TIL	C ovarii CDK12 mut	42	6	4.39826893342488	4.85082723737335	CD4+ EM HLA-DR+
260	429	279	320	537	628	211	289	249	311	538	PT_G_REP_TIL_P1_BV510CD4-A-AlexaFluor700CD8-Asubset	9	PT_G	Non_melanoma	REP_TIL	C ovarii CDK12 mut	11	6	5.23576473725789	3.96012308240508	CD4+ EM HLA-DR+
237	359	249	300	478	573	188	292	224	463	543	PT_G_REP_TIL_P1_BV510CD4-A-AlexaFluor700CD8-Asubset	9	PT_G	Non_melanoma	REP_TIL	C ovarii CDK12 mut	176	27	2.76017426980488	3.2723696434555	CD4+ EM PD1+
271	360	301	308	524	572	207	293	231	295	632	PT_G_REP_TIL_P1_BV510CD4-A-AlexaFluor700CD8-Asubset	9	PT_G	Non_melanoma	REP_TIL	C ovarii CDK12 mut	55	6	4.28414225114338	3.83272459149932	CD4+ EM HLA-DR+
226	355	278	276	485	535	210	306	234	314	547	PT_G_REP_TIL_P1_BV510CD4-A-AlexaFluor700CD8-Asubset	9	PT_G	Non_melanoma	REP_TIL	C ovarii CDK12 mut	9	6	5.18810820115559	2.54757692456817	CD4+ EM HLA-DR+
364	548	266	342	556	629	207	359	269	347	686	PT_G_REP_TIL_P1_BV510CD4-A-AlexaFluor700CD8-Asubset	9	PT_G	Non_melanoma	REP_TIL	C ovarii CDK12 mut	14	6	4.47554754746907	5.64158966184234	CD4+ EM HLA-DR+
251	298	251	260	531	526	210	307	225	313	514	PT_G_REP_TIL_P1_BV510CD4-A-AlexaFluor700CD8-Asubset	9	PT_G	Non_melanoma	REP_TIL	C ovarii CDK12 mut	67	6	4.88059830201619	2.2397985661087	CD4+ EM HLA-DR+
222	449	256	301	471	524	220	267	259	324	539	PT_G_REP_TIL_P1_BV510CD4-A-AlexaFluor700CD8-Asubset	9	PT_G	Non_melanoma	REP_TIL	C ovarii CDK12 mut	10	6	5.83240293992512	3.07016279340362	CD4+ EM HLA-DR+
269	551	337	358	570	625	219	356	278	332	697	PT_G_REP_TIL_P1_BV510CD4-A-AlexaFluor700CD8-Asubset	9	PT_G	Non_melanoma	REP_TIL	C ovarii CDK12 mut	14	6	4.12921881211751	5.63495065808868	CD4+ EM HLA-DR+
242	454	259	307	491	579	161	259	240	307	635	PT_G_REP_TIL_P1_BV510CD4-A-AlexaFluor700CD8-Asubset	9	PT_G	Non_melanoma	REP_TIL	C ovarii CDK12 mut	26	6	5.04787420762532	4.37272789121246	CD4+ EM HLA-DR+
218	308	254	280	520	584	197	307	243	313	513	PT_G_REP_TIL_P1_BV510CD4-A-AlexaFluor700CD8-Asubset	9	PT_G	Non_melanoma	REP_TIL	C ovarii CDK12 mut	67	6	4.88589357865803	2.39391781926727	CD4+ EM HLA-DR+
236	442	356	310	524	564	227	335	245	324	616	PT_G_REP_TIL_P1_BV510CD4-A-AlexaFluor700CD8-Asubset	9	PT_G	Non_melanoma	REP_TIL	C ovarii CDK12 mut	41	6	4.47104286683552	4.32518198133087	CD4+ EM HLA-DR+
218	194	636	312	332	469	208	281	339	477	747	PT_G_REP_TIL_P1_BV510CD4-A-AlexaFluor700CD8-Asubset	9	PT_G	Non_melanoma	REP_TIL	C ovarii CDK12 mut	188	22	-1.09563035236843	0.934612056022638	CD4+ EM PD1+
251	346	261	296	603	618	220	363	230	300	643	PT_G_REP_TIL_P1_BV510CD4-A-AlexaFluor700CD8-Asubset	9	PT_G	Non_melanoma	REP_TIL	C ovarii CDK12 mut	55	6	4.0299985362386	3.95067050099944	CD4+ EM HLA-DR+
234	391	246	315	520	511	230	288	245	345	558	PT_G_REP_TIL_P1_BV510CD4-A-AlexaFluor700CD8-Asubset	9	PT_G	Non_melanoma	REP_TIL	C ovarii CDK12 mut	9	6	5.3816511584615	3.06138732076263	CD4+ EM HLA-DR+
245	506	322	315	541	565	225	327	267	331	661	PT_G_REP_TIL_P1_BV510CD4-A-AlexaFluor700CD8-Asubset	9	PT_G	Non_melanoma	REP_TIL	C ovarii CDK12 mut	13	6	4.20796274674885	5.10814621091461	CD4+ EM HLA-DR+
230	420	340	316	538	615	213	346	287	337	620	PT_G_REP_TIL_P1_BV510CD4-A-AlexaFluor700CD8-Asubset	9	PT_G	Non_melanoma	REP_TIL	C ovarii CDK12 mut	41	6	4.17952990067952	4.42523624539947	CD4+ EM HLA-DR+
281	453	420	303	605	615	250	320	206	301	517	PT_G_REP_TIL_P1_BV510CD4-A-AlexaFluor700CD8-Asubset	9	PT_G	Non_melanoma	REP_TIL	C ovarii CDK12 mut	151	23	1.58939027322285	3.56461312413787	CD4+ EM HLA-DR+
241	453	263	303	544	551	183	362	234	336	616	PT_G_REP_TIL_P1_BV510CD4-A-AlexaFluor700CD8-Asubset	9	PT_G	Non_melanoma	REP_TIL	C ovarii CDK12 mut	41	6	5.05074619782918	4.51799966931915	CD4+ EM HLA-DR+
244	442	310	284	473	566	233	282	256	350	487	PT_G_REP_TIL_P1_BV510CD4-A-AlexaFluor700CD8-Asubset	9	PT_G	Non_melanoma	REP_TIL	C ovarii CDK12 mut	10	6	3.23980187905781	2.41572429776763	CD4+ EM HLA-DR+
261	498	265	277	487	595	238	309	243	302	589	PT_G_REP_TIL_P1_BV510CD4-A-AlexaFluor700CD8-Asubset	9	PT_G	Non_melanoma	REP_TIL	C ovarii CDK12 mut	27	6	5.46062349809163	4.57665493131255	CD4+ EM HLA-DR+
250	535	285	280	489	579	301	353	254	359	599	PT_G_REP_TIL_P1_BV510CD4-A-AlexaFluor700CD8-Asubset	9	PT_G	Non_melanoma	REP_TIL	C ovarii CDK12 mut	27	6	5.3847610904073	4.88253023267364	CD4+ EM HLA-DR+
215	273	259	286	537	628	172	304	238	290	551	PT_G_REP_TIL_P1_BV510CD4-A-AlexaFluor700CD8-Asubset	9	PT_G	Non_melanoma	REP_TIL	C ovarii CDK12 mut	67	6	4.25564598573201	2.97054268956756	CD4+ EM HLA-DR+
204	309	321	289	531	569	164	298	247	321	618	PT_G_REP_TIL_P1_BV510CD4-A-AlexaFluor700CD8-Asubset	9	PT_G	Non_melanoma	REP_TIL	C ovarii CDK12 mut	68	6	4.28435587419026	3.36057140470123	CD4+ EM HLA-DR+
223	409	301	277	482	565	205	275	253	318	705	PT_G_REP_TIL_P1_BV510CD4-A-AlexaFluor700CD8-Asubset	9	PT_G	Non_melanoma	REP_TIL	C ovarii CDK12 mut	56	6	4.26034664643757	4.1701317036209	CD4+ EM HLA-DR+
270	437	253	328	562	661	215	331	234	337	568	PT_G_REP_TIL_P1_BV510CD4-A-AlexaFluor700CD8-Asubset	9	PT_G	Non_melanoma	REP_TIL	C ovarii CDK12 mut	42	6	5.10826801789753	4.6369195187149	CD4+ EM HLA-DR+
229	335	306	283	499	529	170	285	237	306	583	PT_G_REP_TIL_P1_BV510CD4-A-AlexaFluor700CD8-Asubset	9	PT_G	Non_melanoma	REP_TIL	C ovarii CDK12 mut	9	6	4.78977608216755	3.01136304975128	CD4+ EM HLA-DR+
253	411	293	285	535	580	177	277	242	303	619	PT_G_REP_TIL_P1_BV510CD4-A-AlexaFluor700CD8-Asubset	9	PT_G	Non_melanoma	REP_TIL	C ovarii CDK12 mut	41	6	4.61487125886433	4.11097409368133	CD4+ EM HLA-DR+
264	519	270	281	518	596	216	362	284	328	716	PT_G_REP_TIL_P1_BV510CD4-A-AlexaFluor700CD8-Asubset	9	PT_G	Non_melanoma	REP_TIL	C ovarii CDK12 mut	14	6	4.48279976380818	5.57404806256866	CD4+ EM HLA-DR+
234	422	266	305	495	571	181	275	248	330	590	PT_G_REP_TIL_P1_BV510CD4-A-AlexaFluor700CD8-Asubset	9	PT_G	Non_melanoma	REP_TIL	C ovarii CDK12 mut	41	6	5.27331709397786	3.73381402135467	CD4+ EM HLA-DR+
304	391	291	296	563	644	219	301	251	363	707	PT_G_REP_TIL_P1_BV510CD4-A-AlexaFluor700CD8-Asubset	9	PT_G	Non_melanoma	REP_TIL	C ovarii CDK12 mut	56	6	3.93679165376179	4.633824368721	CD4+ EM HLA-DR+
322	520	268	320	445	485	190	245	241	335	600	PT_G_REP_TIL_P1_BV510CD4-A-AlexaFluor700CD8-Asubset	9	PT_G	Non_melanoma	REP_TIL	C ovarii CDK12 mut	26	6	5.28497433198445	4.20726205945587	CD4+ EM HLA-DR+
288	486	260	325	603	693	217	328	318	336	649	PT_G_REP_TIL_P1_BV510CD4-A-AlexaFluor700CD8-Asubset	9	PT_G	Non_melanoma	REP_TIL	C ovarii CDK12 mut	14	6	4.51839088929646	5.45372249723052	CD4+ EM HLA-DR+
261	459	258	318	479	563	191	267	253	320	517	PT_G_REP_TIL_P1_BV510CD4-A-AlexaFluor700CD8-Asubset	9	PT_G	Non_melanoma	REP_TIL	C ovarii CDK12 mut	10	6	5.88507294190877	3.40012504697418	CD4+ EM HLA-DR+
236	418	285	303	462	557	190	311	234	313	481	PT_G_REP_TIL_P1_BV510CD4-A-AlexaFluor700CD8-Asubset	9	PT_G	Non_melanoma	REP_TIL	C ovarii CDK12 mut	10	6	5.82427048219197	2.67992379308318	CD4+ EM HLA-DR+
322	473	417	335	571	618	200	324	305	352	681	PT_G_REP_TIL_P1_BV510CD4-A-AlexaFluor700CD8-Asubset	9	PT_G	Non_melanoma	REP_TIL	C ovarii CDK12 mut	166	24	3.30910324586384	5.25477840543365	CD4+ EM HLA-DR+
254	470	269	295	474	521	225	374	214	357	557	PT_G_REP_TIL_P1_BV510CD4-A-AlexaFluor700CD8-Asubset	9	PT_G	Non_melanoma	REP_TIL	C ovarii CDK12 mut	11	6	5.71970772279255	3.79743435025787	CD4+ EM HLA-DR+
315	429	336	299	519	562	205	318	295	324	643	PT_G_REP_TIL_P1_BV510CD4-A-AlexaFluor700CD8-Asubset	9	PT_G	Non_melanoma	REP_TIL	C ovarii CDK12 mut	13	6	3.84318375123494	4.38633682370757	CD4+ EM HLA-DR+
233	419	282	290	505	574	192	275	253	286	565	PT_G_REP_TIL_P1_BV510CD4-A-AlexaFluor700CD8-Asubset	9	PT_G	Non_melanoma	REP_TIL	C ovarii CDK12 mut	9	6	5.39010929597371	3.48441817403411	CD4+ EM HLA-DR+
293	502	289	296	487	535	243	270	265	298	560	PT_G_REP_TIL_P1_BV510CD4-A-AlexaFluor700CD8-Asubset	9	PT_G	Non_melanoma	REP_TIL	C ovarii CDK12 mut	26	6	5.55025600923054	4.14069773793792	CD4+ EM HLA-DR+
267	532	261	269	550	604	252	321	261	326	639	PT_G_REP_TIL_P1_BV510CD4-A-AlexaFluor700CD8-Asubset	9	PT_G	Non_melanoma	REP_TIL	C ovarii CDK12 mut	27	6	4.95187115205281	5.39762117505645	CD4+ EM HLA-DR+
254	462	255	320	487	549	227	269	276	330	612	PT_G_REP_TIL_P1_BV510CD4-A-AlexaFluor700CD8-Asubset	9	PT_G	Non_melanoma	REP_TIL	C ovarii CDK12 mut	26	6	5.28686117661946	4.23797943235015	CD4+ EM HLA-DR+
320	449	269	286	528	615	202	313	249	353	506	PT_G_REP_TIL_P1_BV510CD4-A-AlexaFluor700CD8-Asubset	9	PT_G	Non_melanoma	REP_TIL	C ovarii CDK12 mut	25	6	5.29718613160603	3.78470613599395	CD4+ EM HLA-DR+
357	454	290	306	578	613	199	326	256	406	682	PT_G_REP_TIL_P1_BV510CD4-A-AlexaFluor700CD8-Asubset	9	PT_G	Non_melanoma	REP_TIL	C ovarii CDK12 mut	42	6	3.63543629182332	4.92543365598296	CD4+ EM HLA-DR+
253	391	241	334	506	547	219	272	251	309	559	PT_G_REP_TIL_P1_BV510CD4-A-AlexaFluor700CD8-Asubset	9	PT_G	Non_melanoma	REP_TIL	C ovarii CDK12 mut	9	6	5.29418444169514	3.19504930615997	CD4+ EM HLA-DR+
280	460	277	292	589	585	193	341	262	326	572	PT_G_REP_TIL_P1_BV510CD4-A-AlexaFluor700CD8-Asubset	9	PT_G	Non_melanoma	REP_TIL	C ovarii CDK12 mut	42	6	5.00467228425496	4.50242902875518	CD4+ EM HLA-DR+
231	403	283	290	555	597	192	331	223	279	607	PT_G_REP_TIL_P1_BV510CD4-A-AlexaFluor700CD8-Asubset	9	PT_G	Non_melanoma	REP_TIL	C ovarii CDK12 mut	41	6	4.55769180787556	3.95078589559173	CD4+ EM HLA-DR+
304	468	268	300	503	587	186	294	257	317	610	PT_G_REP_TIL_P1_BV510CD4-A-AlexaFluor700CD8-Asubset	9	PT_G	Non_melanoma	REP_TIL	C ovarii CDK12 mut	26	6	5.12754845155232	4.45000841260528	CD4+ EM HLA-DR+
246	484	299	324	575	602	200	349	284	337	680	PT_G_REP_TIL_P1_BV510CD4-A-AlexaFluor700CD8-Asubset	9	PT_G	Non_melanoma	REP_TIL	C ovarii CDK12 mut	28	6	4.2651903582906	5.23719598889922	CD4+ EM HLA-DR+
234	470	262	319	555	595	244	310	252	339	657	PT_G_REP_TIL_P1_BV510CD4-A-AlexaFluor700CD8-Asubset	9	PT_G	Non_melanoma	REP_TIL	C ovarii CDK12 mut	27	6	4.61122250092976	4.96324970365142	CD4+ EM HLA-DR+
287	492	300	306	547	590	169	317	238	313	560	PT_G_REP_TIL_P1_BV510CD4-A-AlexaFluor700CD8-Asubset	9	PT_G	Non_melanoma	REP_TIL	C ovarii CDK12 mut	12	6	5.27238058579915	4.53048135877227	CD4+ EM HLA-DR+
336	422	247	295	592	666	240	366	250	302	626	PT_G_REP_TIL_P1_BV510CD4-A-AlexaFluor700CD8-Asubset	9	PT_G	Non_melanoma	REP_TIL	C ovarii CDK12 mut	42	6	4.43302940858357	4.75244667173004	CD4+ EM HLA-DR+
232	355	250	294	538	573	215	311	245	354	527	PT_G_REP_TIL_P1_BV510CD4-A-AlexaFluor700CD8-Asubset	9	PT_G	Non_melanoma	REP_TIL	C ovarii CDK12 mut	54	6	4.89960073960774	2.99580456853485	CD4+ EM HLA-DR+
270	458	248	252	502	524	253	332	254	314	621	PT_G_REP_TIL_P1_BV510CD4-A-AlexaFluor700CD8-Asubset	9	PT_G	Non_melanoma	REP_TIL	C ovarii CDK12 mut	41	6	5.19422840608113	4.25961305738067	CD4+ EM HLA-DR+
267	547	323	300	528	550	233	338	345	337	653	PT_G_REP_TIL_P1_BV510CD4-A-AlexaFluor700CD8-Asubset	9	PT_G	Non_melanoma	REP_TIL	C ovarii CDK12 mut	13	6	4.43174528611653	5.12779523969268	CD4+ EM HLA-DR+
241	455	283	320	533	583	207	238	229	327	624	PT_G_REP_TIL_P1_BV510CD4-A-AlexaFluor700CD8-Asubset	9	PT_G	Non_melanoma	REP_TIL	C ovarii CDK12 mut	41	6	4.80253386033528	4.47343399167632	CD4+ EM HLA-DR+
263	484	263	336	511	577	200	224	236	336	697	PT_G_REP_TIL_P1_BV510CD4-A-AlexaFluor700CD8-Asubset	9	PT_G	Non_melanoma	REP_TIL	C ovarii CDK12 mut	56	6	4.63661551011555	4.94894077420806	CD4+ EM HLA-DR+
278	569	277	293	515	583	209	269	261	313	600	PT_G_REP_TIL_P1_BV510CD4-A-AlexaFluor700CD8-Asubset	9	PT_G	Non_melanoma	REP_TIL	C ovarii CDK12 mut	27	6	5.24908136857503	4.97895958066558	CD4+ EM HLA-DR+
233	427	240	268	555	591	235	317	208	325	647	PT_G_REP_TIL_P1_BV510CD4-A-AlexaFluor700CD8-Asubset	9	PT_G	Non_melanoma	REP_TIL	C ovarii CDK12 mut	41	6	4.4115641070699	4.46753933072662	CD4+ EM HLA-DR+
250	348	253	296	551	634	217	319	258	336	509	PT_G_REP_TIL_P1_BV510CD4-A-AlexaFluor700CD8-Asubset	9	PT_G	Non_melanoma	REP_TIL	C ovarii CDK12 mut	54	6	4.90245270265095	3.02855350614166	CD4+ EM HLA-DR+
268	506	256	336	538	557	200	345	247	325	707	PT_G_REP_TIL_P1_BV510CD4-A-AlexaFluor700CD8-Asubset	9	PT_G	Non_melanoma	REP_TIL	C ovarii CDK12 mut	56	6	4.52721476090901	5.41356613278961	CD4+ EM HLA-DR+
234	313	279	273	571	630	195	341	251	346	622	PT_G_REP_TIL_P1_BV510CD4-A-AlexaFluor700CD8-Asubset	9	PT_G	Non_melanoma	REP_TIL	C ovarii CDK12 mut	55	6	4.07078051103108	3.49871112943267	CD4+ EM HLA-DR+
318	438	284	310	530	583	220	302	251	309	597	PT_G_REP_TIL_P1_BV510CD4-A-AlexaFluor700CD8-Asubset	9	PT_G	Non_melanoma	REP_TIL	C ovarii CDK12 mut	41	6	4.81003164781086	4.10288025975799	CD4+ EM HLA-DR+
245	329	253	274	443	447	171	297	293	322	503	PT_G_REP_TIL_P1_BV510CD4-A-AlexaFluor700CD8-Asubset	9	PT_G	Non_melanoma	REP_TIL	C ovarii CDK12 mut	79	11	5.2069423152303	0.943115791088098	CD4+ EM
245	394	265	287	567	611	253	324	279	314	621	PT_G_REP_TIL_P1_BV510CD4-A-AlexaFluor700CD8-Asubset	9	PT_G	Non_melanoma	REP_TIL	C ovarii CDK12 mut	42	6	4.32298397553914	4.27773716092681	CD4+ EM HLA-DR+
244	507	349	321	541	549	226	317	296	314	659	PT_G_REP_TIL_P1_BV510CD4-A-AlexaFluor700CD8-Asubset	9	PT_G	Non_melanoma	REP_TIL	C ovarii CDK12 mut	13	6	4.13227390779011	5.02253343701934	CD4+ EM HLA-DR+
307	408	286	303	541	566	212	268	253	337	642	PT_G_REP_TIL_P1_BV510CD4-A-AlexaFluor700CD8-Asubset	9	PT_G	Non_melanoma	REP_TIL	C ovarii CDK12 mut	56	6	4.19631456864827	4.23266412854766	CD4+ EM HLA-DR+
235	496	399	332	554	608	187	284	268	398	649	PT_G_REP_TIL_P1_BV510CD4-A-AlexaFluor700CD8-Asubset	9	PT_G	Non_melanoma	REP_TIL	C ovarii CDK12 mut	13	6	3.22513436807149	4.82682706952667	CD4+ EM HLA-DR+
239	502	247	280	552	578	238	326	254	314	614	PT_G_REP_TIL_P1_BV510CD4-A-AlexaFluor700CD8-Asubset	9	PT_G	Non_melanoma	REP_TIL	C ovarii CDK12 mut	27	6	5.26559662354939	4.97009088636016	CD4+ EM HLA-DR+
240	420	422	286	504	549	159	301	238	520	571	PT_G_REP_TIL_P1_BV510CD4-A-AlexaFluor700CD8-Asubset	9	PT_G	Non_melanoma	REP_TIL	C ovarii CDK12 mut	162	26	1.63699244988911	3.94578554273223	CD4+ EM PD1+
298	512	265	345	555	561	200	299	242	320	694	PT_G_REP_TIL_P1_BV510CD4-A-AlexaFluor700CD8-Asubset	9	PT_G	Non_melanoma	REP_TIL	C ovarii CDK12 mut	14	6	4.49706291688435	5.39511825681304	CD4+ EM HLA-DR+
262	406	273	308	578	577	198	310	239	327	598	PT_G_REP_TIL_P1_BV510CD4-A-AlexaFluor700CD8-Asubset	9	PT_G	Non_melanoma	REP_TIL	C ovarii CDK12 mut	41	6	4.54014563096516	4.11945345044708	CD4+ EM HLA-DR+
220	427	243	308	476	583	188	271	238	313	512	PT_G_REP_TIL_P1_BV510CD4-A-AlexaFluor700CD8-Asubset	9	PT_G	Non_melanoma	REP_TIL	C ovarii CDK12 mut	10	6	5.69953608048909	2.77373458982086	CD4+ EM HLA-DR+
269	488	252	276	545	546	254	357	261	335	666	PT_G_REP_TIL_P1_BV510CD4-A-AlexaFluor700CD8-Asubset	9	PT_G	Non_melanoma	REP_TIL	C ovarii CDK12 mut	27	6	4.70790409577839	5.14040758252715	CD4+ EM HLA-DR+
262	500	266	276	527	548	247	324	258	347	500	PT_G_REP_TIL_P1_BV510CD4-A-AlexaFluor700CD8-Asubset	9	PT_G	Non_melanoma	REP_TIL	C ovarii CDK12 mut	11	6	5.85598921311848	3.84608604550933	CD4+ EM HLA-DR+
233	298	336	277	427	499	293	272	259	293	458	PT_G_REP_TIL_P1_BV510CD4-A-AlexaFluor700CD8-Asubset	9	PT_G	Non_melanoma	REP_TIL	C ovarii CDK12 mut	131	7	2.43245577348225	-0.351926425689703	CD4+ EM
242	355	347	280	532	530	238	304	255	381	595	PT_G_REP_TIL_P1_BV510CD4-A-AlexaFluor700CD8-Asubset	9	PT_G	Non_melanoma	REP_TIL	C ovarii CDK12 mut	68	6	3.68842958940022	3.24605180860137	CD4+ EM HLA-DR+
227	350	267	284	526	574	225	305	254	355	594	PT_G_REP_TIL_P1_BV510CD4-A-AlexaFluor700CD8-Asubset	9	PT_G	Non_melanoma	REP_TIL	C ovarii CDK12 mut	54	6	4.4721429301595	3.26517607808685	CD4+ EM HLA-DR+
264	292	283	646	462	216	215	285	244	354	423	PT_G_REP_TIL_P1_BV510CD4-A-AlexaFluor700CD8-Asubset	9	PT_G	Non_melanoma	REP_TIL	C ovarii CDK12 mut	32	4	-6.87148356901653	3.63907577634429	CD8+ EM
242	531	276	288	524	569	243	326	247	321	594	PT_G_REP_TIL_P1_BV510CD4-A-AlexaFluor700CD8-Asubset	9	PT_G	Non_melanoma	REP_TIL	C ovarii CDK12 mut	27	6	5.43390059007161	4.83275987744903	CD4+ EM HLA-DR+
257	384	312	306	566	653	187	336	298	315	579	PT_G_REP_TIL_P1_BV510CD4-A-AlexaFluor700CD8-Asubset	9	PT_G	Non_melanoma	REP_TIL	C ovarii CDK12 mut	54	6	4.51906704438679	4.12812115789031	CD4+ EM HLA-DR+
261	462	301	319	514	576	223	335	250	304	606	PT_G_REP_TIL_P1_BV510CD4-A-AlexaFluor700CD8-Asubset	9	PT_G	Non_melanoma	REP_TIL	C ovarii CDK12 mut	41	6	5.09952187074177	4.55286028028106	CD4+ EM HLA-DR+
245	455	275	295	533	562	218	318	246	365	568	PT_G_REP_TIL_P1_BV510CD4-A-AlexaFluor700CD8-Asubset	9	PT_G	Non_melanoma	REP_TIL	C ovarii CDK12 mut	11	6	5.08001636994832	4.08017780423736	CD4+ EM HLA-DR+
293	505	282	299	501	608	247	332	258	336	576	PT_G_REP_TIL_P1_BV510CD4-A-AlexaFluor700CD8-Asubset	9	PT_G	Non_melanoma	REP_TIL	C ovarii CDK12 mut	27	6	5.29905724061482	4.7041859829483	CD4+ EM HLA-DR+
305	457	249	332	561	632	198	278	279	336	637	PT_G_REP_TIL_P1_BV510CD4-A-AlexaFluor700CD8-Asubset	9	PT_G	Non_melanoma	REP_TIL	C ovarii CDK12 mut	42	6	4.54652714265339	4.93228485227203	CD4+ EM HLA-DR+
252	485	274	330	469	584	184	271	256	292	635	PT_G_REP_TIL_P1_BV510CD4-A-AlexaFluor700CD8-Asubset	9	PT_G	Non_melanoma	REP_TIL	C ovarii CDK12 mut	26	6	5.08433174623005	4.44474460721587	CD4+ EM HLA-DR+
298	541	295	321	531	609	202	334	297	475	556	PT_G_REP_TIL_P1_BV510CD4-A-AlexaFluor700CD8-Asubset	9	PT_G	Non_melanoma	REP_TIL	C ovarii CDK12 mut	12	6	3.12625598443501	4.71874525189971	CD4+ EM HLA-DR+
287	547	246	312	579	591	304	355	282	328	561	PT_G_REP_TIL_P1_BV510CD4-A-AlexaFluor700CD8-Asubset	9	PT_G	Non_melanoma	REP_TIL	C ovarii CDK12 mut	27	6	5.40735125077717	5.10990478635406	CD4+ EM HLA-DR+
256	526	273	351	594	658	251	322	279	375	765	PT_G_REP_TIL_P1_BV510CD4-A-AlexaFluor700CD8-Asubset	9	PT_G	Non_melanoma	REP_TIL	C ovarii CDK12 mut	14	6	4.29135202897542	5.72959043622588	CD4+ EM HLA-DR+
264	346	274	297	599	639	171	352	232	301	601	PT_G_REP_TIL_P1_BV510CD4-A-AlexaFluor700CD8-Asubset	9	PT_G	Non_melanoma	REP_TIL	C ovarii CDK12 mut	55	6	4.2670214129781	3.80915548444366	CD4+ EM HLA-DR+
260	435	304	311	525	592	201	321	312	383	672	PT_G_REP_TIL_P1_BV510CD4-A-AlexaFluor700CD8-Asubset	9	PT_G	Non_melanoma	REP_TIL	C ovarii CDK12 mut	56	6	3.9955575419759	4.61307527661895	CD4+ EM HLA-DR+
279	461	247	305	545	569	202	310	234	309	613	PT_G_REP_TIL_P1_BV510CD4-A-AlexaFluor700CD8-Asubset	9	PT_G	Non_melanoma	REP_TIL	C ovarii CDK12 mut	41	6	4.92573189271443	4.49999239087676	CD4+ EM HLA-DR+
263	480	340	300	554	598	192	309	265	304	681	PT_G_REP_TIL_P1_BV510CD4-A-AlexaFluor700CD8-Asubset	9	PT_G	Non_melanoma	REP_TIL	C ovarii CDK12 mut	28	6	4.13949465287678	5.13158561826324	CD4+ EM HLA-DR+
214	396	283	304	562	618	189	321	227	320	574	PT_G_REP_TIL_P1_BV510CD4-A-AlexaFluor700CD8-Asubset	9	PT_G	Non_melanoma	REP_TIL	C ovarii CDK12 mut	54	6	4.72581123841755	3.74253227353668	CD4+ EM HLA-DR+
224	451	350	313	471	552	191	244	264	345	614	PT_G_REP_TIL_P1_BV510CD4-A-AlexaFluor700CD8-Asubset	9	PT_G	Non_melanoma	REP_TIL	C ovarii CDK12 mut	26	6	4.97423529160969	3.97249128461456	CD4+ EM HLA-DR+
224	414	281	292	447	501	242	269	248	313	565	PT_G_REP_TIL_P1_BV510CD4-A-AlexaFluor700CD8-Asubset	9	PT_G	Non_melanoma	REP_TIL	C ovarii CDK12 mut	9	6	5.48334764970295	2.83201553464507	CD4+ EM HLA-DR+
289	491	265	327	564	605	228	290	285	354	641	PT_G_REP_TIL_P1_BV510CD4-A-AlexaFluor700CD8-Asubset	9	PT_G	Non_melanoma	REP_TIL	C ovarii CDK12 mut	27	6	4.68693851960652	5.27017738462066	CD4+ EM HLA-DR+
311	513	280	351	548	611	206	352	266	337	625	PT_G_REP_TIL_P1_BV510CD4-A-AlexaFluor700CD8-Asubset	9	PT_G	Non_melanoma	REP_TIL	C ovarii CDK12 mut	28	6	4.84613012803547	5.41870643735504	CD4+ EM HLA-DR+
223	394	296	286	495	520	184	260	251	295	480	PT_G_REP_TIL_P1_BV510CD4-A-AlexaFluor700CD8-Asubset	9	PT_G	Non_melanoma	REP_TIL	C ovarii CDK12 mut	10	6	5.68026756776326	2.41585185170745	CD4+ EM HLA-DR+
224	339	248	276	532	588	209	317	264	319	504	PT_G_REP_TIL_P1_BV510CD4-A-AlexaFluor700CD8-Asubset	9	PT_G	Non_melanoma	REP_TIL	C ovarii CDK12 mut	67	6	5.0133011294698	2.8340630734024	CD4+ EM HLA-DR+
334	406	248	272	511	578	227	321	255	374	666	PT_G_REP_TIL_P1_BV510CD4-A-AlexaFluor700CD8-Asubset	9	PT_G	Non_melanoma	REP_TIL	C ovarii CDK12 mut	56	6	4.22311090959065	4.3964786732254	CD4+ EM HLA-DR+
319	483	299	319	483	612	228	266	273	338	515	PT_G_REP_TIL_P1_BV510CD4-A-AlexaFluor700CD8-Asubset	9	PT_G	Non_melanoma	REP_TIL	C ovarii CDK12 mut	12	6	3.81726431382649	2.58975555539703	CD4+ EM HLA-DR+
242	486	260	331	542	588	298	354	265	331	653	PT_G_REP_TIL_P1_BV510CD4-A-AlexaFluor700CD8-Asubset	9	PT_G	Non_melanoma	REP_TIL	C ovarii CDK12 mut	27	6	4.91869568360798	5.05439664960479	CD4+ EM HLA-DR+
200	439	272	275	510	632	203	318	316	326	631	PT_G_REP_TIL_P1_BV510CD4-A-AlexaFluor700CD8-Asubset	9	PT_G	Non_melanoma	REP_TIL	C ovarii CDK12 mut	41	6	4.56635880006306	4.24670936704254	CD4+ EM HLA-DR+
302	454	251	307	557	579	233	285	275	334	679	PT_G_REP_TIL_P1_BV510CD4-A-AlexaFluor700CD8-Asubset	9	PT_G	Non_melanoma	REP_TIL	C ovarii CDK12 mut	56	6	4.2877585841512	4.83493473172759	CD4+ EM HLA-DR+
258	366	255	293	503	517	203	279	267	439	609	PT_G_REP_TIL_P1_BV510CD4-A-AlexaFluor700CD8-Asubset	9	PT_G	Non_melanoma	REP_TIL	C ovarii CDK12 mut	68	6	3.07195543778889	3.37562181592559	CD4+ EM HLA-DR+
245	279	262	303	565	622	188	313	280	328	619	PT_G_REP_TIL_P1_BV510CD4-A-AlexaFluor700CD8-Asubset	9	PT_G	Non_melanoma	REP_TIL	C ovarii CDK12 mut	55	6	3.98374723924153	3.41376592755889	CD4+ EM HLA-DR+
251	551	268	290	549	649	196	383	264	309	617	PT_G_REP_TIL_P1_BV510CD4-A-AlexaFluor700CD8-Asubset	9	PT_G	Non_melanoma	REP_TIL	C ovarii CDK12 mut	28	6	4.95292973054402	5.46938230634307	CD4+ EM HLA-DR+
303	467	234	352	557	593	241	353	277	318	607	PT_G_REP_TIL_P1_BV510CD4-A-AlexaFluor700CD8-Asubset	9	PT_G	Non_melanoma	REP_TIL	C ovarii CDK12 mut	27	6	4.86098312867634	5.15653040052032	CD4+ EM HLA-DR+
215	458	355	286	525	632	238	331	273	330	637	PT_G_REP_TIL_P1_BV510CD4-A-AlexaFluor700CD8-Asubset	9	PT_G	Non_melanoma	REP_TIL	C ovarii CDK12 mut	28	6	4.37695002091878	4.73895361066436	CD4+ EM HLA-DR+
272	476	270	286	568	604	212	327	229	322	651	PT_G_REP_TIL_P1_BV510CD4-A-AlexaFluor700CD8-Asubset	9	PT_G	Non_melanoma	REP_TIL	C ovarii CDK12 mut	28	6	4.5842616511678	5.10962583661651	CD4+ EM HLA-DR+
292	525	249	343	515	555	240	248	279	317	562	PT_G_REP_TIL_P1_BV510CD4-A-AlexaFluor700CD8-Asubset	9	PT_G	Non_melanoma	REP_TIL	C ovarii CDK12 mut	26	6	5.44515156281941	4.62702276349639	CD4+ EM HLA-DR+
258	529	247	322	512	534	209	305	271	311	565	PT_G_REP_TIL_P1_BV510CD4-A-AlexaFluor700CD8-Asubset	9	PT_G	Non_melanoma	REP_TIL	C ovarii CDK12 mut	26	6	5.52153849137776	4.55739881635284	CD4+ EM HLA-DR+
271	455	299	328	533	585	183	206	259	325	657	PT_G_REP_TIL_P1_BV510CD4-A-AlexaFluor700CD8-Asubset	9	PT_G	Non_melanoma	REP_TIL	C ovarii CDK12 mut	56	6	4.6225073291158	4.70981170774078	CD4+ EM HLA-DR+
309	410	282	298	556	661	169	334	274	327	643	PT_G_REP_TIL_P1_BV510CD4-A-AlexaFluor700CD8-Asubset	9	PT_G	Non_melanoma	REP_TIL	C ovarii CDK12 mut	42	6	4.11306547654622	4.58152439237212	CD4+ EM HLA-DR+
228	468	312	318	471	532	231	279	263	324	473	PT_G_REP_TIL_P1_BV510CD4-A-AlexaFluor700CD8-Asubset	9	PT_G	Non_melanoma	REP_TIL	C ovarii CDK12 mut	10	6	5.87394117845051	3.05477048993682	CD4+ EM HLA-DR+
220	377	343	280	530	627	254	302	282	321	657	PT_G_REP_TIL_P1_BV510CD4-A-AlexaFluor700CD8-Asubset	9	PT_G	Non_melanoma	REP_TIL	C ovarii CDK12 mut	55	6	3.79565262330525	3.91969396710967	CD4+ EM HLA-DR+
304	497	272	274	441	535	232	313	243	478	676	PT_G_REP_TIL_P1_BV510CD4-A-AlexaFluor700CD8-Asubset	9	PT_G	Non_melanoma	REP_TIL	C ovarii CDK12 mut	176	27	3.02117967141621	4.59124567151641	CD4+ EM PD1+
250	391	314	299	550	586	200	317	236	312	605	PT_G_REP_TIL_P1_BV510CD4-A-AlexaFluor700CD8-Asubset	9	PT_G	Non_melanoma	REP_TIL	C ovarii CDK12 mut	54	6	4.43331741822712	3.91495158315277	CD4+ EM HLA-DR+
265	433	277	280	534	577	212	328	258	306	599	PT_G_REP_TIL_P1_BV510CD4-A-AlexaFluor700CD8-Asubset	9	PT_G	Non_melanoma	REP_TIL	C ovarii CDK12 mut	41	6	4.85783981812947	4.07659794927215	CD4+ EM HLA-DR+
226	447	260	276	485	528	238	325	257	461	569	PT_G_REP_TIL_P1_BV510CD4-A-AlexaFluor700CD8-Asubset	9	PT_G	Non_melanoma	REP_TIL	C ovarii CDK12 mut	176	27	2.95587992204182	3.89519765019988	CD4+ EM PD1+
285	465	312	318	468	547	210	298	298	344	515	PT_G_REP_TIL_P1_BV510CD4-A-AlexaFluor700CD8-Asubset	9	PT_G	Non_melanoma	REP_TIL	C ovarii CDK12 mut	10	6	5.72516703141682	3.58306171537017	CD4+ EM HLA-DR+
291	572	248	344	496	618	219	283	273	373	569	PT_G_REP_TIL_P1_BV510CD4-A-AlexaFluor700CD8-Asubset	9	PT_G	Non_melanoma	REP_TIL	C ovarii CDK12 mut	12	6	5.11524939073079	5.12980320096587	CD4+ EM HLA-DR+
240	462	281	273	511	551	166	281	244	309	482	PT_G_REP_TIL_P1_BV510CD4-A-AlexaFluor700CD8-Asubset	9	PT_G	Non_melanoma	REP_TIL	C ovarii CDK12 mut	10	6	5.94025778306477	3.21232106328582	CD4+ EM HLA-DR+
289	481	278	296	553	560	228	326	279	324	602	PT_G_REP_TIL_P1_BV510CD4-A-AlexaFluor700CD8-Asubset	9	PT_G	Non_melanoma	REP_TIL	C ovarii CDK12 mut	27	6	4.97474026216023	4.8343129360733	CD4+ EM HLA-DR+
304	461	354	277	575	597	230	289	241	325	640	PT_G_REP_TIL_P1_BV510CD4-A-AlexaFluor700CD8-Asubset	9	PT_G	Non_melanoma	REP_TIL	C ovarii CDK12 mut	28	6	3.95213531983845	4.83538486600494	CD4+ EM HLA-DR+
243	432	342	320	503	589	167	307	234	338	555	PT_G_REP_TIL_P1_BV510CD4-A-AlexaFluor700CD8-Asubset	9	PT_G	Non_melanoma	REP_TIL	C ovarii CDK12 mut	12	6	5.22539639008992	3.86584331632232	CD4+ EM HLA-DR+
231	384	280	280	536	619	230	317	236	312	643	PT_G_REP_TIL_P1_BV510CD4-A-AlexaFluor700CD8-Asubset	9	PT_G	Non_melanoma	REP_TIL	C ovarii CDK12 mut	55	6	4.24790215028279	4.07924582601165	CD4+ EM HLA-DR+
271	479	286	262	523	532	188	322	225	323	537	PT_G_REP_TIL_P1_BV510CD4-A-AlexaFluor700CD8-Asubset	9	PT_G	Non_melanoma	REP_TIL	C ovarii CDK12 mut	11	6	5.79788755906575	3.64820911527252	CD4+ EM HLA-DR+
250	343	330	307	543	589	218	322	258	314	572	PT_G_REP_TIL_P1_BV510CD4-A-AlexaFluor700CD8-Asubset	9	PT_G	Non_melanoma	REP_TIL	C ovarii CDK12 mut	54	6	4.29261898530476	3.51018693090057	CD4+ EM HLA-DR+
287	384	232	305	539	606	244	343	276	317	628	PT_G_REP_TIL_P1_BV510CD4-A-AlexaFluor700CD8-Asubset	9	PT_G	Non_melanoma	REP_TIL	C ovarii CDK12 mut	42	6	4.36495041383259	4.15304782033538	CD4+ EM HLA-DR+
303	531	319	320	601	660	203	365	303	349	720	PT_G_REP_TIL_P1_BV510CD4-A-AlexaFluor700CD8-Asubset	9	PT_G	Non_melanoma	REP_TIL	C ovarii CDK12 mut	14	6	4.24500393403523	5.63246204496002	CD4+ EM HLA-DR+
270	598	259	261	548	623	232	366	396	306	705	PT_G_REP_TIL_P1_BV510CD4-A-AlexaFluor700CD8-Asubset	9	PT_G	Non_melanoma	REP_TIL	C ovarii CDK12 mut	14	6	4.66387152207844	5.58704235196685	CD4+ EM HLA-DR+
265	370	262	303	563	619	191	330	268	330	656	PT_G_REP_TIL_P1_BV510CD4-A-AlexaFluor700CD8-Asubset	9	PT_G	Non_melanoma	REP_TIL	C ovarii CDK12 mut	55	6	4.0605046702718	4.16129424214935	CD4+ EM HLA-DR+
245	454	284	312	616	668	215	356	274	295	613	PT_G_REP_TIL_P1_BV510CD4-A-AlexaFluor700CD8-Asubset	9	PT_G	Non_melanoma	REP_TIL	C ovarii CDK12 mut	42	6	4.56630157960408	4.88082458615875	CD4+ EM HLA-DR+
258	477	254	339	564	580	257	305	272	361	769	PT_G_REP_TIL_P1_BV510CD4-A-AlexaFluor700CD8-Asubset	9	PT_G	Non_melanoma	REP_TIL	C ovarii CDK12 mut	56	6	4.27442860139363	5.46868707776641	CD4+ EM HLA-DR+
270	462	280	292	538	583	221	285	248	312	545	PT_G_REP_TIL_P1_BV510CD4-A-AlexaFluor700CD8-Asubset	9	PT_G	Non_melanoma	REP_TIL	C ovarii CDK12 mut	11	6	5.49529528153889	4.03015377164459	CD4+ EM HLA-DR+
230	330	349	284	539	555	197	309	261	333	662	PT_G_REP_TIL_P1_BV510CD4-A-AlexaFluor700CD8-Asubset	9	PT_G	Non_melanoma	REP_TIL	C ovarii CDK12 mut	55	6	3.71603607667439	3.6262629234848	CD4+ EM HLA-DR+
253	436	286	307	475	575	187	261	253	389	511	PT_G_REP_TIL_P1_BV510CD4-A-AlexaFluor700CD8-Asubset	9	PT_G	Non_melanoma	REP_TIL	C ovarii CDK12 mut	10	6	5.41306471360676	3.1969449722824	CD4+ EM HLA-DR+
233	465	230	318	533	605	254	324	246	349	601	PT_G_REP_TIL_P1_BV510CD4-A-AlexaFluor700CD8-Asubset	9	PT_G	Non_melanoma	REP_TIL	C ovarii CDK12 mut	27	6	5.03123306764119	4.44369222760772	CD4+ EM HLA-DR+
225	501	272	304	508	544	203	307	247	313	636	PT_G_REP_TIL_P1_BV510CD4-A-AlexaFluor700CD8-Asubset	9	PT_G	Non_melanoma	REP_TIL	C ovarii CDK12 mut	26	6	5.06811165345662	4.63382770658111	CD4+ EM HLA-DR+
226	383	256	288	460	524	190	273	246	291	497	PT_G_REP_TIL_P1_BV510CD4-A-AlexaFluor700CD8-Asubset	9	PT_G	Non_melanoma	REP_TIL	C ovarii CDK12 mut	9	6	5.70129036439412	2.29993440747833	CD4+ EM HLA-DR+
238	438	288	274	468	536	205	296	259	325	592	PT_G_REP_TIL_P1_BV510CD4-A-AlexaFluor700CD8-Asubset	9	PT_G	Non_melanoma	REP_TIL	C ovarii CDK12 mut	26	6	5.34753202928059	3.60588886380767	CD4+ EM HLA-DR+
219	451	238	262	533	541	229	349	229	314	585	PT_G_REP_TIL_P1_BV510CD4-A-AlexaFluor700CD8-Asubset	9	PT_G	Non_melanoma	REP_TIL	C ovarii CDK12 mut	11	6	5.35670971406453	4.35236026883697	CD4+ EM HLA-DR+
238	479	267	270	536	583	205	305	255	308	594	PT_G_REP_TIL_P1_BV510CD4-A-AlexaFluor700CD8-Asubset	9	PT_G	Non_melanoma	REP_TIL	C ovarii CDK12 mut	41	6	5.36716913712971	4.52923919797515	CD4+ EM HLA-DR+
271	474	250	296	554	599	237	340	263	315	627	PT_G_REP_TIL_P1_BV510CD4-A-AlexaFluor700CD8-Asubset	9	PT_G	Non_melanoma	REP_TIL	C ovarii CDK12 mut	27	6	4.92256474030964	5.05883600354766	CD4+ EM HLA-DR+
290	431	255	281	579	668	221	334	207	288	657	PT_G_REP_TIL_P1_BV510CD4-A-AlexaFluor700CD8-Asubset	9	PT_G	Non_melanoma	REP_TIL	C ovarii CDK12 mut	42	6	4.27383446229451	4.74214746595001	CD4+ EM HLA-DR+
264	520	207	301	581	600	292	383	256	345	673	PT_G_REP_TIL_P1_BV510CD4-A-AlexaFluor700CD8-Asubset	9	PT_G	Non_melanoma	REP_TIL	C ovarii CDK12 mut	27	6	4.77870440019124	5.63563587308502	CD4+ EM HLA-DR+
234	459	267	298	439	519	204	231	291	322	528	PT_G_REP_TIL_P1_BV510CD4-A-AlexaFluor700CD8-Asubset	9	PT_G	Non_melanoma	REP_TIL	C ovarii CDK12 mut	10	6	5.84943460954182	2.94693781972503	CD4+ EM HLA-DR+
224	404	257	287	500	564	225	315	248	307	591	PT_G_REP_TIL_P1_BV510CD4-A-AlexaFluor700CD8-Asubset	9	PT_G	Non_melanoma	REP_TIL	C ovarii CDK12 mut	54	6	4.98802494538777	3.48676421285247	CD4+ EM HLA-DR+
252	579	253	276	542	584	262	359	261	305	654	PT_G_REP_TIL_P1_BV510CD4-A-AlexaFluor700CD8-Asubset	9	PT_G	Non_melanoma	REP_TIL	C ovarii CDK12 mut	27	6	4.96497654450886	5.5227518284378	CD4+ EM HLA-DR+
243	406	256	282	564	552	217	321	242	315	660	PT_G_REP_TIL_P1_BV510CD4-A-AlexaFluor700CD8-Asubset	9	PT_G	Non_melanoma	REP_TIL	C ovarii CDK12 mut	41	6	4.35787319673054	4.3628773891983	CD4+ EM HLA-DR+
300	585	282	358	589	599	194	329	258	370	666	PT_G_REP_TIL_P1_BV510CD4-A-AlexaFluor700CD8-Asubset	9	PT_G	Non_melanoma	REP_TIL	C ovarii CDK12 mut	14	6	4.51582502854817	5.66712572217559	CD4+ EM HLA-DR+
268	451	304	315	504	557	249	241	268	326	532	PT_G_REP_TIL_P1_BV510CD4-A-AlexaFluor700CD8-Asubset	9	PT_G	Non_melanoma	REP_TIL	C ovarii CDK12 mut	10	6	5.49615549577229	3.60213591695403	CD4+ EM HLA-DR+
261	464	241	305	539	545	246	297	244	322	631	PT_G_REP_TIL_P1_BV510CD4-A-AlexaFluor700CD8-Asubset	9	PT_G	Non_melanoma	REP_TIL	C ovarii CDK12 mut	41	6	4.84502148164265	4.65417530179595	CD4+ EM HLA-DR+
240	385	237	266	444	536	222	274	257	328	445	PT_G_REP_TIL_P1_BV510CD4-A-AlexaFluor700CD8-Asubset	9	PT_G	Non_melanoma	REP_TIL	C ovarii CDK12 mut	23	7	5.04282783998005	0.65468563676452	CD4+ EM
223	436	302	328	517	533	221	281	258	321	612	PT_G_REP_TIL_P1_BV510CD4-A-AlexaFluor700CD8-Asubset	9	PT_G	Non_melanoma	REP_TIL	C ovarii CDK12 mut	26	6	4.97538780702107	4.07138850331878	CD4+ EM HLA-DR+
246	363	237	300	524	543	224	298	263	323	566	PT_G_REP_TIL_P1_BV510CD4-A-AlexaFluor700CD8-Asubset	9	PT_G	Non_melanoma	REP_TIL	C ovarii CDK12 mut	54	6	4.88643955720418	3.05440499425506	CD4+ EM HLA-DR+
220	470	279	317	514	523	205	242	251	316	452	PT_G_REP_TIL_P1_BV510CD4-A-AlexaFluor700CD8-Asubset	9	PT_G	Non_melanoma	REP_TIL	C ovarii CDK12 mut	10	6	5.96841549409382	3.19768383145904	CD4+ EM HLA-DR+
329	490	396	329	570	507	178	330	278	407	569	PT_G_REP_TIL_P1_BV510CD4-A-AlexaFluor700CD8-Asubset	9	PT_G	Non_melanoma	REP_TIL	C ovarii CDK12 mut	151	23	1.25329267514699	4.52071573377227	CD4+ EM HLA-DR+
240	452	242	314	494	547	224	281	244	345	577	PT_G_REP_TIL_P1_BV510CD4-A-AlexaFluor700CD8-Asubset	9	PT_G	Non_melanoma	REP_TIL	C ovarii CDK12 mut	26	6	5.48884701264851	3.74985410810089	CD4+ EM HLA-DR+
304	400	260	578	460	228	248	267	257	328	594	PT_G_REP_TIL_P1_BV510CD4-A-AlexaFluor700CD8-Asubset	9	PT_G	Non_melanoma	REP_TIL	C ovarii CDK12 mut	59	4	-6.27965569960124	-1.83693859934235	CD8+ EM
278	459	295	300	509	515	232	348	248	355	562	PT_G_REP_TIL_P1_BV510CD4-A-AlexaFluor700CD8-Asubset	9	PT_G	Non_melanoma	REP_TIL	C ovarii CDK12 mut	11	6	5.58323406709187	3.9004783833084	CD4+ EM HLA-DR+
232	316	272	267	528	555	181	321	231	322	563	PT_G_REP_TIL_P1_BV510CD4-A-AlexaFluor700CD8-Asubset	9	PT_G	Non_melanoma	REP_TIL	C ovarii CDK12 mut	67	6	4.70648836625569	2.74480821729278	CD4+ EM HLA-DR+
243	411	232	312	497	568	240	256	271	327	575	PT_G_REP_TIL_P1_BV510CD4-A-AlexaFluor700CD8-Asubset	9	PT_G	Non_melanoma	REP_TIL	C ovarii CDK12 mut	40	6	5.13758158219807	2.95973946691131	CD4+ EM HLA-DR+
240	436	248	303	458	515	200	303	253	312	456	PT_G_REP_TIL_P1_BV510CD4-A-AlexaFluor700CD8-Asubset	9	PT_G	Non_melanoma	REP_TIL	C ovarii CDK12 mut	10	6	5.90644382966511	2.62331511617278	CD4+ EM HLA-DR+
209	377	231	285	473	567	233	298	260	307	609	PT_G_REP_TIL_P1_BV510CD4-A-AlexaFluor700CD8-Asubset	9	PT_G	Non_melanoma	REP_TIL	C ovarii CDK12 mut	40	6	4.81996035111897	2.83665086865997	CD4+ EM HLA-DR+
290	506	262	289	529	570	217	321	231	320	594	PT_G_REP_TIL_P1_BV510CD4-A-AlexaFluor700CD8-Asubset	9	PT_G	Non_melanoma	REP_TIL	C ovarii CDK12 mut	27	6	5.448254819045	4.71472122312164	CD4+ EM HLA-DR+
356	560	279	292	545	667	230	323	249	316	635	PT_G_REP_TIL_P1_BV510CD4-A-AlexaFluor700CD8-Asubset	9	PT_G	Non_melanoma	REP_TIL	C ovarii CDK12 mut	14	6	4.82534574998372	5.46258546949004	CD4+ EM HLA-DR+
310	479	242	347	604	665	237	322	271	324	683	PT_G_REP_TIL_P1_BV510CD4-A-AlexaFluor700CD8-Asubset	9	PT_G	Non_melanoma	REP_TIL	C ovarii CDK12 mut	14	6	4.47073292268269	5.57998134732818	CD4+ EM HLA-DR+
217	368	257	306	513	583	194	311	250	314	545	PT_G_REP_TIL_P1_BV510CD4-A-AlexaFluor700CD8-Asubset	9	PT_G	Non_melanoma	REP_TIL	C ovarii CDK12 mut	54	6	5.02827715409749	3.06986405492401	CD4+ EM HLA-DR+
280	524	373	351	594	607	195	338	259	332	691	PT_G_REP_TIL_P1_BV510CD4-A-AlexaFluor700CD8-Asubset	9	PT_G	Non_melanoma	REP_TIL	C ovarii CDK12 mut	28	6	3.9239046527242	5.57749321103668	CD4+ EM HLA-DR+
235	384	288	286	554	589	219	309	241	308	494	PT_G_REP_TIL_P1_BV510CD4-A-AlexaFluor700CD8-Asubset	9	PT_G	Non_melanoma	REP_TIL	C ovarii CDK12 mut	54	6	5.25696157945149	3.16287376523589	CD4+ EM HLA-DR+
278	448	292	332	602	592	227	367	218	324	669	PT_G_REP_TIL_P1_BV510CD4-A-AlexaFluor700CD8-Asubset	9	PT_G	Non_melanoma	REP_TIL	C ovarii CDK12 mut	42	6	4.36731457246296	5.0375280582962	CD4+ EM HLA-DR+
262	590	328	382	577	639	239	319	289	448	670	PT_G_REP_TIL_P1_BV510CD4-A-AlexaFluor700CD8-Asubset	9	PT_G	Non_melanoma	REP_TIL	C ovarii CDK12 mut	14	6	3.63317036164754	5.28590108991241	CD4+ EM HLA-DR+
296	577	427	392	559	601	200	250	285	486	739	PT_G_REP_TIL_P1_BV510CD4-A-AlexaFluor700CD8-Asubset	9	PT_G	Non_melanoma	REP_TIL	C ovarii CDK12 mut	13	6	2.23636197579854	5.39539863706207	CD4+ EM HLA-DR+
300	468	354	332	558	594	208	357	259	337	670	PT_G_REP_TIL_P1_BV510CD4-A-AlexaFluor700CD8-Asubset	9	PT_G	Non_melanoma	REP_TIL	C ovarii CDK12 mut	28	6	4.00714182389729	5.18170692563629	CD4+ EM HLA-DR+
322	456	348	283	515	573	194	314	248	470	621	PT_G_REP_TIL_P1_BV510CD4-A-AlexaFluor700CD8-Asubset	9	PT_G	Non_melanoma	REP_TIL	C ovarii CDK12 mut	178	27	2.07017969621174	4.54898454785919	CD4+ EM PD1+
245	455	241	289	479	562	239	281	242	320	536	PT_G_REP_TIL_P1_BV510CD4-A-AlexaFluor700CD8-Asubset	9	PT_G	Non_melanoma	REP_TIL	C ovarii CDK12 mut	11	6	5.82943558228962	3.38928343892669	CD4+ EM HLA-DR+
259	336	264	273	534	591	198	314	276	312	499	PT_G_REP_TIL_P1_BV510CD4-A-AlexaFluor700CD8-Asubset	9	PT_G	Non_melanoma	REP_TIL	C ovarii CDK12 mut	67	6	5.00747322572224	2.7536404335556	CD4+ EM HLA-DR+
308	515	254	349	563	602	240	225	282	327	636	PT_G_REP_TIL_P1_BV510CD4-A-AlexaFluor700CD8-Asubset	9	PT_G	Non_melanoma	REP_TIL	C ovarii CDK12 mut	14	6	4.87177013886921	5.3432297909317	CD4+ EM HLA-DR+
265	498	259	315	549	590	213	283	232	322	644	PT_G_REP_TIL_P1_BV510CD4-A-AlexaFluor700CD8-Asubset	9	PT_G	Non_melanoma	REP_TIL	C ovarii CDK12 mut	27	6	4.87052893174641	5.09742595792388	CD4+ EM HLA-DR+
252	450	265	285	525	603	241	336	277	320	579	PT_G_REP_TIL_P1_BV510CD4-A-AlexaFluor700CD8-Asubset	9	PT_G	Non_melanoma	REP_TIL	C ovarii CDK12 mut	11	6	5.24094414247029	4.29884340406036	CD4+ EM HLA-DR+
221	493	281	308	529	553	203	270	248	331	586	PT_G_REP_TIL_P1_BV510CD4-A-AlexaFluor700CD8-Asubset	9	PT_G	Non_melanoma	REP_TIL	C ovarii CDK12 mut	26	6	5.50109028352253	4.34472229123687	CD4+ EM HLA-DR+
302	450	418	323	469	531	200	327	253	448	626	PT_G_REP_TIL_P1_BV510CD4-A-AlexaFluor700CD8-Asubset	9	PT_G	Non_melanoma	REP_TIL	C ovarii CDK12 mut	164	27	1.9104380561208	4.46737959027862	CD4+ EM PD1+
259	510	241	346	503	582	257	290	287	509	541	PT_G_REP_TIL_P1_BV510CD4-A-AlexaFluor700CD8-Asubset	9	PT_G	Non_melanoma	REP_TIL	C ovarii CDK12 mut	176	27	2.81790780557149	4.43812467694854	CD4+ EM PD1+
272	446	355	322	512	508	198	296	252	299	658	PT_G_REP_TIL_P1_BV510CD4-A-AlexaFluor700CD8-Asubset	9	PT_G	Non_melanoma	REP_TIL	C ovarii CDK12 mut	13	6	4.39954924119465	4.45591356397247	CD4+ EM HLA-DR+
197	387	316	319	550	593	237	355	218	345	619	PT_G_REP_TIL_P1_BV510CD4-A-AlexaFluor700CD8-Asubset	9	PT_G	Non_melanoma	REP_TIL	C ovarii CDK12 mut	54	6	4.26501726640217	4.04848792195892	CD4+ EM HLA-DR+
306	504	274	342	530	592	266	238	262	352	638	PT_G_REP_TIL_P1_BV510CD4-A-AlexaFluor700CD8-Asubset	9	PT_G	Non_melanoma	REP_TIL	C ovarii CDK12 mut	27	6	4.8722403003072	5.23402549863433	CD4+ EM HLA-DR+
224	467	363	327	503	566	203	284	271	315	686	PT_G_REP_TIL_P1_BV510CD4-A-AlexaFluor700CD8-Asubset	9	PT_G	Non_melanoma	REP_TIL	C ovarii CDK12 mut	13	6	4.00555538667195	4.63801433683013	CD4+ EM HLA-DR+
257	492	235	325	553	576	235	235	255	343	584	PT_G_REP_TIL_P1_BV510CD4-A-AlexaFluor700CD8-Asubset	9	PT_G	Non_melanoma	REP_TIL	C ovarii CDK12 mut	26	6	5.27207684052937	4.61512949109649	CD4+ EM HLA-DR+
280	520	303	338	520	551	227	268	268	341	563	PT_G_REP_TIL_P1_BV510CD4-A-AlexaFluor700CD8-Asubset	9	PT_G	Non_melanoma	REP_TIL	C ovarii CDK12 mut	12	6	5.42101168168538	4.46240856290435	CD4+ EM HLA-DR+
250	381	285	262	504	513	179	312	244	389	543	PT_G_REP_TIL_P1_BV510CD4-A-AlexaFluor700CD8-Asubset	9	PT_G	Non_melanoma	REP_TIL	C ovarii CDK12 mut	9	6	4.8864586306905	2.99737741590118	CD4+ EM HLA-DR+
233	456	279	317	544	596	199	311	316	325	602	PT_G_REP_TIL_P1_BV510CD4-A-AlexaFluor700CD8-Asubset	9	PT_G	Non_melanoma	REP_TIL	C ovarii CDK12 mut	41	6	4.75329327119343	4.37342359662628	CD4+ EM HLA-DR+
241	254	253	272	523	539	225	319	235	323	596	PT_G_REP_TIL_P1_BV510CD4-A-AlexaFluor700CD8-Asubset	9	PT_G	Non_melanoma	REP_TIL	C ovarii CDK12 mut	67	6	4.02696966660969	2.76367213368987	CD4+ EM HLA-DR+
310	541	460	300	511	415	218	237	268	617	628	PT_G_REP_TIL_P1_BV510CD4-A-AlexaFluor700CD8-Asubset	9	PT_G	Non_melanoma	REP_TIL	C ovarii CDK12 mut	177	27	1.8323495341634	4.89108659864044	CD4+ EM PD1+
261	329	263	291	525	573	165	303	228	304	455	PT_G_REP_TIL_P1_BV510CD4-A-AlexaFluor700CD8-Asubset	9	PT_G	Non_melanoma	REP_TIL	C ovarii CDK12 mut	67	6	5.16971230042927	2.52380063176727	CD4+ EM HLA-DR+
304	570	249	272	560	659	281	432	253	305	534	PT_G_REP_TIL_P1_BV510CD4-A-AlexaFluor700CD8-Asubset	9	PT_G	Non_melanoma	REP_TIL	C ovarii CDK12 mut	27	6	5.30293821824544	5.23898031354522	CD4+ EM HLA-DR+
256	472	272	303	427	537	202	282	279	344	509	PT_G_REP_TIL_P1_BV510CD4-A-AlexaFluor700CD8-Asubset	9	PT_G	Non_melanoma	REP_TIL	C ovarii CDK12 mut	10	6	5.90578484071248	3.10046531797027	CD4+ EM HLA-DR+
216	399	271	272	558	579	237	310	253	398	648	PT_G_REP_TIL_P1_BV510CD4-A-AlexaFluor700CD8-Asubset	9	PT_G	Non_melanoma	REP_TIL	C ovarii CDK12 mut	41	6	3.8960668994283	3.96365239263152	CD4+ EM HLA-DR+
336	478	372	331	581	662	190	320	274	330	671	PT_G_REP_TIL_P1_BV510CD4-A-AlexaFluor700CD8-Asubset	9	PT_G	Non_melanoma	REP_TIL	C ovarii CDK12 mut	28	6	3.94131350053303	5.27093984723663	CD4+ EM HLA-DR+
257	488	298	317	511	592	196	299	271	336	533	PT_G_REP_TIL_P1_BV510CD4-A-AlexaFluor700CD8-Asubset	9	PT_G	Non_melanoma	REP_TIL	C ovarii CDK12 mut	12	6	5.66708063615315	4.04990317464446	CD4+ EM HLA-DR+
310	531	298	364	541	631	199	311	253	320	675	PT_G_REP_TIL_P1_BV510CD4-A-AlexaFluor700CD8-Asubset	9	PT_G	Non_melanoma	REP_TIL	C ovarii CDK12 mut	14	6	4.46604418290608	5.60488130689239	CD4+ EM HLA-DR+
345	584	329	380	554	618	193	244	329	356	699	PT_G_REP_TIL_P1_BV510CD4-A-AlexaFluor700CD8-Asubset	9	PT_G	Non_melanoma	REP_TIL	C ovarii CDK12 mut	14	6	4.29978203309529	5.70029022336578	CD4+ EM HLA-DR+
229	384	260	286	521	565	191	302	239	330	656	PT_G_REP_TIL_P1_BV510CD4-A-AlexaFluor700CD8-Asubset	9	PT_G	Non_melanoma	REP_TIL	C ovarii CDK12 mut	41	6	4.28125261796467	4.0182020866928	CD4+ EM HLA-DR+
252	394	272	280	472	653	231	344	363	368	539	PT_G_REP_TIL_P1_BV510CD4-A-AlexaFluor700CD8-Asubset	9	PT_G	Non_melanoma	REP_TIL	C ovarii CDK12 mut	24	6	3.96888994706624	2.45066001058196	CD4+ EM HLA-DR+
245	455	238	259	479	514	212	292	257	327	596	PT_G_REP_TIL_P1_BV510CD4-A-AlexaFluor700CD8-Asubset	9	PT_G	Non_melanoma	REP_TIL	C ovarii CDK12 mut	26	6	5.45692133439534	3.52431156278228	CD4+ EM HLA-DR+
252	505	250	298	497	543	183	260	244	304	542	PT_G_REP_TIL_P1_BV510CD4-A-AlexaFluor700CD8-Asubset	9	PT_G	Non_melanoma	REP_TIL	C ovarii CDK12 mut	26	6	5.87686848176472	3.63881280065154	CD4+ EM HLA-DR+
263	460	272	266	505	522	207	320	252	317	623	PT_G_REP_TIL_P1_BV510CD4-A-AlexaFluor700CD8-Asubset	9	PT_G	Non_melanoma	REP_TIL	C ovarii CDK12 mut	41	6	5.17199968827717	4.14590122342681	CD4+ EM HLA-DR+
260	579	266	360	521	531	237	219	271	364	719	PT_G_REP_TIL_P1_BV510CD4-A-AlexaFluor700CD8-Asubset	9	PT_G	Non_melanoma	REP_TIL	C ovarii CDK12 mut	14	6	4.53610300553792	5.49765636563873	CD4+ EM HLA-DR+
262	452	292	257	524	529	172	299	247	304	699	PT_G_REP_TIL_P1_BV510CD4-A-AlexaFluor700CD8-Asubset	9	PT_G	Non_melanoma	REP_TIL	C ovarii CDK12 mut	56	6	4.43520426286213	4.55256273389434	CD4+ EM HLA-DR+
243	424	244	284	538	532	224	306	240	320	531	PT_G_REP_TIL_P1_BV510CD4-A-AlexaFluor700CD8-Asubset	9	PT_G	Non_melanoma	REP_TIL	C ovarii CDK12 mut	11	6	5.61102032197468	3.33751775861358	CD4+ EM HLA-DR+
239	456	268	295	487	563	218	289	239	338	670	PT_G_REP_TIL_P1_BV510CD4-A-AlexaFluor700CD8-Asubset	9	PT_G	Non_melanoma	REP_TIL	C ovarii CDK12 mut	41	6	4.67849802506917	4.39778329969024	CD4+ EM HLA-DR+
292	511	316	319	521	558	196	279	300	325	710	PT_G_REP_TIL_P1_BV510CD4-A-AlexaFluor700CD8-Asubset	9	PT_G	Non_melanoma	REP_TIL	C ovarii CDK12 mut	13	6	4.13417505753987	5.28669120908355	CD4+ EM HLA-DR+
280	442	258	293	544	586	201	290	257	323	661	PT_G_REP_TIL_P1_BV510CD4-A-AlexaFluor700CD8-Asubset	9	PT_G	Non_melanoma	REP_TIL	C ovarii CDK12 mut	56	6	4.43478989137166	4.68219282270049	CD4+ EM HLA-DR+
229	407	227	282	501	580	237	319	230	322	538	PT_G_REP_TIL_P1_BV510CD4-A-AlexaFluor700CD8-Asubset	9	PT_G	Non_melanoma	REP_TIL	C ovarii CDK12 mut	11	6	5.49450993073933	3.39169432759857	CD4+ EM HLA-DR+
274	270	263	290	610	624	183	364	226	305	592	PT_G_REP_TIL_P1_BV510CD4-A-AlexaFluor700CD8-Asubset	9	PT_G	Non_melanoma	REP_TIL	C ovarii CDK12 mut	55	6	4.05559372437947	3.33967425466155	CD4+ EM HLA-DR+
243	446	216	308	521	562	241	309	233	332	533	PT_G_REP_TIL_P1_BV510CD4-A-AlexaFluor700CD8-Asubset	9	PT_G	Non_melanoma	REP_TIL	C ovarii CDK12 mut	11	6	5.64109634889119	3.51012136579131	CD4+ EM HLA-DR+
283	534	394	364	561	598	219	285	334	342	514	PT_G_REP_TIL_P1_BV510CD4-A-AlexaFluor700CD8-Asubset	9	PT_G	Non_melanoma	REP_TIL	C ovarii CDK12 mut	12	6	2.6171362353658	3.01190521360015	CD4+ EM HLA-DR+
211	447	265	304	501	527	234	253	242	319	613	PT_G_REP_TIL_P1_BV510CD4-A-AlexaFluor700CD8-Asubset	9	PT_G	Non_melanoma	REP_TIL	C ovarii CDK12 mut	26	6	5.29713463319294	3.56213905454254	CD4+ EM HLA-DR+
234	377	279	288	463	530	207	268	269	340	568	PT_G_REP_TIL_P1_BV510CD4-A-AlexaFluor700CD8-Asubset	9	PT_G	Non_melanoma	REP_TIL	C ovarii CDK12 mut	9	6	5.12377762330525	2.86081649900054	CD4+ EM HLA-DR+
294	430	222	305	514	584	232	298	250	331	638	PT_G_REP_TIL_P1_BV510CD4-A-AlexaFluor700CD8-Asubset	9	PT_G	Non_melanoma	REP_TIL	C ovarii CDK12 mut	40	6	4.59792398942463	4.21043541074371	CD4+ EM HLA-DR+
217	416	248	288	475	537	240	270	253	331	588	PT_G_REP_TIL_P1_BV510CD4-A-AlexaFluor700CD8-Asubset	9	PT_G	Non_melanoma	REP_TIL	C ovarii CDK12 mut	9	6	5.341245885024	3.31043126226043	CD4+ EM HLA-DR+
232	487	370	315	500	513	205	263	300	640	553	PT_G_REP_TIL_P1_BV510CD4-A-AlexaFluor700CD8-Asubset	9	PT_G	Non_melanoma	REP_TIL	C ovarii CDK12 mut	177	27	1.9643075419759	4.62174179196929	CD4+ EM PD1+
270	441	449	279	552	466	237	340	252	662	701	PT_G_REP_TIL_P1_BV510CD4-A-AlexaFluor700CD8-Asubset	9	PT_G	Non_melanoma	REP_TIL	C ovarii CDK12 mut	177	27	1.85374235642903	5.58072092176055	CD4+ EM PD1+
263	424	258	337	531	611	198	299	239	308	564	PT_G_REP_TIL_P1_BV510CD4-A-AlexaFluor700CD8-Asubset	9	PT_G	Non_melanoma	REP_TIL	C ovarii CDK12 mut	54	6	5.14806341660969	3.9840350353775	CD4+ EM HLA-DR+
237	378	416	290	465	495	200	291	245	367	467	PT_G_REP_TIL_P1_BV510CD4-A-AlexaFluor700CD8-Asubset	9	PT_G	Non_melanoma	REP_TIL	C ovarii CDK12 mut	158	23	1.54683660996907	0.995266219383234	CD4+ EM HLA-DR+
250	419	251	275	546	612	262	329	235	312	496	PT_G_REP_TIL_P1_BV510CD4-A-AlexaFluor700CD8-Asubset	9	PT_G	Non_melanoma	REP_TIL	C ovarii CDK12 mut	11	6	5.47569727433674	3.66930772901153	CD4+ EM HLA-DR+
264	379	236	292	525	537	217	299	260	340	533	PT_G_REP_TIL_P1_BV510CD4-A-AlexaFluor700CD8-Asubset	9	PT_G	Non_melanoma	REP_TIL	C ovarii CDK12 mut	9	6	5.10606169236653	2.93332149625396	CD4+ EM HLA-DR+
248	435	428	293	444	449	215	238	258	632	510	PT_G_REP_TIL_P1_BV510CD4-A-AlexaFluor700CD8-Asubset	9	PT_G	Non_melanoma	REP_TIL	C ovarii CDK12 mut	162	26	1.7152008963918	4.06951477170562	CD4+ EM PD1+
273	462	248	296	542	554	218	338	271	333	639	PT_G_REP_TIL_P1_BV510CD4-A-AlexaFluor700CD8-Asubset	9	PT_G	Non_melanoma	REP_TIL	C ovarii CDK12 mut	41	6	4.79895376695149	4.76161911130523	CD4+ EM HLA-DR+
284	500	298	263	529	578	259	357	258	483	537	PT_G_REP_TIL_P1_BV510CD4-A-AlexaFluor700CD8-Asubset	9	PT_G	Non_melanoma	REP_TIL	C ovarii CDK12 mut	176	27	2.91505956185811	4.47894765973663	CD4+ EM PD1+
234	455	259	312	546	582	195	306	274	343	606	PT_G_REP_TIL_P1_BV510CD4-A-AlexaFluor700CD8-Asubset	9	PT_G	Non_melanoma	REP_TIL	C ovarii CDK12 mut	41	6	4.9965307666158	4.50948860288238	CD4+ EM HLA-DR+
246	490	274	297	555	544	243	287	251	351	724	PT_G_REP_TIL_P1_BV510CD4-A-AlexaFluor700CD8-Asubset	9	PT_G	Non_melanoma	REP_TIL	C ovarii CDK12 mut	56	6	4.39283060563557	5.20902778745269	CD4+ EM HLA-DR+
236	511	218	315	515	613	249	311	254	351	635	PT_G_REP_TIL_P1_BV510CD4-A-AlexaFluor700CD8-Asubset	9	PT_G	Non_melanoma	REP_TIL	C ovarii CDK12 mut	27	6	5.05227875245564	5.27616121411895	CD4+ EM HLA-DR+
233	355	276	293	559	585	213	299	222	344	634	PT_G_REP_TIL_P1_BV510CD4-A-AlexaFluor700CD8-Asubset	9	PT_G	Non_melanoma	REP_TIL	C ovarii CDK12 mut	55	6	4.10063623918049	3.77016236425018	CD4+ EM HLA-DR+
229	495	238	251	597	601	247	392	243	344	699	PT_G_REP_TIL_P1_BV510CD4-A-AlexaFluor700CD8-Asubset	9	PT_G	Non_melanoma	REP_TIL	C ovarii CDK12 mut	27	6	4.68327736390584	5.51465561032867	CD4+ EM HLA-DR+
308	545	330	360	599	601	229	283	263	360	734	PT_G_REP_TIL_P1_BV510CD4-A-AlexaFluor700CD8-Asubset	9	PT_G	Non_melanoma	REP_TIL	C ovarii CDK12 mut	14	6	4.18983959687703	5.66823866010284	CD4+ EM HLA-DR+
248	424	291	309	516	550	203	286	225	321	601	PT_G_REP_TIL_P1_BV510CD4-A-AlexaFluor700CD8-Asubset	9	PT_G	Non_melanoma	REP_TIL	C ovarii CDK12 mut	41	6	4.96402859223836	3.9327221119461	CD4+ EM HLA-DR+
246	533	280	302	534	619	233	361	243	335	643	PT_G_REP_TIL_P1_BV510CD4-A-AlexaFluor700CD8-Asubset	9	PT_G	Non_melanoma	REP_TIL	C ovarii CDK12 mut	27	6	4.81688808930867	5.51188375592803	CD4+ EM HLA-DR+
236	450	262	271	600	639	212	358	238	366	653	PT_G_REP_TIL_P1_BV510CD4-A-AlexaFluor700CD8-Asubset	9	PT_G	Non_melanoma	REP_TIL	C ovarii CDK12 mut	42	6	4.48462557328694	5.0468054020462	CD4+ EM HLA-DR+
230	486	243	335	510	610	219	248	265	373	725	PT_G_REP_TIL_P1_BV510CD4-A-AlexaFluor700CD8-Asubset	9	PT_G	Non_melanoma	REP_TIL	C ovarii CDK12 mut	56	6	4.48090767396443	5.15422346234893	CD4+ EM HLA-DR+
295	438	429	336	589	572	202	313	256	338	744	PT_G_REP_TIL_P1_BV510CD4-A-AlexaFluor700CD8-Asubset	9	PT_G	Non_melanoma	REP_TIL	C ovarii CDK12 mut	13	6	3.46505856050007	5.19084407926177	CD4+ EM HLA-DR+
240	465	255	296	509	565	182	244	250	311	520	PT_G_REP_TIL_P1_BV510CD4-A-AlexaFluor700CD8-Asubset	9	PT_G	Non_melanoma	REP_TIL	C ovarii CDK12 mut	11	6	5.85070824159138	3.50115491986846	CD4+ EM HLA-DR+
323	480	293	299	487	549	174	255	310	380	557	PT_G_REP_TIL_P1_BV510CD4-A-AlexaFluor700CD8-Asubset	9	PT_G	Non_melanoma	REP_TIL	C ovarii CDK12 mut	26	6	5.31472706330769	4.20818712354278	CD4+ EM HLA-DR+
274	496	303	339	528	572	188	305	274	314	638	PT_G_REP_TIL_P1_BV510CD4-A-AlexaFluor700CD8-Asubset	9	PT_G	Non_melanoma	REP_TIL	C ovarii CDK12 mut	13	6	4.85311483872883	4.94199564099883	CD4+ EM HLA-DR+
259	458	353	300	597	585	214	349	231	317	594	PT_G_REP_TIL_P1_BV510CD4-A-AlexaFluor700CD8-Asubset	9	PT_G	Non_melanoma	REP_TIL	C ovarii CDK12 mut	28	6	4.41222548020833	4.83204748273467	CD4+ EM HLA-DR+
462	559	358	335	569	612	202	241	347	433	671	PT_G_REP_TIL_P1_BV510CD4-A-AlexaFluor700CD8-Asubset	9	PT_G	Non_melanoma	REP_TIL	C ovarii CDK12 mut	179	30	1.83130025399678	5.87974598050689	CD4+ EM senescent PD-1+
265	434	305	294	552	538	183	310	229	302	628	PT_G_REP_TIL_P1_BV510CD4-A-AlexaFluor700CD8-Asubset	9	PT_G	Non_melanoma	REP_TIL	C ovarii CDK12 mut	41	6	4.5264379931783	4.36725332379913	CD4+ EM HLA-DR+
292	527	297	292	548	536	186	335	259	355	609	PT_G_REP_TIL_P1_BV510CD4-A-AlexaFluor700CD8-Asubset	9	PT_G	Non_melanoma	REP_TIL	C ovarii CDK12 mut	27	6	5.04808067811482	4.84305479169463	CD4+ EM HLA-DR+
220	438	245	293	471	537	199	296	232	307	462	PT_G_REP_TIL_P1_BV510CD4-A-AlexaFluor700CD8-Asubset	9	PT_G	Non_melanoma	REP_TIL	C ovarii CDK12 mut	10	6	5.8731381846761	2.6585419380722	CD4+ EM HLA-DR+
270	467	228	316	543	576	244	313	272	340	632	PT_G_REP_TIL_P1_BV510CD4-A-AlexaFluor700CD8-Asubset	9	PT_G	Non_melanoma	REP_TIL	C ovarii CDK12 mut	27	6	4.87288116944783	4.80348970532989	CD4+ EM HLA-DR+
253	381	240	283	531	555	211	322	236	330	636	PT_G_REP_TIL_P1_BV510CD4-A-AlexaFluor700CD8-Asubset	9	PT_G	Non_melanoma	REP_TIL	C ovarii CDK12 mut	41	6	4.42547726167195	3.80310704351043	CD4+ EM HLA-DR+
236	450	273	288	524	581	240	329	254	382	558	PT_G_REP_TIL_P1_BV510CD4-A-AlexaFluor700CD8-Asubset	9	PT_G	Non_melanoma	REP_TIL	C ovarii CDK12 mut	11	6	4.77500175965779	3.99502517819976	CD4+ EM HLA-DR+
228	439	262	270	504	550	201	330	251	312	514	PT_G_REP_TIL_P1_BV510CD4-A-AlexaFluor700CD8-Asubset	9	PT_G	Non_melanoma	REP_TIL	C ovarii CDK12 mut	11	6	5.85808491242878	3.25362827420806	CD4+ EM HLA-DR+
210	372	249	271	508	561	224	296	259	316	563	PT_G_REP_TIL_P1_BV510CD4-A-AlexaFluor700CD8-Asubset	9	PT_G	Non_melanoma	REP_TIL	C ovarii CDK12 mut	54	6	5.06593727601521	3.0973904335556	CD4+ EM HLA-DR+
238	390	296	291	527	574	194	255	259	319	683	PT_G_REP_TIL_P1_BV510CD4-A-AlexaFluor700CD8-Asubset	9	PT_G	Non_melanoma	REP_TIL	C ovarii CDK12 mut	56	6	4.24578928483479	4.1673412525711	CD4+ EM HLA-DR+
311	465	311	321	492	587	243	283	291	336	608	PT_G_REP_TIL_P1_BV510CD4-A-AlexaFluor700CD8-Asubset	9	PT_G	Non_melanoma	REP_TIL	C ovarii CDK12 mut	26	6	4.66472363008015	4.29676916242217	CD4+ EM HLA-DR+
240	528	315	320	491	556	175	261	254	308	636	PT_G_REP_TIL_P1_BV510CD4-A-AlexaFluor700CD8-Asubset	9	PT_G	Non_melanoma	REP_TIL	C ovarii CDK12 mut	26	6	5.02464937699788	4.72045232892608	CD4+ EM HLA-DR+
261	368	364	290	546	595	238	323	256	306	619	PT_G_REP_TIL_P1_BV510CD4-A-AlexaFluor700CD8-Asubset	9	PT_G	Non_melanoma	REP_TIL	C ovarii CDK12 mut	55	6	3.73874496949666	3.7448034489212	CD4+ EM HLA-DR+
269	348	278	296	557	545	219	308	246	338	566	PT_G_REP_TIL_P1_BV510CD4-A-AlexaFluor700CD8-Asubset	9	PT_G	Non_melanoma	REP_TIL	C ovarii CDK12 mut	54	6	4.51208090318196	3.28705765843963	CD4+ EM HLA-DR+
266	458	266	304	538	601	218	298	240	356	650	PT_G_REP_TIL_P1_BV510CD4-A-AlexaFluor700CD8-Asubset	9	PT_G	Non_melanoma	REP_TIL	C ovarii CDK12 mut	41	6	4.59552359117024	4.80840637326812	CD4+ EM HLA-DR+
237	374	291	295	526	562	151	286	234	314	657	PT_G_REP_TIL_P1_BV510CD4-A-AlexaFluor700CD8-Asubset	9	PT_G	Non_melanoma	REP_TIL	C ovarii CDK12 mut	41	6	4.26680778993123	3.80766441464996	CD4+ EM HLA-DR+
239	375	262	276	542	602	206	299	252	394	614	PT_G_REP_TIL_P1_BV510CD4-A-AlexaFluor700CD8-Asubset	9	PT_G	Non_melanoma	REP_TIL	C ovarii CDK12 mut	54	6	3.98420881761067	3.84987260938262	CD4+ EM HLA-DR+
249	523	311	352	564	626	203	333	276	311	719	PT_G_REP_TIL_P1_BV510CD4-A-AlexaFluor700CD8-Asubset	9	PT_G	Non_melanoma	REP_TIL	C ovarii CDK12 mut	14	6	4.19172071946614	5.59375860334014	CD4+ EM HLA-DR+
235	443	244	308	475	598	264	306	255	334	552	PT_G_REP_TIL_P1_BV510CD4-A-AlexaFluor700CD8-Asubset	9	PT_G	Non_melanoma	REP_TIL	C ovarii CDK12 mut	24	6	5.25897478593342	2.93160965085601	CD4+ EM HLA-DR+
253	438	284	266	535	534	187	348	234	308	587	PT_G_REP_TIL_P1_BV510CD4-A-AlexaFluor700CD8-Asubset	9	PT_G	Non_melanoma	REP_TIL	C ovarii CDK12 mut	41	6	5.20465683473103	3.98289348722076	CD4+ EM HLA-DR+
230	472	229	265	519	541	272	347	250	340	590	PT_G_REP_TIL_P1_BV510CD4-A-AlexaFluor700CD8-Asubset	9	PT_G	Non_melanoma	REP_TIL	C ovarii CDK12 mut	11	6	5.53832840455525	4.46349622846221	CD4+ EM HLA-DR+
280	434	353	307	510	601	194	261	249	498	680	PT_G_REP_TIL_P1_BV510CD4-A-AlexaFluor700CD8-Asubset	9	PT_G	Non_melanoma	REP_TIL	C ovarii CDK12 mut	178	27	2.57108020318501	4.61140205503082	CD4+ EM PD1+
327	472	297	286	505	563	197	274	242	324	501	PT_G_REP_TIL_P1_BV510CD4-A-AlexaFluor700CD8-Asubset	9	PT_G	Non_melanoma	REP_TIL	C ovarii CDK12 mut	10	6	5.66486668122761	3.77239491582488	CD4+ EM HLA-DR+
258	485	258	312	562	597	211	369	250	299	565	PT_G_REP_TIL_P1_BV510CD4-A-AlexaFluor700CD8-Asubset	9	PT_G	Non_melanoma	REP_TIL	C ovarii CDK12 mut	27	6	5.48961090577595	4.75268461347198	CD4+ EM HLA-DR+
298	480	276	329	548	576	195	309	267	335	686	PT_G_REP_TIL_P1_BV510CD4-A-AlexaFluor700CD8-Asubset	9	PT_G	Non_melanoma	REP_TIL	C ovarii CDK12 mut	56	6	4.3358313990926	5.23741676450347	CD4+ EM HLA-DR+
261	310	290	278	505	535	207	308	272	305	527	PT_G_REP_TIL_P1_BV510CD4-A-AlexaFluor700CD8-Asubset	9	PT_G	Non_melanoma	REP_TIL	C ovarii CDK12 mut	67	6	4.87218546403401	2.34081246495818	CD4+ EM HLA-DR+
253	471	291	298	503	541	190	291	263	310	636	PT_G_REP_TIL_P1_BV510CD4-A-AlexaFluor700CD8-Asubset	9	PT_G	Non_melanoma	REP_TIL	C ovarii CDK12 mut	26	6	5.01900600923054	4.37264349103546	CD4+ EM HLA-DR+
334	320	271	289	511	551	209	312	247	322	599	PT_G_REP_TIL_P1_BV510CD4-A-AlexaFluor700CD8-Asubset	9	PT_G	Non_melanoma	REP_TIL	C ovarii CDK12 mut	68	6	4.37064861787312	3.05929329038238	CD4+ EM HLA-DR+
236	417	249	280	533	601	263	284	240	333	601	PT_G_REP_TIL_P1_BV510CD4-A-AlexaFluor700CD8-Asubset	9	PT_G	Non_melanoma	REP_TIL	C ovarii CDK12 mut	40	6	4.76233458055012	3.90588762403106	CD4+ EM HLA-DR+
277	472	277	303	434	581	193	230	245	317	653	PT_G_REP_TIL_P1_BV510CD4-A-AlexaFluor700CD8-Asubset	9	PT_G	Non_melanoma	REP_TIL	C ovarii CDK12 mut	26	6	5.20662998689168	4.038116713768	CD4+ EM HLA-DR+
238	428	272	282	548	568	231	331	237	318	604	PT_G_REP_TIL_P1_BV510CD4-A-AlexaFluor700CD8-Asubset	9	PT_G	Non_melanoma	REP_TIL	C ovarii CDK12 mut	41	6	4.83327269090169	4.08371951222991	CD4+ EM HLA-DR+
247	503	251	311	547	587	217	339	272	339	540	PT_G_REP_TIL_P1_BV510CD4-A-AlexaFluor700CD8-Asubset	9	PT_G	Non_melanoma	REP_TIL	C ovarii CDK12 mut	11	6	5.63858770860188	4.45361234784698	CD4+ EM HLA-DR+
245	433	295	292	521	607	219	306	251	320	582	PT_G_REP_TIL_P1_BV510CD4-A-AlexaFluor700CD8-Asubset	9	PT_G	Non_melanoma	REP_TIL	C ovarii CDK12 mut	41	6	4.96420454514973	3.9608154499588	CD4+ EM HLA-DR+
276	494	405	292	485	503	245	290	382	432	677	PT_G_REP_TIL_P1_BV510CD4-A-AlexaFluor700CD8-Asubset	9	PT_G	Non_melanoma	REP_TIL	C ovarii CDK12 mut	13	6	2.94495749009602	5.03300144315337	CD4+ EM HLA-DR+
247	416	284	326	507	574	224	303	283	327	593	PT_G_REP_TIL_P1_BV510CD4-A-AlexaFluor700CD8-Asubset	9	PT_G	Non_melanoma	REP_TIL	C ovarii CDK12 mut	41	6	4.85784840119832	3.76083876729583	CD4+ EM HLA-DR+
233	431	298	309	460	516	201	234	248	309	453	PT_G_REP_TIL_P1_BV510CD4-A-AlexaFluor700CD8-Asubset	9	PT_G	Non_melanoma	REP_TIL	C ovarii CDK12 mut	10	6	5.88043236268513	2.71196725011443	CD4+ EM HLA-DR+
249	522	256	339	529	587	212	330	265	332	621	PT_G_REP_TIL_P1_BV510CD4-A-AlexaFluor700CD8-Asubset	9	PT_G	Non_melanoma	REP_TIL	C ovarii CDK12 mut	27	6	5.16215872300618	5.11811115384673	CD4+ EM HLA-DR+
261	427	250	300	498	550	235	318	294	330	608	PT_G_REP_TIL_P1_BV510CD4-A-AlexaFluor700CD8-Asubset	9	PT_G	Non_melanoma	REP_TIL	C ovarii CDK12 mut	40	6	4.95314526093953	3.82312109113311	CD4+ EM HLA-DR+
333	553	293	315	537	634	257	345	270	314	634	PT_G_REP_TIL_P1_BV510CD4-A-AlexaFluor700CD8-Asubset	9	PT_G	Non_melanoma	REP_TIL	C ovarii CDK12 mut	14	6	4.91102528108113	5.52099182248687	CD4+ EM HLA-DR+
267	499	261	332	482	582	212	275	253	348	553	PT_G_REP_TIL_P1_BV510CD4-A-AlexaFluor700CD8-Asubset	9	PT_G	Non_melanoma	REP_TIL	C ovarii CDK12 mut	26	6	5.66594385636799	4.10430838704681	CD4+ EM HLA-DR+
249	472	299	330	531	571	206	302	260	326	500	PT_G_REP_TIL_P1_BV510CD4-A-AlexaFluor700CD8-Asubset	9	PT_G	Non_melanoma	REP_TIL	C ovarii CDK12 mut	11	6	5.81526684297078	3.82695319295501	CD4+ EM HLA-DR+
272	265	288	270	501	569	206	302	228	316	546	PT_G_REP_TIL_P1_BV510CD4-A-AlexaFluor700CD8-Asubset	9	PT_G	Non_melanoma	REP_TIL	C ovarii CDK12 mut	67	6	4.55319284928792	2.31057169080352	CD4+ EM HLA-DR+
235	334	316	259	531	540	215	334	253	336	607	PT_G_REP_TIL_P1_BV510CD4-A-AlexaFluor700CD8-Asubset	9	PT_G	Non_melanoma	REP_TIL	C ovarii CDK12 mut	68	6	4.04958176148884	3.38476612210845	CD4+ EM HLA-DR+
255	520	261	346	504	629	274	327	275	346	589	PT_G_REP_TIL_P1_BV510CD4-A-AlexaFluor700CD8-Asubset	9	PT_G	Non_melanoma	REP_TIL	C ovarii CDK12 mut	27	6	5.2516782237386	5.06514598966216	CD4+ EM HLA-DR+
271	467	273	298	532	548	252	282	275	395	626	PT_G_REP_TIL_P1_BV510CD4-A-AlexaFluor700CD8-Asubset	9	PT_G	Non_melanoma	REP_TIL	C ovarii CDK12 mut	27	6	4.05962538255208	4.52177812696075	CD4+ EM HLA-DR+
298	574	227	353	558	629	241	352	266	337	626	PT_G_REP_TIL_P1_BV510CD4-A-AlexaFluor700CD8-Asubset	9	PT_G	Non_melanoma	REP_TIL	C ovarii CDK12 mut	14	6	4.81808304322712	5.62603714109039	CD4+ EM HLA-DR+
281	508	319	320	565	627	203	320	348	339	699	PT_G_REP_TIL_P1_BV510CD4-A-AlexaFluor700CD8-Asubset	9	PT_G	Non_melanoma	REP_TIL	C ovarii CDK12 mut	14	6	4.08648180497639	5.41088916898345	CD4+ EM HLA-DR+
274	543	265	363	561	610	319	295	261	344	710	PT_G_REP_TIL_P1_BV510CD4-A-AlexaFluor700CD8-Asubset	9	PT_G	Non_melanoma	REP_TIL	C ovarii CDK12 mut	14	6	4.56525015367024	5.66107942700958	CD4+ EM HLA-DR+
266	469	244	288	478	558	256	298	257	305	543	PT_G_REP_TIL_P1_BV510CD4-A-AlexaFluor700CD8-Asubset	9	PT_G	Non_melanoma	REP_TIL	C ovarii CDK12 mut	11	6	5.81150984300129	3.55551435590362	CD4+ EM HLA-DR+
208	461	289	299	501	549	221	292	235	308	571	PT_G_REP_TIL_P1_BV510CD4-A-AlexaFluor700CD8-Asubset	9	PT_G	Non_melanoma	REP_TIL	C ovarii CDK12 mut	11	6	5.52840971482747	3.85695268750762	CD4+ EM HLA-DR+
220	410	285	288	536	529	211	293	236	329	544	PT_G_REP_TIL_P1_BV510CD4-A-AlexaFluor700CD8-Asubset	9	PT_G	Non_melanoma	REP_TIL	C ovarii CDK12 mut	9	6	5.4058940364217	3.29686548352813	CD4+ EM HLA-DR+
230	372	255	268	511	514	198	293	244	314	616	PT_G_REP_TIL_P1_BV510CD4-A-AlexaFluor700CD8-Asubset	9	PT_G	Non_melanoma	REP_TIL	C ovarii CDK12 mut	68	6	4.79462122453206	3.29629566312408	CD4+ EM HLA-DR+
305	457	237	275	578	602	265	350	232	329	624	PT_G_REP_TIL_P1_BV510CD4-A-AlexaFluor700CD8-Asubset	9	PT_G	Non_melanoma	REP_TIL	C ovarii CDK12 mut	42	6	4.84976505769246	5.02397348523712	CD4+ EM HLA-DR+
[truncated: 98,001 more rows]
