# Supplementary material for: Immune Cell Modulation of Patient-Matched Organoid Drug Response in Precision Cancer Medicine Platform
Source: Cells. 2026 Jan 29;15(3):259. doi: 10.3390/cells15030259 (PMC12897217; doi:10.3390/cells15030259)
Supplement: Supplementary file 1 [file cells-15-00259-s001.zip › P1_yTIL_raw_pseudonym.csv]

CD57	HLA-DR	CD28	CD8	CD45RO	CD4	CD45RA	CD27	CCR7	PD-1	CD95	FileName	FileNo	Patient.ID	Histology	TIL_Type	Tumor_Type	FlowSOM_cluster	FlowSOM_metacluster	UMAP_X	UMAP_Y	Population
227	272	387	284	404	542	212	322	267	498	339	PT_G_yTIL_P1_BV510CD4-A-AlexaFluor700CD8-Asubset	10	PT_G	Non_melanoma	yTIL	C ovarii CDK12 mut	68	10	5.30254257036297	-3.92967739158909	CD4+ EM PD-1+
285	238	332	276	327	468	207	253	257	309	351	PT_G_yTIL_P1_BV510CD4-A-AlexaFluor700CD8-Asubset	10	PT_G	Non_melanoma	yTIL	C ovarii CDK12 mut	86	14	2.05145323587506	3.42325220054348	CD4+ EM
245	302	404	269	398	521	204	273	260	440	372	PT_G_yTIL_P1_BV510CD4-A-AlexaFluor700CD8-Asubset	10	PT_G	Non_melanoma	yTIL	C ovarii CDK12 mut	81	10	5.4129189283952	-3.31303205543797	CD4+ EM PD-1+
237	276	420	257	350	552	216	283	272	426	403	PT_G_yTIL_P1_BV510CD4-A-AlexaFluor700CD8-Asubset	10	PT_G	Non_melanoma	yTIL	C ovarii CDK12 mut	81	10	5.33509385896771	-2.99181165748875	CD4+ EM PD-1+
234	464	373	277	429	520	178	324	268	379	375	PT_G_yTIL_P1_BV510CD4-A-AlexaFluor700CD8-Asubset	10	PT_G	Non_melanoma	yTIL	C ovarii CDK12 mut	70	13	4.30548608614056	-3.82347908073704	CD4+ EM HLA-DR+
245	465	404	276	475	577	168	354	245	428	385	PT_G_yTIL_P1_BV510CD4-A-AlexaFluor700CD8-Asubset	10	PT_G	Non_melanoma	yTIL	C ovarii CDK12 mut	69	7	3.93946111513226	-4.56101265007298	CD4+ EM PD-1+
312	310	416	271	475	596	220	306	276	306	555	PT_G_yTIL_P1_BV510CD4-A-AlexaFluor700CD8-Asubset	10	PT_G	Non_melanoma	yTIL	C ovarii CDK12 mut	63	13	4.24244726015179	-0.874199176371502	CD4+ EM HLA-DR+
276	421	336	257	389	559	235	280	285	420	380	PT_G_yTIL_P1_BV510CD4-A-AlexaFluor700CD8-Asubset	10	PT_G	Non_melanoma	yTIL	C ovarii CDK12 mut	83	10	4.40782773805706	-4.04345741325657	CD4+ EM PD-1+
246	193	362	266	360	499	205	275	264	341	412	PT_G_yTIL_P1_BV510CD4-A-AlexaFluor700CD8-Asubset	10	PT_G	Non_melanoma	yTIL	C ovarii CDK12 mut	73	11	3.6379960806474	3.04477033561428	CD4+ EM
256	390	410	252	440	535	186	287	268	428	479	PT_G_yTIL_P1_BV510CD4-A-AlexaFluor700CD8-Asubset	10	PT_G	Non_melanoma	yTIL	C ovarii CDK12 mut	70	13	3.55921066118328	-4.18428363853733	CD4+ EM HLA-DR+
220	311	310	289	394	529	200	292	277	478	368	PT_G_yTIL_P1_BV510CD4-A-AlexaFluor700CD8-Asubset	10	PT_G	Non_melanoma	yTIL	C ovarii CDK12 mut	68	10	5.30953157259076	-3.88719739967625	CD4+ EM PD-1+
248	357	362	276	378	537	201	297	265	446	369	PT_G_yTIL_P1_BV510CD4-A-AlexaFluor700CD8-Asubset	10	PT_G	Non_melanoma	yTIL	C ovarii CDK12 mut	68	10	5.13867986513226	-3.99529399925511	CD4+ EM PD-1+
276	304	432	262	384	552	274	243	290	300	512	PT_G_yTIL_P1_BV510CD4-A-AlexaFluor700CD8-Asubset	10	PT_G	Non_melanoma	yTIL	C ovarii CDK12 mut	109	13	4.29684722734539	-0.296259159386563	CD4+ EM HLA-DR+
239	252	380	277	377	528	226	335	272	363	447	PT_G_yTIL_P1_BV510CD4-A-AlexaFluor700CD8-Asubset	10	PT_G	Non_melanoma	yTIL	C ovarii CDK12 mut	74	11	5.39570367647259	-2.32657184654515	CD4+ EM
233	240	311	271	345	464	193	271	271	376	339	PT_G_yTIL_P1_BV510CD4-A-AlexaFluor700CD8-Asubset	10	PT_G	Non_melanoma	yTIL	C ovarii CDK12 mut	86	14	1.75729430032818	3.17251739448268	CD4+ EM
263	453	366	241	433	556	173	228	278	327	424	PT_G_yTIL_P1_BV510CD4-A-AlexaFluor700CD8-Asubset	10	PT_G	Non_melanoma	yTIL	C ovarii CDK12 mut	84	13	3.81338537050335	-2.13907709175389	CD4+ EM HLA-DR+
295	434	390	293	555	636	201	328	258	265	513	PT_G_yTIL_P1_BV510CD4-A-AlexaFluor700CD8-Asubset	10	PT_G	Non_melanoma	yTIL	C ovarii CDK12 mut	167	13	3.37397754503338	-2.6569551473264	CD4+ EM HLA-DR+
226	366	370	255	409	498	241	300	257	415	402	PT_G_yTIL_P1_BV510CD4-A-AlexaFluor700CD8-Asubset	10	PT_G	Non_melanoma	yTIL	C ovarii CDK12 mut	68	10	4.71298683000653	-3.70612802559178	CD4+ EM PD-1+
227	396	302	259	416	509	235	259	276	448	353	PT_G_yTIL_P1_BV510CD4-A-AlexaFluor700CD8-Asubset	10	PT_G	Non_melanoma	yTIL	C ovarii CDK12 mut	83	10	4.82167280031292	-4.13306608253758	CD4+ EM PD-1+
289	429	364	296	445	576	195	314	283	501	355	PT_G_yTIL_P1_BV510CD4-A-AlexaFluor700CD8-Asubset	10	PT_G	Non_melanoma	yTIL	C ovarii CDK12 mut	69	7	3.9814699919328	-4.98392810875218	CD4+ EM PD-1+
280	273	392	266	380	501	247	267	269	395	389	PT_G_yTIL_P1_BV510CD4-A-AlexaFluor700CD8-Asubset	10	PT_G	Non_melanoma	yTIL	C ovarii CDK12 mut	67	10	5.61371171785443	-2.48125901275914	CD4+ EM PD-1+
237	372	311	260	347	482	187	301	272	418	317	PT_G_yTIL_P1_BV510CD4-A-AlexaFluor700CD8-Asubset	10	PT_G	Non_melanoma	yTIL	C ovarii CDK12 mut	83	10	5.52844560457318	-3.53880562835972	CD4+ EM PD-1+
405	266	329	262	416	560	225	255	275	539	419	PT_G_yTIL_P1_BV510CD4-A-AlexaFluor700CD8-Asubset	10	PT_G	Non_melanoma	yTIL	C ovarii CDK12 mut	24	10	-0.28126334833057	-3.14465203338902	CD4+ EM PD-1+
288	378	440	262	457	591	205	287	274	301	516	PT_G_yTIL_P1_BV510CD4-A-AlexaFluor700CD8-Asubset	10	PT_G	Non_melanoma	yTIL	C ovarii CDK12 mut	109	13	3.9098819525346	-1.89779367500584	CD4+ EM HLA-DR+
249	438	353	249	415	561	207	282	269	439	384	PT_G_yTIL_P1_BV510CD4-A-AlexaFluor700CD8-Asubset	10	PT_G	Non_melanoma	yTIL	C ovarii CDK12 mut	70	13	4.19740903688519	-4.348158264697	CD4+ EM HLA-DR+
288	265	316	267	347	509	254	278	281	306	406	PT_G_yTIL_P1_BV510CD4-A-AlexaFluor700CD8-Asubset	10	PT_G	Non_melanoma	yTIL	C ovarii CDK12 mut	87	14	2.62056482149212	2.78349838203151	CD4+ EM
259	308	361	300	367	535	180	350	260	492	393	PT_G_yTIL_P1_BV510CD4-A-AlexaFluor700CD8-Asubset	10	PT_G	Non_melanoma	yTIL	C ovarii CDK12 mut	68	10	5.28232181383221	-3.90513458305638	CD4+ EM PD-1+
274	439	386	255	428	570	237	242	286	310	539	PT_G_yTIL_P1_BV510CD4-A-AlexaFluor700CD8-Asubset	10	PT_G	Non_melanoma	yTIL	C ovarii CDK12 mut	109	13	3.64445245576947	-1.86567153984349	CD4+ EM HLA-DR+
275	448	333	227	344	505	184	267	278	355	376	PT_G_yTIL_P1_BV510CD4-A-AlexaFluor700CD8-Asubset	10	PT_G	Non_melanoma	yTIL	C ovarii CDK12 mut	83	10	4.64940440965741	-2.58785095268528	CD4+ EM PD-1+
242	374	362	286	401	548	235	307	276	410	375	PT_G_yTIL_P1_BV510CD4-A-AlexaFluor700CD8-Asubset	10	PT_G	Non_melanoma	yTIL	C ovarii CDK12 mut	68	10	4.88450181795208	-3.55334487015049	CD4+ EM PD-1+
260	223	367	263	394	531	197	287	274	451	364	PT_G_yTIL_P1_BV510CD4-A-AlexaFluor700CD8-Asubset	10	PT_G	Non_melanoma	yTIL	C ovarii CDK12 mut	66	10	5.51334274126141	-3.1162828450803	CD4+ EM PD-1+
308	465	405	282	476	590	239	243	301	481	459	PT_G_yTIL_P1_BV510CD4-A-AlexaFluor700CD8-Asubset	10	PT_G	Non_melanoma	yTIL	C ovarii CDK12 mut	56	7	2.84529602838604	-5.0805539136533	CD4+ EM PD-1+
247	467	360	250	467	498	232	265	288	325	327	PT_G_yTIL_P1_BV510CD4-A-AlexaFluor700CD8-Asubset	10	PT_G	Non_melanoma	yTIL	C ovarii CDK12 mut	84	13	4.17191827608197	-2.20280256325047	CD4+ EM HLA-DR+
281	296	360	286	370	526	240	257	284	311	541	PT_G_yTIL_P1_BV510CD4-A-AlexaFluor700CD8-Asubset	10	PT_G	Non_melanoma	yTIL	C ovarii CDK12 mut	96	13	4.07270992113201	0.030572017490459	CD4+ EM HLA-DR+
210	334	359	258	329	464	208	301	275	385	334	PT_G_yTIL_P1_BV510CD4-A-AlexaFluor700CD8-Asubset	10	PT_G	Non_melanoma	yTIL	C ovarii CDK12 mut	82	10	5.76167667223065	-2.95264449173253	CD4+ EM PD-1+
236	458	379	295	471	524	166	277	268	367	409	PT_G_yTIL_P1_BV510CD4-A-AlexaFluor700CD8-Asubset	10	PT_G	Non_melanoma	yTIL	C ovarii CDK12 mut	70	13	4.13705766512005	-3.48520817810337	CD4+ EM HLA-DR+
275	195	443	382	373	520	281	505	426	406	362	PT_G_yTIL_P1_BV510CD4-A-AlexaFluor700CD8-Asubset	10	PT_G	Non_melanoma	yTIL	C ovarii CDK12 mut	1	1	4.08003032518475	6.80595216697414	CD4+ EM
261	261	317	275	374	532	228	279	263	439	374	PT_G_yTIL_P1_BV510CD4-A-AlexaFluor700CD8-Asubset	10	PT_G	Non_melanoma	yTIL	C ovarii CDK12 mut	67	10	5.57474458528607	-3.15611400657933	CD4+ EM PD-1+
222	254	372	259	362	529	179	281	265	359	393	PT_G_yTIL_P1_BV510CD4-A-AlexaFluor700CD8-Asubset	10	PT_G	Non_melanoma	yTIL	C ovarii CDK12 mut	82	10	5.68794000459759	-2.21039023453038	CD4+ EM PD-1+
255	306	316	264	360	516	243	251	263	443	379	PT_G_yTIL_P1_BV510CD4-A-AlexaFluor700CD8-Asubset	10	PT_G	Non_melanoma	yTIL	C ovarii CDK12 mut	67	10	5.58074701143353	-3.36421480232518	CD4+ EM PD-1+
254	431	370	261	393	519	248	339	292	433	340	PT_G_yTIL_P1_BV510CD4-A-AlexaFluor700CD8-Asubset	10	PT_G	Non_melanoma	yTIL	C ovarii CDK12 mut	83	10	4.55623567415326	-4.27732744270604	CD4+ EM PD-1+
281	347	374	254	425	544	287	286	285	312	420	PT_G_yTIL_P1_BV510CD4-A-AlexaFluor700CD8-Asubset	10	PT_G	Non_melanoma	yTIL	C ovarii CDK12 mut	96	13	3.96918332887738	-0.693660939276623	CD4+ EM HLA-DR+
245	309	394	279	384	541	206	253	271	403	371	PT_G_yTIL_P1_BV510CD4-A-AlexaFluor700CD8-Asubset	10	PT_G	Non_melanoma	yTIL	C ovarii CDK12 mut	67	10	5.42151487184613	-2.95703830772679	CD4+ EM PD-1+
254	331	377	300	419	571	198	363	282	470	439	PT_G_yTIL_P1_BV510CD4-A-AlexaFluor700CD8-Asubset	10	PT_G	Non_melanoma	yTIL	C ovarii CDK12 mut	81	10	4.6233419211015	-4.191908264697	CD4+ EM PD-1+
276	418	390	304	329	572	175	332	259	342	323	PT_G_yTIL_P1_BV510CD4-A-AlexaFluor700CD8-Asubset	10	PT_G	Non_melanoma	yTIL	C ovarii CDK12 mut	83	10	4.80381238771527	-3.39420642906468	CD4+ EM PD-1+
219	220	315	256	354	468	225	259	254	317	364	PT_G_yTIL_P1_BV510CD4-A-AlexaFluor700CD8-Asubset	10	PT_G	Non_melanoma	yTIL	C ovarii CDK12 mut	86	14	2.28747260881512	3.48046383804042	CD4+ EM
243	268	402	293	391	525	182	326	261	445	365	PT_G_yTIL_P1_BV510CD4-A-AlexaFluor700CD8-Asubset	10	PT_G	Non_melanoma	yTIL	C ovarii CDK12 mut	67	10	5.58176887346356	-3.22852101379673	CD4+ EM PD-1+
267	313	332	261	375	483	223	244	256	354	372	PT_G_yTIL_P1_BV510CD4-A-AlexaFluor700CD8-Asubset	10	PT_G	Non_melanoma	yTIL	C ovarii CDK12 mut	82	10	5.51203382326214	-2.62158169800084	CD4+ EM PD-1+
249	350	388	301	380	558	259	284	268	447	343	PT_G_yTIL_P1_BV510CD4-A-AlexaFluor700CD8-Asubset	10	PT_G	Non_melanoma	yTIL	C ovarii CDK12 mut	68	10	4.86941564394085	-4.3638061528806	CD4+ EM PD-1+
249	300	349	254	328	466	154	229	293	549	363	PT_G_yTIL_P1_BV510CD4-A-AlexaFluor700CD8-Asubset	10	PT_G	Non_melanoma	yTIL	C ovarii CDK12 mut	53	10	5.15503204179852	-4.01265993171971	CD4+ EM PD-1+
271	392	449	286	437	595	234	288	273	521	393	PT_G_yTIL_P1_BV510CD4-A-AlexaFluor700CD8-Asubset	10	PT_G	Non_melanoma	yTIL	C ovarii CDK12 mut	55	7	3.87911594225018	-4.9901227002744	CD4+ EM PD-1+
271	392	424	272	427	570	222	246	299	583	384	PT_G_yTIL_P1_BV510CD4-A-AlexaFluor700CD8-Asubset	10	PT_G	Non_melanoma	yTIL	C ovarii CDK12 mut	54	7	3.18634856058209	-5.20585479790013	CD4+ EM PD-1+
246	329	336	258	323	528	203	278	258	292	423	PT_G_yTIL_P1_BV510CD4-A-AlexaFluor700CD8-Asubset	10	PT_G	Non_melanoma	yTIL	C ovarii CDK12 mut	82	10	3.80884588075726	-0.134967858136105	CD4+ EM PD-1+
267	319	393	252	465	534	235	296	293	500	373	PT_G_yTIL_P1_BV510CD4-A-AlexaFluor700CD8-Asubset	10	PT_G	Non_melanoma	yTIL	C ovarii CDK12 mut	54	7	4.42371166063397	-4.25116434150975	CD4+ EM PD-1+
233	459	333	231	462	547	214	310	252	309	349	PT_G_yTIL_P1_BV510CD4-A-AlexaFluor700CD8-Asubset	10	PT_G	Non_melanoma	yTIL	C ovarii CDK12 mut	84	13	4.21456849886029	-2.54716744476597	CD4+ EM HLA-DR+
267	330	359	286	393	549	183	270	305	341	419	PT_G_yTIL_P1_BV510CD4-A-AlexaFluor700CD8-Asubset	10	PT_G	Non_melanoma	yTIL	C ovarii CDK12 mut	82	10	4.86629474474041	-1.99397649818699	CD4+ EM PD-1+
225	310	369	282	349	502	217	297	280	413	409	PT_G_yTIL_P1_BV510CD4-A-AlexaFluor700CD8-Asubset	10	PT_G	Non_melanoma	yTIL	C ovarii CDK12 mut	67	10	5.5281680853471	-2.98690905624669	CD4+ EM PD-1+
216	372	327	277	354	502	235	282	265	383	336	PT_G_yTIL_P1_BV510CD4-A-AlexaFluor700CD8-Asubset	10	PT_G	Non_melanoma	yTIL	C ovarii CDK12 mut	83	10	5.29951179338543	-3.38510956817906	CD4+ EM PD-1+
244	215	322	261	325	471	220	271	284	330	344	PT_G_yTIL_P1_BV510CD4-A-AlexaFluor700CD8-Asubset	10	PT_G	Non_melanoma	yTIL	C ovarii CDK12 mut	86	14	2.17288959337323	3.52770361846645	CD4+ EM
288	375	445	257	473	546	240	268	299	324	529	PT_G_yTIL_P1_BV510CD4-A-AlexaFluor700CD8-Asubset	10	PT_G	Non_melanoma	yTIL	C ovarii CDK12 mut	109	13	3.92916715456097	-1.88057127052586	CD4+ EM HLA-DR+
268	459	423	263	521	549	215	273	280	698	406	PT_G_yTIL_P1_BV510CD4-A-AlexaFluor700CD8-Asubset	10	PT_G	Non_melanoma	yTIL	C ovarii CDK12 mut	42	7	1.80758989168255	-5.82774820381443	CD4+ EM PD-1+
261	323	463	264	426	556	203	343	272	440	413	PT_G_yTIL_P1_BV510CD4-A-AlexaFluor700CD8-Asubset	10	PT_G	Non_melanoma	yTIL	C ovarii CDK12 mut	81	10	4.58889854265301	-3.64438476616185	CD4+ EM PD-1+
275	196	414	269	417	542	250	279	282	509	365	PT_G_yTIL_P1_BV510CD4-A-AlexaFluor700CD8-Asubset	10	PT_G	Non_melanoma	yTIL	C ovarii CDK12 mut	52	10	-0.160330828894688	-2.89267888122837	CD4+ EM PD-1+
239	412	420	265	384	583	247	365	272	499	350	PT_G_yTIL_P1_BV510CD4-A-AlexaFluor700CD8-Asubset	10	PT_G	Non_melanoma	yTIL	C ovarii CDK12 mut	69	7	4.22831762147992	-4.92717781120579	CD4+ EM PD-1+
253	414	325	281	425	568	226	301	277	365	419	PT_G_yTIL_P1_BV510CD4-A-AlexaFluor700CD8-Asubset	10	PT_G	Non_melanoma	yTIL	C ovarii CDK12 mut	70	13	4.35018718553631	-3.33643546158116	CD4+ EM HLA-DR+
281	411	434	296	433	557	258	312	281	474	389	PT_G_yTIL_P1_BV510CD4-A-AlexaFluor700CD8-Asubset	10	PT_G	Non_melanoma	yTIL	C ovarii CDK12 mut	69	7	4.00486934496014	-4.74796381050389	CD4+ EM PD-1+
264	345	396	262	485	559	263	314	270	307	522	PT_G_yTIL_P1_BV510CD4-A-AlexaFluor700CD8-Asubset	10	PT_G	Non_melanoma	yTIL	C ovarii CDK12 mut	63	13	3.96498763872235	-1.32463576847355	CD4+ EM HLA-DR+
269	429	371	258	459	575	210	262	276	413	422	PT_G_yTIL_P1_BV510CD4-A-AlexaFluor700CD8-Asubset	10	PT_G	Non_melanoma	yTIL	C ovarii CDK12 mut	70	13	3.792737844716	-4.09633770042698	CD4+ EM HLA-DR+
245	186	347	258	330	460	230	282	264	443	373	PT_G_yTIL_P1_BV510CD4-A-AlexaFluor700CD8-Asubset	10	PT_G	Non_melanoma	yTIL	C ovarii CDK12 mut	67	10	0.534907105694698	-2.36419811302464	CD4+ EM PD-1+
234	345	385	281	381	550	240	303	287	345	400	PT_G_yTIL_P1_BV510CD4-A-AlexaFluor700CD8-Asubset	10	PT_G	Non_melanoma	yTIL	C ovarii CDK12 mut	82	10	5.04433524919598	-2.79344549232762	CD4+ EM PD-1+
269	335	442	292	436	600	204	319	275	546	467	PT_G_yTIL_P1_BV510CD4-A-AlexaFluor700CD8-Asubset	10	PT_G	Non_melanoma	yTIL	C ovarii CDK12 mut	55	7	3.52907026125042	-4.66629829460423	CD4+ EM PD-1+
249	376	374	282	356	514	218	305	269	310	356	PT_G_yTIL_P1_BV510CD4-A-AlexaFluor700CD8-Asubset	10	PT_G	Non_melanoma	yTIL	C ovarii CDK12 mut	82	10	4.91202533556073	-2.23130526596348	CD4+ EM PD-1+
257	382	357	269	561	531	245	252	274	472	338	PT_G_yTIL_P1_BV510CD4-A-AlexaFluor700CD8-Asubset	10	PT_G	Non_melanoma	yTIL	C ovarii CDK12 mut	56	7	1.59713709665387	-3.04973139816563	CD4+ EM PD-1+
255	379	390	254	446	581	227	293	283	462	359	PT_G_yTIL_P1_BV510CD4-A-AlexaFluor700CD8-Asubset	10	PT_G	Non_melanoma	yTIL	C ovarii CDK12 mut	69	7	4.46933114839642	-4.56767644935887	CD4+ EM PD-1+
223	249	298	275	444	498	202	277	264	304	375	PT_G_yTIL_P1_BV510CD4-A-AlexaFluor700CD8-Asubset	10	PT_G	Non_melanoma	yTIL	C ovarii CDK12 mut	88	11	1.91693270517437	1.96794710105617	CD4+ EM
250	359	336	248	371	516	240	273	289	435	373	PT_G_yTIL_P1_BV510CD4-A-AlexaFluor700CD8-Asubset	10	PT_G	Non_melanoma	yTIL	C ovarii CDK12 mut	83	10	5.20876682115643	-3.85044612938206	CD4+ EM PD-1+
291	478	466	364	423	591	202	348	264	506	397	PT_G_yTIL_P1_BV510CD4-A-AlexaFluor700CD8-Asubset	10	PT_G	Non_melanoma	yTIL	C ovarii CDK12 mut	69	7	3.72459400011151	-5.0750664716367	CD4+ EM PD-1+
240	469	353	262	465	569	173	317	263	306	392	PT_G_yTIL_P1_BV510CD4-A-AlexaFluor700CD8-Asubset	10	PT_G	Non_melanoma	yTIL	C ovarii CDK12 mut	124	13	4.05831086946576	-2.33687057548802	CD4+ EM HLA-DR+
244	483	334	289	467	559	210	371	257	326	375	PT_G_yTIL_P1_BV510CD4-A-AlexaFluor700CD8-Asubset	10	PT_G	Non_melanoma	yTIL	C ovarii CDK12 mut	124	13	4.04434764696209	-3.62743392044346	CD4+ EM HLA-DR+
269	241	381	269	466	565	224	281	279	297	549	PT_G_yTIL_P1_BV510CD4-A-AlexaFluor700CD8-Asubset	10	PT_G	Non_melanoma	yTIL	C ovarii CDK12 mut	62	11	4.5355185301408	0.662669991910053	CD4+ EM
276	285	426	266	335	496	222	268	260	414	381	PT_G_yTIL_P1_BV510CD4-A-AlexaFluor700CD8-Asubset	10	PT_G	Non_melanoma	yTIL	C ovarii CDK12 mut	67	10	5.60732019258587	-2.9384070878629	CD4+ EM PD-1+
249	263	343	263	394	556	253	291	258	397	404	PT_G_yTIL_P1_BV510CD4-A-AlexaFluor700CD8-Asubset	10	PT_G	Non_melanoma	yTIL	C ovarii CDK12 mut	67	10	5.47151029420941	-2.79305138641636	CD4+ EM PD-1+
248	322	311	260	432	493	217	273	284	313	437	PT_G_yTIL_P1_BV510CD4-A-AlexaFluor700CD8-Asubset	10	PT_G	Non_melanoma	yTIL	C ovarii CDK12 mut	97	13	3.45498931718914	0.0121344531174426	CD4+ EM HLA-DR+
261	382	335	287	434	551	179	365	272	442	331	PT_G_yTIL_P1_BV510CD4-A-AlexaFluor700CD8-Asubset	10	PT_G	Non_melanoma	yTIL	C ovarii CDK12 mut	69	7	4.73104989839642	-4.41631593757908	CD4+ EM PD-1+
245	251	386	270	350	543	215	262	261	494	378	PT_G_yTIL_P1_BV510CD4-A-AlexaFluor700CD8-Asubset	10	PT_G	Non_melanoma	yTIL	C ovarii CDK12 mut	52	10	5.51991594148724	-3.35235014015477	CD4+ EM PD-1+
289	414	377	306	432	572	232	295	268	490	427	PT_G_yTIL_P1_BV510CD4-A-AlexaFluor700CD8-Asubset	10	PT_G	Non_melanoma	yTIL	C ovarii CDK12 mut	69	7	3.58779609514325	-4.88739719444554	CD4+ EM PD-1+
225	410	338	265	337	521	231	233	294	419	362	PT_G_yTIL_P1_BV510CD4-A-AlexaFluor700CD8-Asubset	10	PT_G	Non_melanoma	yTIL	C ovarii CDK12 mut	83	10	4.81880796266644	-4.03640976005833	CD4+ EM PD-1+
290	411	363	288	375	569	225	243	269	416	326	PT_G_yTIL_P1_BV510CD4-A-AlexaFluor700CD8-Asubset	10	PT_G	Non_melanoma	yTIL	C ovarii CDK12 mut	83	10	4.57619560075848	-4.1766666417722	CD4+ EM PD-1+
268	325	384	298	429	524	226	306	265	368	375	PT_G_yTIL_P1_BV510CD4-A-AlexaFluor700CD8-Asubset	10	PT_G	Non_melanoma	yTIL	C ovarii CDK12 mut	82	10	5.04732692552655	-2.90478696876805	CD4+ EM PD-1+
245	395	369	245	429	527	210	320	302	496	378	PT_G_yTIL_P1_BV510CD4-A-AlexaFluor700CD8-Asubset	10	PT_G	Non_melanoma	yTIL	C ovarii CDK12 mut	69	7	4.4502462179765	-4.69728174263279	CD4+ EM PD-1+
277	365	396	258	374	511	211	281	264	426	410	PT_G_yTIL_P1_BV510CD4-A-AlexaFluor700CD8-Asubset	10	PT_G	Non_melanoma	yTIL	C ovarii CDK12 mut	81	10	4.9554518492326	-3.56939783149998	CD4+ EM PD-1+
278	344	404	305	387	552	205	315	272	417	411	PT_G_yTIL_P1_BV510CD4-A-AlexaFluor700CD8-Asubset	10	PT_G	Non_melanoma	yTIL	C ovarii CDK12 mut	81	10	4.93538463426678	-3.45079078728001	CD4+ EM PD-1+
250	394	400	235	464	601	208	318	275	361	395	PT_G_yTIL_P1_BV510CD4-A-AlexaFluor700CD8-Asubset	10	PT_G	Non_melanoma	yTIL	C ovarii CDK12 mut	70	13	4.34480035616009	-3.52387085014622	CD4+ EM HLA-DR+
249	376	357	232	408	523	218	270	275	452	409	PT_G_yTIL_P1_BV510CD4-A-AlexaFluor700CD8-Asubset	10	PT_G	Non_melanoma	yTIL	C ovarii CDK12 mut	68	10	4.79384839845745	-3.89942684227269	CD4+ EM PD-1+
302	427	394	282	385	596	215	287	276	326	356	PT_G_yTIL_P1_BV510CD4-A-AlexaFluor700CD8-Asubset	10	PT_G	Non_melanoma	yTIL	C ovarii CDK12 mut	84	13	4.30377805543988	-3.53863539749424	CD4+ EM HLA-DR+
409	298	417	267	381	533	256	251	268	530	517	PT_G_yTIL_P1_BV510CD4-A-AlexaFluor700CD8-Asubset	10	PT_G	Non_melanoma	yTIL	C ovarii CDK12 mut	6	4	-1.10434987830074	-2.86247959190648	CD4+ EM senescent PD-1+
256	440	416	263	397	543	240	251	300	474	382	PT_G_yTIL_P1_BV510CD4-A-AlexaFluor700CD8-Asubset	10	PT_G	Non_melanoma	yTIL	C ovarii CDK12 mut	54	7	4.13649022890179	-4.76586046272557	CD4+ EM PD-1+
308	373	390	252	425	553	201	343	276	366	364	PT_G_yTIL_P1_BV510CD4-A-AlexaFluor700CD8-Asubset	10	PT_G	Non_melanoma	yTIL	C ovarii CDK12 mut	70	13	4.72854125810711	-3.33215155655186	CD4+ EM HLA-DR+
254	384	367	303	424	557	228	364	285	463	385	PT_G_yTIL_P1_BV510CD4-A-AlexaFluor700CD8-Asubset	10	PT_G	Non_melanoma	yTIL	C ovarii CDK12 mut	69	7	4.61556327653973	-4.47987690025608	CD4+ EM PD-1+
291	351	430	260	454	569	273	284	284	328	550	PT_G_yTIL_P1_BV510CD4-A-AlexaFluor700CD8-Asubset	10	PT_G	Non_melanoma	yTIL	C ovarii CDK12 mut	109	13	4.04546535326092	-1.44939055496495	CD4+ EM HLA-DR+
243	217	370	253	357	466	212	263	267	480	368	PT_G_yTIL_P1_BV510CD4-A-AlexaFluor700CD8-Asubset	10	PT_G	Non_melanoma	yTIL	C ovarii CDK12 mut	67	10	0.383583548794674	-2.44106903129857	CD4+ EM PD-1+
236	287	369	263	356	494	186	268	260	465	365	PT_G_yTIL_P1_BV510CD4-A-AlexaFluor700CD8-Asubset	10	PT_G	Non_melanoma	yTIL	C ovarii CDK12 mut	67	10	5.68442094637005	-3.34142150932591	CD4+ EM PD-1+
352	346	386	265	416	518	256	262	284	401	377	PT_G_yTIL_P1_BV510CD4-A-AlexaFluor700CD8-Asubset	10	PT_G	Non_melanoma	yTIL	C ovarii CDK12 mut	81	10	4.65004003358929	-3.14525380188267	CD4+ EM PD-1+
264	373	398	272	449	600	266	343	285	455	414	PT_G_yTIL_P1_BV510CD4-A-AlexaFluor700CD8-Asubset	10	PT_G	Non_melanoma	yTIL	C ovarii CDK12 mut	69	7	4.17057264162152	-4.51757087761204	CD4+ EM PD-1+
262	300	416	275	355	536	196	272	279	462	384	PT_G_yTIL_P1_BV510CD4-A-AlexaFluor700CD8-Asubset	10	PT_G	Non_melanoma	yTIL	C ovarii CDK12 mut	81	10	5.42560947252362	-3.48728289657872	CD4+ EM PD-1+
248	371	385	295	396	534	223	295	267	544	389	PT_G_yTIL_P1_BV510CD4-A-AlexaFluor700CD8-Asubset	10	PT_G	Non_melanoma	yTIL	C ovarii CDK12 mut	54	7	4.31649196458905	-4.80631151253025	CD4+ EM PD-1+
248	364	431	247	372	470	202	258	274	625	364	PT_G_yTIL_P1_BV510CD4-A-AlexaFluor700CD8-Asubset	10	PT_G	Non_melanoma	yTIL	C ovarii CDK12 mut	54	7	2.99449813676922	-5.04882087761204	CD4+ EM PD-1+
285	244	334	266	375	518	232	257	285	314	504	PT_G_yTIL_P1_BV510CD4-A-AlexaFluor700CD8-Asubset	10	PT_G	Non_melanoma	yTIL	C ovarii CDK12 mut	75	11	3.68065631700604	1.000543510377	CD4+ EM
268	497	402	310	406	568	185	428	278	501	339	PT_G_yTIL_P1_BV510CD4-A-AlexaFluor700CD8-Asubset	10	PT_G	Non_melanoma	yTIL	C ovarii CDK12 mut	69	7	4.06093490434735	-4.97377195411961	CD4+ EM PD-1+
234	421	354	238	325	504	245	278	298	463	348	PT_G_yTIL_P1_BV510CD4-A-AlexaFluor700CD8-Asubset	10	PT_G	Non_melanoma	yTIL	C ovarii CDK12 mut	83	10	4.97950876070111	-4.15042820030491	CD4+ EM PD-1+
298	353	425	282	470	598	204	263	264	329	556	PT_G_yTIL_P1_BV510CD4-A-AlexaFluor700CD8-Asubset	10	PT_G	Non_melanoma	yTIL	C ovarii CDK12 mut	109	13	4.1204704077348	-1.21118154579442	CD4+ EM HLA-DR+
282	303	323	267	405	549	237	286	280	452	368	PT_G_yTIL_P1_BV510CD4-A-AlexaFluor700CD8-Asubset	10	PT_G	Non_melanoma	yTIL	C ovarii CDK12 mut	68	10	5.20308721376507	-3.83344450050633	CD4+ EM PD-1+
366	255	421	282	421	560	221	296	292	364	442	PT_G_yTIL_P1_BV510CD4-A-AlexaFluor700CD8-Asubset	10	PT_G	Non_melanoma	yTIL	C ovarii CDK12 mut	93	11	-0.50777166770847	-1.09495260769169	CD4+ EM
242	296	339	272	384	524	202	290	279	401	351	PT_G_yTIL_P1_BV510CD4-A-AlexaFluor700CD8-Asubset	10	PT_G	Non_melanoma	yTIL	C ovarii CDK12 mut	67	10	5.58118379427044	-3.01751556450169	CD4+ EM PD-1+
263	425	404	230	439	540	242	288	272	317	374	PT_G_yTIL_P1_BV510CD4-A-AlexaFluor700CD8-Asubset	10	PT_G	Non_melanoma	yTIL	C ovarii CDK12 mut	84	13	4.35899055315106	-2.50842466408055	CD4+ EM HLA-DR+
283	263	400	262	371	527	292	316	275	453	441	PT_G_yTIL_P1_BV510CD4-A-AlexaFluor700CD8-Asubset	10	PT_G	Non_melanoma	yTIL	C ovarii CDK12 mut	81	10	5.29378688646405	-3.21344294601719	CD4+ EM PD-1+
269	358	389	302	427	530	223	319	273	365	448	PT_G_yTIL_P1_BV510CD4-A-AlexaFluor700CD8-Asubset	10	PT_G	Non_melanoma	yTIL	C ovarii CDK12 mut	96	13	4.71760118318646	-2.85464611107151	CD4+ EM HLA-DR+
249	313	338	256	346	466	224	262	267	379	370	PT_G_yTIL_P1_BV510CD4-A-AlexaFluor700CD8-Asubset	10	PT_G	Non_melanoma	yTIL	C ovarii CDK12 mut	82	10	5.70930660081951	-2.72440042549412	CD4+ EM PD-1+
281	264	450	295	422	538	226	317	282	547	414	PT_G_yTIL_P1_BV510CD4-A-AlexaFluor700CD8-Asubset	10	PT_G	Non_melanoma	yTIL	C ovarii CDK12 mut	52	10	4.42405402971356	-4.14721860939305	CD4+ EM PD-1+
237	433	321	275	453	536	200	278	284	291	434	PT_G_yTIL_P1_BV510CD4-A-AlexaFluor700CD8-Asubset	10	PT_G	Non_melanoma	yTIL	C ovarii CDK12 mut	84	13	3.55702340913861	-1.41597797924321	CD4+ EM HLA-DR+
255	350	338	284	470	541	261	272	271	322	517	PT_G_yTIL_P1_BV510CD4-A-AlexaFluor700CD8-Asubset	10	PT_G	Non_melanoma	yTIL	C ovarii CDK12 mut	110	13	3.49137723756878	-1.11511101776402	CD4+ EM HLA-DR+
251	202	339	263	314	477	228	267	259	286	422	PT_G_yTIL_P1_BV510CD4-A-AlexaFluor700CD8-Asubset	10	PT_G	Non_melanoma	yTIL	C ovarii CDK12 mut	72	11	3.33028400255291	3.43321928924282	CD4+ EM
226	352	439	263	418	571	254	272	279	410	451	PT_G_yTIL_P1_BV510CD4-A-AlexaFluor700CD8-Asubset	10	PT_G	Non_melanoma	yTIL	C ovarii CDK12 mut	81	10	4.61632955385296	-3.29323425346653	CD4+ EM PD-1+
272	480	390	375	477	569	209	319	282	366	358	PT_G_yTIL_P1_BV510CD4-A-AlexaFluor700CD8-Asubset	10	PT_G	Non_melanoma	yTIL	C ovarii CDK12 mut	154	13	3.93104303194134	-3.52960314804356	CD4+ EM HLA-DR+
230	325	350	258	343	505	224	282	276	360	367	PT_G_yTIL_P1_BV510CD4-A-AlexaFluor700CD8-Asubset	10	PT_G	Non_melanoma	yTIL	C ovarii CDK12 mut	82	10	5.47208583665936	-2.59959592872899	CD4+ EM PD-1+
253	313	362	261	356	443	214	246	272	412	327	PT_G_yTIL_P1_BV510CD4-A-AlexaFluor700CD8-Asubset	10	PT_G	Non_melanoma	yTIL	C ovarii CDK12 mut	67	10	5.78253209901898	-2.96206750923436	CD4+ EM PD-1+
246	328	362	270	392	477	186	311	268	422	369	PT_G_yTIL_P1_BV510CD4-A-AlexaFluor700CD8-Asubset	10	PT_G	Non_melanoma	yTIL	C ovarii CDK12 mut	68	10	5.51145255876629	-3.33972706848423	CD4+ EM PD-1+
244	351	364	272	379	544	213	261	260	411	420	PT_G_yTIL_P1_BV510CD4-A-AlexaFluor700CD8-Asubset	10	PT_G	Non_melanoma	yTIL	C ovarii CDK12 mut	81	10	4.86389816118328	-3.54247131401341	CD4+ EM PD-1+
245	211	334	260	338	479	196	264	247	334	365	PT_G_yTIL_P1_BV510CD4-A-AlexaFluor700CD8-Asubset	10	PT_G	Non_melanoma	yTIL	C ovarii CDK12 mut	86	14	2.50111663652508	3.46936616843898	CD4+ EM
285	488	314	204	455	537	214	296	278	650	433	PT_G_yTIL_P1_BV510CD4-A-AlexaFluor700CD8-Asubset	10	PT_G	Non_melanoma	yTIL	C ovarii CDK12 mut	41	7	1.83516991449444	-5.44612970405857	CD4+ EM PD-1+
237	337	426	283	408	522	240	334	286	467	453	PT_G_yTIL_P1_BV510CD4-A-AlexaFluor700CD8-Asubset	10	PT_G	Non_melanoma	yTIL	C ovarii CDK12 mut	81	10	4.50319993806927	-3.9981941228513	CD4+ EM PD-1+
244	389	462	278	450	547	204	263	270	407	488	PT_G_yTIL_P1_BV510CD4-A-AlexaFluor700CD8-Asubset	10	PT_G	Non_melanoma	yTIL	C ovarii CDK12 mut	55	7	3.24415624452679	-4.07156362587254	CD4+ EM PD-1+
270	359	382	247	395	554	233	310	281	394	401	PT_G_yTIL_P1_BV510CD4-A-AlexaFluor700CD8-Asubset	10	PT_G	Non_melanoma	yTIL	C ovarii CDK12 mut	81	10	4.83030116869061	-3.31016864830296	CD4+ EM PD-1+
230	311	344	267	364	494	206	258	259	394	377	PT_G_yTIL_P1_BV510CD4-A-AlexaFluor700CD8-Asubset	10	PT_G	Non_melanoma	yTIL	C ovarii CDK12 mut	67	10	5.64059818101971	-2.89262595230381	CD4+ EM PD-1+
244	331	363	282	389	510	201	312	265	448	350	PT_G_yTIL_P1_BV510CD4-A-AlexaFluor700CD8-Asubset	10	PT_G	Non_melanoma	yTIL	C ovarii CDK12 mut	68	10	5.35569131685345	-3.82345190101902	CD4+ EM PD-1+
304	329	347	270	425	514	234	254	290	326	510	PT_G_yTIL_P1_BV510CD4-A-AlexaFluor700CD8-Asubset	10	PT_G	Non_melanoma	yTIL	C ovarii CDK12 mut	96	13	3.75666368318646	-0.391280913889813	CD4+ EM HLA-DR+
240	387	373	249	455	504	198	276	283	583	450	PT_G_yTIL_P1_BV510CD4-A-AlexaFluor700CD8-Asubset	10	PT_G	Non_melanoma	yTIL	C ovarii CDK12 mut	26	7	1.23710406137555	-5.18012847954075	CD4+ EM PD-1+
254	457	385	263	434	554	170	251	284	460	395	PT_G_yTIL_P1_BV510CD4-A-AlexaFluor700CD8-Asubset	10	PT_G	Non_melanoma	yTIL	C ovarii CDK12 mut	56	7	3.67101514650433	-4.76154222542088	CD4+ EM PD-1+
230	274	370	269	416	499	221	284	259	382	424	PT_G_yTIL_P1_BV510CD4-A-AlexaFluor700CD8-Asubset	10	PT_G	Non_melanoma	yTIL	C ovarii CDK12 mut	80	11	5.27196729494183	-2.38918891006749	CD4+ EM
231	378	347	269	354	495	196	292	274	389	362	PT_G_yTIL_P1_BV510CD4-A-AlexaFluor700CD8-Asubset	10	PT_G	Non_melanoma	yTIL	C ovarii CDK12 mut	83	10	5.24306333376019	-3.34034028106968	CD4+ EM PD-1+
293	250	394	269	441	529	206	291	265	300	457	PT_G_yTIL_P1_BV510CD4-A-AlexaFluor700CD8-Asubset	10	PT_G	Non_melanoma	yTIL	C ovarii CDK12 mut	61	11	4.31330287767498	0.929346179425312	CD4+ EM
267	402	403	260	410	516	217	253	287	492	391	PT_G_yTIL_P1_BV510CD4-A-AlexaFluor700CD8-Asubset	10	PT_G	Non_melanoma	yTIL	C ovarii CDK12 mut	54	7	4.29080713106243	-4.63263406807225	CD4+ EM PD-1+
300	253	443	285	396	549	210	294	260	454	404	PT_G_yTIL_P1_BV510CD4-A-AlexaFluor700CD8-Asubset	10	PT_G	Non_melanoma	yTIL	C ovarii CDK12 mut	81	10	5.08442581010907	-3.16421833092015	CD4+ EM PD-1+
294	235	409	266	398	544	232	270	266	366	515	PT_G_yTIL_P1_BV510CD4-A-AlexaFluor700CD8-Asubset	10	PT_G	Non_melanoma	yTIL	C ovarii CDK12 mut	62	11	4.46500861955731	0.949926292359424	CD4+ EM
270	468	364	231	417	558	156	228	260	420	309	PT_G_yTIL_P1_BV510CD4-A-AlexaFluor700CD8-Asubset	10	PT_G	Non_melanoma	yTIL	C ovarii CDK12 mut	83	10	4.46088588548748	-4.14857616478245	CD4+ EM PD-1+
255	379	378	236	454	525	249	265	255	296	523	PT_G_yTIL_P1_BV510CD4-A-AlexaFluor700CD8-Asubset	10	PT_G	Non_melanoma	yTIL	C ovarii CDK12 mut	110	13	3.8095344336137	-1.29609944874089	CD4+ EM HLA-DR+
289	428	427	269	498	577	158	284	270	349	428	PT_G_yTIL_P1_BV510CD4-A-AlexaFluor700CD8-Asubset	10	PT_G	Non_melanoma	yTIL	C ovarii CDK12 mut	95	13	3.90371692491619	-3.21553888374607	CD4+ EM HLA-DR+
261	477	342	218	466	576	229	357	248	469	392	PT_G_yTIL_P1_BV510CD4-A-AlexaFluor700CD8-Asubset	10	PT_G	Non_melanoma	yTIL	C ovarii CDK12 mut	69	7	4.01121509386151	-4.7569684033994	CD4+ EM PD-1+
251	402	352	256	385	491	229	228	258	331	406	PT_G_yTIL_P1_BV510CD4-A-AlexaFluor700CD8-Asubset	10	PT_G	Non_melanoma	yTIL	C ovarii CDK12 mut	84	13	4.52478397203534	-1.75165154987614	CD4+ EM HLA-DR+
277	339	401	273	401	530	174	284	266	296	420	PT_G_yTIL_P1_BV510CD4-A-AlexaFluor700CD8-Asubset	10	PT_G	Non_melanoma	yTIL	C ovarii CDK12 mut	96	13	4.25562322450726	-0.794481719077038	CD4+ EM HLA-DR+
284	267	384	261	409	526	195	271	271	394	348	PT_G_yTIL_P1_BV510CD4-A-AlexaFluor700CD8-Asubset	10	PT_G	Non_melanoma	yTIL	C ovarii CDK12 mut	67	10	5.43789899660199	-2.66417589241307	CD4+ EM PD-1+
274	437	351	289	424	565	233	304	275	421	355	PT_G_yTIL_P1_BV510CD4-A-AlexaFluor700CD8-Asubset	10	PT_G	Non_melanoma	yTIL	C ovarii CDK12 mut	70	13	4.27059924913494	-4.26482715660374	CD4+ EM HLA-DR+
261	423	339	259	458	537	252	304	274	435	388	PT_G_yTIL_P1_BV510CD4-A-AlexaFluor700CD8-Asubset	10	PT_G	Non_melanoma	yTIL	C ovarii CDK12 mut	70	13	4.08015144182293	-4.43173446708958	CD4+ EM HLA-DR+
250	280	367	279	306	464	246	264	282	417	396	PT_G_yTIL_P1_BV510CD4-A-AlexaFluor700CD8-Asubset	10	PT_G	Non_melanoma	yTIL	C ovarii CDK12 mut	67	10	5.84154737306683	-2.75429525429051	CD4+ EM PD-1+
275	352	401	303	414	508	242	285	265	418	391	PT_G_yTIL_P1_BV510CD4-A-AlexaFluor700CD8-Asubset	10	PT_G	Non_melanoma	yTIL	C ovarii CDK12 mut	81	10	4.91828096223919	-3.34525528007786	CD4+ EM PD-1+
230	323	323	271	355	518	216	380	282	344	355	PT_G_yTIL_P1_BV510CD4-A-AlexaFluor700CD8-Asubset	10	PT_G	Non_melanoma	yTIL	C ovarii CDK12 mut	82	10	5.27624070955365	-2.8460294252042	CD4+ EM PD-1+
229	270	353	284	415	564	212	305	277	564	373	PT_G_yTIL_P1_BV510CD4-A-AlexaFluor700CD8-Asubset	10	PT_G	Non_melanoma	yTIL	C ovarii CDK12 mut	37	10	4.98408258272259	-4.20658388191502	CD4+ EM PD-1+
263	353	364	249	350	553	238	266	265	458	420	PT_G_yTIL_P1_BV510CD4-A-AlexaFluor700CD8-Asubset	10	PT_G	Non_melanoma	yTIL	C ovarii CDK12 mut	68	10	4.98732459856121	-3.74781575256627	CD4+ EM PD-1+
271	412	403	283	452	533	205	260	265	295	536	PT_G_yTIL_P1_BV510CD4-A-AlexaFluor700CD8-Asubset	10	PT_G	Non_melanoma	yTIL	C ovarii CDK12 mut	109	13	3.70975387407391	-1.81679692322056	CD4+ EM HLA-DR+
274	381	363	257	427	535	226	308	302	345	352	PT_G_yTIL_P1_BV510CD4-A-AlexaFluor700CD8-Asubset	10	PT_G	Non_melanoma	yTIL	C ovarii CDK12 mut	84	13	4.75616777254193	-3.10183825546544	CD4+ EM HLA-DR+
231	214	281	264	317	521	226	296	268	302	388	PT_G_yTIL_P1_BV510CD4-A-AlexaFluor700CD8-Asubset	10	PT_G	Non_melanoma	yTIL	C ovarii CDK12 mut	86	14	2.26115048242657	3.44908389991481	CD4+ EM
258	443	317	285	453	539	185	252	280	407	400	PT_G_yTIL_P1_BV510CD4-A-AlexaFluor700CD8-Asubset	10	PT_G	Non_melanoma	yTIL	C ovarii CDK12 mut	70	13	4.00692928148358	-3.85710516029637	CD4+ EM HLA-DR+
260	422	429	255	418	552	237	245	275	485	380	PT_G_yTIL_P1_BV510CD4-A-AlexaFluor700CD8-Asubset	10	PT_G	Non_melanoma	yTIL	C ovarii CDK12 mut	54	7	4.07075202776043	-4.7595614438657	CD4+ EM PD-1+
210	412	341	248	465	525	177	303	261	290	426	PT_G_yTIL_P1_BV510CD4-A-AlexaFluor700CD8-Asubset	10	PT_G	Non_melanoma	yTIL	C ovarii CDK12 mut	124	13	3.7523759634599	-1.4630424028043	CD4+ EM HLA-DR+
283	355	327	267	419	524	211	277	289	465	408	PT_G_yTIL_P1_BV510CD4-A-AlexaFluor700CD8-Asubset	10	PT_G	Non_melanoma	yTIL	C ovarii CDK12 mut	68	10	4.54318178011029	-4.03926315361302	CD4+ EM PD-1+
250	354	438	288	422	616	240	275	260	557	364	PT_G_yTIL_P1_BV510CD4-A-AlexaFluor700CD8-Asubset	10	PT_G	Non_melanoma	yTIL	C ovarii CDK12 mut	54	7	4.09992540193646	-4.84289970451634	CD4+ EM PD-1+
200	411	338	250	386	547	214	247	283	442	360	PT_G_yTIL_P1_BV510CD4-A-AlexaFluor700CD8-Asubset	10	PT_G	Non_melanoma	yTIL	C ovarii CDK12 mut	83	10	4.81699073625653	-4.2028535848264	CD4+ EM PD-1+
245	400	348	221	413	488	208	343	278	434	387	PT_G_yTIL_P1_BV510CD4-A-AlexaFluor700CD8-Asubset	10	PT_G	Non_melanoma	yTIL	C ovarii CDK12 mut	83	10	4.84846198869793	-3.85423460060399	CD4+ EM PD-1+
248	273	385	271	358	498	203	262	270	424	381	PT_G_yTIL_P1_BV510CD4-A-AlexaFluor700CD8-Asubset	10	PT_G	Non_melanoma	yTIL	C ovarii CDK12 mut	67	10	5.73144758058636	-2.90071501785557	CD4+ EM PD-1+
244	413	364	253	395	562	225	285	260	448	338	PT_G_yTIL_P1_BV510CD4-A-AlexaFluor700CD8-Asubset	10	PT_G	Non_melanoma	yTIL	C ovarii CDK12 mut	83	10	4.61755740953534	-4.39406528526585	CD4+ EM PD-1+
254	385	349	254	428	538	236	298	275	373	398	PT_G_yTIL_P1_BV510CD4-A-AlexaFluor700CD8-Asubset	10	PT_G	Non_melanoma	yTIL	C ovarii CDK12 mut	70	13	4.67538965059368	-3.20438828522007	CD4+ EM HLA-DR+
245	283	476	266	377	523	184	274	248	436	400	PT_G_yTIL_P1_BV510CD4-A-AlexaFluor700CD8-Asubset	10	PT_G	Non_melanoma	yTIL	C ovarii CDK12 mut	81	10	5.18153846574871	-3.14443769508641	CD4+ EM PD-1+
228	385	383	245	411	504	190	271	251	421	384	PT_G_yTIL_P1_BV510CD4-A-AlexaFluor700CD8-Asubset	10	PT_G	Non_melanoma	yTIL	C ovarii CDK12 mut	83	10	4.77614105058758	-3.70667018944066	CD4+ EM PD-1+
246	303	345	277	334	546	222	304	291	479	321	PT_G_yTIL_P1_BV510CD4-A-AlexaFluor700CD8-Asubset	10	PT_G	Non_melanoma	yTIL	C ovarii CDK12 mut	68	10	5.57194698167889	-3.6991423612241	CD4+ EM PD-1+
242	398	387	248	419	522	274	317	275	472	482	PT_G_yTIL_P1_BV510CD4-A-AlexaFluor700CD8-Asubset	10	PT_G	Non_melanoma	yTIL	C ovarii CDK12 mut	55	7	3.46191203905194	-4.47307577186863	CD4+ EM PD-1+
244	194	263	264	361	494	233	271	265	303	395	PT_G_yTIL_P1_BV510CD4-A-AlexaFluor700CD8-Asubset	10	PT_G	Non_melanoma	yTIL	C ovarii CDK12 mut	87	14	2.26959574533551	3.01320323890407	CD4+ EM
290	363	325	257	405	536	235	239	307	343	425	PT_G_yTIL_P1_BV510CD4-A-AlexaFluor700CD8-Asubset	10	PT_G	Non_melanoma	yTIL	C ovarii CDK12 mut	111	13	3.23734224153607	-0.704518938601422	CD4+ EM HLA-DR+
256	379	341	270	344	518	211	282	279	404	364	PT_G_yTIL_P1_BV510CD4-A-AlexaFluor700CD8-Asubset	10	PT_G	Non_melanoma	yTIL	C ovarii CDK12 mut	83	10	5.18390882326214	-3.65258874946873	CD4+ EM PD-1+
261	374	373	276	405	526	191	275	287	437	389	PT_G_yTIL_P1_BV510CD4-A-AlexaFluor700CD8-Asubset	10	PT_G	Non_melanoma	yTIL	C ovarii CDK12 mut	68	10	4.80084216905682	-3.99961509758274	CD4+ EM PD-1+
264	202	387	315	394	572	209	390	269	478	367	PT_G_yTIL_P1_BV510CD4-A-AlexaFluor700CD8-Asubset	10	PT_G	Non_melanoma	yTIL	C ovarii CDK12 mut	31	1	5.42412746263592	-3.57685866409581	CD4+ EM
265	358	369	272	391	537	240	280	273	429	410	PT_G_yTIL_P1_BV510CD4-A-AlexaFluor700CD8-Asubset	10	PT_G	Non_melanoma	yTIL	C ovarii CDK12 mut	68	10	4.82449376894085	-3.75384345108311	CD4+ EM PD-1+
249	322	406	298	460	548	234	340	268	439	448	PT_G_yTIL_P1_BV510CD4-A-AlexaFluor700CD8-Asubset	10	PT_G	Non_melanoma	yTIL	C ovarii CDK12 mut	81	10	4.55520475221722	-3.72838869148533	CD4+ EM PD-1+
272	323	377	290	445	589	244	302	299	306	561	PT_G_yTIL_P1_BV510CD4-A-AlexaFluor700CD8-Asubset	10	PT_G	Non_melanoma	yTIL	C ovarii CDK12 mut	109	13	4.05097186876385	-0.800705099642682	CD4+ EM HLA-DR+
256	291	383	282	345	476	233	318	265	408	361	PT_G_yTIL_P1_BV510CD4-A-AlexaFluor700CD8-Asubset	10	PT_G	Non_melanoma	yTIL	C ovarii CDK12 mut	67	10	5.76378143144696	-2.83551707321446	CD4+ EM PD-1+
651	314	453	251	376	511	237	247	291	371	490	PT_G_yTIL_P1_BV510CD4-A-AlexaFluor700CD8-Asubset	10	PT_G	Non_melanoma	yTIL	C ovarii CDK12 mut	5	3	-1.71040808843525	-0.512974346220898	CD4+ EM senescent
289	305	407	266	402	518	204	257	264	316	481	PT_G_yTIL_P1_BV510CD4-A-AlexaFluor700CD8-Asubset	10	PT_G	Non_melanoma	yTIL	C ovarii CDK12 mut	96	13	4.14982831789105	-0.109797621310162	CD4+ EM HLA-DR+
255	351	413	264	388	509	205	286	260	335	441	PT_G_yTIL_P1_BV510CD4-A-AlexaFluor700CD8-Asubset	10	PT_G	Non_melanoma	yTIL	C ovarii CDK12 mut	96	13	4.83840883089154	-2.04451909118931	CD4+ EM HLA-DR+
266	302	409	305	407	538	224	363	262	372	462	PT_G_yTIL_P1_BV510CD4-A-AlexaFluor700CD8-Asubset	10	PT_G	Non_melanoma	yTIL	C ovarii CDK12 mut	81	10	5.11411321474163	-2.51507487350743	CD4+ EM PD-1+
243	348	310	257	382	509	224	262	280	331	335	PT_G_yTIL_P1_BV510CD4-A-AlexaFluor700CD8-Asubset	10	PT_G	Non_melanoma	yTIL	C ovarii CDK12 mut	82	10	1.21420455289929	2.58505091613491	CD4+ EM PD-1+
266	429	386	249	432	517	218	304	281	492	351	PT_G_yTIL_P1_BV510CD4-A-AlexaFluor700CD8-Asubset	10	PT_G	Non_melanoma	yTIL	C ovarii CDK12 mut	69	7	4.0883430273637	-4.90272655540745	CD4+ EM PD-1+
274	265	380	308	418	541	219	365	270	363	440	PT_G_yTIL_P1_BV510CD4-A-AlexaFluor700CD8-Asubset	10	PT_G	Non_melanoma	yTIL	C ovarii CDK12 mut	81	10	5.32826650453656	-2.43820991569798	CD4+ EM PD-1+
250	316	379	275	389	499	242	310	278	450	366	PT_G_yTIL_P1_BV510CD4-A-AlexaFluor700CD8-Asubset	10	PT_G	Non_melanoma	yTIL	C ovarii CDK12 mut	68	10	5.46975410295575	-3.6219312196378	CD4+ EM PD-1+
242	399	358	245	364	474	213	285	271	470	400	PT_G_yTIL_P1_BV510CD4-A-AlexaFluor700CD8-Asubset	10	PT_G	Non_melanoma	yTIL	C ovarii CDK12 mut	83	10	4.67498910738079	-4.15345993095677	CD4+ EM PD-1+
292	305	416	296	439	525	182	338	268	551	380	PT_G_yTIL_P1_BV510CD4-A-AlexaFluor700CD8-Asubset	10	PT_G	Non_melanoma	yTIL	C ovarii CDK12 mut	54	7	4.60951268983929	-4.34921350532811	CD4+ EM PD-1+
295	314	356	261	389	504	217	286	302	308	477	PT_G_yTIL_P1_BV510CD4-A-AlexaFluor700CD8-Asubset	10	PT_G	Non_melanoma	yTIL	C ovarii CDK12 mut	96	13	3.7663239271745	0.138160014360738	CD4+ EM HLA-DR+
251	359	445	267	338	539	195	282	273	454	396	PT_G_yTIL_P1_BV510CD4-A-AlexaFluor700CD8-Asubset	10	PT_G	Non_melanoma	yTIL	C ovarii CDK12 mut	81	10	5.06026304079144	-3.84967031532566	CD4+ EM PD-1+
251	266	387	279	402	469	204	251	266	354	378	PT_G_yTIL_P1_BV510CD4-A-AlexaFluor700CD8-Asubset	10	PT_G	Non_melanoma	yTIL	C ovarii CDK12 mut	82	10	2.59599435640423	2.51662025397976	CD4+ EM PD-1+
236	294	404	248	380	562	212	289	268	437	478	PT_G_yTIL_P1_BV510CD4-A-AlexaFluor700CD8-Asubset	10	PT_G	Non_melanoma	yTIL	C ovarii CDK12 mut	81	10	4.98049009157269	-3.01055159622471	CD4+ EM PD-1+
285	314	444	262	483	569	221	309	291	310	509	PT_G_yTIL_P1_BV510CD4-A-AlexaFluor700CD8-Asubset	10	PT_G	Non_melanoma	yTIL	C ovarii CDK12 mut	63	13	4.50014055086224	-0.558121705592084	CD4+ EM HLA-DR+
249	400	354	254	354	540	182	322	272	442	344	PT_G_yTIL_P1_BV510CD4-A-AlexaFluor700CD8-Asubset	10	PT_G	Non_melanoma	yTIL	C ovarii CDK12 mut	83	10	5.02381551576702	-4.18889799171727	CD4+ EM PD-1+
238	325	363	283	375	512	237	287	283	518	351	PT_G_yTIL_P1_BV510CD4-A-AlexaFluor700CD8-Asubset	10	PT_G	Non_melanoma	yTIL	C ovarii CDK12 mut	68	10	5.08450401140301	-4.30966177040379	CD4+ EM PD-1+
227	306	374	297	392	502	224	297	280	433	355	PT_G_yTIL_P1_BV510CD4-A-AlexaFluor700CD8-Asubset	10	PT_G	Non_melanoma	yTIL	C ovarii CDK12 mut	67	10	5.65443599535076	-3.35120573097508	CD4+ EM PD-1+
286	467	424	294	392	564	203	334	253	387	401	PT_G_yTIL_P1_BV510CD4-A-AlexaFluor700CD8-Asubset	10	PT_G	Non_melanoma	yTIL	C ovarii CDK12 mut	70	13	4.20444476915448	-4.05993785911839	CD4+ EM HLA-DR+
254	302	400	253	382	519	221	376	257	329	465	PT_G_yTIL_P1_BV510CD4-A-AlexaFluor700CD8-Asubset	10	PT_G	Non_melanoma	yTIL	C ovarii CDK12 mut	96	13	5.11034620119183	-2.3672491555814	CD4+ EM HLA-DR+
246	320	373	256	446	535	239	316	268	467	406	PT_G_yTIL_P1_BV510CD4-A-AlexaFluor700CD8-Asubset	10	PT_G	Non_melanoma	yTIL	C ovarii CDK12 mut	81	10	4.73610723329632	-3.95034971290867	CD4+ EM PD-1+
283	476	330	241	435	591	216	299	302	453	325	PT_G_yTIL_P1_BV510CD4-A-AlexaFluor700CD8-Asubset	10	PT_G	Non_melanoma	yTIL	C ovarii CDK12 mut	56	7	3.85285413576214	-4.81086435371678	CD4+ EM PD-1+
266	250	433	280	396	557	258	286	271	468	405	PT_G_yTIL_P1_BV510CD4-A-AlexaFluor700CD8-Asubset	10	PT_G	Non_melanoma	yTIL	C ovarii CDK12 mut	81	10	5.21002948595135	-3.27037730270665	CD4+ EM PD-1+
281	217	362	262	388	508	224	287	259	360	426	PT_G_yTIL_P1_BV510CD4-A-AlexaFluor700CD8-Asubset	10	PT_G	Non_melanoma	yTIL	C ovarii CDK12 mut	73	11	3.70738494707196	2.68500218337734	CD4+ EM
254	312	398	318	438	579	218	375	292	483	411	PT_G_yTIL_P1_BV510CD4-A-AlexaFluor700CD8-Asubset	10	PT_G	Non_melanoma	yTIL	C ovarii CDK12 mut	81	10	4.78729999376385	-4.16805496269505	CD4+ EM PD-1+
229	284	321	269	405	488	197	293	268	312	371	PT_G_yTIL_P1_BV510CD4-A-AlexaFluor700CD8-Asubset	10	PT_G	Non_melanoma	yTIL	C ovarii CDK12 mut	97	13	2.02291691614239	2.68036208099086	CD4+ EM HLA-DR+
243	246	265	258	288	396	256	284	274	403	316	PT_G_yTIL_P1_BV510CD4-A-AlexaFluor700CD8-Asubset	10	PT_G	Non_melanoma	yTIL	C ovarii CDK12 mut	113	14	0.40386677099316	3.95054993575771	CD4+ EM
286	234	437	266	395	561	188	289	265	539	441	PT_G_yTIL_P1_BV510CD4-A-AlexaFluor700CD8-Asubset	10	PT_G	Non_melanoma	yTIL	C ovarii CDK12 mut	52	10	0.2247207195863	-3.47230925613682	CD4+ EM PD-1+
269	348	345	254	382	566	328	290	272	335	532	PT_G_yTIL_P1_BV510CD4-A-AlexaFluor700CD8-Asubset	10	PT_G	Non_melanoma	yTIL	C ovarii CDK12 mut	109	13	4.01535928560345	-0.716241682112622	CD4+ EM HLA-DR+
262	306	365	259	313	531	216	291	267	353	380	PT_G_yTIL_P1_BV510CD4-A-AlexaFluor700CD8-Asubset	10	PT_G	Non_melanoma	yTIL	C ovarii CDK12 mut	82	10	5.49522531343548	-2.54330720955174	CD4+ EM PD-1+
286	265	301	259	434	532	330	277	279	309	521	PT_G_yTIL_P1_BV510CD4-A-AlexaFluor700CD8-Asubset	10	PT_G	Non_melanoma	yTIL	C ovarii CDK12 mut	76	11	3.70595348192303	0.734564041554523	CD4+ EM
218	359	409	262	416	516	217	263	268	311	439	PT_G_yTIL_P1_BV510CD4-A-AlexaFluor700CD8-Asubset	10	PT_G	Non_melanoma	yTIL	C ovarii CDK12 mut	96	13	4.46116435838787	-1.65895607525151	CD4+ EM HLA-DR+
242	367	344	290	400	528	187	277	276	376	409	PT_G_yTIL_P1_BV510CD4-A-AlexaFluor700CD8-Asubset	10	PT_G	Non_melanoma	yTIL	C ovarii CDK12 mut	82	10	4.91638171983807	-3.02593340927403	CD4+ EM PD-1+
309	450	433	229	491	569	236	303	252	493	403	PT_G_yTIL_P1_BV510CD4-A-AlexaFluor700CD8-Asubset	10	PT_G	Non_melanoma	yTIL	C ovarii CDK12 mut	56	7	3.36871183229534	-5.15752258354466	CD4+ EM PD-1+
229	216	275	261	360	430	197	277	271	324	323	PT_G_yTIL_P1_BV510CD4-A-AlexaFluor700CD8-Asubset	10	PT_G	Non_melanoma	yTIL	C ovarii CDK12 mut	86	14	1.57855975938885	3.56781420654018	CD4+ EM
254	352	394	273	362	541	202	360	255	487	381	PT_G_yTIL_P1_BV510CD4-A-AlexaFluor700CD8-Asubset	10	PT_G	Non_melanoma	yTIL	C ovarii CDK12 mut	68	10	4.97902429414837	-4.26624050194066	CD4+ EM PD-1+
243	471	406	298	424	574	229	357	277	381	369	PT_G_yTIL_P1_BV510CD4-A-AlexaFluor700CD8-Asubset	10	PT_G	Non_melanoma	yTIL	C ovarii CDK12 mut	70	13	4.10118806673138	-4.00128402763646	CD4+ EM HLA-DR+
294	325	364	265	398	508	225	242	283	354	454	PT_G_yTIL_P1_BV510CD4-A-AlexaFluor700CD8-Asubset	10	PT_G	Non_melanoma	yTIL	C ovarii CDK12 mut	96	13	3.93994415117352	-0.532841647208142	CD4+ EM HLA-DR+
233	312	313	252	396	504	225	258	263	346	366	PT_G_yTIL_P1_BV510CD4-A-AlexaFluor700CD8-Asubset	10	PT_G	Non_melanoma	yTIL	C ovarii CDK12 mut	82	10	5.4581373961076	-2.58778252655308	CD4+ EM PD-1+
277	364	331	230	308	468	215	300	268	399	350	PT_G_yTIL_P1_BV510CD4-A-AlexaFluor700CD8-Asubset	10	PT_G	Non_melanoma	yTIL	C ovarii CDK12 mut	83	10	5.63937652422039	-3.08775129371922	CD4+ EM PD-1+
281	347	372	250	353	486	226	263	291	306	458	PT_G_yTIL_P1_BV510CD4-A-AlexaFluor700CD8-Asubset	10	PT_G	Non_melanoma	yTIL	C ovarii CDK12 mut	96	13	4.22078454805462	-0.750577712595868	CD4+ EM HLA-DR+
236	193	434	277	420	516	210	276	273	390	392	PT_G_yTIL_P1_BV510CD4-A-AlexaFluor700CD8-Asubset	10	PT_G	Non_melanoma	yTIL	C ovarii CDK12 mut	80	11	5.51077401949017	-2.19343581253331	CD4+ EM
262	349	317	266	413	539	217	262	275	474	355	PT_G_yTIL_P1_BV510CD4-A-AlexaFluor700CD8-Asubset	10	PT_G	Non_melanoma	yTIL	C ovarii CDK12 mut	68	10	4.97322976900189	-4.15758218818943	CD4+ EM PD-1+
303	416	362	252	387	546	228	254	284	453	330	PT_G_yTIL_P1_BV510CD4-A-AlexaFluor700CD8-Asubset	10	PT_G	Non_melanoma	yTIL	C ovarii CDK12 mut	83	10	4.55653560472576	-4.50504055076878	CD4+ EM PD-1+
273	345	391	267	441	532	223	275	277	318	487	PT_G_yTIL_P1_BV510CD4-A-AlexaFluor700CD8-Asubset	10	PT_G	Non_melanoma	yTIL	C ovarii CDK12 mut	96	13	4.07172954393475	-0.808702612460064	CD4+ EM HLA-DR+
209	230	251	285	297	487	255	248	278	333	364	PT_G_yTIL_P1_BV510CD4-A-AlexaFluor700CD8-Asubset	10	PT_G	Non_melanoma	yTIL	C ovarii CDK12 mut	86	14	1.84207618547528	3.50993261283596	CD4+ EM
274	459	360	259	452	585	236	280	285	485	348	PT_G_yTIL_P1_BV510CD4-A-AlexaFluor700CD8-Asubset	10	PT_G	Non_melanoma	yTIL	C ovarii CDK12 mut	56	7	3.83330953432171	-4.93154897743504	CD4+ EM PD-1+
247	359	381	265	403	538	246	264	287	430	436	PT_G_yTIL_P1_BV510CD4-A-AlexaFluor700CD8-Asubset	10	PT_G	Non_melanoma	yTIL	C ovarii CDK12 mut	81	10	4.72984254671185	-3.73397817665379	CD4+ EM PD-1+
238	383	340	273	412	497	216	247	273	302	470	PT_G_yTIL_P1_BV510CD4-A-AlexaFluor700CD8-Asubset	10	PT_G	Non_melanoma	yTIL	C ovarii CDK12 mut	110	13	3.76786363435833	-0.854733491480755	CD4+ EM HLA-DR+
259	297	425	262	424	554	230	294	267	275	497	PT_G_yTIL_P1_BV510CD4-A-AlexaFluor700CD8-Asubset	10	PT_G	Non_melanoma	yTIL	C ovarii CDK12 mut	61	11	4.44985473466961	-0.137200528920102	CD4+ EM
290	358	408	272	412	608	250	297	292	473	374	PT_G_yTIL_P1_BV510CD4-A-AlexaFluor700CD8-Asubset	10	PT_G	Non_melanoma	yTIL	C ovarii CDK12 mut	54	7	4.37002504182904	-4.55532159858982	CD4+ EM PD-1+
250	332	372	305	379	528	186	351	263	407	388	PT_G_yTIL_P1_BV510CD4-A-AlexaFluor700CD8-Asubset	10	PT_G	Non_melanoma	yTIL	C ovarii CDK12 mut	68	10	5.24392831636517	-3.2638248448972	CD4+ EM PD-1+
233	318	377	259	332	483	201	313	263	332	348	PT_G_yTIL_P1_BV510CD4-A-AlexaFluor700CD8-Asubset	10	PT_G	Non_melanoma	yTIL	C ovarii CDK12 mut	82	10	5.45601117921917	-2.42091026359837	CD4+ EM PD-1+
282	372	396	303	360	543	208	325	266	399	376	PT_G_yTIL_P1_BV510CD4-A-AlexaFluor700CD8-Asubset	10	PT_G	Non_melanoma	yTIL	C ovarii CDK12 mut	68	10	5.02849471880047	-3.605065012515	CD4+ EM PD-1+
242	273	335	264	362	500	199	302	255	333	353	PT_G_yTIL_P1_BV510CD4-A-AlexaFluor700CD8-Asubset	10	PT_G	Non_melanoma	yTIL	C ovarii CDK12 mut	82	10	2.10573304010479	3.05797157233913	CD4+ EM PD-1+
274	475	452	233	484	583	236	304	263	374	477	PT_G_yTIL_P1_BV510CD4-A-AlexaFluor700CD8-Asubset	10	PT_G	Non_melanoma	yTIL	C ovarii CDK12 mut	167	13	3.44366395784466	-3.7052618508939	CD4+ EM HLA-DR+
254	432	323	280	407	518	228	343	275	437	317	PT_G_yTIL_P1_BV510CD4-A-AlexaFluor700CD8-Asubset	10	PT_G	Non_melanoma	yTIL	C ovarii CDK12 mut	83	10	4.56704318834393	-4.35815420204441	CD4+ EM PD-1+
290	298	365	265	438	597	275	284	284	321	537	PT_G_yTIL_P1_BV510CD4-A-AlexaFluor700CD8-Asubset	10	PT_G	Non_melanoma	yTIL	C ovarii CDK12 mut	63	13	4.03260839296429	-0.409325624049115	CD4+ EM HLA-DR+
241	273	376	292	455	559	231	367	264	416	413	PT_G_yTIL_P1_BV510CD4-A-AlexaFluor700CD8-Asubset	10	PT_G	Non_melanoma	yTIL	C ovarii CDK12 mut	81	10	5.12758481813519	-3.05258979851048	CD4+ EM PD-1+
225	416	296	223	438	525	245	274	256	461	351	PT_G_yTIL_P1_BV510CD4-A-AlexaFluor700CD8-Asubset	10	PT_G	Non_melanoma	yTIL	C ovarii CDK12 mut	83	10	4.52400100542157	-4.30460062080662	CD4+ EM PD-1+
307	278	387	262	351	521	242	274	274	492	452	PT_G_yTIL_P1_BV510CD4-A-AlexaFluor700CD8-Asubset	10	PT_G	Non_melanoma	yTIL	C ovarii CDK12 mut	52	10	0.86122191263287	-3.19969286972325	CD4+ EM PD-1+
264	449	387	259	495	622	277	304	271	478	340	PT_G_yTIL_P1_BV510CD4-A-AlexaFluor700CD8-Asubset	10	PT_G	Non_melanoma	yTIL	C ovarii CDK12 mut	56	7	3.80769908739178	-4.97506179863255	CD4+ EM PD-1+
262	318	350	275	369	501	231	277	271	350	448	PT_G_yTIL_P1_BV510CD4-A-AlexaFluor700CD8-Asubset	10	PT_G	Non_melanoma	yTIL	C ovarii CDK12 mut	96	13	5.0531982214555	-2.11065020614903	CD4+ EM HLA-DR+
240	416	327	253	418	532	237	384	293	450	347	PT_G_yTIL_P1_BV510CD4-A-AlexaFluor700CD8-Asubset	10	PT_G	Non_melanoma	yTIL	C ovarii CDK12 mut	69	7	4.46442067934124	-4.55857935005467	CD4+ EM PD-1+
252	366	350	284	421	519	219	404	254	491	357	PT_G_yTIL_P1_BV510CD4-A-AlexaFluor700CD8-Asubset	10	PT_G	Non_melanoma	yTIL	C ovarii CDK12 mut	69	7	4.88965070558636	-4.43030157142918	CD4+ EM PD-1+
258	300	356	273	445	547	223	279	282	295	401	PT_G_yTIL_P1_BV510CD4-A-AlexaFluor700CD8-Asubset	10	PT_G	Non_melanoma	yTIL	C ovarii CDK12 mut	79	11	3.40858352495282	0.175023751169038	CD4+ EM
244	432	377	235	495	542	215	328	267	334	438	PT_G_yTIL_P1_BV510CD4-A-AlexaFluor700CD8-Asubset	10	PT_G	Non_melanoma	yTIL	C ovarii CDK12 mut	124	13	3.6339505941972	-1.90137877517979	CD4+ EM HLA-DR+
462	322	389	302	406	568	211	344	282	444	397	PT_G_yTIL_P1_BV510CD4-A-AlexaFluor700CD8-Asubset	10	PT_G	Non_melanoma	yTIL	C ovarii CDK12 mut	6	4	-0.795073997844769	-0.912128353655743	CD4+ EM senescent PD-1+
267	382	324	289	391	548	193	359	267	413	323	PT_G_yTIL_P1_BV510CD4-A-AlexaFluor700CD8-Asubset	10	PT_G	Non_melanoma	yTIL	C ovarii CDK12 mut	68	10	4.8746413023576	-4.11779537254612	CD4+ EM PD-1+
273	362	438	288	395	516	211	319	268	488	410	PT_G_yTIL_P1_BV510CD4-A-AlexaFluor700CD8-Asubset	10	PT_G	Non_melanoma	yTIL	C ovarii CDK12 mut	81	10	4.49970138383953	-4.29082956367772	CD4+ EM PD-1+
283	369	412	278	452	575	204	245	273	484	443	PT_G_yTIL_P1_BV510CD4-A-AlexaFluor700CD8-Asubset	10	PT_G	Non_melanoma	yTIL	C ovarii CDK12 mut	55	7	3.66594636751263	-4.51268138939183	CD4+ EM PD-1+
255	342	379	263	418	546	229	268	272	434	405	PT_G_yTIL_P1_BV510CD4-A-AlexaFluor700CD8-Asubset	10	PT_G	Non_melanoma	yTIL	C ovarii CDK12 mut	81	10	4.78348481966107	-3.74900665336888	CD4+ EM PD-1+
220	347	361	271	390	530	233	255	260	358	374	PT_G_yTIL_P1_BV510CD4-A-AlexaFluor700CD8-Asubset	10	PT_G	Non_melanoma	yTIL	C ovarii CDK12 mut	82	10	5.02720344377606	-2.31705274635594	CD4+ EM PD-1+
271	442	409	302	456	604	211	381	270	504	387	PT_G_yTIL_P1_BV510CD4-A-AlexaFluor700CD8-Asubset	10	PT_G	Non_melanoma	yTIL	C ovarii CDK12 mut	69	7	3.78648937059491	-5.07150878959935	CD4+ EM PD-1+
246	351	378	324	441	575	238	385	281	459	423	PT_G_yTIL_P1_BV510CD4-A-AlexaFluor700CD8-Asubset	10	PT_G	Non_melanoma	yTIL	C ovarii CDK12 mut	69	7	4.65416419817059	-4.25607719475071	CD4+ EM PD-1+
239	315	422	258	392	516	233	259	275	311	429	PT_G_yTIL_P1_BV510CD4-A-AlexaFluor700CD8-Asubset	10	PT_G	Non_melanoma	yTIL	C ovarii CDK12 mut	96	13	4.98010242296307	-1.73911609703343	CD4+ EM HLA-DR+
309	230	359	257	357	508	179	274	251	502	489	PT_G_yTIL_P1_BV510CD4-A-AlexaFluor700CD8-Asubset	10	PT_G	Non_melanoma	yTIL	C ovarii CDK12 mut	52	10	0.0868388445481527	-2.9341084008817	CD4+ EM PD-1+
247	331	337	257	390	502	203	273	275	315	467	PT_G_yTIL_P1_BV510CD4-A-AlexaFluor700CD8-Asubset	10	PT_G	Non_melanoma	yTIL	C ovarii CDK12 mut	96	13	3.86515558076947	-0.277250254691052	CD4+ EM HLA-DR+
253	329	357	251	389	536	202	272	279	416	384	PT_G_yTIL_P1_BV510CD4-A-AlexaFluor700CD8-Asubset	10	PT_G	Non_melanoma	yTIL	C ovarii CDK12 mut	68	10	5.33208930803387	-3.45229830795567	CD4+ EM PD-1+
231	287	387	282	336	489	241	271	266	359	400	PT_G_yTIL_P1_BV510CD4-A-AlexaFluor700CD8-Asubset	10	PT_G	Non_melanoma	yTIL	C ovarii CDK12 mut	82	10	5.56596410585492	-2.28213253074925	CD4+ EM PD-1+
293	419	387	287	431	545	224	233	271	315	510	PT_G_yTIL_P1_BV510CD4-A-AlexaFluor700CD8-Asubset	10	PT_G	Non_melanoma	yTIL	C ovarii CDK12 mut	109	13	3.68155515504925	-1.81276288086216	CD4+ EM HLA-DR+
229	293	351	255	339	533	245	268	272	453	422	PT_G_yTIL_P1_BV510CD4-A-AlexaFluor700CD8-Asubset	10	PT_G	Non_melanoma	yTIL	C ovarii CDK12 mut	67	10	5.57033098054974	-3.32099356704991	CD4+ EM PD-1+
228	362	388	288	389	509	222	280	272	376	477	PT_G_yTIL_P1_BV510CD4-A-AlexaFluor700CD8-Asubset	10	PT_G	Non_melanoma	yTIL	C ovarii CDK12 mut	96	13	4.78314054323284	-2.47650089317601	CD4+ EM HLA-DR+
291	475	355	296	457	601	222	317	300	327	381	PT_G_yTIL_P1_BV510CD4-A-AlexaFluor700CD8-Asubset	10	PT_G	Non_melanoma	yTIL	C ovarii CDK12 mut	154	13	4.02156818224041	-3.54638948494236	CD4+ EM HLA-DR+
281	325	324	258	449	555	220	246	263	325	478	PT_G_yTIL_P1_BV510CD4-A-AlexaFluor700CD8-Asubset	10	PT_G	Non_melanoma	yTIL	C ovarii CDK12 mut	96	13	3.38938033891766	-0.443408096373486	CD4+ EM HLA-DR+
262	470	376	308	480	626	214	331	267	520	382	PT_G_yTIL_P1_BV510CD4-A-AlexaFluor700CD8-Asubset	10	PT_G	Non_melanoma	yTIL	C ovarii CDK12 mut	69	7	3.57968461824505	-5.14851942116063	CD4+ EM PD-1+
244	354	362	267	365	532	189	273	265	501	349	PT_G_yTIL_P1_BV510CD4-A-AlexaFluor700CD8-Asubset	10	PT_G	Non_melanoma	yTIL	C ovarii CDK12 mut	68	10	4.96213901353924	-4.37744798713963	CD4+ EM PD-1+
323	461	405	263	453	592	208	274	273	463	338	PT_G_yTIL_P1_BV510CD4-A-AlexaFluor700CD8-Asubset	10	PT_G	Non_melanoma	yTIL	C ovarii CDK12 mut	56	7	3.60957467866986	-4.87817421013157	CD4+ EM PD-1+
275	233	353	268	442	588	310	300	293	401	528	PT_G_yTIL_P1_BV510CD4-A-AlexaFluor700CD8-Asubset	10	PT_G	Non_melanoma	yTIL	C ovarii CDK12 mut	30	1	0.459499481450008	-1.64156200939457	CD4+ EM
267	205	387	284	399	511	202	282	259	321	376	PT_G_yTIL_P1_BV510CD4-A-AlexaFluor700CD8-Asubset	10	PT_G	Non_melanoma	yTIL	C ovarii CDK12 mut	73	11	3.91108167482464	3.04918537086208	CD4+ EM
251	414	387	248	462	538	244	287	273	387	351	PT_G_yTIL_P1_BV510CD4-A-AlexaFluor700CD8-Asubset	10	PT_G	Non_melanoma	yTIL	C ovarii CDK12 mut	70	13	4.38816869569867	-3.79931154304783	CD4+ EM HLA-DR+
237	256	323	264	317	463	222	257	264	368	372	PT_G_yTIL_P1_BV510CD4-A-AlexaFluor700CD8-Asubset	10	PT_G	Non_melanoma	yTIL	C ovarii CDK12 mut	86	14	1.9653350145921	3.38437495177944	CD4+ EM
244	337	328	277	421	525	214	306	293	418	358	PT_G_yTIL_P1_BV510CD4-A-AlexaFluor700CD8-Asubset	10	PT_G	Non_melanoma	yTIL	C ovarii CDK12 mut	68	10	5.03815830064862	-3.90579738670628	CD4+ EM PD-1+
270	311	350	288	370	555	213	307	261	396	372	PT_G_yTIL_P1_BV510CD4-A-AlexaFluor700CD8-Asubset	10	PT_G	Non_melanoma	yTIL	C ovarii CDK12 mut	68	10	5.42518699480145	-3.21565642410557	CD4+ EM PD-1+
275	295	393	263	478	541	219	288	270	302	510	PT_G_yTIL_P1_BV510CD4-A-AlexaFluor700CD8-Asubset	10	PT_G	Non_melanoma	yTIL	C ovarii CDK12 mut	63	13	4.33801734758465	-0.295294726431775	CD4+ EM HLA-DR+
224	368	355	260	432	511	196	342	270	371	401	PT_G_yTIL_P1_BV510CD4-A-AlexaFluor700CD8-Asubset	10	PT_G	Non_melanoma	yTIL	C ovarii CDK12 mut	70	13	4.93703401399701	-3.19003262573521	CD4+ EM HLA-DR+
249	300	419	256	364	493	199	259	264	407	338	PT_G_yTIL_P1_BV510CD4-A-AlexaFluor700CD8-Asubset	10	PT_G	Non_melanoma	yTIL	C ovarii CDK12 mut	67	10	5.63362062288372	-2.94982781463902	CD4+ EM PD-1+
239	280	315	259	341	483	221	263	275	436	326	PT_G_yTIL_P1_BV510CD4-A-AlexaFluor700CD8-Asubset	10	PT_G	Non_melanoma	yTIL	C ovarii CDK12 mut	67	10	5.85867154909222	-3.10069336944859	CD4+ EM PD-1+
254	300	354	255	339	444	191	265	267	345	372	PT_G_yTIL_P1_BV510CD4-A-AlexaFluor700CD8-Asubset	10	PT_G	Non_melanoma	yTIL	C ovarii CDK12 mut	82	10	1.67798483682721	3.22808895057399	CD4+ EM PD-1+
257	220	370	273	350	490	271	351	266	405	371	PT_G_yTIL_P1_BV510CD4-A-AlexaFluor700CD8-Asubset	10	PT_G	Non_melanoma	yTIL	C ovarii CDK12 mut	67	10	5.78677165819256	-2.64070525223057	CD4+ EM PD-1+
305	419	387	254	447	532	213	244	278	385	477	PT_G_yTIL_P1_BV510CD4-A-AlexaFluor700CD8-Asubset	10	PT_G	Non_melanoma	yTIL	C ovarii CDK12 mut	70	13	3.30275380922406	-3.19923033767979	CD4+ EM HLA-DR+
299	309	369	299	386	545	227	368	284	464	354	PT_G_yTIL_P1_BV510CD4-A-AlexaFluor700CD8-Asubset	10	PT_G	Non_melanoma	yTIL	C ovarii CDK12 mut	68	10	5.24669492555706	-3.93874301964085	CD4+ EM PD-1+
256	309	335	275	396	512	219	269	267	308	415	PT_G_yTIL_P1_BV510CD4-A-AlexaFluor700CD8-Asubset	10	PT_G	Non_melanoma	yTIL	C ovarii CDK12 mut	97	13	3.64535320116131	0.178932672202182	CD4+ EM HLA-DR+
253	387	331	290	300	492	208	299	281	428	304	PT_G_yTIL_P1_BV510CD4-A-AlexaFluor700CD8-Asubset	10	PT_G	Non_melanoma	yTIL	C ovarii CDK12 mut	83	10	5.42800081087201	-3.70814313942234	CD4+ EM PD-1+
237	248	389	250	321	464	235	253	275	324	381	PT_G_yTIL_P1_BV510CD4-A-AlexaFluor700CD8-Asubset	10	PT_G	Non_melanoma	yTIL	C ovarii CDK12 mut	72	11	3.03734076334088	3.13796148246486	CD4+ EM
270	323	357	281	395	521	215	254	272	477	372	PT_G_yTIL_P1_BV510CD4-A-AlexaFluor700CD8-Asubset	10	PT_G	Non_melanoma	yTIL	C ovarii CDK12 mut	68	10	5.25467145753949	-3.91233959251683	CD4+ EM PD-1+
248	367	364	292	456	603	189	347	284	415	401	PT_G_yTIL_P1_BV510CD4-A-AlexaFluor700CD8-Asubset	10	PT_G	Non_melanoma	yTIL	C ovarii CDK12 mut	69	7	4.50672471834271	-4.13108577781956	CD4+ EM PD-1+
249	419	371	230	419	565	232	278	276	529	353	PT_G_yTIL_P1_BV510CD4-A-AlexaFluor700CD8-Asubset	10	PT_G	Non_melanoma	yTIL	C ovarii CDK12 mut	54	7	4.02602804018109	-5.01611127907078	CD4+ EM PD-1+
254	313	345	253	307	489	196	292	262	415	321	PT_G_yTIL_P1_BV510CD4-A-AlexaFluor700CD8-Asubset	10	PT_G	Non_melanoma	yTIL	C ovarii CDK12 mut	67	10	5.82343709779827	-2.97664513641636	CD4+ EM PD-1+
250	283	391	269	404	540	194	330	288	457	392	PT_G_yTIL_P1_BV510CD4-A-AlexaFluor700CD8-Asubset	10	PT_G	Non_melanoma	yTIL	C ovarii CDK12 mut	81	10	5.36207139803021	-3.59464254432957	CD4+ EM PD-1+
252	342	380	281	385	567	222	289	286	470	328	PT_G_yTIL_P1_BV510CD4-A-AlexaFluor700CD8-Asubset	10	PT_G	Non_melanoma	yTIL	C ovarii CDK12 mut	68	10	4.89711177660076	-4.45417776161473	CD4+ EM PD-1+
278	252	411	277	383	523	228	265	272	380	406	PT_G_yTIL_P1_BV510CD4-A-AlexaFluor700CD8-Asubset	10	PT_G	Non_melanoma	yTIL	C ovarii CDK12 mut	80	11	5.50231921983807	-2.15647568756382	CD4+ EM
274	318	356	292	437	565	269	332	302	505	400	PT_G_yTIL_P1_BV510CD4-A-AlexaFluor700CD8-Asubset	10	PT_G	Non_melanoma	yTIL	C ovarii CDK12 mut	68	10	4.57011497331707	-4.31508197838108	CD4+ EM PD-1+
250	265	398	272	379	539	213	270	280	348	413	PT_G_yTIL_P1_BV510CD4-A-AlexaFluor700CD8-Asubset	10	PT_G	Non_melanoma	yTIL	C ovarii CDK12 mut	82	10	5.36154973817913	-1.95863118225377	CD4+ EM PD-1+
271	316	360	257	452	535	241	288	275	286	473	PT_G_yTIL_P1_BV510CD4-A-AlexaFluor700CD8-Asubset	10	PT_G	Non_melanoma	yTIL	C ovarii CDK12 mut	96	13	3.91627967668621	-0.245327884495663	CD4+ EM HLA-DR+
317	279	393	288	371	592	225	329	292	431	437	PT_G_yTIL_P1_BV510CD4-A-AlexaFluor700CD8-Asubset	10	PT_G	Non_melanoma	yTIL	C ovarii CDK12 mut	81	10	5.17864168001263	-3.11783828789036	CD4+ EM PD-1+
219	332	372	244	443	495	183	315	249	465	383	PT_G_yTIL_P1_BV510CD4-A-AlexaFluor700CD8-Asubset	10	PT_G	Non_melanoma	yTIL	C ovarii CDK12 mut	68	10	4.92640579057782	-4.07436456733982	CD4+ EM PD-1+
256	312	373	254	365	523	192	285	269	295	481	PT_G_yTIL_P1_BV510CD4-A-AlexaFluor700CD8-Asubset	10	PT_G	Non_melanoma	yTIL	C ovarii CDK12 mut	96	13	4.0192364485368	0.0373933816548114	CD4+ EM HLA-DR+
245	329	342	270	355	537	190	270	275	451	406	PT_G_yTIL_P1_BV510CD4-A-AlexaFluor700CD8-Asubset	10	PT_G	Non_melanoma	yTIL	C ovarii CDK12 mut	68	10	5.15683782411663	-3.81051435524266	CD4+ EM PD-1+
347	311	402	263	378	506	242	286	266	425	506	PT_G_yTIL_P1_BV510CD4-A-AlexaFluor700CD8-Asubset	10	PT_G	Non_melanoma	yTIL	C ovarii CDK12 mut	81	10	1.33671260191052	-2.34149637275975	CD4+ EM PD-1+
250	433	396	258	445	544	184	313	274	387	438	PT_G_yTIL_P1_BV510CD4-A-AlexaFluor700CD8-Asubset	10	PT_G	Non_melanoma	yTIL	C ovarii CDK12 mut	70	13	4.16062343431561	-3.67076005989354	CD4+ EM HLA-DR+
267	324	345	264	424	513	211	303	263	468	376	PT_G_yTIL_P1_BV510CD4-A-AlexaFluor700CD8-Asubset	10	PT_G	Non_melanoma	yTIL	C ovarii CDK12 mut	68	10	5.14627349687664	-3.96605958992283	CD4+ EM PD-1+
221	217	331	278	391	473	244	276	270	418	408	PT_G_yTIL_P1_BV510CD4-A-AlexaFluor700CD8-Asubset	10	PT_G	Non_melanoma	yTIL	C ovarii CDK12 mut	66	10	0.864054325352596	-1.63271966034214	CD4+ EM PD-1+
256	364	373	244	407	508	234	313	277	480	416	PT_G_yTIL_P1_BV510CD4-A-AlexaFluor700CD8-Asubset	10	PT_G	Non_melanoma	yTIL	C ovarii CDK12 mut	68	10	4.53763377977459	-4.45836391502659	CD4+ EM PD-1+
242	253	380	289	390	510	194	343	272	436	369	PT_G_yTIL_P1_BV510CD4-A-AlexaFluor700CD8-Asubset	10	PT_G	Non_melanoma	yTIL	C ovarii CDK12 mut	67	10	5.64662969423382	-3.13312616401951	CD4+ EM PD-1+
262	361	407	249	408	532	221	286	278	491	357	PT_G_yTIL_P1_BV510CD4-A-AlexaFluor700CD8-Asubset	10	PT_G	Non_melanoma	yTIL	C ovarii CDK12 mut	54	7	4.73664033723919	-4.57002058082859	CD4+ EM PD-1+
270	372	359	232	408	580	240	278	275	398	398	PT_G_yTIL_P1_BV510CD4-A-AlexaFluor700CD8-Asubset	10	PT_G	Non_melanoma	yTIL	C ovarii CDK12 mut	70	13	4.66988027406781	-3.38159265571873	CD4+ EM HLA-DR+
275	356	389	272	438	553	230	302	286	457	352	PT_G_yTIL_P1_BV510CD4-A-AlexaFluor700CD8-Asubset	10	PT_G	Non_melanoma	yTIL	C ovarii CDK12 mut	68	10	4.61624229265301	-4.36698570305149	CD4+ EM PD-1+
241	293	412	261	437	553	184	247	287	486	351	PT_G_yTIL_P1_BV510CD4-A-AlexaFluor700CD8-Asubset	10	PT_G	Non_melanoma	yTIL	C ovarii CDK12 mut	81	10	4.91420209718792	-4.05724897438328	CD4+ EM PD-1+
260	453	331	246	397	539	224	291	280	526	445	PT_G_yTIL_P1_BV510CD4-A-AlexaFluor700CD8-Asubset	10	PT_G	Non_melanoma	yTIL	C ovarii CDK12 mut	54	7	2.71191323114483	-4.9719604497556	CD4+ EM PD-1+
292	309	397	276	384	536	229	250	291	449	339	PT_G_yTIL_P1_BV510CD4-A-AlexaFluor700CD8-Asubset	10	PT_G	Non_melanoma	yTIL	C ovarii CDK12 mut	68	10	5.40394628358929	-3.61431565338414	CD4+ EM PD-1+
260	382	415	274	451	527	195	274	282	437	424	PT_G_yTIL_P1_BV510CD4-A-AlexaFluor700CD8-Asubset	10	PT_G	Non_melanoma	yTIL	C ovarii CDK12 mut	70	13	3.99708640886395	-4.11591281944554	CD4+ EM HLA-DR+
270	260	419	268	391	514	214	273	238	391	433	PT_G_yTIL_P1_BV510CD4-A-AlexaFluor700CD8-Asubset	10	PT_G	Non_melanoma	yTIL	C ovarii CDK12 mut	80	11	5.37240827394574	-2.26159944587986	CD4+ EM
245	298	436	264	297	494	295	261	270	319	382	PT_G_yTIL_P1_BV510CD4-A-AlexaFluor700CD8-Asubset	10	PT_G	Non_melanoma	yTIL	C ovarii CDK12 mut	82	10	5.48638046098797	-2.28270831161778	CD4+ EM PD-1+
265	420	378	303	455	573	260	374	278	530	379	PT_G_yTIL_P1_BV510CD4-A-AlexaFluor700CD8-Asubset	10	PT_G	Non_melanoma	yTIL	C ovarii CDK12 mut	69	7	3.8690260679826	-5.07272901588719	CD4+ EM PD-1+
256	347	368	281	382	538	211	261	254	453	372	PT_G_yTIL_P1_BV510CD4-A-AlexaFluor700CD8-Asubset	10	PT_G	Non_melanoma	yTIL	C ovarii CDK12 mut	68	10	5.04234779192059	-4.02086534553807	CD4+ EM PD-1+
217	348	404	241	408	524	222	276	254	495	372	PT_G_yTIL_P1_BV510CD4-A-AlexaFluor700CD8-Asubset	10	PT_G	Non_melanoma	yTIL	C ovarii CDK12 mut	68	10	4.78893935991375	-4.45342817360203	CD4+ EM PD-1+
252	368	298	271	334	512	191	255	275	546	427	PT_G_yTIL_P1_BV510CD4-A-AlexaFluor700CD8-Asubset	10	PT_G	Non_melanoma	yTIL	C ovarii CDK12 mut	39	7	1.35491872144787	-3.99514522606175	CD4+ EM PD-1+
256	286	425	258	403	523	219	334	281	377	484	PT_G_yTIL_P1_BV510CD4-A-AlexaFluor700CD8-Asubset	10	PT_G	Non_melanoma	yTIL	C ovarii CDK12 mut	81	10	4.97899377657025	-2.58847489410679	CD4+ EM PD-1+
296	415	356	265	466	539	204	231	276	309	479	PT_G_yTIL_P1_BV510CD4-A-AlexaFluor700CD8-Asubset	10	PT_G	Non_melanoma	yTIL	C ovarii CDK12 mut	108	13	3.35132658792584	-1.72798492962162	CD4+ EM HLA-DR+
240	324	392	279	422	507	212	295	273	423	396	PT_G_yTIL_P1_BV510CD4-A-AlexaFluor700CD8-Asubset	10	PT_G	Non_melanoma	yTIL	C ovarii CDK12 mut	81	10	5.13814151598065	-3.32065405899327	CD4+ EM PD-1+
262	257	346	262	441	550	286	312	276	359	520	PT_G_yTIL_P1_BV510CD4-A-AlexaFluor700CD8-Asubset	10	PT_G	Non_melanoma	yTIL	C ovarii CDK12 mut	76	11	3.96920097185223	0.872247194706989	CD4+ EM
236	325	419	255	411	543	204	278	261	596	481	PT_G_yTIL_P1_BV510CD4-A-AlexaFluor700CD8-Asubset	10	PT_G	Non_melanoma	yTIL	C ovarii CDK12 mut	26	7	0.499347809086727	-4.85527172142308	CD4+ EM PD-1+
273	328	367	274	380	521	196	304	274	424	379	PT_G_yTIL_P1_BV510CD4-A-AlexaFluor700CD8-Asubset	10	PT_G	Non_melanoma	yTIL	C ovarii CDK12 mut	68	10	5.30435026002972	-3.519132042468	CD4+ EM PD-1+
243	425	373	248	405	526	190	287	281	377	391	PT_G_yTIL_P1_BV510CD4-A-AlexaFluor700CD8-Asubset	10	PT_G	Non_melanoma	yTIL	C ovarii CDK12 mut	70	13	4.45152175737469	-3.63843455368321	CD4+ EM HLA-DR+
257	294	446	274	372	551	203	283	260	500	402	PT_G_yTIL_P1_BV510CD4-A-AlexaFluor700CD8-Asubset	10	PT_G	Non_melanoma	yTIL	C ovarii CDK12 mut	81	10	4.82062375856488	-3.91313877159398	CD4+ EM PD-1+
264	350	435	271	417	567	303	350	262	402	433	PT_G_yTIL_P1_BV510CD4-A-AlexaFluor700CD8-Asubset	10	PT_G	Non_melanoma	yTIL	C ovarii CDK12 mut	81	10	4.79786718202679	-3.31912603431981	CD4+ EM PD-1+
511	376	440	261	450	527	226	249	265	450	560	PT_G_yTIL_P1_BV510CD4-A-AlexaFluor700CD8-Asubset	10	PT_G	Non_melanoma	yTIL	C ovarii CDK12 mut	6	4	-1.47133183168323	-1.11398508602421	CD4+ EM senescent PD-1+
291	415	464	265	472	553	223	260	308	555	505	PT_G_yTIL_P1_BV510CD4-A-AlexaFluor700CD8-Asubset	10	PT_G	Non_melanoma	yTIL	C ovarii CDK12 mut	55	7	1.81442272974102	-5.61752214485447	CD4+ EM PD-1+
259	376	400	247	375	496	183	254	255	442	372	PT_G_yTIL_P1_BV510CD4-A-AlexaFluor700CD8-Asubset	10	PT_G	Non_melanoma	yTIL	C ovarii CDK12 mut	83	10	4.924498441945	-3.95719423347752	CD4+ EM PD-1+
257	414	346	273	382	474	208	329	268	379	366	PT_G_yTIL_P1_BV510CD4-A-AlexaFluor700CD8-Asubset	10	PT_G	Non_melanoma	yTIL	C ovarii CDK12 mut	83	10	4.93345010591595	-3.42695941978733	CD4+ EM PD-1+
264	367	385	261	414	554	238	273	270	515	379	PT_G_yTIL_P1_BV510CD4-A-AlexaFluor700CD8-Asubset	10	PT_G	Non_melanoma	yTIL	C ovarii CDK12 mut	54	7	4.46468103242962	-4.72814312034886	CD4+ EM PD-1+
235	350	403	258	370	521	232	280	289	510	424	PT_G_yTIL_P1_BV510CD4-A-AlexaFluor700CD8-Asubset	10	PT_G	Non_melanoma	yTIL	C ovarii CDK12 mut	54	7	4.87602842165081	-3.98524990135472	CD4+ EM PD-1+
283	374	401	266	443	542	210	305	305	292	521	PT_G_yTIL_P1_BV510CD4-A-AlexaFluor700CD8-Asubset	10	PT_G	Non_melanoma	yTIL	C ovarii CDK12 mut	109	13	3.84874046159832	-1.66987409645359	CD4+ EM HLA-DR+
235	296	404	261	358	527	204	288	269	339	398	PT_G_yTIL_P1_BV510CD4-A-AlexaFluor700CD8-Asubset	10	PT_G	Non_melanoma	yTIL	C ovarii CDK12 mut	82	10	5.29528940034954	-1.99316849762242	CD4+ EM PD-1+
271	371	386	272	424	584	165	389	270	473	388	PT_G_yTIL_P1_BV510CD4-A-AlexaFluor700CD8-Asubset	10	PT_G	Non_melanoma	yTIL	C ovarii CDK12 mut	69	7	4.36818921876995	-4.66866579109471	CD4+ EM PD-1+
243	326	308	288	358	519	248	287	259	419	356	PT_G_yTIL_P1_BV510CD4-A-AlexaFluor700CD8-Asubset	10	PT_G	Non_melanoma	yTIL	C ovarii CDK12 mut	67	10	5.60745466066449	-3.2584103589658	CD4+ EM PD-1+
249	420	409	257	419	523	258	278	279	344	447	PT_G_yTIL_P1_BV510CD4-A-AlexaFluor700CD8-Asubset	10	PT_G	Non_melanoma	yTIL	C ovarii CDK12 mut	70	13	4.34258115602581	-2.094979906619	CD4+ EM HLA-DR+
256	410	391	277	365	535	197	254	291	450	403	PT_G_yTIL_P1_BV510CD4-A-AlexaFluor700CD8-Asubset	10	PT_G	Non_melanoma	yTIL	C ovarii CDK12 mut	83	10	4.55781400514691	-4.27221288734715	CD4+ EM PD-1+
250	374	369	281	385	516	211	263	299	469	355	PT_G_yTIL_P1_BV510CD4-A-AlexaFluor700CD8-Asubset	10	PT_G	Non_melanoma	yTIL	C ovarii CDK12 mut	68	10	4.85285890413372	-4.38409557396214	CD4+ EM PD-1+
233	405	382	263	387	531	233	256	287	435	419	PT_G_yTIL_P1_BV510CD4-A-AlexaFluor700CD8-Asubset	10	PT_G	Non_melanoma	yTIL	C ovarii CDK12 mut	70	13	4.47552478624432	-4.02727069908421	CD4+ EM HLA-DR+
273	488	380	273	441	575	222	263	266	447	386	PT_G_yTIL_P1_BV510CD4-A-AlexaFluor700CD8-Asubset	10	PT_G	Non_melanoma	yTIL	C ovarii CDK12 mut	56	7	3.69487274004071	-4.65679063850682	CD4+ EM PD-1+
216	429	438	268	399	573	214	292	277	362	446	PT_G_yTIL_P1_BV510CD4-A-AlexaFluor700CD8-Asubset	10	PT_G	Non_melanoma	yTIL	C ovarii CDK12 mut	70	13	4.30678308321087	-3.50995769554417	CD4+ EM HLA-DR+
304	354	365	269	450	538	246	272	294	334	514	PT_G_yTIL_P1_BV510CD4-A-AlexaFluor700CD8-Asubset	10	PT_G	Non_melanoma	yTIL	C ovarii CDK12 mut	109	13	3.74760711504071	-1.13612833076756	CD4+ EM HLA-DR+
221	314	388	289	351	486	245	294	265	383	358	PT_G_yTIL_P1_BV510CD4-A-AlexaFluor700CD8-Asubset	10	PT_G	Non_melanoma	yTIL	C ovarii CDK12 mut	82	10	5.59582174135296	-2.81139817291539	CD4+ EM PD-1+
251	362	394	265	381	536	236	278	273	444	411	PT_G_yTIL_P1_BV510CD4-A-AlexaFluor700CD8-Asubset	10	PT_G	Non_melanoma	yTIL	C ovarii CDK12 mut	81	10	4.90366494966595	-3.739511156619	CD4+ EM PD-1+
262	307	363	273	384	496	245	351	270	434	367	PT_G_yTIL_P1_BV510CD4-A-AlexaFluor700CD8-Asubset	10	PT_G	Non_melanoma	yTIL	C ovarii CDK12 mut	68	10	5.53486955476849	-3.49947943741124	CD4+ EM PD-1+
264	365	408	305	385	539	202	280	282	441	368	PT_G_yTIL_P1_BV510CD4-A-AlexaFluor700CD8-Asubset	10	PT_G	Non_melanoma	yTIL	C ovarii CDK12 mut	68	10	4.95484483553021	-3.92067518287938	CD4+ EM PD-1+
248	246	360	273	381	492	189	277	263	399	350	PT_G_yTIL_P1_BV510CD4-A-AlexaFluor700CD8-Asubset	10	PT_G	Non_melanoma	yTIL	C ovarii CDK12 mut	67	10	5.82054031206219	-2.58633532577794	CD4+ EM PD-1+
258	415	332	273	395	549	180	265	287	452	382	PT_G_yTIL_P1_BV510CD4-A-AlexaFluor700CD8-Asubset	10	PT_G	Non_melanoma	yTIL	C ovarii CDK12 mut	83	10	4.38445985628216	-4.35618581825535	CD4+ EM PD-1+
232	257	351	279	350	491	191	282	268	305	386	PT_G_yTIL_P1_BV510CD4-A-AlexaFluor700CD8-Asubset	10	PT_G	Non_melanoma	yTIL	C ovarii CDK12 mut	73	11	2.92443526102154	3.02516899055202	CD4+ EM
242	253	418	292	380	543	232	313	272	317	386	PT_G_yTIL_P1_BV510CD4-A-AlexaFluor700CD8-Asubset	10	PT_G	Non_melanoma	yTIL	C ovarii CDK12 mut	59	11	4.27535808397381	2.74093613570888	CD4+ EM
382	348	327	247	421	519	209	288	298	558	453	PT_G_yTIL_P1_BV510CD4-A-AlexaFluor700CD8-Asubset	10	PT_G	Non_melanoma	yTIL	C ovarii CDK12 mut	39	7	0.969179275761532	-4.01381530815403	CD4+ EM PD-1+
235	275	310	268	379	518	221	276	270	424	410	PT_G_yTIL_P1_BV510CD4-A-AlexaFluor700CD8-Asubset	10	PT_G	Non_melanoma	yTIL	C ovarii CDK12 mut	67	10	5.54345929933636	-2.88569965416233	CD4+ EM PD-1+
226	380	340	288	445	532	190	295	270	484	412	PT_G_yTIL_P1_BV510CD4-A-AlexaFluor700CD8-Asubset	10	PT_G	Non_melanoma	yTIL	C ovarii CDK12 mut	54	7	3.99205959154217	-4.36994781547825	CD4+ EM PD-1+
249	259	350	276	428	590	199	306	257	456	349	PT_G_yTIL_P1_BV510CD4-A-AlexaFluor700CD8-Asubset	10	PT_G	Non_melanoma	yTIL	C ovarii CDK12 mut	68	10	5.40513170076458	-3.59636249595921	CD4+ EM PD-1+
236	264	339	278	420	511	227	303	267	473	400	PT_G_yTIL_P1_BV510CD4-A-AlexaFluor700CD8-Asubset	10	PT_G	Non_melanoma	yTIL	C ovarii CDK12 mut	66	10	5.39774406267254	-3.61168160492222	CD4+ EM PD-1+
249	360	470	284	466	552	257	319	278	493	429	PT_G_yTIL_P1_BV510CD4-A-AlexaFluor700CD8-Asubset	10	PT_G	Non_melanoma	yTIL	C ovarii CDK12 mut	55	7	3.93818652940838	-4.5590752606992	CD4+ EM PD-1+
226	393	376	229	464	515	224	296	263	473	360	PT_G_yTIL_P1_BV510CD4-A-AlexaFluor700CD8-Asubset	10	PT_G	Non_melanoma	yTIL	C ovarii CDK12 mut	68	10	4.38758552385418	-4.62050619179051	CD4+ EM PD-1+
242	338	407	255	337	499	204	288	290	480	416	PT_G_yTIL_P1_BV510CD4-A-AlexaFluor700CD8-Asubset	10	PT_G	Non_melanoma	yTIL	C ovarii CDK12 mut	81	10	5.25328004671185	-3.63811936432164	CD4+ EM PD-1+
264	337	350	269	384	557	196	284	277	411	370	PT_G_yTIL_P1_BV510CD4-A-AlexaFluor700CD8-Asubset	10	PT_G	Non_melanoma	yTIL	C ovarii CDK12 mut	68	10	5.22577607942669	-3.61517705971043	CD4+ EM PD-1+
289	457	386	280	435	532	231	265	301	445	404	PT_G_yTIL_P1_BV510CD4-A-AlexaFluor700CD8-Asubset	10	PT_G	Non_melanoma	yTIL	C ovarii CDK12 mut	56	7	3.79474962068646	-4.57007255607884	CD4+ EM PD-1+
275	447	400	278	469	597	225	341	272	456	402	PT_G_yTIL_P1_BV510CD4-A-AlexaFluor700CD8-Asubset	10	PT_G	Non_melanoma	yTIL	C ovarii CDK12 mut	69	7	3.78985107256024	-4.84373273903172	CD4+ EM PD-1+
306	458	363	246	458	604	268	350	279	475	424	PT_G_yTIL_P1_BV510CD4-A-AlexaFluor700CD8-Asubset	10	PT_G	Non_melanoma	yTIL	C ovarii CDK12 mut	69	7	3.34916675401776	-5.02589883858006	CD4+ EM PD-1+
233	444	378	242	447	487	218	303	273	306	420	PT_G_yTIL_P1_BV510CD4-A-AlexaFluor700CD8-Asubset	10	PT_G	Non_melanoma	yTIL	C ovarii CDK12 mut	84	13	3.95277536226361	-1.75203754955571	CD4+ EM HLA-DR+
254	337	336	261	383	520	204	262	253	475	426	PT_G_yTIL_P1_BV510CD4-A-AlexaFluor700CD8-Asubset	10	PT_G	Non_melanoma	yTIL	C ovarii CDK12 mut	53	10	4.93352353883831	-3.95849552208226	CD4+ EM PD-1+
240	251	296	249	335	446	198	282	254	449	394	PT_G_yTIL_P1_BV510CD4-A-AlexaFluor700CD8-Asubset	10	PT_G	Non_melanoma	yTIL	C ovarii CDK12 mut	100	14	0.657251241932796	2.5134025568362	CD4+ EM
227	263	411	261	393	520	203	309	257	347	431	PT_G_yTIL_P1_BV510CD4-A-AlexaFluor700CD8-Asubset	10	PT_G	Non_melanoma	yTIL	C ovarii CDK12 mut	60	11	5.38846767259686	-2.06409659439366	CD4+ EM
243	357	311	269	369	526	221	248	258	406	357	PT_G_yTIL_P1_BV510CD4-A-AlexaFluor700CD8-Asubset	10	PT_G	Non_melanoma	yTIL	C ovarii CDK12 mut	83	10	5.32024276567547	-3.4428745751981	CD4+ EM PD-1+
229	291	407	290	342	496	260	321	275	352	410	PT_G_yTIL_P1_BV510CD4-A-AlexaFluor700CD8-Asubset	10	PT_G	Non_melanoma	yTIL	C ovarii CDK12 mut	82	10	5.43135106874554	-2.32576289230626	CD4+ EM PD-1+
242	402	356	243	417	494	201	248	264	298	423	PT_G_yTIL_P1_BV510CD4-A-AlexaFluor700CD8-Asubset	10	PT_G	Non_melanoma	yTIL	C ovarii CDK12 mut	84	13	4.25843417955487	-1.56561722809117	CD4+ EM HLA-DR+
236	275	432	279	426	521	207	260	258	433	428	PT_G_yTIL_P1_BV510CD4-A-AlexaFluor700CD8-Asubset	10	PT_G	Non_melanoma	yTIL	C ovarii CDK12 mut	81	10	5.15267885042279	-2.89514699035923	CD4+ EM PD-1+
294	274	304	269	404	540	216	261	282	581	440	PT_G_yTIL_P1_BV510CD4-A-AlexaFluor700CD8-Asubset	10	PT_G	Non_melanoma	yTIL	C ovarii CDK12 mut	38	10	0.397054436932491	-4.00200023704808	CD4+ EM PD-1+
269	321	358	248	349	523	161	273	273	317	473	PT_G_yTIL_P1_BV510CD4-A-AlexaFluor700CD8-Asubset	10	PT_G	Non_melanoma	yTIL	C ovarii CDK12 mut	96	13	3.94193589998333	0.0508399063940768	CD4+ EM HLA-DR+
253	228	412	266	428	480	211	267	273	298	461	PT_G_yTIL_P1_BV510CD4-A-AlexaFluor700CD8-Asubset	10	PT_G	Non_melanoma	yTIL	C ovarii CDK12 mut	60	11	4.65712011171429	2.07160088962276	CD4+ EM
244	400	395	274	429	523	200	252	299	501	388	PT_G_yTIL_P1_BV510CD4-A-AlexaFluor700CD8-Asubset	10	PT_G	Non_melanoma	yTIL	C ovarii CDK12 mut	54	7	4.25030315233319	-4.70281257683079	CD4+ EM PD-1+
257	301	398	258	432	545	257	292	255	293	499	PT_G_yTIL_P1_BV510CD4-A-AlexaFluor700CD8-Asubset	10	PT_G	Non_melanoma	yTIL	C ovarii CDK12 mut	96	13	4.36836517168133	-0.181603515685009	CD4+ EM HLA-DR+
258	441	364	263	416	538	198	275	270	365	360	PT_G_yTIL_P1_BV510CD4-A-AlexaFluor700CD8-Asubset	10	PT_G	Non_melanoma	yTIL	C ovarii CDK12 mut	70	13	4.31187331987469	-3.61226215416233	CD4+ EM HLA-DR+
274	382	349	257	477	542	252	285	281	492	404	PT_G_yTIL_P1_BV510CD4-A-AlexaFluor700CD8-Asubset	10	PT_G	Non_melanoma	yTIL	C ovarii CDK12 mut	54	7	3.42923248125164	-4.58968629890721	CD4+ EM PD-1+
244	292	377	266	412	529	213	303	257	481	390	PT_G_yTIL_P1_BV510CD4-A-AlexaFluor700CD8-Asubset	10	PT_G	Non_melanoma	yTIL	C ovarii CDK12 mut	68	10	5.1941837103471	-3.82083644920628	CD4+ EM PD-1+
268	423	388	263	431	578	211	278	299	427	390	PT_G_yTIL_P1_BV510CD4-A-AlexaFluor700CD8-Asubset	10	PT_G	Non_melanoma	yTIL	C ovarii CDK12 mut	70	13	4.03491247011273	-4.29082145744603	CD4+ EM HLA-DR+
300	279	392	264	441	538	257	277	271	310	471	PT_G_yTIL_P1_BV510CD4-A-AlexaFluor700CD8-Asubset	10	PT_G	Non_melanoma	yTIL	C ovarii CDK12 mut	61	11	4.22813356233685	0.108802331447196	CD4+ EM
270	342	377	252	400	520	264	271	275	390	349	PT_G_yTIL_P1_BV510CD4-A-AlexaFluor700CD8-Asubset	10	PT_G	Non_melanoma	yTIL	C ovarii CDK12 mut	68	10	5.07359445406048	-3.10585942322056	CD4+ EM PD-1+
242	349	333	269	430	504	230	274	304	333	396	PT_G_yTIL_P1_BV510CD4-A-AlexaFluor700CD8-Asubset	10	PT_G	Non_melanoma	yTIL	C ovarii CDK12 mut	97	13	4.82390535188763	-2.10639205032628	CD4+ EM HLA-DR+
248	452	341	278	460	550	163	193	271	318	347	PT_G_yTIL_P1_BV510CD4-A-AlexaFluor700CD8-Asubset	10	PT_G	Non_melanoma	yTIL	C ovarii CDK12 mut	154	13	3.38853824449627	-1.31421377712529	CD4+ EM HLA-DR+
224	228	332	262	362	512	214	277	256	412	414	PT_G_yTIL_P1_BV510CD4-A-AlexaFluor700CD8-Asubset	10	PT_G	Non_melanoma	yTIL	C ovarii CDK12 mut	67	10	5.59283292604534	-2.60201873832982	CD4+ EM PD-1+
272	439	367	235	456	544	212	324	261	494	395	PT_G_yTIL_P1_BV510CD4-A-AlexaFluor700CD8-Asubset	10	PT_G	Non_melanoma	yTIL	C ovarii CDK12 mut	69	7	3.92305219484417	-4.92644729667942	CD4+ EM PD-1+
323	192	279	261	349	477	198	269	290	375	367	PT_G_yTIL_P1_BV510CD4-A-AlexaFluor700CD8-Asubset	10	PT_G	Non_melanoma	yTIL	C ovarii CDK12 mut	71	14	1.17798388315289	2.84331474250515	CD4+ EM
383	417	393	233	399	515	242	282	288	494	462	PT_G_yTIL_P1_BV510CD4-A-AlexaFluor700CD8-Asubset	10	PT_G	Non_melanoma	yTIL	C ovarii CDK12 mut	55	7	2.20227992845623	-4.61036148124974	CD4+ EM PD-1+
264	328	477	270	455	565	221	291	268	493	523	PT_G_yTIL_P1_BV510CD4-A-AlexaFluor700CD8-Asubset	10	PT_G	Non_melanoma	yTIL	C ovarii CDK12 mut	55	7	1.8124390871629	-4.74795093590062	CD4+ EM PD-1+
324	270	346	271	445	497	223	261	270	565	414	PT_G_yTIL_P1_BV510CD4-A-AlexaFluor700CD8-Asubset	10	PT_G	Non_melanoma	yTIL	C ovarii CDK12 mut	37	10	0.169784489403652	-3.47928538376133	CD4+ EM PD-1+
233	242	291	259	339	498	238	257	269	443	414	PT_G_yTIL_P1_BV510CD4-A-AlexaFluor700CD8-Asubset	10	PT_G	Non_melanoma	yTIL	C ovarii CDK12 mut	67	10	1.06959998918621	2.41043505614955	CD4+ EM PD-1+
246	217	399	271	442	543	232	287	267	305	497	PT_G_yTIL_P1_BV510CD4-A-AlexaFluor700CD8-Asubset	10	PT_G	Non_melanoma	yTIL	C ovarii CDK12 mut	61	11	4.54532993150799	1.34891829436977	CD4+ EM
317	410	388	266	488	584	269	263	302	299	559	PT_G_yTIL_P1_BV510CD4-A-AlexaFluor700CD8-Asubset	10	PT_G	Non_melanoma	yTIL	C ovarii CDK12 mut	109	13	3.29099762750714	-2.27355518394749	CD4+ EM HLA-DR+
251	354	369	270	388	515	208	297	254	392	368	PT_G_yTIL_P1_BV510CD4-A-AlexaFluor700CD8-Asubset	10	PT_G	Non_melanoma	yTIL	C ovarii CDK12 mut	82	10	5.12207591844647	-3.30560579353611	CD4+ EM PD-1+
328	396	383	260	422	578	245	252	299	470	460	PT_G_yTIL_P1_BV510CD4-A-AlexaFluor700CD8-Asubset	10	PT_G	Non_melanoma	yTIL	C ovarii CDK12 mut	55	7	2.98219502283184	-4.55859794670384	CD4+ EM PD-1+
249	226	325	261	445	549	222	318	284	424	403	PT_G_yTIL_P1_BV510CD4-A-AlexaFluor700CD8-Asubset	10	PT_G	Non_melanoma	yTIL	C ovarii CDK12 mut	66	10	0.444995287190365	-1.80212929302494	CD4+ EM PD-1+
270	468	374	310	481	599	201	371	272	478	398	PT_G_yTIL_P1_BV510CD4-A-AlexaFluor700CD8-Asubset	10	PT_G	Non_melanoma	yTIL	C ovarii CDK12 mut	69	7	3.76514661623089	-5.01614036613743	CD4+ EM PD-1+
246	305	391	274	395	546	270	280	253	467	412	PT_G_yTIL_P1_BV510CD4-A-AlexaFluor700CD8-Asubset	10	PT_G	Non_melanoma	yTIL	C ovarii CDK12 mut	81	10	5.04728401018231	-3.78538885170262	CD4+ EM PD-1+
285	253	411	265	361	537	277	280	257	490	403	PT_G_yTIL_P1_BV510CD4-A-AlexaFluor700CD8-Asubset	10	PT_G	Non_melanoma	yTIL	C ovarii CDK12 mut	52	10	5.28742158723919	-3.3019484525327	CD4+ EM PD-1+
277	326	378	282	356	536	243	303	287	357	408	PT_G_yTIL_P1_BV510CD4-A-AlexaFluor700CD8-Asubset	10	PT_G	Non_melanoma	yTIL	C ovarii CDK12 mut	82	10	5.12345588518231	-2.43519153648655	CD4+ EM PD-1+
261	304	380	273	402	537	227	289	289	482	455	PT_G_yTIL_P1_BV510CD4-A-AlexaFluor700CD8-Asubset	10	PT_G	Non_melanoma	yTIL	C ovarii CDK12 mut	81	10	4.38508928133099	-3.85853567177098	CD4+ EM PD-1+
255	326	328	268	356	535	226	298	270	510	367	PT_G_yTIL_P1_BV510CD4-A-AlexaFluor700CD8-Asubset	10	PT_G	Non_melanoma	yTIL	C ovarii CDK12 mut	68	10	5.19607627702801	-4.1615070348386	CD4+ EM PD-1+
239	224	331	264	379	475	217	266	265	410	402	PT_G_yTIL_P1_BV510CD4-A-AlexaFluor700CD8-Asubset	10	PT_G	Non_melanoma	yTIL	C ovarii CDK12 mut	66	10	0.848643425236629	-1.6308948045377	CD4+ EM PD-1+
260	371	360	288	416	529	176	257	256	503	384	PT_G_yTIL_P1_BV510CD4-A-AlexaFluor700CD8-Asubset	10	PT_G	Non_melanoma	yTIL	C ovarii CDK12 mut	54	7	4.3967736990556	-4.58135118538182	CD4+ EM PD-1+
267	299	351	270	447	527	235	279	263	303	463	PT_G_yTIL_P1_BV510CD4-A-AlexaFluor700CD8-Asubset	10	PT_G	Non_melanoma	yTIL	C ovarii CDK12 mut	96	13	3.84817970110028	0.0507610792513614	CD4+ EM HLA-DR+
226	378	364	264	393	501	196	311	259	335	358	PT_G_yTIL_P1_BV510CD4-A-AlexaFluor700CD8-Asubset	10	PT_G	Non_melanoma	yTIL	C ovarii CDK12 mut	82	10	4.85064828706829	-2.45887365394871	CD4+ EM PD-1+
306	383	392	384	459	593	173	477	278	513	349	PT_G_yTIL_P1_BV510CD4-A-AlexaFluor700CD8-Asubset	10	PT_G	Non_melanoma	yTIL	C ovarii CDK12 mut	69	7	4.12467658830731	-4.91736402565281	CD4+ EM PD-1+
243	483	430	325	448	551	233	384	281	381	453	PT_G_yTIL_P1_BV510CD4-A-AlexaFluor700CD8-Asubset	10	PT_G	Non_melanoma	yTIL	C ovarii CDK12 mut	70	13	3.85124290300457	-3.82495155388157	CD4+ EM HLA-DR+
209	319	400	271	458	556	222	342	277	425	422	PT_G_yTIL_P1_BV510CD4-A-AlexaFluor700CD8-Asubset	10	PT_G	Non_melanoma	yTIL	C ovarii CDK12 mut	81	10	4.84054410768597	-3.51047577911656	CD4+ EM PD-1+
261	379	348	306	360	567	155	314	256	338	330	PT_G_yTIL_P1_BV510CD4-A-AlexaFluor700CD8-Asubset	10	PT_G	Non_melanoma	yTIL	C ovarii CDK12 mut	82	10	4.90153634859173	-3.29372348839085	CD4+ EM PD-1+
244	345	375	300	331	544	286	251	276	436	382	PT_G_yTIL_P1_BV510CD4-A-AlexaFluor700CD8-Asubset	10	PT_G	Non_melanoma	yTIL	C ovarii CDK12 mut	68	10	5.41789377046673	-3.33063616806309	CD4+ EM PD-1+
236	387	373	283	452	556	216	310	258	273	435	PT_G_yTIL_P1_BV510CD4-A-AlexaFluor700CD8-Asubset	10	PT_G	Non_melanoma	yTIL	C ovarii CDK12 mut	110	13	3.79654634309857	-1.34945168548863	CD4+ EM HLA-DR+
285	268	319	258	340	480	219	272	272	330	437	PT_G_yTIL_P1_BV510CD4-A-AlexaFluor700CD8-Asubset	10	PT_G	Non_melanoma	yTIL	C ovarii CDK12 mut	72	11	2.60063445879071	2.85655889457424	CD4+ EM
283	258	361	315	458	632	235	328	287	586	417	PT_G_yTIL_P1_BV510CD4-A-AlexaFluor700CD8-Asubset	10	PT_G	Non_melanoma	yTIL	C ovarii CDK12 mut	24	10	0.641824844609188	-4.35238208824437	CD4+ EM PD-1+
300	297	385	262	354	545	273	290	286	431	397	PT_G_yTIL_P1_BV510CD4-A-AlexaFluor700CD8-Asubset	10	PT_G	Non_melanoma	yTIL	C ovarii CDK12 mut	81	10	5.40217817140667	-3.20638051086705	CD4+ EM PD-1+
243	359	391	286	411	525	195	305	268	522	374	PT_G_yTIL_P1_BV510CD4-A-AlexaFluor700CD8-Asubset	10	PT_G	Non_melanoma	yTIL	C ovarii CDK12 mut	54	7	4.64854228807537	-4.61541452461522	CD4+ EM PD-1+
240	478	457	279	445	548	206	232	316	615	508	PT_G_yTIL_P1_BV510CD4-A-AlexaFluor700CD8-Asubset	10	PT_G	Non_melanoma	yTIL	C ovarii CDK12 mut	28	8	1.63507116151898	-6.04547395759861	CD4+ EM PD-1+
253	344	399	263	376	549	223	305	284	424	407	PT_G_yTIL_P1_BV510CD4-A-AlexaFluor700CD8-Asubset	10	PT_G	Non_melanoma	yTIL	C ovarii CDK12 mut	81	10	4.98512113405316	-3.46342315727513	CD4+ EM PD-1+
254	295	357	261	410	511	224	273	255	391	434	PT_G_yTIL_P1_BV510CD4-A-AlexaFluor700CD8-Asubset	10	PT_G	Non_melanoma	yTIL	C ovarii CDK12 mut	80	11	5.13782537294476	-2.53531732612889	CD4+ EM
264	309	472	268	460	548	220	298	276	491	466	PT_G_yTIL_P1_BV510CD4-A-AlexaFluor700CD8-Asubset	10	PT_G	Non_melanoma	yTIL	C ovarii CDK12 mut	55	7	2.04708969904034	-4.59417190605442	CD4+ EM PD-1+
261	373	364	278	378	498	222	263	259	422	362	PT_G_yTIL_P1_BV510CD4-A-AlexaFluor700CD8-Asubset	10	PT_G	Non_melanoma	yTIL	C ovarii CDK12 mut	83	10	5.13001668764202	-3.73689665848057	CD4+ EM PD-1+
259	410	382	274	438	554	199	257	288	308	527	PT_G_yTIL_P1_BV510CD4-A-AlexaFluor700CD8-Asubset	10	PT_G	Non_melanoma	yTIL	C ovarii CDK12 mut	109	13	3.70991552187054	-1.78255930000584	CD4+ EM HLA-DR+
256	258	386	269	417	539	238	262	263	409	426	PT_G_yTIL_P1_BV510CD4-A-AlexaFluor700CD8-Asubset	10	PT_G	Non_melanoma	yTIL	C ovarii CDK12 mut	80	11	5.25514495683758	-2.614915037692	CD4+ EM
256	285	354	250	362	528	231	298	282	485	383	PT_G_yTIL_P1_BV510CD4-A-AlexaFluor700CD8-Asubset	10	PT_G	Non_melanoma	yTIL	C ovarii CDK12 mut	67	10	5.47468173814862	-3.66508116775792	CD4+ EM PD-1+
271	446	439	313	407	560	208	306	271	495	389	PT_G_yTIL_P1_BV510CD4-A-AlexaFluor700CD8-Asubset	10	PT_G	Non_melanoma	yTIL	C ovarii CDK12 mut	69	7	3.92591846300213	-4.97080650383274	CD4+ EM PD-1+
313	383	401	289	413	570	235	260	284	479	364	PT_G_yTIL_P1_BV510CD4-A-AlexaFluor700CD8-Asubset	10	PT_G	Non_melanoma	yTIL	C ovarii CDK12 mut	54	7	4.1257923872575	-4.74176969581883	CD4+ EM PD-1+
374	384	334	266	334	523	219	239	265	401	373	PT_G_yTIL_P1_BV510CD4-A-AlexaFluor700CD8-Asubset	10	PT_G	Non_melanoma	yTIL	C ovarii CDK12 mut	83	10	0.60150397134869	2.43917093223293	CD4+ EM PD-1+
248	389	355	264	422	528	213	288	268	391	407	PT_G_yTIL_P1_BV510CD4-A-AlexaFluor700CD8-Asubset	10	PT_G	Non_melanoma	yTIL	C ovarii CDK12 mut	70	13	4.6423620016679	-3.41123762184422	CD4+ EM HLA-DR+
237	408	282	254	442	494	185	224	279	502	376	PT_G_yTIL_P1_BV510CD4-A-AlexaFluor700CD8-Asubset	10	PT_G	Non_melanoma	yTIL	C ovarii CDK12 mut	54	7	3.98280513597576	-4.47505464607518	CD4+ EM PD-1+
295	204	248	637	296	215	312	182	275	305	380	PT_G_yTIL_P1_BV510CD4-A-AlexaFluor700CD8-Asubset	10	PT_G	Non_melanoma	yTIL	C ovarii CDK12 mut	142	19	-4.95890056775959	4.03651938384731	CD8+ EMRA HLA-DR+
312	445	386	267	413	590	240	294	281	385	374	PT_G_yTIL_P1_BV510CD4-A-AlexaFluor700CD8-Asubset	10	PT_G	Non_melanoma	yTIL	C ovarii CDK12 mut	70	13	4.08328521562664	-3.98627414757054	CD4+ EM HLA-DR+
284	321	415	287	414	568	210	311	266	454	459	PT_G_yTIL_P1_BV510CD4-A-AlexaFluor700CD8-Asubset	10	PT_G	Non_melanoma	yTIL	C ovarii CDK12 mut	81	10	4.3157771856889	-3.84806671196263	CD4+ EM PD-1+
565	301	432	255	435	488	236	269	274	593	455	PT_G_yTIL_P1_BV510CD4-A-AlexaFluor700CD8-Asubset	10	PT_G	Non_melanoma	yTIL	C ovarii CDK12 mut	6	4	-1.72871040986927	-1.37721481376927	CD4+ EM senescent PD-1+
226	481	377	252	435	524	196	229	310	594	497	PT_G_yTIL_P1_BV510CD4-A-AlexaFluor700CD8-Asubset	10	PT_G	Non_melanoma	yTIL	C ovarii CDK12 mut	42	7	1.82590043855755	-5.70166339927952	CD4+ EM PD-1+
289	327	396	269	401	567	262	257	278	384	410	PT_G_yTIL_P1_BV510CD4-A-AlexaFluor700CD8-Asubset	10	PT_G	Non_melanoma	yTIL	C ovarii CDK12 mut	81	10	4.9174126417741	-3.09479823166172	CD4+ EM PD-1+
262	456	404	262	438	590	179	269	270	350	373	PT_G_yTIL_P1_BV510CD4-A-AlexaFluor700CD8-Asubset	10	PT_G	Non_melanoma	yTIL	C ovarii CDK12 mut	70	13	4.09779298616497	-3.58322634750645	CD4+ EM HLA-DR+
299	460	338	250	445	577	244	359	280	409	395	PT_G_yTIL_P1_BV510CD4-A-AlexaFluor700CD8-Asubset	10	PT_G	Non_melanoma	yTIL	C ovarii CDK12 mut	69	7	4.02281034303753	-4.22500028663914	CD4+ EM PD-1+
231	399	345	236	432	571	204	297	260	490	324	PT_G_yTIL_P1_BV510CD4-A-AlexaFluor700CD8-Asubset	10	PT_G	Non_melanoma	yTIL	C ovarii CDK12 mut	69	7	4.52583539796917	-4.65160026603978	CD4+ EM PD-1+
246	377	373	278	414	538	246	289	282	405	406	PT_G_yTIL_P1_BV510CD4-A-AlexaFluor700CD8-Asubset	10	PT_G	Non_melanoma	yTIL	C ovarii CDK12 mut	70	13	4.70175540758221	-3.52238121086399	CD4+ EM HLA-DR+
286	430	385	233	402	609	261	327	286	512	349	PT_G_yTIL_P1_BV510CD4-A-AlexaFluor700CD8-Asubset	10	PT_G	Non_melanoma	yTIL	C ovarii CDK12 mut	69	7	3.96881759477703	-5.03996982628148	CD4+ EM PD-1+
251	399	377	255	441	486	222	293	283	518	493	PT_G_yTIL_P1_BV510CD4-A-AlexaFluor700CD8-Asubset	10	PT_G	Non_melanoma	yTIL	C ovarii CDK12 mut	26	7	1.72860968423931	-4.31575908714573	CD4+ EM PD-1+
246	386	389	257	475	531	196	302	271	396	416	PT_G_yTIL_P1_BV510CD4-A-AlexaFluor700CD8-Asubset	10	PT_G	Non_melanoma	yTIL	C ovarii CDK12 mut	70	13	4.11418187929242	-3.69993176513951	CD4+ EM HLA-DR+
247	355	308	262	428	518	240	303	289	357	379	PT_G_yTIL_P1_BV510CD4-A-AlexaFluor700CD8-Asubset	10	PT_G	Non_melanoma	yTIL	C ovarii CDK12 mut	97	13	4.94082725359051	-2.80064930969517	CD4+ EM HLA-DR+
460	282	424	281	441	554	235	314	260	352	483	PT_G_yTIL_P1_BV510CD4-A-AlexaFluor700CD8-Asubset	10	PT_G	Non_melanoma	yTIL	C ovarii CDK12 mut	19	3	-0.942795631159855	-0.564608717501568	CD4+ EM senescent
254	413	358	273	417	532	239	281	299	559	472	PT_G_yTIL_P1_BV510CD4-A-AlexaFluor700CD8-Asubset	10	PT_G	Non_melanoma	yTIL	C ovarii CDK12 mut	26	7	1.95349610162823	-5.05918159538548	CD4+ EM PD-1+
240	337	408	284	364	514	215	345	283	308	379	PT_G_yTIL_P1_BV510CD4-A-AlexaFluor700CD8-Asubset	10	PT_G	Non_melanoma	yTIL	C ovarii CDK12 mut	82	10	5.1771806509599	-2.18060126358311	CD4+ EM PD-1+
232	286	353	271	354	478	226	277	287	370	368	PT_G_yTIL_P1_BV510CD4-A-AlexaFluor700CD8-Asubset	10	PT_G	Non_melanoma	yTIL	C ovarii CDK12 mut	82	10	5.74298227144329	-2.54878559166233	CD4+ EM PD-1+
248	446	403	294	383	567	204	329	273	407	387	PT_G_yTIL_P1_BV510CD4-A-AlexaFluor700CD8-Asubset	10	PT_G	Non_melanoma	yTIL	C ovarii CDK12 mut	70	13	4.27746522737591	-4.21359863334935	CD4+ EM HLA-DR+
255	391	399	268	408	568	180	282	245	451	331	PT_G_yTIL_P1_BV510CD4-A-AlexaFluor700CD8-Asubset	10	PT_G	Non_melanoma	yTIL	C ovarii CDK12 mut	68	10	4.58723438097088	-4.47560968452732	CD4+ EM PD-1+
255	465	344	223	437	504	228	323	267	368	350	PT_G_yTIL_P1_BV510CD4-A-AlexaFluor700CD8-Asubset	10	PT_G	Non_melanoma	yTIL	C ovarii CDK12 mut	70	13	4.36000240160076	-3.5345014577512	CD4+ EM HLA-DR+
255	216	428	300	397	547	206	329	274	516	364	PT_G_yTIL_P1_BV510CD4-A-AlexaFluor700CD8-Asubset	10	PT_G	Non_melanoma	yTIL	C ovarii CDK12 mut	52	10	5.21053445650189	-3.58415093475621	CD4+ EM PD-1+
279	346	303	283	375	511	195	304	285	396	342	PT_G_yTIL_P1_BV510CD4-A-AlexaFluor700CD8-Asubset	10	PT_G	Non_melanoma	yTIL	C ovarii CDK12 mut	83	10	5.40292775941937	-3.35247268730442	CD4+ EM PD-1+
271	290	336	273	415	511	271	305	256	428	407	PT_G_yTIL_P1_BV510CD4-A-AlexaFluor700CD8-Asubset	10	PT_G	Non_melanoma	yTIL	C ovarii CDK12 mut	67	10	5.20223939729779	-3.44814362579625	CD4+ EM PD-1+
265	413	441	261	367	533	194	308	264	504	349	PT_G_yTIL_P1_BV510CD4-A-AlexaFluor700CD8-Asubset	10	PT_G	Non_melanoma	yTIL	C ovarii CDK12 mut	54	7	4.23229348970501	-4.92784490639012	CD4+ EM PD-1+
323	505	471	280	438	630	244	268	288	525	439	PT_G_yTIL_P1_BV510CD4-A-AlexaFluor700CD8-Asubset	10	PT_G	Non_melanoma	yTIL	C ovarii CDK12 mut	42	7	2.79001128984539	-5.30615987831395	CD4+ EM PD-1+
215	329	287	255	365	443	206	241	271	419	384	PT_G_yTIL_P1_BV510CD4-A-AlexaFluor700CD8-Asubset	10	PT_G	Non_melanoma	yTIL	C ovarii CDK12 mut	53	10	0.463468673954891	2.39596710151393	CD4+ EM PD-1+
225	259	435	292	413	520	211	347	270	479	374	PT_G_yTIL_P1_BV510CD4-A-AlexaFluor700CD8-Asubset	10	PT_G	Non_melanoma	yTIL	C ovarii CDK12 mut	81	10	5.32164323640911	-3.59423508697789	CD4+ EM PD-1+
246	255	352	278	328	427	228	283	270	392	325	PT_G_yTIL_P1_BV510CD4-A-AlexaFluor700CD8-Asubset	10	PT_G	Non_melanoma	yTIL	C ovarii CDK12 mut	67	10	1.65695870233624	3.35962686485012	CD4+ EM PD-1+
248	291	392	295	424	539	228	327	284	413	391	PT_G_yTIL_P1_BV510CD4-A-AlexaFluor700CD8-Asubset	10	PT_G	Non_melanoma	yTIL	C ovarii CDK12 mut	81	10	5.21692693544476	-3.15479292923253	CD4+ EM PD-1+
273	384	393	288	390	536	202	283	265	481	358	PT_G_yTIL_P1_BV510CD4-A-AlexaFluor700CD8-Asubset	10	PT_G	Non_melanoma	yTIL	C ovarii CDK12 mut	54	7	4.66416442705242	-4.50763406807225	CD4+ EM PD-1+
225	292	355	294	314	482	197	402	277	365	374	PT_G_yTIL_P1_BV510CD4-A-AlexaFluor700CD8-Asubset	10	PT_G	Non_melanoma	yTIL	C ovarii CDK12 mut	82	10	5.60975635362713	-2.64571037346165	CD4+ EM PD-1+
251	224	327	248	348	508	223	276	242	444	431	PT_G_yTIL_P1_BV510CD4-A-AlexaFluor700CD8-Asubset	10	PT_G	Non_melanoma	yTIL	C ovarii CDK12 mut	66	10	0.566197040806698	-2.28121557289402	CD4+ EM PD-1+
269	315	433	274	478	576	244	260	309	522	500	PT_G_yTIL_P1_BV510CD4-A-AlexaFluor700CD8-Asubset	10	PT_G	Non_melanoma	yTIL	C ovarii CDK12 mut	55	7	1.17253411127179	-4.48883333259861	CD4+ EM PD-1+
311	371	394	257	340	513	201	278	265	402	360	PT_G_yTIL_P1_BV510CD4-A-AlexaFluor700CD8-Asubset	10	PT_G	Non_melanoma	yTIL	C ovarii CDK12 mut	83	10	5.15125406099408	-3.62515726143162	CD4+ EM PD-1+
294	491	397	272	365	536	268	251	291	385	389	PT_G_yTIL_P1_BV510CD4-A-AlexaFluor700CD8-Asubset	10	PT_G	Non_melanoma	yTIL	C ovarii CDK12 mut	70	13	4.19976175142376	-3.72821154648106	CD4+ EM HLA-DR+
277	401	393	240	392	554	209	314	269	323	537	PT_G_yTIL_P1_BV510CD4-A-AlexaFluor700CD8-Asubset	10	PT_G	Non_melanoma	yTIL	C ovarii CDK12 mut	109	13	3.80226123643963	-1.63350238853733	CD4+ EM HLA-DR+
282	425	341	278	446	537	218	343	275	424	362	PT_G_yTIL_P1_BV510CD4-A-AlexaFluor700CD8-Asubset	10	PT_G	Non_melanoma	yTIL	C ovarii CDK12 mut	69	7	4.25809181047528	-4.27335825020115	CD4+ EM PD-1+
247	364	310	263	403	494	246	261	264	419	320	PT_G_yTIL_P1_BV510CD4-A-AlexaFluor700CD8-Asubset	10	PT_G	Non_melanoma	yTIL	C ovarii CDK12 mut	83	10	5.28110063387005	-3.60046019607823	CD4+ EM PD-1+
269	347	348	268	444	529	240	308	286	400	366	PT_G_yTIL_P1_BV510CD4-A-AlexaFluor700CD8-Asubset	10	PT_G	Non_melanoma	yTIL	C ovarii CDK12 mut	68	10	4.97814882112591	-3.03521599823277	CD4+ EM PD-1+
257	458	391	263	388	570	211	264	273	406	395	PT_G_yTIL_P1_BV510CD4-A-AlexaFluor700CD8-Asubset	10	PT_G	Non_melanoma	yTIL	C ovarii CDK12 mut	70	13	4.14879358125775	-3.92813100868504	CD4+ EM HLA-DR+
283	297	486	268	395	552	202	279	267	468	428	PT_G_yTIL_P1_BV510CD4-A-AlexaFluor700CD8-Asubset	10	PT_G	Non_melanoma	yTIL	C ovarii CDK12 mut	81	10	4.81701171709149	-3.55984368377964	CD4+ EM PD-1+
235	228	395	287	312	467	194	318	265	418	361	PT_G_yTIL_P1_BV510CD4-A-AlexaFluor700CD8-Asubset	10	PT_G	Non_melanoma	yTIL	C ovarii CDK12 mut	67	10	5.85639512849896	-2.49084296280186	CD4+ EM PD-1+
240	348	428	270	379	517	183	245	278	455	411	PT_G_yTIL_P1_BV510CD4-A-AlexaFluor700CD8-Asubset	10	PT_G	Non_melanoma	yTIL	C ovarii CDK12 mut	81	10	4.7531493933305	-3.96681585365574	CD4+ EM PD-1+
254	433	366	298	445	564	221	385	276	439	415	PT_G_yTIL_P1_BV510CD4-A-AlexaFluor700CD8-Asubset	10	PT_G	Non_melanoma	yTIL	C ovarii CDK12 mut	69	7	4.11782348466961	-4.67774143272679	CD4+ EM PD-1+
248	334	387	255	370	544	172	286	283	527	496	PT_G_yTIL_P1_BV510CD4-A-AlexaFluor700CD8-Asubset	10	PT_G	Non_melanoma	yTIL	C ovarii CDK12 mut	54	7	0.898390415440487	-4.03460350090306	CD4+ EM PD-1+
208	252	308	252	327	448	196	263	265	458	441	PT_G_yTIL_P1_BV510CD4-A-AlexaFluor700CD8-Asubset	10	PT_G	Non_melanoma	yTIL	C ovarii CDK12 mut	53	10	0.646409514676021	2.49868617004116	CD4+ EM PD-1+
285	363	380	261	343	514	232	246	279	465	393	PT_G_yTIL_P1_BV510CD4-A-AlexaFluor700CD8-Asubset	10	PT_G	Non_melanoma	yTIL	C ovarii CDK12 mut	68	10	5.12768972230999	-3.83553209358494	CD4+ EM PD-1+
257	407	450	290	480	587	190	341	271	517	418	PT_G_yTIL_P1_BV510CD4-A-AlexaFluor700CD8-Asubset	10	PT_G	Non_melanoma	yTIL	C ovarii CDK12 mut	42	7	3.55889261079876	-5.12098922783177	CD4+ EM PD-1+
299	230	410	259	360	512	203	275	287	365	410	PT_G_yTIL_P1_BV510CD4-A-AlexaFluor700CD8-Asubset	10	PT_G	Non_melanoma	yTIL	C ovarii CDK12 mut	45	11	4.73177945924847	3.11076245254238	CD4+ EM
274	379	384	280	404	525	256	292	269	414	377	PT_G_yTIL_P1_BV510CD4-A-AlexaFluor700CD8-Asubset	10	PT_G	Non_melanoma	yTIL	C ovarii CDK12 mut	68	10	4.80463016344159	-3.57897367531102	CD4+ EM PD-1+
602	253	424	260	392	538	206	270	284	532	473	PT_G_yTIL_P1_BV510CD4-A-AlexaFluor700CD8-Asubset	10	PT_G	Non_melanoma	yTIL	C ovarii CDK12 mut	6	4	-1.83462369131	-0.954802418291974	CD4+ EM senescent PD-1+
245	523	365	217	429	583	193	317	257	333	395	PT_G_yTIL_P1_BV510CD4-A-AlexaFluor700CD8-Asubset	10	PT_G	Non_melanoma	yTIL	C ovarii CDK12 mut	70	13	4.14030921770184	-2.62914719635289	CD4+ EM HLA-DR+
273	276	379	265	354	522	269	285	268	478	417	PT_G_yTIL_P1_BV510CD4-A-AlexaFluor700CD8-Asubset	10	PT_G	Non_melanoma	yTIL	C ovarii CDK12 mut	52	10	5.33953368974774	-3.38753809982579	CD4+ EM PD-1+
252	290	349	268	342	514	213	300	256	425	357	PT_G_yTIL_P1_BV510CD4-A-AlexaFluor700CD8-Asubset	10	PT_G	Non_melanoma	yTIL	C ovarii CDK12 mut	67	10	5.73234594179242	-3.12602558189671	CD4+ EM PD-1+
317	500	454	300	468	581	281	261	311	397	428	PT_G_yTIL_P1_BV510CD4-A-AlexaFluor700CD8-Asubset	10	PT_G	Non_melanoma	yTIL	C ovarii CDK12 mut	168	26	3.42443168474285	-3.99850406700413	CD4+ EM HLA-DR+
259	203	307	272	403	600	207	334	275	369	382	PT_G_yTIL_P1_BV510CD4-A-AlexaFluor700CD8-Asubset	10	PT_G	Non_melanoma	yTIL	C ovarii CDK12 mut	105	16	4.12531125856488	5.14713869041164	CD4+ EM
251	335	342	253	395	521	235	265	272	502	323	PT_G_yTIL_P1_BV510CD4-A-AlexaFluor700CD8-Asubset	10	PT_G	Non_melanoma	yTIL	C ovarii CDK12 mut	68	10	5.19440257860272	-4.14288606697361	CD4+ EM PD-1+
259	353	349	256	318	475	201	266	286	319	388	PT_G_yTIL_P1_BV510CD4-A-AlexaFluor700CD8-Asubset	10	PT_G	Non_melanoma	yTIL	C ovarii CDK12 mut	82	10	1.03507411790936	3.10681877082546	CD4+ EM PD-1+
240	377	357	238	423	487	239	300	268	388	435	PT_G_yTIL_P1_BV510CD4-A-AlexaFluor700CD8-Asubset	10	PT_G	Non_melanoma	yTIL	C ovarii CDK12 mut	70	13	4.55624330354779	-3.48891773277562	CD4+ EM HLA-DR+
665	298	429	262	385	531	204	272	275	539	527	PT_G_yTIL_P1_BV510CD4-A-AlexaFluor700CD8-Asubset	10	PT_G	Non_melanoma	yTIL	C ovarii CDK12 mut	6	4	-1.82831895040424	-0.93223371559422	CD4+ EM senescent PD-1+
279	369	423	252	426	544	211	294	261	341	469	PT_G_yTIL_P1_BV510CD4-A-AlexaFluor700CD8-Asubset	10	PT_G	Non_melanoma	yTIL	C ovarii CDK12 mut	109	13	4.43863380266278	-2.04544725471775	CD4+ EM HLA-DR+
260	241	358	260	375	518	211	280	257	457	414	PT_G_yTIL_P1_BV510CD4-A-AlexaFluor700CD8-Asubset	10	PT_G	Non_melanoma	yTIL	C ovarii CDK12 mut	52	10	5.46778238130658	-2.99487342888157	CD4+ EM PD-1+
256	403	337	255	423	592	199	286	280	413	360	PT_G_yTIL_P1_BV510CD4-A-AlexaFluor700CD8-Asubset	10	PT_G	Non_melanoma	yTIL	C ovarii CDK12 mut	70	13	4.29683149171917	-4.17742672020237	CD4+ EM HLA-DR+
258	323	336	266	377	479	208	300	274	384	328	PT_G_yTIL_P1_BV510CD4-A-AlexaFluor700CD8-Asubset	10	PT_G	Non_melanoma	yTIL	C ovarii CDK12 mut	82	10	5.61190879655926	-2.94212808662693	CD4+ EM PD-1+
283	451	446	265	441	609	194	295	287	519	446	PT_G_yTIL_P1_BV510CD4-A-AlexaFluor700CD8-Asubset	10	PT_G	Non_melanoma	yTIL	C ovarii CDK12 mut	42	7	2.92158925844281	-5.29312028938572	CD4+ EM PD-1+
288	261	303	261	345	479	242	259	280	340	414	PT_G_yTIL_P1_BV510CD4-A-AlexaFluor700CD8-Asubset	10	PT_G	Non_melanoma	yTIL	C ovarii CDK12 mut	87	14	2.14372790170758	2.98532137817104	CD4+ EM
267	294	363	271	375	533	226	326	267	437	371	PT_G_yTIL_P1_BV510CD4-A-AlexaFluor700CD8-Asubset	10	PT_G	Non_melanoma	yTIL	C ovarii CDK12 mut	68	10	5.49063337160199	-3.60502758079808	CD4+ EM PD-1+
263	307	366	290	345	490	189	273	271	436	378	PT_G_yTIL_P1_BV510CD4-A-AlexaFluor700CD8-Asubset	10	PT_G	Non_melanoma	yTIL	C ovarii CDK12 mut	67	10	5.68484628511517	-3.12515440040867	CD4+ EM PD-1+
280	334	306	275	374	532	201	286	277	374	358	PT_G_yTIL_P1_BV510CD4-A-AlexaFluor700CD8-Asubset	10	PT_G	Non_melanoma	yTIL	C ovarii CDK12 mut	82	10	5.33583009553997	-3.03931775146763	CD4+ EM PD-1+
257	397	368	241	399	534	216	289	270	347	362	PT_G_yTIL_P1_BV510CD4-A-AlexaFluor700CD8-Asubset	10	PT_G	Non_melanoma	yTIL	C ovarii CDK12 mut	84	13	4.70856082750409	-2.94880070740025	CD4+ EM HLA-DR+
251	364	383	276	392	538	173	315	268	358	339	PT_G_yTIL_P1_BV510CD4-A-AlexaFluor700CD8-Asubset	10	PT_G	Non_melanoma	yTIL	C ovarii CDK12 mut	82	10	5.00380742860882	-3.18782343918126	CD4+ EM PD-1+
218	267	327	260	443	520	233	298	270	417	376	PT_G_yTIL_P1_BV510CD4-A-AlexaFluor700CD8-Asubset	10	PT_G	Non_melanoma	yTIL	C ovarii CDK12 mut	66	10	5.36898029161541	-3.08908214622776	CD4+ EM PD-1+
246	342	401	294	396	534	214	380	265	382	416	PT_G_yTIL_P1_BV510CD4-A-AlexaFluor700CD8-Asubset	10	PT_G	Non_melanoma	yTIL	C ovarii CDK12 mut	81	10	4.99462116075604	-3.20861091667454	CD4+ EM PD-1+
224	332	354	257	347	487	241	267	260	330	421	PT_G_yTIL_P1_BV510CD4-A-AlexaFluor700CD8-Asubset	10	PT_G	Non_melanoma	yTIL	C ovarii CDK12 mut	82	10	5.19497335268109	-2.06059231811802	CD4+ EM PD-1+
281	289	434	263	441	533	227	282	269	288	499	PT_G_yTIL_P1_BV510CD4-A-AlexaFluor700CD8-Asubset	10	PT_G	Non_melanoma	yTIL	C ovarii CDK12 mut	61	11	4.53619182420819	-0.0196265822057004	CD4+ EM
246	206	416	263	410	502	222	265	269	401	392	PT_G_yTIL_P1_BV510CD4-A-AlexaFluor700CD8-Asubset	10	PT_G	Non_melanoma	yTIL	C ovarii CDK12 mut	80	11	5.59818828416912	-2.22037448936741	CD4+ EM
235	404	330	235	414	508	210	362	283	394	366	PT_G_yTIL_P1_BV510CD4-A-AlexaFluor700CD8-Asubset	10	PT_G	Non_melanoma	yTIL	C ovarii CDK12 mut	83	10	4.76590764833538	-3.75000753456395	CD4+ EM PD-1+
226	407	308	233	399	487	218	273	265	293	334	PT_G_yTIL_P1_BV510CD4-A-AlexaFluor700CD8-Asubset	10	PT_G	Non_melanoma	yTIL	C ovarii CDK12 mut	84	13	3.48581350160687	-0.644816244185376	CD4+ EM HLA-DR+
247	305	396	280	369	514	262	324	279	433	359	PT_G_yTIL_P1_BV510CD4-A-AlexaFluor700CD8-Asubset	10	PT_G	Non_melanoma	yTIL	C ovarii CDK12 mut	67	10	5.50984132600872	-3.44391217285435	CD4+ EM PD-1+
256	481	366	260	490	577	230	274	285	417	405	PT_G_yTIL_P1_BV510CD4-A-AlexaFluor700CD8-Asubset	10	PT_G	Non_melanoma	yTIL	C ovarii CDK12 mut	56	7	3.47823036027996	-4.49582471901219	CD4+ EM PD-1+
259	326	372	250	366	527	212	276	266	421	367	PT_G_yTIL_P1_BV510CD4-A-AlexaFluor700CD8-Asubset	10	PT_G	Non_melanoma	yTIL	C ovarii CDK12 mut	68	10	5.45224511934368	-3.40085210853856	CD4+ EM PD-1+
246	382	424	242	369	566	191	293	257	444	366	PT_G_yTIL_P1_BV510CD4-A-AlexaFluor700CD8-Asubset	10	PT_G	Non_melanoma	yTIL	C ovarii CDK12 mut	68	10	4.59931218935101	-4.33518781715672	CD4+ EM PD-1+
260	322	353	270	396	504	258	305	284	463	363	PT_G_yTIL_P1_BV510CD4-A-AlexaFluor700CD8-Asubset	10	PT_G	Non_melanoma	yTIL	C ovarii CDK12 mut	68	10	5.36801469637005	-3.75172081047337	CD4+ EM PD-1+
242	300	298	272	334	476	213	233	285	371	342	PT_G_yTIL_P1_BV510CD4-A-AlexaFluor700CD8-Asubset	10	PT_G	Non_melanoma	yTIL	C ovarii CDK12 mut	85	14	1.24129939390271	3.29078373855312	CD4+ EM
248	257	358	259	326	503	220	288	263	477	355	PT_G_yTIL_P1_BV510CD4-A-AlexaFluor700CD8-Asubset	10	PT_G	Non_melanoma	yTIL	C ovarii CDK12 mut	67	10	5.70845592332928	-3.43585982376378	CD4+ EM PD-1+
250	338	334	268	384	481	220	296	265	369	426	PT_G_yTIL_P1_BV510CD4-A-AlexaFluor700CD8-Asubset	10	PT_G	Non_melanoma	yTIL	C ovarii CDK12 mut	82	10	5.10153138948529	-2.43228735977452	CD4+ EM PD-1+
242	264	396	263	296	497	244	243	261	410	383	PT_G_yTIL_P1_BV510CD4-A-AlexaFluor700CD8-Asubset	10	PT_G	Non_melanoma	yTIL	C ovarii CDK12 mut	67	10	5.83523786378949	-2.76695885711949	CD4+ EM PD-1+
275	366	370	268	447	544	190	269	274	294	499	PT_G_yTIL_P1_BV510CD4-A-AlexaFluor700CD8-Asubset	10	PT_G	Non_melanoma	yTIL	C ovarii CDK12 mut	110	13	3.82084167314617	-1.26447310501378	CD4+ EM HLA-DR+
294	241	327	261	399	450	223	268	278	305	379	PT_G_yTIL_P1_BV510CD4-A-AlexaFluor700CD8-Asubset	10	PT_G	Non_melanoma	yTIL	C ovarii CDK12 mut	73	11	2.12584746194928	2.86499891227443	CD4+ EM
281	199	409	266	390	505	208	279	273	589	518	PT_G_yTIL_P1_BV510CD4-A-AlexaFluor700CD8-Asubset	10	PT_G	Non_melanoma	yTIL	C ovarii CDK12 mut	24	10	-0.406391945351673	-3.98824682289402	CD4+ EM PD-1+
268	380	335	262	330	476	230	284	304	600	377	PT_G_yTIL_P1_BV510CD4-A-AlexaFluor700CD8-Asubset	10	PT_G	Non_melanoma	yTIL	C ovarii CDK12 mut	39	7	1.31668329549878	-4.15385189110081	CD4+ EM PD-1+
257	394	344	277	485	542	194	321	257	338	405	PT_G_yTIL_P1_BV510CD4-A-AlexaFluor700CD8-Asubset	10	PT_G	Non_melanoma	yTIL	C ovarii CDK12 mut	84	13	3.50634563280194	-1.40386130863469	CD4+ EM HLA-DR+
228	472	388	217	443	542	191	306	260	424	363	PT_G_yTIL_P1_BV510CD4-A-AlexaFluor700CD8-Asubset	10	PT_G	Non_melanoma	yTIL	C ovarii CDK12 mut	70	13	4.17975843263714	-4.29632606560032	CD4+ EM HLA-DR+
265	415	370	279	448	541	176	255	271	377	372	PT_G_yTIL_P1_BV510CD4-A-AlexaFluor700CD8-Asubset	10	PT_G	Non_melanoma	yTIL	C ovarii CDK12 mut	70	13	4.24261510683148	-3.73807039314549	CD4+ EM HLA-DR+
283	414	387	297	438	540	249	382	281	413	404	PT_G_yTIL_P1_BV510CD4-A-AlexaFluor700CD8-Asubset	10	PT_G	Non_melanoma	yTIL	C ovarii CDK12 mut	69	7	4.35550296617596	-4.17811718040745	CD4+ EM PD-1+
254	335	377	272	347	502	219	267	277	376	346	PT_G_yTIL_P1_BV510CD4-A-AlexaFluor700CD8-Asubset	10	PT_G	Non_melanoma	yTIL	C ovarii CDK12 mut	82	10	5.45960367036908	-2.81474056297581	CD4+ EM PD-1+
305	399	389	287	446	514	251	250	268	379	523	PT_G_yTIL_P1_BV510CD4-A-AlexaFluor700CD8-Asubset	10	PT_G	Non_melanoma	yTIL	C ovarii CDK12 mut	109	13	3.24519837213604	-1.95050182396214	CD4+ EM HLA-DR+
255	469	380	266	406	576	235	274	260	403	405	PT_G_yTIL_P1_BV510CD4-A-AlexaFluor700CD8-Asubset	10	PT_G	Non_melanoma	yTIL	C ovarii CDK12 mut	70	13	4.13659417940228	-3.89808311516087	CD4+ EM HLA-DR+
254	229	408	286	427	487	215	324	268	477	380	PT_G_yTIL_P1_BV510CD4-A-AlexaFluor700CD8-Asubset	10	PT_G	Non_melanoma	yTIL	C ovarii CDK12 mut	52	10	5.35332429720013	-3.37053074890416	CD4+ EM PD-1+
305	488	389	259	421	571	249	258	294	507	349	PT_G_yTIL_P1_BV510CD4-A-AlexaFluor700CD8-Asubset	10	PT_G	Non_melanoma	yTIL	C ovarii CDK12 mut	56	7	3.82758701158612	-5.00209083610814	CD4+ EM PD-1+
289	384	341	269	332	541	229	263	290	417	371	PT_G_yTIL_P1_BV510CD4-A-AlexaFluor700CD8-Asubset	10	PT_G	Non_melanoma	yTIL	C ovarii CDK12 mut	83	10	5.12630641771405	-3.78573217445652	CD4+ EM PD-1+
275	241	409	248	372	527	183	273	276	498	429	PT_G_yTIL_P1_BV510CD4-A-AlexaFluor700CD8-Asubset	10	PT_G	Non_melanoma	yTIL	C ovarii CDK12 mut	52	10	4.96499288393109	-3.41855707222264	CD4+ EM PD-1+
229	360	294	272	376	537	223	284	268	384	327	PT_G_yTIL_P1_BV510CD4-A-AlexaFluor700CD8-Asubset	10	PT_G	Non_melanoma	yTIL	C ovarii CDK12 mut	83	10	5.19508350206463	-3.42846670204441	CD4+ EM PD-1+
242	382	331	258	449	531	176	292	267	455	378	PT_G_yTIL_P1_BV510CD4-A-AlexaFluor700CD8-Asubset	10	PT_G	Non_melanoma	yTIL	C ovarii CDK12 mut	68	10	4.35279739214032	-4.33037080818455	CD4+ EM PD-1+
214	337	397	267	356	504	203	251	257	373	395	PT_G_yTIL_P1_BV510CD4-A-AlexaFluor700CD8-Asubset	10	PT_G	Non_melanoma	yTIL	C ovarii CDK12 mut	82	10	5.18112171007244	-2.51619591766636	CD4+ EM PD-1+
254	287	322	289	371	483	196	292	248	450	317	PT_G_yTIL_P1_BV510CD4-A-AlexaFluor700CD8-Asubset	10	PT_G	Non_melanoma	yTIL	C ovarii CDK12 mut	67	10	5.71438300920575	-3.32150783592503	CD4+ EM PD-1+
244	210	347	268	433	532	240	273	266	321	528	PT_G_yTIL_P1_BV510CD4-A-AlexaFluor700CD8-Asubset	10	PT_G	Non_melanoma	yTIL	C ovarii CDK12 mut	76	11	4.14683521104901	1.24522147124965	CD4+ EM
216	329	368	276	404	545	244	307	263	517	460	PT_G_yTIL_P1_BV510CD4-A-AlexaFluor700CD8-Asubset	10	PT_G	Non_melanoma	yTIL	C ovarii CDK12 mut	81	10	4.39032781435101	-4.10882892662327	CD4+ EM PD-1+
271	331	376	289	387	511	224	343	283	471	381	PT_G_yTIL_P1_BV510CD4-A-AlexaFluor700CD8-Asubset	10	PT_G	Non_melanoma	yTIL	C ovarii CDK12 mut	68	10	5.2115029127702	-3.90985479408543	CD4+ EM PD-1+
261	459	375	289	425	596	204	311	268	455	352	PT_G_yTIL_P1_BV510CD4-A-AlexaFluor700CD8-Asubset	10	PT_G	Non_melanoma	yTIL	C ovarii CDK12 mut	69	7	4.06801832033245	-4.81026687675755	CD4+ EM PD-1+
246	459	357	271	367	536	251	290	288	399	353	PT_G_yTIL_P1_BV510CD4-A-AlexaFluor700CD8-Asubset	10	PT_G	Non_melanoma	yTIL	C ovarii CDK12 mut	83	10	4.55969608141034	-3.87183466011326	CD4+ EM PD-1+
241	469	367	218	442	555	229	307	271	400	368	PT_G_yTIL_P1_BV510CD4-A-AlexaFluor700CD8-Asubset	10	PT_G	Non_melanoma	yTIL	C ovarii CDK12 mut	70	13	4.14616573167889	-4.31139030510228	CD4+ EM HLA-DR+
265	397	384	288	441	562	220	309	278	470	367	PT_G_yTIL_P1_BV510CD4-A-AlexaFluor700CD8-Asubset	10	PT_G	Non_melanoma	yTIL	C ovarii CDK12 mut	69	7	4.26589525056927	-4.77893724495213	CD4+ EM PD-1+
305	445	385	237	410	596	226	325	282	498	366	PT_G_yTIL_P1_BV510CD4-A-AlexaFluor700CD8-Asubset	10	PT_G	Non_melanoma	yTIL	C ovarii CDK12 mut	69	7	3.86757791353314	-5.07517185264866	CD4+ EM PD-1+
277	317	399	288	383	526	229	336	279	466	397	PT_G_yTIL_P1_BV510CD4-A-AlexaFluor700CD8-Asubset	10	PT_G	Non_melanoma	yTIL	C ovarii CDK12 mut	81	10	5.18608558488934	-3.78871383720677	CD4+ EM PD-1+
274	250	386	269	341	489	241	307	273	341	408	PT_G_yTIL_P1_BV510CD4-A-AlexaFluor700CD8-Asubset	10	PT_G	Non_melanoma	yTIL	C ovarii CDK12 mut	59	11	3.3947509558305	2.95169196075161	CD4+ EM
256	388	358	246	438	514	234	275	268	350	390	PT_G_yTIL_P1_BV510CD4-A-AlexaFluor700CD8-Asubset	10	PT_G	Non_melanoma	yTIL	C ovarii CDK12 mut	84	13	4.53721893144696	-2.71625056320469	CD4+ EM HLA-DR+
235	278	355	309	410	531	176	335	275	476	375	PT_G_yTIL_P1_BV510CD4-A-AlexaFluor700CD8-Asubset	10	PT_G	Non_melanoma	yTIL	C ovarii CDK12 mut	68	10	5.33027065111248	-3.81861009651463	CD4+ EM PD-1+
223	375	380	298	494	539	257	261	290	383	471	PT_G_yTIL_P1_BV510CD4-A-AlexaFluor700CD8-Asubset	10	PT_G	Non_melanoma	yTIL	C ovarii CDK12 mut	94	13	2.23891103578656	-2.67832841926854	CD4+ EM HLA-DR+
243	426	406	269	402	577	225	268	282	510	417	PT_G_yTIL_P1_BV510CD4-A-AlexaFluor700CD8-Asubset	10	PT_G	Non_melanoma	yTIL	C ovarii CDK12 mut	54	7	3.64363134218304	-4.96061267906468	CD4+ EM PD-1+
244	360	385	264	407	531	205	284	277	505	382	PT_G_yTIL_P1_BV510CD4-A-AlexaFluor700CD8-Asubset	10	PT_G	Non_melanoma	yTIL	C ovarii CDK12 mut	54	7	4.68107211900799	-4.56606473976414	CD4+ EM PD-1+
248	401	382	255	369	546	277	292	267	402	427	PT_G_yTIL_P1_BV510CD4-A-AlexaFluor700CD8-Asubset	10	PT_G	Non_melanoma	yTIL	C ovarii CDK12 mut	70	13	4.82927882982342	-3.33191146904271	CD4+ EM HLA-DR+
243	331	323	245	373	502	235	274	261	526	373	PT_G_yTIL_P1_BV510CD4-A-AlexaFluor700CD8-Asubset	10	PT_G	Non_melanoma	yTIL	C ovarii CDK12 mut	53	10	1.40831530405133	-3.87356557899754	CD4+ EM PD-1+
257	424	353	239	429	532	165	244	255	411	326	PT_G_yTIL_P1_BV510CD4-A-AlexaFluor700CD8-Asubset	10	PT_G	Non_melanoma	yTIL	C ovarii CDK12 mut	83	10	4.50049341035931	-4.14134922081273	CD4+ EM PD-1+
299	320	285	272	450	558	245	271	294	317	549	PT_G_yTIL_P1_BV510CD4-A-AlexaFluor700CD8-Asubset	10	PT_G	Non_melanoma	yTIL	C ovarii CDK12 mut	137	13	2.16030609918682	-0.529852474272656	CD4+ EM HLA-DR+
263	377	377	279	378	548	236	319	264	436	345	PT_G_yTIL_P1_BV510CD4-A-AlexaFluor700CD8-Asubset	10	PT_G	Non_melanoma	yTIL	C ovarii CDK12 mut	68	10	4.86275184465496	-4.32577076011937	CD4+ EM PD-1+
276	436	404	283	412	527	213	263	271	354	438	PT_G_yTIL_P1_BV510CD4-A-AlexaFluor700CD8-Asubset	10	PT_G	Non_melanoma	yTIL	C ovarii CDK12 mut	70	13	4.16960275484173	-2.71971883827488	CD4+ EM HLA-DR+
254	359	385	317	416	520	203	371	269	426	356	PT_G_yTIL_P1_BV510CD4-A-AlexaFluor700CD8-Asubset	10	PT_G	Non_melanoma	yTIL	C ovarii CDK12 mut	68	10	4.92260635210125	-4.11617412620823	CD4+ EM PD-1+
239	247	365	267	424	531	186	281	263	457	400	PT_G_yTIL_P1_BV510CD4-A-AlexaFluor700CD8-Asubset	10	PT_G	Non_melanoma	yTIL	C ovarii CDK12 mut	66	10	5.26305806947796	-3.31570258194249	CD4+ EM PD-1+
246	393	386	272	307	527	208	300	279	472	334	PT_G_yTIL_P1_BV510CD4-A-AlexaFluor700CD8-Asubset	10	PT_G	Non_melanoma	yTIL	C ovarii CDK12 mut	68	10	5.10359132600872	-4.14189281517308	CD4+ EM PD-1+
253	256	440	292	384	571	216	374	265	399	459	PT_G_yTIL_P1_BV510CD4-A-AlexaFluor700CD8-Asubset	10	PT_G	Non_melanoma	yTIL	C ovarii CDK12 mut	81	10	5.30794513536541	-2.47517004066746	CD4+ EM PD-1+
322	529	462	252	475	606	232	271	305	487	414	PT_G_yTIL_P1_BV510CD4-A-AlexaFluor700CD8-Asubset	10	PT_G	Non_melanoma	yTIL	C ovarii CDK12 mut	56	7	2.98401105714886	-5.18489971214573	CD4+ EM PD-1+
414	308	338	237	415	544	223	278	257	413	455	PT_G_yTIL_P1_BV510CD4-A-AlexaFluor700CD8-Asubset	10	PT_G	Non_melanoma	yTIL	C ovarii CDK12 mut	50	10	-0.418418151010586	-0.78722604566853	CD4+ EM PD-1+
277	405	399	275	392	557	259	301	300	517	357	PT_G_yTIL_P1_BV510CD4-A-AlexaFluor700CD8-Asubset	10	PT_G	Non_melanoma	yTIL	C ovarii CDK12 mut	54	7	4.18872392488568	-4.93407383018773	CD4+ EM PD-1+
266	404	382	256	443	545	188	251	260	496	400	PT_G_yTIL_P1_BV510CD4-A-AlexaFluor700CD8-Asubset	10	PT_G	Non_melanoma	yTIL	C ovarii CDK12 mut	54	7	3.91713226152508	-4.67937173897068	CD4+ EM PD-1+
237	305	382	291	367	503	190	349	254	349	387	PT_G_yTIL_P1_BV510CD4-A-AlexaFluor700CD8-Asubset	10	PT_G	Non_melanoma	yTIL	C ovarii CDK12 mut	82	10	5.40909755540936	-2.52212014251988	CD4+ EM PD-1+
232	244	379	270	351	499	189	304	267	398	443	PT_G_yTIL_P1_BV510CD4-A-AlexaFluor700CD8-Asubset	10	PT_G	Non_melanoma	yTIL	C ovarii CDK12 mut	67	10	5.64198959184735	-2.24918189102452	CD4+ EM PD-1+
405	272	390	243	364	501	249	290	280	341	388	PT_G_yTIL_P1_BV510CD4-A-AlexaFluor700CD8-Asubset	10	PT_G	Non_melanoma	yTIL	C ovarii CDK12 mut	18	3	0.540840748082088	1.57652387565334	CD4+ EM senescent
260	336	422	272	403	525	243	260	280	479	386	PT_G_yTIL_P1_BV510CD4-A-AlexaFluor700CD8-Asubset	10	PT_G	Non_melanoma	yTIL	C ovarii CDK12 mut	81	10	4.83281696153729	-3.98260965400975	CD4+ EM PD-1+
247	382	364	277	452	580	218	295	264	338	375	PT_G_yTIL_P1_BV510CD4-A-AlexaFluor700CD8-Asubset	10	PT_G	Non_melanoma	yTIL	C ovarii CDK12 mut	70	13	4.48016298128216	-3.15070166641514	CD4+ EM HLA-DR+
258	406	424	241	470	569	225	277	261	429	469	PT_G_yTIL_P1_BV510CD4-A-AlexaFluor700CD8-Asubset	10	PT_G	Non_melanoma	yTIL	C ovarii CDK12 mut	55	7	3.32349789453595	-4.40924396568577	CD4+ EM PD-1+
246	379	368	278	372	478	206	298	265	381	441	PT_G_yTIL_P1_BV510CD4-A-AlexaFluor700CD8-Asubset	10	PT_G	Non_melanoma	yTIL	C ovarii CDK12 mut	82	10	4.94109142137616	-2.81946864181797	CD4+ EM PD-1+
299	444	422	328	467	595	258	352	278	555	440	PT_G_yTIL_P1_BV510CD4-A-AlexaFluor700CD8-Asubset	10	PT_G	Non_melanoma	yTIL	C ovarii CDK12 mut	42	7	3.39882648302166	-5.18220462852757	CD4+ EM PD-1+
252	310	396	277	367	517	219	258	271	311	408	PT_G_yTIL_P1_BV510CD4-A-AlexaFluor700CD8-Asubset	10	PT_G	Non_melanoma	yTIL	C ovarii CDK12 mut	82	10	5.12107408357708	-1.84969821029942	CD4+ EM PD-1+
248	452	424	286	499	555	228	321	319	529	410	PT_G_yTIL_P1_BV510CD4-A-AlexaFluor700CD8-Asubset	10	PT_G	Non_melanoma	yTIL	C ovarii CDK12 mut	42	7	2.94521463228314	-5.3502391820554	CD4+ EM PD-1+
239	325	368	275	357	538	181	301	245	479	369	PT_G_yTIL_P1_BV510CD4-A-AlexaFluor700CD8-Asubset	10	PT_G	Non_melanoma	yTIL	C ovarii CDK12 mut	68	10	5.37700879884808	-3.86755170875828	CD4+ EM PD-1+
234	320	373	278	388	500	193	308	253	410	374	PT_G_yTIL_P1_BV510CD4-A-AlexaFluor700CD8-Asubset	10	PT_G	Non_melanoma	yTIL	C ovarii CDK12 mut	67	10	5.45750034166424	-3.31095638328831	CD4+ EM PD-1+
232	395	331	291	385	506	216	299	289	332	395	PT_G_yTIL_P1_BV510CD4-A-AlexaFluor700CD8-Asubset	10	PT_G	Non_melanoma	yTIL	C ovarii CDK12 mut	84	13	4.82856738878338	-2.39302291923802	CD4+ EM HLA-DR+
269	329	361	257	342	458	219	276	293	447	352	PT_G_yTIL_P1_BV510CD4-A-AlexaFluor700CD8-Asubset	10	PT_G	Non_melanoma	yTIL	C ovarii CDK12 mut	67	10	5.70481098009198	-3.36192359978001	CD4+ EM PD-1+
263	442	309	257	415	583	221	368	267	468	391	PT_G_yTIL_P1_BV510CD4-A-AlexaFluor700CD8-Asubset	10	PT_G	Non_melanoma	yTIL	C ovarii CDK12 mut	69	7	4.13273370576947	-4.8692125325803	CD4+ EM PD-1+
280	471	386	249	495	572	222	344	299	394	480	PT_G_yTIL_P1_BV510CD4-A-AlexaFluor700CD8-Asubset	10	PT_G	Non_melanoma	yTIL	C ovarii CDK12 mut	167	13	3.45255935503094	-4.11342563682835	CD4+ EM HLA-DR+
285	463	421	269	489	573	193	319	269	362	424	PT_G_yTIL_P1_BV510CD4-A-AlexaFluor700CD8-Asubset	10	PT_G	Non_melanoma	yTIL	C ovarii CDK12 mut	154	13	3.84386289430706	-3.48116030746739	CD4+ EM HLA-DR+
248	320	390	278	375	541	217	299	271	382	434	PT_G_yTIL_P1_BV510CD4-A-AlexaFluor700CD8-Asubset	10	PT_G	Non_melanoma	yTIL	C ovarii CDK12 mut	81	10	5.11210382295697	-2.67005815559666	CD4+ EM PD-1+
260	476	393	321	521	592	234	405	279	427	444	PT_G_yTIL_P1_BV510CD4-A-AlexaFluor700CD8-Asubset	10	PT_G	Non_melanoma	yTIL	C ovarii CDK12 mut	69	7	3.75049436403363	-4.74715890938084	CD4+ EM PD-1+
267	373	337	273	423	537	219	316	278	363	359	PT_G_yTIL_P1_BV510CD4-A-AlexaFluor700CD8-Asubset	10	PT_G	Non_melanoma	yTIL	C ovarii CDK12 mut	83	10	4.82428777528851	-3.15216794067662	CD4+ EM PD-1+
251	305	411	268	420	537	222	265	256	400	401	PT_G_yTIL_P1_BV510CD4-A-AlexaFluor700CD8-Asubset	10	PT_G	Non_melanoma	yTIL	C ovarii CDK12 mut	81	10	4.99664962602703	-2.86914696747105	CD4+ EM PD-1+
204	412	324	274	452	596	227	253	285	418	421	PT_G_yTIL_P1_BV510CD4-A-AlexaFluor700CD8-Asubset	10	PT_G	Non_melanoma	yTIL	C ovarii CDK12 mut	70	13	3.81675136400311	-3.95535602623265	CD4+ EM HLA-DR+
245	360	397	297	395	503	232	357	265	423	364	PT_G_yTIL_P1_BV510CD4-A-AlexaFluor700CD8-Asubset	10	PT_G	Non_melanoma	yTIL	C ovarii CDK12 mut	68	10	5.02661502672284	-3.92780818992894	CD4+ EM PD-1+
250	359	379	260	373	501	188	280	265	407	395	PT_G_yTIL_P1_BV510CD4-A-AlexaFluor700CD8-Asubset	10	PT_G	Non_melanoma	yTIL	C ovarii CDK12 mut	83	10	5.0949519903764	-3.40512504631321	CD4+ EM PD-1+
277	462	399	248	463	600	184	241	278	385	470	PT_G_yTIL_P1_BV510CD4-A-AlexaFluor700CD8-Asubset	10	PT_G	Non_melanoma	yTIL	C ovarii CDK12 mut	167	13	3.34644282175152	-3.86060323768895	CD4+ EM HLA-DR+
221	217	388	271	399	536	220	297	262	312	384	PT_G_yTIL_P1_BV510CD4-A-AlexaFluor700CD8-Asubset	10	PT_G	Non_melanoma	yTIL	C ovarii CDK12 mut	73	11	3.96735513521283	2.75571165031154	CD4+ EM
254	331	358	286	402	552	212	288	253	369	381	PT_G_yTIL_P1_BV510CD4-A-AlexaFluor700CD8-Asubset	10	PT_G	Non_melanoma	yTIL	C ovarii CDK12 mut	82	10	5.09017312837689	-2.91647210174839	CD4+ EM PD-1+
262	318	399	268	433	546	262	282	278	346	475	PT_G_yTIL_P1_BV510CD4-A-AlexaFluor700CD8-Asubset	10	PT_G	Non_melanoma	yTIL	C ovarii CDK12 mut	96	13	4.21340787721722	-0.61031171137135	CD4+ EM HLA-DR+
259	411	488	261	402	561	256	257	284	414	540	PT_G_yTIL_P1_BV510CD4-A-AlexaFluor700CD8-Asubset	10	PT_G	Non_melanoma	yTIL	C ovarii CDK12 mut	109	13	2.88363468957989	-3.84403123909275	CD4+ EM HLA-DR+
250	367	418	247	307	510	224	269	267	468	418	PT_G_yTIL_P1_BV510CD4-A-AlexaFluor700CD8-Asubset	10	PT_G	Non_melanoma	yTIL	C ovarii CDK12 mut	68	10	5.14658058000653	-3.82971277290623	CD4+ EM PD-1+
248	222	397	264	349	501	212	263	275	382	405	PT_G_yTIL_P1_BV510CD4-A-AlexaFluor700CD8-Asubset	10	PT_G	Non_melanoma	yTIL	C ovarii CDK12 mut	59	11	5.72859561754315	-2.25557150894444	CD4+ EM
235	360	325	280	417	513	206	298	274	416	411	PT_G_yTIL_P1_BV510CD4-A-AlexaFluor700CD8-Asubset	10	PT_G	Non_melanoma	yTIL	C ovarii CDK12 mut	68	10	4.78945768190472	-3.5799333100919	CD4+ EM PD-1+
255	392	359	307	444	567	185	327	276	503	403	PT_G_yTIL_P1_BV510CD4-A-AlexaFluor700CD8-Asubset	10	PT_G	Non_melanoma	yTIL	C ovarii CDK12 mut	69	7	4.14033687425701	-4.8593830114011	CD4+ EM PD-1+
274	265	357	263	375	509	215	269	256	293	425	PT_G_yTIL_P1_BV510CD4-A-AlexaFluor700CD8-Asubset	10	PT_G	Non_melanoma	yTIL	C ovarii CDK12 mut	73	11	3.45644319368451	2.03748784011562	CD4+ EM
327	321	435	279	432	472	208	261	276	307	433	PT_G_yTIL_P1_BV510CD4-A-AlexaFluor700CD8-Asubset	10	PT_G	Non_melanoma	yTIL	C ovarii CDK12 mut	96	13	4.12409675432293	-0.665483797133374	CD4+ EM HLA-DR+
261	432	334	243	471	573	234	339	271	390	342	PT_G_yTIL_P1_BV510CD4-A-AlexaFluor700CD8-Asubset	10	PT_G	Non_melanoma	yTIL	C ovarii CDK12 mut	70	13	4.17997300935833	-4.17007150703709	CD4+ EM HLA-DR+
248	405	331	243	380	521	190	299	256	425	376	PT_G_yTIL_P1_BV510CD4-A-AlexaFluor700CD8-Asubset	10	PT_G	Non_melanoma	yTIL	C ovarii CDK12 mut	83	10	4.84607351137249	-3.87239732795994	CD4+ EM PD-1+
253	298	350	284	389	514	195	332	276	415	386	PT_G_yTIL_P1_BV510CD4-A-AlexaFluor700CD8-Asubset	10	PT_G	Non_melanoma	yTIL	C ovarii CDK12 mut	67	10	5.43796146226971	-3.26948156410496	CD4+ EM PD-1+
266	429	361	260	429	568	211	318	299	492	347	PT_G_yTIL_P1_BV510CD4-A-AlexaFluor700CD8-Asubset	10	PT_G	Non_melanoma	yTIL	C ovarii CDK12 mut	69	7	4.1371735365495	-4.97596826607029	CD4+ EM PD-1+
260	356	309	260	408	506	245	251	314	625	416	PT_G_yTIL_P1_BV510CD4-A-AlexaFluor700CD8-Asubset	10	PT_G	Non_melanoma	yTIL	C ovarii CDK12 mut	39	7	1.08360612703411	-4.39075365120213	CD4+ EM PD-1+
215	271	404	278	356	477	262	259	247	341	369	PT_G_yTIL_P1_BV510CD4-A-AlexaFluor700CD8-Asubset	10	PT_G	Non_melanoma	yTIL	C ovarii CDK12 mut	82	10	5.63142144991009	-2.29176273399632	CD4+ EM PD-1+
257	267	371	268	436	520	222	266	281	395	391	PT_G_yTIL_P1_BV510CD4-A-AlexaFluor700CD8-Asubset	10	PT_G	Non_melanoma	yTIL	C ovarii CDK12 mut	80	11	5.29619586778729	-2.76902451568882	CD4+ EM
262	364	384	255	340	496	224	270	272	359	429	PT_G_yTIL_P1_BV510CD4-A-AlexaFluor700CD8-Asubset	10	PT_G	Non_melanoma	yTIL	C ovarii CDK12 mut	82	10	4.95514905763714	-2.17173662239354	CD4+ EM PD-1+
268	359	361	265	425	555	261	297	266	490	404	PT_G_yTIL_P1_BV510CD4-A-AlexaFluor700CD8-Asubset	10	PT_G	Non_melanoma	yTIL	C ovarii CDK12 mut	54	7	4.56415736986248	-4.48845663124363	CD4+ EM PD-1+
281	496	347	275	423	585	200	362	260	483	354	PT_G_yTIL_P1_BV510CD4-A-AlexaFluor700CD8-Asubset	10	PT_G	Non_melanoma	yTIL	C ovarii CDK12 mut	69	7	4.07893646074383	-4.8996571546201	CD4+ EM PD-1+
254	255	334	262	340	492	212	256	253	402	359	PT_G_yTIL_P1_BV510CD4-A-AlexaFluor700CD8-Asubset	10	PT_G	Non_melanoma	yTIL	C ovarii CDK12 mut	67	10	5.85272872758953	-2.7014879232053	CD4+ EM PD-1+
233	397	367	260	402	500	176	265	270	444	354	PT_G_yTIL_P1_BV510CD4-A-AlexaFluor700CD8-Asubset	10	PT_G	Non_melanoma	yTIL	C ovarii CDK12 mut	83	10	4.7616418631181	-4.02143039757054	CD4+ EM PD-1+
271	484	407	268	479	587	230	323	282	470	389	PT_G_yTIL_P1_BV510CD4-A-AlexaFluor700CD8-Asubset	10	PT_G	Non_melanoma	yTIL	C ovarii CDK12 mut	56	7	3.6145848066911	-4.86708822304051	CD4+ EM PD-1+
258	303	342	265	385	466	181	284	266	332	372	PT_G_yTIL_P1_BV510CD4-A-AlexaFluor700CD8-Asubset	10	PT_G	Non_melanoma	yTIL	C ovarii CDK12 mut	82	10	1.38061654878704	3.01631770080288	CD4+ EM PD-1+
266	364	374	302	460	515	218	369	275	403	409	PT_G_yTIL_P1_BV510CD4-A-AlexaFluor700CD8-Asubset	10	PT_G	Non_melanoma	yTIL	C ovarii CDK12 mut	70	13	4.88791549516766	-3.403893137515	CD4+ EM HLA-DR+
275	356	350	251	380	558	217	265	290	305	471	PT_G_yTIL_P1_BV510CD4-A-AlexaFluor700CD8-Asubset	10	PT_G	Non_melanoma	yTIL	C ovarii CDK12 mut	96	13	4.00629079652874	-0.700891697943615	CD4+ EM HLA-DR+
245	430	370	277	386	500	198	314	294	407	370	PT_G_yTIL_P1_BV510CD4-A-AlexaFluor700CD8-Asubset	10	PT_G	Non_melanoma	yTIL	C ovarii CDK12 mut	83	10	4.64508426500409	-3.90117778831761	CD4+ EM PD-1+
257	451	362	294	410	535	201	264	277	353	395	PT_G_yTIL_P1_BV510CD4-A-AlexaFluor700CD8-Asubset	10	PT_G	Non_melanoma	yTIL	C ovarii CDK12 mut	84	13	4.25485360933392	-3.35655679756443	CD4+ EM HLA-DR+
312	333	414	261	434	615	223	301	303	453	431	PT_G_yTIL_P1_BV510CD4-A-AlexaFluor700CD8-Asubset	10	PT_G	Non_melanoma	yTIL	C ovarii CDK12 mut	55	7	4.23711955858319	-4.08079519325535	CD4+ EM PD-1+
263	431	386	265	420	535	223	293	282	356	396	PT_G_yTIL_P1_BV510CD4-A-AlexaFluor700CD8-Asubset	10	PT_G	Non_melanoma	yTIL	C ovarii CDK12 mut	70	13	4.34438789201825	-3.27208008819859	CD4+ EM HLA-DR+
277	348	337	257	370	495	233	241	287	336	373	PT_G_yTIL_P1_BV510CD4-A-AlexaFluor700CD8-Asubset	10	PT_G	Non_melanoma	yTIL	C ovarii CDK12 mut	82	10	1.58099592043011	2.3472271913882	CD4+ EM PD-1+
250	297	353	264	368	508	196	269	260	344	372	PT_G_yTIL_P1_BV510CD4-A-AlexaFluor700CD8-Asubset	10	PT_G	Non_melanoma	yTIL	C ovarii CDK12 mut	82	10	5.44800079179852	-2.27102675491612	CD4+ EM PD-1+
261	371	400	290	416	561	211	310	266	436	381	PT_G_yTIL_P1_BV510CD4-A-AlexaFluor700CD8-Asubset	10	PT_G	Non_melanoma	yTIL	C ovarii CDK12 mut	68	10	4.6287654669389	-4.10620107704441	CD4+ EM PD-1+
223	315	331	270	429	521	193	273	270	487	395	PT_G_yTIL_P1_BV510CD4-A-AlexaFluor700CD8-Asubset	10	PT_G	Non_melanoma	yTIL	C ovarii CDK12 mut	68	10	5.08724201036541	-3.95039691978733	CD4+ EM PD-1+
486	396	435	251	420	525	246	293	272	358	481	PT_G_yTIL_P1_BV510CD4-A-AlexaFluor700CD8-Asubset	10	PT_G	Non_melanoma	yTIL	C ovarii CDK12 mut	19	3	-1.2615030376807	-0.801120544016766	CD4+ EM senescent
266	388	424	292	434	532	229	314	276	338	424	PT_G_yTIL_P1_BV510CD4-A-AlexaFluor700CD8-Asubset	10	PT_G	Non_melanoma	yTIL	C ovarii CDK12 mut	95	13	4.58725250078289	-2.58717265182774	CD4+ EM HLA-DR+
286	396	375	285	400	558	198	282	263	370	392	PT_G_yTIL_P1_BV510CD4-A-AlexaFluor700CD8-Asubset	10	PT_G	Non_melanoma	yTIL	C ovarii CDK12 mut	70	13	4.54266918016522	-3.36066927963536	CD4+ EM HLA-DR+
284	423	424	296	391	522	250	281	284	419	386	PT_G_yTIL_P1_BV510CD4-A-AlexaFluor700CD8-Asubset	10	PT_G	Non_melanoma	yTIL	C ovarii CDK12 mut	70	13	4.34227931810467	-4.29080143028538	CD4+ EM HLA-DR+
251	406	356	223	423	546	255	315	264	294	499	PT_G_yTIL_P1_BV510CD4-A-AlexaFluor700CD8-Asubset	10	PT_G	Non_melanoma	yTIL	C ovarii CDK12 mut	110	13	3.75040042711346	-1.41004636341374	CD4+ EM HLA-DR+
288	384	408	284	416	577	201	266	294	463	422	PT_G_yTIL_P1_BV510CD4-A-AlexaFluor700CD8-Asubset	10	PT_G	Non_melanoma	yTIL	C ovarii CDK12 mut	55	7	3.85847270799725	-4.53941955620091	CD4+ EM PD-1+
288	453	363	258	385	570	230	311	281	510	343	PT_G_yTIL_P1_BV510CD4-A-AlexaFluor700CD8-Asubset	10	PT_G	Non_melanoma	yTIL	C ovarii CDK12 mut	69	7	4.15337217165081	-4.93705930763524	CD4+ EM PD-1+
266	442	405	273	379	567	282	267	297	532	416	PT_G_yTIL_P1_BV510CD4-A-AlexaFluor700CD8-Asubset	10	PT_G	Non_melanoma	yTIL	C ovarii CDK12 mut	54	7	3.76985919786541	-4.98399343544285	CD4+ EM PD-1+
276	343	391	296	445	538	223	397	269	500	423	PT_G_yTIL_P1_BV510CD4-A-AlexaFluor700CD8-Asubset	10	PT_G	Non_melanoma	yTIL	C ovarii CDK12 mut	69	7	4.56030309511273	-4.4306367879514	CD4+ EM PD-1+
248	388	316	255	385	477	244	250	275	556	443	PT_G_yTIL_P1_BV510CD4-A-AlexaFluor700CD8-Asubset	10	PT_G	Non_melanoma	yTIL	C ovarii CDK12 mut	39	7	1.31157934976666	-4.12936105781834	CD4+ EM PD-1+
238	201	425	281	393	508	216	292	284	387	397	PT_G_yTIL_P1_BV510CD4-A-AlexaFluor700CD8-Asubset	10	PT_G	Non_melanoma	yTIL	C ovarii CDK12 mut	59	11	5.55032623125164	-2.20160212570469	CD4+ EM
263	418	344	277	441	576	187	302	297	501	347	PT_G_yTIL_P1_BV510CD4-A-AlexaFluor700CD8-Asubset	10	PT_G	Non_melanoma	yTIL	C ovarii CDK12 mut	69	7	4.03133809877484	-4.98692407661717	CD4+ EM PD-1+
264	435	388	218	373	545	232	362	283	429	360	PT_G_yTIL_P1_BV510CD4-A-AlexaFluor700CD8-Asubset	10	PT_G	Non_melanoma	yTIL	C ovarii CDK12 mut	69	7	4.49122083498089	-4.23908987098973	CD4+ EM PD-1+
287	477	349	258	490	576	204	303	283	511	344	PT_G_yTIL_P1_BV510CD4-A-AlexaFluor700CD8-Asubset	10	PT_G	Non_melanoma	yTIL	C ovarii CDK12 mut	56	7	3.37777984453289	-5.07419672066014	CD4+ EM PD-1+
245	290	428	267	417	523	195	265	240	414	425	PT_G_yTIL_P1_BV510CD4-A-AlexaFluor700CD8-Asubset	10	PT_G	Non_melanoma	yTIL	C ovarii CDK12 mut	81	10	5.14315450502484	-2.82697763496678	CD4+ EM PD-1+
257	222	358	270	342	469	200	281	260	367	341	PT_G_yTIL_P1_BV510CD4-A-AlexaFluor700CD8-Asubset	10	PT_G	Non_melanoma	yTIL	C ovarii CDK12 mut	86	14	2.28151524377911	3.27993068641384	CD4+ EM
292	444	390	232	464	543	228	300	290	311	496	PT_G_yTIL_P1_BV510CD4-A-AlexaFluor700CD8-Asubset	10	PT_G	Non_melanoma	yTIL	C ovarii CDK12 mut	124	13	3.57623040987103	-1.96269645744603	CD4+ EM HLA-DR+
488	279	376	249	388	530	217	274	274	517	513	PT_G_yTIL_P1_BV510CD4-A-AlexaFluor700CD8-Asubset	10	PT_G	Non_melanoma	yTIL	C ovarii CDK12 mut	6	4	-1.60745942281635	-1.1959195380811	CD4+ EM senescent PD-1+
250	405	334	290	425	539	233	308	232	308	380	PT_G_yTIL_P1_BV510CD4-A-AlexaFluor700CD8-Asubset	10	PT_G	Non_melanoma	yTIL	C ovarii CDK12 mut	84	13	3.79749381853192	-1.21540834957402	CD4+ EM HLA-DR+
246	291	320	256	293	460	214	265	267	376	329	PT_G_yTIL_P1_BV510CD4-A-AlexaFluor700CD8-Asubset	10	PT_G	Non_melanoma	yTIL	C ovarii CDK12 mut	85	14	1.32053315950482	3.48144564574916	CD4+ EM
252	405	342	267	400	536	221	264	270	491	348	PT_G_yTIL_P1_BV510CD4-A-AlexaFluor700CD8-Asubset	10	PT_G	Non_melanoma	yTIL	C ovarii CDK12 mut	54	7	4.64096057725994	-4.52668848091404	CD4+ EM PD-1+
251	346	370	279	373	538	227	281	276	459	412	PT_G_yTIL_P1_BV510CD4-A-AlexaFluor700CD8-Asubset	10	PT_G	Non_melanoma	yTIL	C ovarii CDK12 mut	68	10	4.95144450975506	-3.79767217689793	CD4+ EM PD-1+
260	244	306	271	405	555	269	263	288	309	467	PT_G_yTIL_P1_BV510CD4-A-AlexaFluor700CD8-Asubset	10	PT_G	Non_melanoma	yTIL	C ovarii CDK12 mut	74	11	3.01441872430889	1.53211567348201	CD4+ EM
282	377	396	275	461	554	218	261	283	311	560	PT_G_yTIL_P1_BV510CD4-A-AlexaFluor700CD8-Asubset	10	PT_G	Non_melanoma	yTIL	C ovarii CDK12 mut	109	13	3.74130904985516	-1.70872726494114	CD4+ EM HLA-DR+
244	325	352	265	354	448	250	264	267	387	377	PT_G_yTIL_P1_BV510CD4-A-AlexaFluor700CD8-Asubset	10	PT_G	Non_melanoma	yTIL	C ovarii CDK12 mut	82	10	5.67011487794964	-2.73058238083165	CD4+ EM PD-1+
230	408	345	283	405	542	218	358	275	385	409	PT_G_yTIL_P1_BV510CD4-A-AlexaFluor700CD8-Asubset	10	PT_G	Non_melanoma	yTIL	C ovarii CDK12 mut	70	13	4.63777053667157	-3.74393143707554	CD4+ EM HLA-DR+
211	278	331	268	424	510	208	356	267	308	390	PT_G_yTIL_P1_BV510CD4-A-AlexaFluor700CD8-Asubset	10	PT_G	Non_melanoma	yTIL	C ovarii CDK12 mut	97	13	3.67798364473431	0.408318852841449	CD4+ EM HLA-DR+
246	322	341	279	420	549	195	254	260	451	352	PT_G_yTIL_P1_BV510CD4-A-AlexaFluor700CD8-Asubset	10	PT_G	Non_melanoma	yTIL	C ovarii CDK12 mut	68	10	5.25922572923748	-3.8619488721494	CD4+ EM PD-1+
249	386	328	244	395	520	170	316	255	366	386	PT_G_yTIL_P1_BV510CD4-A-AlexaFluor700CD8-Asubset	10	PT_G	Non_melanoma	yTIL	C ovarii CDK12 mut	83	10	4.85580957246868	-2.97692432457249	CD4+ EM PD-1+
250	366	377	245	360	544	240	283	265	424	435	PT_G_yTIL_P1_BV510CD4-A-AlexaFluor700CD8-Asubset	10	PT_G	Non_melanoma	yTIL	C ovarii CDK12 mut	81	10	4.90985906435101	-3.63798251205723	CD4+ EM PD-1+
262	270	335	272	372	516	238	287	254	451	385	PT_G_yTIL_P1_BV510CD4-A-AlexaFluor700CD8-Asubset	10	PT_G	Non_melanoma	yTIL	C ovarii CDK12 mut	67	10	5.54620158983319	-3.26877751404087	CD4+ EM PD-1+
248	451	321	243	464	559	221	308	297	428	389	PT_G_yTIL_P1_BV510CD4-A-AlexaFluor700CD8-Asubset	10	PT_G	Non_melanoma	yTIL	C ovarii CDK12 mut	70	13	4.0371340544328	-4.42341556602757	CD4+ EM HLA-DR+
267	337	366	291	418	554	228	382	260	395	386	PT_G_yTIL_P1_BV510CD4-A-AlexaFluor700CD8-Asubset	10	PT_G	Non_melanoma	yTIL	C ovarii CDK12 mut	68	10	5.00478446794598	-3.47532429748814	CD4+ EM PD-1+
352	217	449	298	398	523	196	318	263	325	449	PT_G_yTIL_P1_BV510CD4-A-AlexaFluor700CD8-Asubset	10	PT_G	Non_melanoma	yTIL	C ovarii CDK12 mut	61	11	4.71593797517865	2.47287568992336	CD4+ EM
238	308	325	262	338	472	207	267	277	354	336	PT_G_yTIL_P1_BV510CD4-A-AlexaFluor700CD8-Asubset	10	PT_G	Non_melanoma	yTIL	C ovarii CDK12 mut	82	10	1.18979728532879	3.34099659866054	CD4+ EM PD-1+
254	253	376	276	412	496	219	293	278	360	360	PT_G_yTIL_P1_BV510CD4-A-AlexaFluor700CD8-Asubset	10	PT_G	Non_melanoma	yTIL	C ovarii CDK12 mut	73	11	5.65863406969159	-2.36845412308018	CD4+ EM
246	320	349	242	419	521	198	285	267	376	397	PT_G_yTIL_P1_BV510CD4-A-AlexaFluor700CD8-Asubset	10	PT_G	Non_melanoma	yTIL	C ovarii CDK12 mut	82	10	5.14061677766888	-2.71338548713963	CD4+ EM PD-1+
266	463	397	268	465	542	212	274	287	367	406	PT_G_yTIL_P1_BV510CD4-A-AlexaFluor700CD8-Asubset	10	PT_G	Non_melanoma	yTIL	C ovarii CDK12 mut	70	13	4.06393230272381	-3.46480908447545	CD4+ EM HLA-DR+
236	437	258	234	469	579	234	310	245	444	379	PT_G_yTIL_P1_BV510CD4-A-AlexaFluor700CD8-Asubset	10	PT_G	Non_melanoma	yTIL	C ovarii CDK12 mut	56	7	3.70337474657147	-4.47676267677586	CD4+ EM PD-1+
263	259	384	266	360	471	244	278	299	310	463	PT_G_yTIL_P1_BV510CD4-A-AlexaFluor700CD8-Asubset	10	PT_G	Non_melanoma	yTIL	C ovarii CDK12 mut	60	11	3.75576961351483	2.78547582572658	CD4+ EM
278	253	430	269	394	538	240	264	283	356	436	PT_G_yTIL_P1_BV510CD4-A-AlexaFluor700CD8-Asubset	10	PT_G	Non_melanoma	yTIL	C ovarii CDK12 mut	61	11	5.37569034410565	-1.95151724869053	CD4+ EM
249	293	413	273	378	516	175	311	254	401	338	PT_G_yTIL_P1_BV510CD4-A-AlexaFluor700CD8-Asubset	10	PT_G	Non_melanoma	yTIL	C ovarii CDK12 mut	67	10	5.49608362032025	-3.04858150535862	CD4+ EM PD-1+
232	314	356	292	359	528	224	339	272	450	361	PT_G_yTIL_P1_BV510CD4-A-AlexaFluor700CD8-Asubset	10	PT_G	Non_melanoma	yTIL	C ovarii CDK12 mut	68	10	5.53860128236859	-3.647474670947	CD4+ EM PD-1+
279	362	403	272	447	547	228	331	274	318	414	PT_G_yTIL_P1_BV510CD4-A-AlexaFluor700CD8-Asubset	10	PT_G	Non_melanoma	yTIL	C ovarii CDK12 mut	95	13	4.56747567964642	-2.1187345033292	CD4+ EM HLA-DR+
235	300	367	257	355	474	232	261	252	403	410	PT_G_yTIL_P1_BV510CD4-A-AlexaFluor700CD8-Asubset	10	PT_G	Non_melanoma	yTIL	C ovarii CDK12 mut	67	10	5.64471471620648	-2.67328562790196	CD4+ EM PD-1+
249	312	338	250	432	520	240	300	252	383	442	PT_G_yTIL_P1_BV510CD4-A-AlexaFluor700CD8-Asubset	10	PT_G	Non_melanoma	yTIL	C ovarii CDK12 mut	96	13	4.95510042024701	-2.56646051460545	CD4+ EM HLA-DR+
264	371	330	297	437	503	210	338	263	409	343	PT_G_yTIL_P1_BV510CD4-A-AlexaFluor700CD8-Asubset	10	PT_G	Non_melanoma	yTIL	C ovarii CDK12 mut	68	10	4.86840379549115	-3.93444480949681	CD4+ EM PD-1+
231	417	374	243	384	526	195	267	266	402	383	PT_G_yTIL_P1_BV510CD4-A-AlexaFluor700CD8-Asubset	10	PT_G	Non_melanoma	yTIL	C ovarii CDK12 mut	83	10	4.61658609224408	-3.76926078850071	CD4+ EM PD-1+
262	419	363	250	414	556	170	267	283	453	326	PT_G_yTIL_P1_BV510CD4-A-AlexaFluor700CD8-Asubset	10	PT_G	Non_melanoma	yTIL	C ovarii CDK12 mut	83	10	4.45632493806927	-4.52144851738255	CD4+ EM PD-1+
273	194	412	278	344	496	182	321	245	408	381	PT_G_yTIL_P1_BV510CD4-A-AlexaFluor700CD8-Asubset	10	PT_G	Non_melanoma	yTIL	C ovarii CDK12 mut	59	11	5.66278159929364	-2.40147247368138	CD4+ EM
250	260	348	256	376	475	204	279	269	409	402	PT_G_yTIL_P1_BV510CD4-A-AlexaFluor700CD8-Asubset	10	PT_G	Non_melanoma	yTIL	C ovarii CDK12 mut	67	10	5.74258506609051	-2.56726756149571	CD4+ EM PD-1+
255	443	400	264	441	565	212	304	269	456	376	PT_G_yTIL_P1_BV510CD4-A-AlexaFluor700CD8-Asubset	10	PT_G	Non_melanoma	yTIL	C ovarii CDK12 mut	69	7	4.00197971178143	-4.76910724693577	CD4+ EM PD-1+
244	403	381	274	403	531	183	204	254	415	368	PT_G_yTIL_P1_BV510CD4-A-AlexaFluor700CD8-Asubset	10	PT_G	Non_melanoma	yTIL	C ovarii CDK12 mut	83	10	4.52531516862957	-4.10195674949925	CD4+ EM PD-1+
296	321	358	274	485	678	223	272	298	438	346	PT_G_yTIL_P1_BV510CD4-A-AlexaFluor700CD8-Asubset	10	PT_G	Non_melanoma	yTIL	C ovarii CDK12 mut	65	10	1.23521590543835	-1.37395563179295	CD4+ EM PD-1+
258	349	416	265	410	525	198	243	315	306	530	PT_G_yTIL_P1_BV510CD4-A-AlexaFluor700CD8-Asubset	10	PT_G	Non_melanoma	yTIL	C ovarii CDK12 mut	109	13	4.17417514635174	-0.721642697394299	CD4+ EM HLA-DR+
406	461	412	257	429	536	191	238	328	695	453	PT_G_yTIL_P1_BV510CD4-A-AlexaFluor700CD8-Asubset	10	PT_G	Non_melanoma	yTIL	C ovarii CDK12 mut	41	7	1.45215380502789	-5.62182273918431	CD4+ EM PD-1+
296	339	339	279	404	518	231	279	274	331	460	PT_G_yTIL_P1_BV510CD4-A-AlexaFluor700CD8-Asubset	10	PT_G	Non_melanoma	yTIL	C ovarii CDK12 mut	96	13	3.53726375413983	-0.425835455000805	CD4+ EM HLA-DR+
250	360	396	263	344	507	216	265	272	446	392	PT_G_yTIL_P1_BV510CD4-A-AlexaFluor700CD8-Asubset	10	PT_G	Non_melanoma	yTIL	C ovarii CDK12 mut	68	10	5.22783363176434	-3.69282736831944	CD4+ EM PD-1+
244	347	363	266	398	542	248	261	287	447	408	PT_G_yTIL_P1_BV510CD4-A-AlexaFluor700CD8-Asubset	10	PT_G	Non_melanoma	yTIL	C ovarii CDK12 mut	68	10	4.79036081148236	-3.78543391281407	CD4+ EM PD-1+
241	221	367	268	398	510	198	274	256	356	367	PT_G_yTIL_P1_BV510CD4-A-AlexaFluor700CD8-Asubset	10	PT_G	Non_melanoma	yTIL	C ovarii CDK12 mut	73	11	3.06100905252545	2.8734792227145	CD4+ EM
254	327	303	256	306	444	205	285	262	329	318	PT_G_yTIL_P1_BV510CD4-A-AlexaFluor700CD8-Asubset	10	PT_G	Non_melanoma	yTIL	C ovarii CDK12 mut	85	14	0.69376266313641	3.57422122901638	CD4+ EM
268	311	393	293	480	558	230	296	274	380	412	PT_G_yTIL_P1_BV510CD4-A-AlexaFluor700CD8-Asubset	10	PT_G	Non_melanoma	yTIL	C ovarii CDK12 mut	94	13	1.40226447893231	-1.08552053028386	CD4+ EM HLA-DR+
290	323	410	265	481	574	262	293	247	460	493	PT_G_yTIL_P1_BV510CD4-A-AlexaFluor700CD8-Asubset	10	PT_G	Non_melanoma	yTIL	C ovarii CDK12 mut	122	7	1.32896340204327	-2.86368432098668	CD4+ EM PD-1+
249	328	405	280	397	511	195	338	257	437	339	PT_G_yTIL_P1_BV510CD4-A-AlexaFluor700CD8-Asubset	10	PT_G	Non_melanoma	yTIL	C ovarii CDK12 mut	68	10	5.28450191331951	-3.68076386505406	CD4+ EM PD-1+
243	436	345	253	439	609	225	302	254	507	351	PT_G_yTIL_P1_BV510CD4-A-AlexaFluor700CD8-Asubset	10	PT_G	Non_melanoma	yTIL	C ovarii CDK12 mut	69	7	4.03042877031414	-4.99385824257176	CD4+ EM PD-1+
282	343	344	255	422	568	244	310	284	328	490	PT_G_yTIL_P1_BV510CD4-A-AlexaFluor700CD8-Asubset	10	PT_G	Non_melanoma	yTIL	C ovarii CDK12 mut	110	13	3.75926292253582	-0.652934158385205	CD4+ EM HLA-DR+
253	466	351	241	445	543	232	362	266	405	434	PT_G_yTIL_P1_BV510CD4-A-AlexaFluor700CD8-Asubset	10	PT_G	Non_melanoma	yTIL	C ovarii CDK12 mut	70	13	4.018971803914	-4.23749389702122	CD4+ EM HLA-DR+
351	189	380	268	379	506	271	261	261	315	460	PT_G_yTIL_P1_BV510CD4-A-AlexaFluor700CD8-Asubset	10	PT_G	Non_melanoma	yTIL	C ovarii CDK12 mut	58	1	4.12697589708416	2.4288397783633	CD4+ EM
269	427	356	293	460	566	194	269	257	388	398	PT_G_yTIL_P1_BV510CD4-A-AlexaFluor700CD8-Asubset	10	PT_G	Non_melanoma	yTIL	C ovarii CDK12 mut	70	13	4.05034768892376	-3.9094604497556	CD4+ EM HLA-DR+
254	319	327	279	317	452	218	309	263	339	390	PT_G_yTIL_P1_BV510CD4-A-AlexaFluor700CD8-Asubset	10	PT_G	Non_melanoma	yTIL	C ovarii CDK12 mut	82	10	1.29201984716504	3.33757028526027	CD4+ EM PD-1+
246	346	312	256	350	541	213	274	272	389	328	PT_G_yTIL_P1_BV510CD4-A-AlexaFluor700CD8-Asubset	10	PT_G	Non_melanoma	yTIL	C ovarii CDK12 mut	83	10	5.25284993959515	-3.40084257179539	CD4+ EM PD-1+
282	434	409	272	506	602	189	311	277	315	514	PT_G_yTIL_P1_BV510CD4-A-AlexaFluor700CD8-Asubset	10	PT_G	Non_melanoma	yTIL	C ovarii CDK12 mut	167	13	3.40122306657879	-2.66794076019566	CD4+ EM HLA-DR+
258	244	392	281	382	507	199	304	255	422	370	PT_G_yTIL_P1_BV510CD4-A-AlexaFluor700CD8-Asubset	10	PT_G	Non_melanoma	yTIL	C ovarii CDK12 mut	67	10	5.65983331514447	-2.87617411667149	CD4+ EM PD-1+
243	403	334	264	369	538	235	247	289	423	344	PT_G_yTIL_P1_BV510CD4-A-AlexaFluor700CD8-Asubset	10	PT_G	Non_melanoma	yTIL	C ovarii CDK12 mut	83	10	4.79053819490521	-4.06366910988133	CD4+ EM PD-1+
238	387	352	276	404	535	192	245	258	400	331	PT_G_yTIL_P1_BV510CD4-A-AlexaFluor700CD8-Asubset	10	PT_G	Non_melanoma	yTIL	C ovarii CDK12 mut	83	10	4.8612250120744	-3.7755059247617	CD4+ EM PD-1+
215	489	394	221	474	544	209	295	274	490	417	PT_G_yTIL_P1_BV510CD4-A-AlexaFluor700CD8-Asubset	10	PT_G	Non_melanoma	yTIL	C ovarii CDK12 mut	56	7	3.51586997819989	-4.95208063179295	CD4+ EM PD-1+
227	426	359	262	469	571	231	275	271	403	432	PT_G_yTIL_P1_BV510CD4-A-AlexaFluor700CD8-Asubset	10	PT_G	Non_melanoma	yTIL	C ovarii CDK12 mut	70	13	3.74240482164471	-3.85155715996067	CD4+ EM HLA-DR+
232	268	365	254	361	463	261	298	254	378	387	PT_G_yTIL_P1_BV510CD4-A-AlexaFluor700CD8-Asubset	10	PT_G	Non_melanoma	yTIL	C ovarii CDK12 mut	67	10	5.75870502306073	-2.49332132393162	CD4+ EM PD-1+
244	429	333	263	346	458	220	228	271	486	441	PT_G_yTIL_P1_BV510CD4-A-AlexaFluor700CD8-Asubset	10	PT_G	Non_melanoma	yTIL	C ovarii CDK12 mut	53	10	4.51555145097821	-4.17225828224461	CD4+ EM PD-1+
263	489	358	222	421	576	238	262	294	453	359	PT_G_yTIL_P1_BV510CD4-A-AlexaFluor700CD8-Asubset	10	PT_G	Non_melanoma	yTIL	C ovarii CDK12 mut	56	7	3.96418798280804	-4.6327156072263	CD4+ EM PD-1+
257	395	409	299	454	584	212	325	288	476	363	PT_G_yTIL_P1_BV510CD4-A-AlexaFluor700CD8-Asubset	10	PT_G	Non_melanoma	yTIL	C ovarii CDK12 mut	69	7	4.21657026125042	-4.80073490196507	CD4+ EM PD-1+
226	417	355	259	402	500	189	261	268	447	495	PT_G_yTIL_P1_BV510CD4-A-AlexaFluor700CD8-Asubset	10	PT_G	Non_melanoma	yTIL	C ovarii CDK12 mut	70	13	2.53871596170513	-3.98478641563694	CD4+ EM HLA-DR+
257	511	410	258	487	633	250	379	284	417	478	PT_G_yTIL_P1_BV510CD4-A-AlexaFluor700CD8-Asubset	10	PT_G	Non_melanoma	yTIL	C ovarii CDK12 mut	56	7	3.54293382478802	-4.42396249824803	CD4+ EM PD-1+
265	272	373	253	290	477	213	285	271	457	349	PT_G_yTIL_P1_BV510CD4-A-AlexaFluor700CD8-Asubset	10	PT_G	Non_melanoma	yTIL	C ovarii CDK12 mut	67	10	5.84800565553753	-3.12869324737828	CD4+ EM PD-1+
254	311	379	263	351	501	196	253	270	407	363	PT_G_yTIL_P1_BV510CD4-A-AlexaFluor700CD8-Asubset	10	PT_G	Non_melanoma	yTIL	C ovarii CDK12 mut	67	10	5.64007938219159	-2.99324908310215	CD4+ EM PD-1+
243	348	383	279	435	587	181	303	277	488	370	PT_G_yTIL_P1_BV510CD4-A-AlexaFluor700CD8-Asubset	10	PT_G	Non_melanoma	yTIL	C ovarii CDK12 mut	54	7	4.58959043336956	-4.63643684440892	CD4+ EM PD-1+
401	431	456	262	428	548	209	276	280	473	556	PT_G_yTIL_P1_BV510CD4-A-AlexaFluor700CD8-Asubset	10	PT_G	Non_melanoma	yTIL	C ovarii CDK12 mut	55	7	2.04439270807354	-4.63812389427464	CD4+ EM PD-1+
302	347	392	259	391	518	241	257	290	289	504	PT_G_yTIL_P1_BV510CD4-A-AlexaFluor700CD8-Asubset	10	PT_G	Non_melanoma	yTIL	C ovarii CDK12 mut	96	13	4.13655412508099	-0.539896810591626	CD4+ EM HLA-DR+
271	352	396	270	405	587	183	250	264	518	422	PT_G_yTIL_P1_BV510CD4-A-AlexaFluor700CD8-Asubset	10	PT_G	Non_melanoma	yTIL	C ovarii CDK12 mut	54	7	4.01378000093548	-4.68758192116063	CD4+ EM PD-1+
264	267	359	270	455	513	206	296	278	529	430	PT_G_yTIL_P1_BV510CD4-A-AlexaFluor700CD8-Asubset	10	PT_G	Non_melanoma	yTIL	C ovarii CDK12 mut	37	10	0.304574373494076	-3.4609581475858	CD4+ EM PD-1+
220	458	372	234	391	565	225	257	270	523	377	PT_G_yTIL_P1_BV510CD4-A-AlexaFluor700CD8-Asubset	10	PT_G	Non_melanoma	yTIL	C ovarii CDK12 mut	54	7	3.92019307924359	-5.02010383659642	CD4+ EM PD-1+
373	217	272	253	396	517	240	280	269	557	423	PT_G_yTIL_P1_BV510CD4-A-AlexaFluor700CD8-Asubset	10	PT_G	Non_melanoma	yTIL	C ovarii CDK12 mut	38	10	-0.000122663249088495	-3.27346005493443	CD4+ EM PD-1+
243	208	470	330	421	572	234	381	273	458	417	PT_G_yTIL_P1_BV510CD4-A-AlexaFluor700CD8-Asubset	10	PT_G	Non_melanoma	yTIL	C ovarii CDK12 mut	31	1	5.29953086687176	-2.52610578590672	CD4+ EM
264	371	416	247	447	530	238	269	276	646	480	PT_G_yTIL_P1_BV510CD4-A-AlexaFluor700CD8-Asubset	10	PT_G	Non_melanoma	yTIL	C ovarii CDK12 mut	26	7	1.02470267129986	-5.50674428993504	CD4+ EM PD-1+
264	367	353	285	371	475	190	290	268	397	380	PT_G_yTIL_P1_BV510CD4-A-AlexaFluor700CD8-Asubset	10	PT_G	Non_melanoma	yTIL	C ovarii CDK12 mut	83	10	5.36475408388226	-3.22741689735691	CD4+ EM PD-1+
241	296	351	267	388	516	217	332	267	467	348	PT_G_yTIL_P1_BV510CD4-A-AlexaFluor700CD8-Asubset	10	PT_G	Non_melanoma	yTIL	C ovarii CDK12 mut	68	10	5.50800645662396	-3.69410147720616	CD4+ EM PD-1+
285	269	376	272	357	513	233	244	277	335	379	PT_G_yTIL_P1_BV510CD4-A-AlexaFluor700CD8-Asubset	10	PT_G	Non_melanoma	yTIL	C ovarii CDK12 mut	82	10	3.30666148973553	2.90380558913906	CD4+ EM PD-1+
248	311	359	266	416	556	227	285	263	469	436	PT_G_yTIL_P1_BV510CD4-A-AlexaFluor700CD8-Asubset	10	PT_G	Non_melanoma	yTIL	C ovarii CDK12 mut	81	10	4.60060298753826	-3.77570571953099	CD4+ EM PD-1+
214	259	339	269	306	503	268	287	272	376	363	PT_G_yTIL_P1_BV510CD4-A-AlexaFluor700CD8-Asubset	10	PT_G	Non_melanoma	yTIL	C ovarii CDK12 mut	67	10	5.86621511293499	-2.52432789856236	CD4+ EM PD-1+
209	293	327	276	421	529	223	310	273	464	400	PT_G_yTIL_P1_BV510CD4-A-AlexaFluor700CD8-Asubset	10	PT_G	Non_melanoma	yTIL	C ovarii CDK12 mut	68	10	5.34343517137616	-3.72562494331639	CD4+ EM PD-1+
243	239	370	272	362	526	203	304	256	316	357	PT_G_yTIL_P1_BV510CD4-A-AlexaFluor700CD8-Asubset	10	PT_G	Non_melanoma	yTIL	C ovarii CDK12 mut	73	11	3.27889097047894	2.92921266502101	CD4+ EM
244	359	390	261	366	501	219	247	264	543	392	PT_G_yTIL_P1_BV510CD4-A-AlexaFluor700CD8-Asubset	10	PT_G	Non_melanoma	yTIL	C ovarii CDK12 mut	54	7	4.45249116731732	-4.61050071769993	CD4+ EM PD-1+
286	423	354	249	400	572	209	326	279	497	359	PT_G_yTIL_P1_BV510CD4-A-AlexaFluor700CD8-Asubset	10	PT_G	Non_melanoma	yTIL	C ovarii CDK12 mut	69	7	4.16145074678509	-4.96826353126805	CD4+ EM PD-1+
229	351	348	277	420	535	212	292	270	443	356	PT_G_yTIL_P1_BV510CD4-A-AlexaFluor700CD8-Asubset	10	PT_G	Non_melanoma	yTIL	C ovarii CDK12 mut	68	10	5.06784141374676	-4.00485601478856	CD4+ EM PD-1+
282	413	375	272	446	550	239	265	281	453	394	PT_G_yTIL_P1_BV510CD4-A-AlexaFluor700CD8-Asubset	10	PT_G	Non_melanoma	yTIL	C ovarii CDK12 mut	70	13	3.95998180223553	-4.56482925468724	CD4+ EM HLA-DR+
259	448	378	283	411	524	224	295	281	410	358	PT_G_yTIL_P1_BV510CD4-A-AlexaFluor700CD8-Asubset	10	PT_G	Non_melanoma	yTIL	C ovarii CDK12 mut	70	13	4.43861091447918	-4.0058788304929	CD4+ EM HLA-DR+
255	343	451	285	449	574	287	377	290	518	435	PT_G_yTIL_P1_BV510CD4-A-AlexaFluor700CD8-Asubset	10	PT_G	Non_melanoma	yTIL	C ovarii CDK12 mut	55	7	3.88364589525311	-4.79148187691014	CD4+ EM PD-1+
251	412	359	300	398	557	202	307	263	391	378	PT_G_yTIL_P1_BV510CD4-A-AlexaFluor700CD8-Asubset	10	PT_G	Non_melanoma	yTIL	C ovarii CDK12 mut	70	13	4.54243743730633	-3.90004100853245	CD4+ EM HLA-DR+
271	421	321	238	331	560	195	254	275	466	349	PT_G_yTIL_P1_BV510CD4-A-AlexaFluor700CD8-Asubset	10	PT_G	Non_melanoma	yTIL	C ovarii CDK12 mut	83	10	4.65798032594769	-4.46554508262913	CD4+ EM PD-1+
254	437	408	299	474	614	201	340	278	441	385	PT_G_yTIL_P1_BV510CD4-A-AlexaFluor700CD8-Asubset	10	PT_G	Non_melanoma	yTIL	C ovarii CDK12 mut	69	7	3.86053407503216	-4.81382980400364	CD4+ EM PD-1+
282	352	422	271	448	515	216	306	268	589	472	PT_G_yTIL_P1_BV510CD4-A-AlexaFluor700CD8-Asubset	10	PT_G	Non_melanoma	yTIL	C ovarii CDK12 mut	26	7	0.711064461003231	-5.064213657916	CD4+ EM PD-1+
263	281	413	286	430	536	250	328	275	443	413	PT_G_yTIL_P1_BV510CD4-A-AlexaFluor700CD8-Asubset	10	PT_G	Non_melanoma	yTIL	C ovarii CDK12 mut	81	10	5.06364524675457	-3.31823291832249	CD4+ EM PD-1+
215	312	324	256	383	465	250	281	287	381	347	PT_G_yTIL_P1_BV510CD4-A-AlexaFluor700CD8-Asubset	10	PT_G	Non_melanoma	yTIL	C ovarii CDK12 mut	82	10	5.65681445909588	-2.82913937622349	CD4+ EM PD-1+
247	396	424	271	382	571	221	251	272	473	429	PT_G_yTIL_P1_BV510CD4-A-AlexaFluor700CD8-Asubset	10	PT_G	Non_melanoma	yTIL	C ovarii CDK12 mut	54	7	3.79269540620892	-4.61727895790379	CD4+ EM PD-1+
303	458	363	269	381	583	220	287	259	410	343	PT_G_yTIL_P1_BV510CD4-A-AlexaFluor700CD8-Asubset	10	PT_G	Non_melanoma	yTIL	C ovarii CDK12 mut	83	10	4.3359941275224	-4.19625320488255	CD4+ EM PD-1+
263	407	374	287	383	542	219	280	264	437	360	PT_G_yTIL_P1_BV510CD4-A-AlexaFluor700CD8-Asubset	10	PT_G	Non_melanoma	yTIL	C ovarii CDK12 mut	83	10	4.62361133409588	-4.29073801094334	CD4+ EM PD-1+
263	469	302	236	498	555	193	289	268	584	501	PT_G_yTIL_P1_BV510CD4-A-AlexaFluor700CD8-Asubset	10	PT_G	Non_melanoma	yTIL	C ovarii CDK12 mut	41	7	1.10668850256054	-5.87090625816624	CD4+ EM PD-1+
228	223	439	270	380	520	228	275	261	358	451	PT_G_yTIL_P1_BV510CD4-A-AlexaFluor700CD8-Asubset	10	PT_G	Non_melanoma	yTIL	C ovarii CDK12 mut	60	11	4.80243337465374	2.30551395362575	CD4+ EM
248	303	354	266	374	490	186	293	261	437	378	PT_G_yTIL_P1_BV510CD4-A-AlexaFluor700CD8-Asubset	10	PT_G	Non_melanoma	yTIL	C ovarii CDK12 mut	67	10	5.66401231599896	-3.15870204025547	CD4+ EM PD-1+
271	398	452	305	434	536	208	298	278	346	403	PT_G_yTIL_P1_BV510CD4-A-AlexaFluor700CD8-Asubset	10	PT_G	Non_melanoma	yTIL	C ovarii CDK12 mut	95	13	4.54852092577069	-2.62266554886143	CD4+ EM HLA-DR+
297	363	360	265	439	571	220	271	269	453	417	PT_G_yTIL_P1_BV510CD4-A-AlexaFluor700CD8-Asubset	10	PT_G	Non_melanoma	yTIL	C ovarii CDK12 mut	54	7	4.07131326509564	-4.3088573461179	CD4+ EM PD-1+
277	428	418	245	338	517	174	246	255	419	377	PT_G_yTIL_P1_BV510CD4-A-AlexaFluor700CD8-Asubset	10	PT_G	Non_melanoma	yTIL	C ovarii CDK12 mut	83	10	4.81191814256756	-3.93565168434422	CD4+ EM PD-1+
272	407	304	254	424	558	236	258	266	449	397	PT_G_yTIL_P1_BV510CD4-A-AlexaFluor700CD8-Asubset	10	PT_G	Non_melanoma	yTIL	C ovarii CDK12 mut	83	10	4.02200687242596	-4.23571291023533	CD4+ EM PD-1+
259	352	347	276	400	538	192	280	264	490	363	PT_G_yTIL_P1_BV510CD4-A-AlexaFluor700CD8-Asubset	10	PT_G	Non_melanoma	yTIL	C ovarii CDK12 mut	68	10	4.78533399416058	-4.45657529884617	CD4+ EM PD-1+
526	204	350	263	381	521	200	261	273	312	516	PT_G_yTIL_P1_BV510CD4-A-AlexaFluor700CD8-Asubset	10	PT_G	Non_melanoma	yTIL	C ovarii CDK12 mut	18	3	-1.57800614522846	-0.196931058705258	CD4+ EM senescent
252	200	228	428	254	245	332	264	259	315	346	PT_G_yTIL_P1_BV510CD4-A-AlexaFluor700CD8-Asubset	10	PT_G	Non_melanoma	yTIL	C ovarii CDK12 mut	127	19	-4.1620756356612	4.24603710120876	CD8+ EMRA HLA-DR+
313	227	376	270	398	551	282	270	265	384	407	PT_G_yTIL_P1_BV510CD4-A-AlexaFluor700CD8-Asubset	10	PT_G	Non_melanoma	yTIL	C ovarii CDK12 mut	58	1	3.73246753526776	4.9881773943301	CD4+ EM
253	361	352	266	358	482	222	293	273	427	344	PT_G_yTIL_P1_BV510CD4-A-AlexaFluor700CD8-Asubset	10	PT_G	Non_melanoma	yTIL	C ovarii CDK12 mut	83	10	5.52159202409832	-3.51931061798375	CD4+ EM PD-1+
231	199	335	262	342	497	223	267	265	456	383	PT_G_yTIL_P1_BV510CD4-A-AlexaFluor700CD8-Asubset	10	PT_G	Non_melanoma	yTIL	C ovarii CDK12 mut	66	10	0.519098642598079	-2.35807719284337	CD4+ EM PD-1+
249	320	368	242	352	495	223	243	270	348	395	PT_G_yTIL_P1_BV510CD4-A-AlexaFluor700CD8-Asubset	10	PT_G	Non_melanoma	yTIL	C ovarii CDK12 mut	82	10	5.26075637651532	-2.30058898979466	CD4+ EM PD-1+
389	203	320	261	338	543	228	280	254	483	426	PT_G_yTIL_P1_BV510CD4-A-AlexaFluor700CD8-Asubset	10	PT_G	Non_melanoma	yTIL	C ovarii CDK12 mut	52	10	-0.20358904885204	-2.29405989700596	CD4+ EM PD-1+
269	428	382	266	396	558	190	256	277	497	354	PT_G_yTIL_P1_BV510CD4-A-AlexaFluor700CD8-Asubset	10	PT_G	Non_melanoma	yTIL	C ovarii CDK12 mut	54	7	4.14503133607952	-4.86104335838597	CD4+ EM PD-1+
270	335	397	273	446	555	223	294	281	294	467	PT_G_yTIL_P1_BV510CD4-A-AlexaFluor700CD8-Asubset	10	PT_G	Non_melanoma	yTIL	C ovarii CDK12 mut	96	13	4.1081413061723	-0.62178632074635	CD4+ EM HLA-DR+
256	404	349	231	350	487	223	287	283	536	386	PT_G_yTIL_P1_BV510CD4-A-AlexaFluor700CD8-Asubset	10	PT_G	Non_melanoma	yTIL	C ovarii CDK12 mut	54	7	4.06615579439251	-4.84804143959324	CD4+ EM PD-1+
252	278	396	283	463	510	202	297	255	455	426	PT_G_yTIL_P1_BV510CD4-A-AlexaFluor700CD8-Asubset	10	PT_G	Non_melanoma	yTIL	C ovarii CDK12 mut	80	11	0.788161519299434	-2.31837024742405	CD4+ EM
256	275	422	272	370	493	224	256	249	305	416	PT_G_yTIL_P1_BV510CD4-A-AlexaFluor700CD8-Asubset	10	PT_G	Non_melanoma	yTIL	C ovarii CDK12 mut	59	11	5.2185510428056	-1.51494541221898	CD4+ EM
260	395	396	310	440	536	201	304	281	495	414	PT_G_yTIL_P1_BV510CD4-A-AlexaFluor700CD8-Asubset	10	PT_G	Non_melanoma	yTIL	C ovarii CDK12 mut	54	7	4.12270725084393	-4.8238023763303	CD4+ EM PD-1+
232	310	395	265	333	539	218	272	281	494	453	PT_G_yTIL_P1_BV510CD4-A-AlexaFluor700CD8-Asubset	10	PT_G	Non_melanoma	yTIL	C ovarii CDK12 mut	81	10	5.14732921434491	-3.45409646087925	CD4+ EM PD-1+
299	350	362	257	406	543	196	296	275	412	381	PT_G_yTIL_P1_BV510CD4-A-AlexaFluor700CD8-Asubset	10	PT_G	Non_melanoma	yTIL	C ovarii CDK12 mut	68	10	4.943372610341	-3.65319457107823	CD4+ EM PD-1+
254	437	363	289	435	541	199	269	294	406	381	PT_G_yTIL_P1_BV510CD4-A-AlexaFluor700CD8-Asubset	10	PT_G	Non_melanoma	yTIL	C ovarii CDK12 mut	70	13	4.21910941911785	-3.89061298424046	CD4+ EM HLA-DR+
231	262	396	252	357	495	210	265	261	334	453	PT_G_yTIL_P1_BV510CD4-A-AlexaFluor700CD8-Asubset	10	PT_G	Non_melanoma	yTIL	C ovarii CDK12 mut	60	11	5.44053733659832	-1.73663129860203	CD4+ EM
235	190	320	256	326	475	324	278	255	302	424	PT_G_yTIL_P1_BV510CD4-A-AlexaFluor700CD8-Asubset	10	PT_G	Non_melanoma	yTIL	C ovarii CDK12 mut	72	11	3.48528421236126	3.76430449432094	CD4+ EM
264	370	419	257	481	624	231	331	288	426	401	PT_G_yTIL_P1_BV510CD4-A-AlexaFluor700CD8-Asubset	10	PT_G	Non_melanoma	yTIL	C ovarii CDK12 mut	69	7	4.11461150957196	-4.37600030952732	CD4+ EM PD-1+
235	321	358	241	359	516	208	266	263	405	379	PT_G_yTIL_P1_BV510CD4-A-AlexaFluor700CD8-Asubset	10	PT_G	Non_melanoma	yTIL	C ovarii CDK12 mut	67	10	5.57877958131878	-3.10686197334568	CD4+ EM PD-1+
255	393	367	288	427	556	203	360	284	470	379	PT_G_yTIL_P1_BV510CD4-A-AlexaFluor700CD8-Asubset	10	PT_G	Non_melanoma	yTIL	C ovarii CDK12 mut	69	7	4.48013198686688	-4.66597929054539	CD4+ EM PD-1+
235	480	376	254	435	572	217	285	289	505	390	PT_G_yTIL_P1_BV510CD4-A-AlexaFluor700CD8-Asubset	10	PT_G	Non_melanoma	yTIL	C ovarii CDK12 mut	56	7	3.70563924623577	-5.04989471489232	CD4+ EM PD-1+
201	395	342	269	349	457	198	242	254	345	341	PT_G_yTIL_P1_BV510CD4-A-AlexaFluor700CD8-Asubset	10	PT_G	Non_melanoma	yTIL	C ovarii CDK12 mut	82	10	0.789992097149776	2.77264676040371	CD4+ EM PD-1+
256	373	414	306	427	535	227	383	280	328	448	PT_G_yTIL_P1_BV510CD4-A-AlexaFluor700CD8-Asubset	10	PT_G	Non_melanoma	yTIL	C ovarii CDK12 mut	110	13	4.68525874925701	-2.69560136848729	CD4+ EM HLA-DR+
275	309	329	253	374	488	220	262	265	301	387	PT_G_yTIL_P1_BV510CD4-A-AlexaFluor700CD8-Asubset	10	PT_G	Non_melanoma	yTIL	C ovarii CDK12 mut	97	13	1.9359115393266	2.52500472015102	CD4+ EM HLA-DR+
263	392	346	271	388	510	200	292	262	414	381	PT_G_yTIL_P1_BV510CD4-A-AlexaFluor700CD8-Asubset	10	PT_G	Non_melanoma	yTIL	C ovarii CDK12 mut	83	10	4.89202535463421	-3.77183690124791	CD4+ EM PD-1+
217	287	347	273	404	474	193	288	261	437	371	PT_G_yTIL_P1_BV510CD4-A-AlexaFluor700CD8-Asubset	10	PT_G	Non_melanoma	yTIL	C ovarii CDK12 mut	67	10	5.68656719041912	-2.89009704643528	CD4+ EM PD-1+
226	295	341	252	337	445	199	282	252	333	335	PT_G_yTIL_P1_BV510CD4-A-AlexaFluor700CD8-Asubset	10	PT_G	Non_melanoma	yTIL	C ovarii CDK12 mut	85	14	1.20951199842541	3.5012389177676	CD4+ EM
308	279	362	270	387	516	179	268	254	290	389	PT_G_yTIL_P1_BV510CD4-A-AlexaFluor700CD8-Asubset	10	PT_G	Non_melanoma	yTIL	C ovarii CDK12 mut	73	11	2.71740091158001	2.38828740066249	CD4+ EM
252	277	397	264	423	518	252	276	265	401	425	PT_G_yTIL_P1_BV510CD4-A-AlexaFluor700CD8-Asubset	10	PT_G	Non_melanoma	yTIL	C ovarii CDK12 mut	81	10	5.1721757681474	-2.83135500007908	CD4+ EM PD-1+
301	454	389	256	422	590	211	254	284	430	403	PT_G_yTIL_P1_BV510CD4-A-AlexaFluor700CD8-Asubset	10	PT_G	Non_melanoma	yTIL	C ovarii CDK12 mut	56	7	3.65253484560101	-4.54750289970677	CD4+ EM PD-1+
246	378	433	264	398	545	196	245	270	423	430	PT_G_yTIL_P1_BV510CD4-A-AlexaFluor700CD8-Asubset	10	PT_G	Non_melanoma	yTIL	C ovarii CDK12 mut	81	10	4.40290773225872	-3.72559800201695	CD4+ EM PD-1+
253	354	397	260	401	534	206	279	279	486	366	PT_G_yTIL_P1_BV510CD4-A-AlexaFluor700CD8-Asubset	10	PT_G	Non_melanoma	yTIL	C ovarii CDK12 mut	68	10	4.7751745016679	-4.52883424812596	CD4+ EM PD-1+
258	346	365	247	391	572	196	294	279	525	377	PT_G_yTIL_P1_BV510CD4-A-AlexaFluor700CD8-Asubset	10	PT_G	Non_melanoma	yTIL	C ovarii CDK12 mut	54	7	4.57636344743817	-4.65169420295994	CD4+ EM PD-1+
217	437	357	262	428	522	211	260	275	425	426	PT_G_yTIL_P1_BV510CD4-A-AlexaFluor700CD8-Asubset	10	PT_G	Non_melanoma	yTIL	C ovarii CDK12 mut	70	13	4.15107524705975	-3.94906606727879	CD4+ EM HLA-DR+
260	371	384	264	419	587	200	259	280	533	363	PT_G_yTIL_P1_BV510CD4-A-AlexaFluor700CD8-Asubset	10	PT_G	Non_melanoma	yTIL	C ovarii CDK12 mut	54	7	4.3728593618974	-4.78143777900975	CD4+ EM PD-1+
267	339	376	265	405	533	236	269	274	428	399	PT_G_yTIL_P1_BV510CD4-A-AlexaFluor700CD8-Asubset	10	PT_G	Non_melanoma	yTIL	C ovarii CDK12 mut	81	10	4.8944805891618	-3.63444271141331	CD4+ EM PD-1+
251	330	357	257	377	514	217	272	276	381	428	PT_G_yTIL_P1_BV510CD4-A-AlexaFluor700CD8-Asubset	10	PT_G	Non_melanoma	yTIL	C ovarii CDK12 mut	82	10	5.06328380418866	-2.46296229416172	CD4+ EM PD-1+
284	226	352	271	462	506	223	265	267	320	425	PT_G_yTIL_P1_BV510CD4-A-AlexaFluor700CD8-Asubset	10	PT_G	Non_melanoma	yTIL	C ovarii CDK12 mut	88	11	3.05851185632794	1.57575521415432	CD4+ EM
211	429	377	253	356	511	228	277	284	639	345	PT_G_yTIL_P1_BV510CD4-A-AlexaFluor700CD8-Asubset	10	PT_G	Non_melanoma	yTIL	C ovarii CDK12 mut	54	7	2.90694415880291	-5.04467048698704	CD4+ EM PD-1+
254	363	382	271	450	550	191	305	265	440	419	PT_G_yTIL_P1_BV510CD4-A-AlexaFluor700CD8-Asubset	10	PT_G	Non_melanoma	yTIL	C ovarii CDK12 mut	81	10	4.43483627153485	-3.97254505211155	CD4+ EM PD-1+
285	359	387	261	408	545	187	300	277	494	426	PT_G_yTIL_P1_BV510CD4-A-AlexaFluor700CD8-Asubset	10	PT_G	Non_melanoma	yTIL	C ovarii CDK12 mut	54	7	4.30599916292279	-4.52126588875096	CD4+ EM PD-1+
514	220	468	250	438	533	224	289	278	304	581	PT_G_yTIL_P1_BV510CD4-A-AlexaFluor700CD8-Asubset	10	PT_G	Non_melanoma	yTIL	C ovarii CDK12 mut	19	3	-1.51688617156894	-0.660471344530987	CD4+ EM senescent
256	310	415	261	344	523	185	261	260	295	359	PT_G_yTIL_P1_BV510CD4-A-AlexaFluor700CD8-Asubset	10	PT_G	Non_melanoma	yTIL	C ovarii CDK12 mut	82	10	5.23765456987469	-2.02378954941075	CD4+ EM PD-1+
273	363	330	238	399	576	244	265	285	463	385	PT_G_yTIL_P1_BV510CD4-A-AlexaFluor700CD8-Asubset	10	PT_G	Non_melanoma	yTIL	C ovarii CDK12 mut	68	10	4.81591117693035	-4.1957620626096	CD4+ EM PD-1+
275	375	353	266	407	496	215	285	277	393	396	PT_G_yTIL_P1_BV510CD4-A-AlexaFluor700CD8-Asubset	10	PT_G	Non_melanoma	yTIL	C ovarii CDK12 mut	83	10	4.89660060716717	-3.31994619423191	CD4+ EM PD-1+
286	377	388	265	386	550	177	265	278	458	441	PT_G_yTIL_P1_BV510CD4-A-AlexaFluor700CD8-Asubset	10	PT_G	Non_melanoma	yTIL	C ovarii CDK12 mut	54	7	4.18607032610028	-4.25619783455174	CD4+ EM PD-1+
278	360	365	244	365	550	209	267	279	471	373	PT_G_yTIL_P1_BV510CD4-A-AlexaFluor700CD8-Asubset	10	PT_G	Non_melanoma	yTIL	C ovarii CDK12 mut	68	10	4.83527362657635	-4.310316467822	CD4+ EM PD-1+
293	288	332	268	417	536	218	271	282	285	529	PT_G_yTIL_P1_BV510CD4-A-AlexaFluor700CD8-Asubset	10	PT_G	Non_melanoma	yTIL	C ovarii CDK12 mut	76	11	3.75246990038006	0.061261942445827	CD4+ EM
265	249	386	257	285	519	298	266	277	304	432	PT_G_yTIL_P1_BV510CD4-A-AlexaFluor700CD8-Asubset	10	PT_G	Non_melanoma	yTIL	C ovarii CDK12 mut	59	11	3.57841623140423	3.65634713119228	CD4+ EM
247	256	411	264	395	483	220	263	281	386	388	PT_G_yTIL_P1_BV510CD4-A-AlexaFluor700CD8-Asubset	10	PT_G	Non_melanoma	yTIL	C ovarii CDK12 mut	67	10	5.60707223726361	-2.46586504036229	CD4+ EM PD-1+
264	335	378	255	352	482	198	247	270	443	383	PT_G_yTIL_P1_BV510CD4-A-AlexaFluor700CD8-Asubset	10	PT_G	Non_melanoma	yTIL	C ovarii CDK12 mut	67	10	5.5033091337785	-3.45944705063145	CD4+ EM PD-1+
253	384	440	278	407	531	188	335	284	427	466	PT_G_yTIL_P1_BV510CD4-A-AlexaFluor700CD8-Asubset	10	PT_G	Non_melanoma	yTIL	C ovarii CDK12 mut	81	10	4.51500881029217	-3.82749977165501	CD4+ EM PD-1+
286	303	374	279	444	552	204	256	280	472	406	PT_G_yTIL_P1_BV510CD4-A-AlexaFluor700CD8-Asubset	10	PT_G	Non_melanoma	yTIL	C ovarii CDK12 mut	81	10	4.68226754976361	-3.72112669998448	CD4+ EM PD-1+
275	355	385	258	337	517	218	262	281	338	476	PT_G_yTIL_P1_BV510CD4-A-AlexaFluor700CD8-Asubset	10	PT_G	Non_melanoma	yTIL	C ovarii CDK12 mut	96	13	4.28808391405194	-0.959935808718609	CD4+ EM HLA-DR+
223	442	335	272	416	574	241	281	285	383	458	PT_G_yTIL_P1_BV510CD4-A-AlexaFluor700CD8-Asubset	10	PT_G	Non_melanoma	yTIL	C ovarii CDK12 mut	70	13	3.89262235475628	-3.63410916382115	CD4+ EM HLA-DR+
266	320	368	260	392	513	213	265	283	371	439	PT_G_yTIL_P1_BV510CD4-A-AlexaFluor700CD8-Asubset	10	PT_G	Non_melanoma	yTIL	C ovarii CDK12 mut	96	13	4.97897899461834	-2.33054556900303	CD4+ EM HLA-DR+
413	503	463	259	569	671	247	378	267	393	533	PT_G_yTIL_P1_BV510CD4-A-AlexaFluor700CD8-Asubset	10	PT_G	Non_melanoma	yTIL	C ovarii CDK12 mut	181	26	2.75298464609234	-4.18056669288914	CD4+ EM HLA-DR+
240	370	388	271	412	569	193	334	275	408	398	PT_G_yTIL_P1_BV510CD4-A-AlexaFluor700CD8-Asubset	10	PT_G	Non_melanoma	yTIL	C ovarii CDK12 mut	70	13	4.65796172929852	-3.78167548233311	CD4+ EM HLA-DR+
490	199	393	259	349	514	198	284	259	504	423	PT_G_yTIL_P1_BV510CD4-A-AlexaFluor700CD8-Asubset	10	PT_G	Non_melanoma	yTIL	C ovarii CDK12 mut	5	3	-1.51043533967884	-0.904609704554486	CD4+ EM senescent
255	369	331	250	477	534	237	314	248	520	393	PT_G_yTIL_P1_BV510CD4-A-AlexaFluor700CD8-Asubset	10	PT_G	Non_melanoma	yTIL	C ovarii CDK12 mut	54	7	2.02500951601117	-4.260502720416	CD4+ EM PD-1+
248	296	387	288	389	488	223	314	258	462	400	PT_G_yTIL_P1_BV510CD4-A-AlexaFluor700CD8-Asubset	10	PT_G	Non_melanoma	yTIL	C ovarii CDK12 mut	67	10	5.45684850526898	-3.50111713463108	CD4+ EM PD-1+
253	338	359	288	409	529	247	341	282	401	376	PT_G_yTIL_P1_BV510CD4-A-AlexaFluor700CD8-Asubset	10	PT_G	Non_melanoma	yTIL	C ovarii CDK12 mut	68	10	5.15893209291546	-3.46856131607335	CD4+ EM PD-1+
229	282	359	265	374	511	194	311	260	471	330	PT_G_yTIL_P1_BV510CD4-A-AlexaFluor700CD8-Asubset	10	PT_G	Non_melanoma	yTIL	C ovarii CDK12 mut	67	10	5.57816350771038	-3.63924040848057	CD4+ EM PD-1+
288	296	338	269	398	528	197	268	273	371	362	PT_G_yTIL_P1_BV510CD4-A-AlexaFluor700CD8-Asubset	10	PT_G	Non_melanoma	yTIL	C ovarii CDK12 mut	82	10	5.49388206316082	-2.65041055733006	CD4+ EM PD-1+
272	312	319	269	409	523	218	292	272	466	370	PT_G_yTIL_P1_BV510CD4-A-AlexaFluor700CD8-Asubset	10	PT_G	Non_melanoma	yTIL	C ovarii CDK12 mut	68	10	5.18161428285687	-3.95590629631321	CD4+ EM PD-1+
257	401	371	238	443	561	176	285	277	404	360	PT_G_yTIL_P1_BV510CD4-A-AlexaFluor700CD8-Asubset	10	PT_G	Non_melanoma	yTIL	C ovarii CDK12 mut	70	13	4.31014287782757	-3.96226921135228	CD4+ EM HLA-DR+
245	467	309	201	423	499	213	283	263	556	372	PT_G_yTIL_P1_BV510CD4-A-AlexaFluor700CD8-Asubset	10	PT_G	Non_melanoma	yTIL	C ovarii CDK12 mut	54	7	2.37050187898724	-5.12833395057957	CD4+ EM PD-1+
249	361	425	266	364	530	238	302	279	458	392	PT_G_yTIL_P1_BV510CD4-A-AlexaFluor700CD8-Asubset	10	PT_G	Non_melanoma	yTIL	C ovarii CDK12 mut	81	10	4.8977912695512	-3.92301216179173	CD4+ EM PD-1+
265	461	335	279	390	515	181	285	281	340	355	PT_G_yTIL_P1_BV510CD4-A-AlexaFluor700CD8-Asubset	10	PT_G	Non_melanoma	yTIL	C ovarii CDK12 mut	84	13	4.39780795885174	-2.31117978149693	CD4+ EM HLA-DR+
581	301	400	256	394	511	211	287	285	462	463	PT_G_yTIL_P1_BV510CD4-A-AlexaFluor700CD8-Asubset	10	PT_G	Non_melanoma	yTIL	C ovarii CDK12 mut	5	3	-1.75915908502491	-0.808967495501446	CD4+ EM senescent
251	324	393	238	406	498	216	290	256	392	391	PT_G_yTIL_P1_BV510CD4-A-AlexaFluor700CD8-Asubset	10	PT_G	Non_melanoma	yTIL	C ovarii CDK12 mut	82	10	5.29675567461102	-2.85317268425267	CD4+ EM PD-1+
272	303	344	251	360	512	181	267	273	422	374	PT_G_yTIL_P1_BV510CD4-A-AlexaFluor700CD8-Asubset	10	PT_G	Non_melanoma	yTIL	C ovarii CDK12 mut	67	10	5.69850862337201	-3.09884014183323	CD4+ EM PD-1+
275	466	389	301	445	578	221	322	295	430	446	PT_G_yTIL_P1_BV510CD4-A-AlexaFluor700CD8-Asubset	10	PT_G	Non_melanoma	yTIL	C ovarii CDK12 mut	70	13	3.69258725954144	-4.51283922249119	CD4+ EM HLA-DR+
240	322	362	256	357	533	225	272	261	342	445	PT_G_yTIL_P1_BV510CD4-A-AlexaFluor700CD8-Asubset	10	PT_G	Non_melanoma	yTIL	C ovarii CDK12 mut	96	13	5.07591569734661	-2.05488314682286	CD4+ EM HLA-DR+
314	479	389	250	373	570	207	320	306	420	421	PT_G_yTIL_P1_BV510CD4-A-AlexaFluor700CD8-Asubset	10	PT_G	Non_melanoma	yTIL	C ovarii CDK12 mut	70	13	4.00091588808148	-4.17883386665623	CD4+ EM HLA-DR+
231	385	354	269	367	558	210	309	283	455	376	PT_G_yTIL_P1_BV510CD4-A-AlexaFluor700CD8-Asubset	10	PT_G	Non_melanoma	yTIL	C ovarii CDK12 mut	68	10	5.00714099718182	-4.20580520683567	CD4+ EM PD-1+
224	349	338	280	369	546	196	286	237	427	396	PT_G_yTIL_P1_BV510CD4-A-AlexaFluor700CD8-Asubset	10	PT_G	Non_melanoma	yTIL	C ovarii CDK12 mut	68	10	5.12341201616375	-3.7809511666898	CD4+ EM PD-1+
274	300	335	254	348	538	236	299	270	387	350	PT_G_yTIL_P1_BV510CD4-A-AlexaFluor700CD8-Asubset	10	PT_G	Non_melanoma	yTIL	C ovarii CDK12 mut	67	10	5.60330808473675	-2.96084466034214	CD4+ EM PD-1+
252	206	240	651	246	257	404	282	261	317	321	PT_G_yTIL_P1_BV510CD4-A-AlexaFluor700CD8-Asubset	10	PT_G	Non_melanoma	yTIL	C ovarii CDK12 mut	170	19	-4.9522458283797	5.21274814552028	CD8+ EMRA HLA-DR+
248	409	330	279	413	558	227	361	299	427	373	PT_G_yTIL_P1_BV510CD4-A-AlexaFluor700CD8-Asubset	10	PT_G	Non_melanoma	yTIL	C ovarii CDK12 mut	69	7	4.55594957185833	-4.22634306007664	CD4+ EM PD-1+
267	450	389	269	466	573	219	204	283	513	390	PT_G_yTIL_P1_BV510CD4-A-AlexaFluor700CD8-Asubset	10	PT_G	Non_melanoma	yTIL	C ovarii CDK12 mut	56	7	3.24504649950116	-5.08063783699315	CD4+ EM PD-1+
231	239	314	290	383	505	211	356	252	378	355	PT_G_yTIL_P1_BV510CD4-A-AlexaFluor700CD8-Asubset	10	PT_G	Non_melanoma	yTIL	C ovarii CDK12 mut	67	10	5.74590194536297	-2.72034468704503	CD4+ EM PD-1+
293	455	434	267	452	561	251	284	290	504	441	PT_G_yTIL_P1_BV510CD4-A-AlexaFluor700CD8-Asubset	10	PT_G	Non_melanoma	yTIL	C ovarii CDK12 mut	55	7	3.14222204996197	-5.18979730659764	CD4+ EM PD-1+
270	322	387	266	442	540	203	278	266	418	406	PT_G_yTIL_P1_BV510CD4-A-AlexaFluor700CD8-Asubset	10	PT_G	Non_melanoma	yTIL	C ovarii CDK12 mut	81	10	4.76783454729168	-3.23891987854283	CD4+ EM PD-1+
211	438	331	245	417	560	198	342	274	459	391	PT_G_yTIL_P1_BV510CD4-A-AlexaFluor700CD8-Asubset	10	PT_G	Non_melanoma	yTIL	C ovarii CDK12 mut	69	7	4.26213109804242	-4.73800649696629	CD4+ EM PD-1+
273	476	348	262	434	570	228	259	284	429	370	PT_G_yTIL_P1_BV510CD4-A-AlexaFluor700CD8-Asubset	10	PT_G	Non_melanoma	yTIL	C ovarii CDK12 mut	56	7	3.89658058000653	-4.48935546928685	CD4+ EM PD-1+
252	331	377	261	343	498	193	275	270	356	365	PT_G_yTIL_P1_BV510CD4-A-AlexaFluor700CD8-Asubset	10	PT_G	Non_melanoma	yTIL	C ovarii CDK12 mut	82	10	5.38231456590741	-2.50477876716893	CD4+ EM PD-1+
268	299	351	257	339	547	251	248	301	440	372	PT_G_yTIL_P1_BV510CD4-A-AlexaFluor700CD8-Asubset	10	PT_G	Non_melanoma	yTIL	C ovarii CDK12 mut	67	10	5.63796699358075	-3.25823607498448	CD4+ EM PD-1+
242	292	327	257	383	482	211	240	265	424	368	PT_G_yTIL_P1_BV510CD4-A-AlexaFluor700CD8-Asubset	10	PT_G	Non_melanoma	yTIL	C ovarii CDK12 mut	67	10	5.75608766389935	-3.02634301239293	CD4+ EM PD-1+
248	369	366	272	439	511	241	362	278	476	376	PT_G_yTIL_P1_BV510CD4-A-AlexaFluor700CD8-Asubset	10	PT_G	Non_melanoma	yTIL	C ovarii CDK12 mut	69	7	4.90444934679119	-4.32743635231297	CD4+ EM PD-1+
244	337	309	288	379	503	190	332	253	431	318	PT_G_yTIL_P1_BV510CD4-A-AlexaFluor700CD8-Asubset	10	PT_G	Non_melanoma	yTIL	C ovarii CDK12 mut	68	10	5.38595521761029	-3.83881940895359	CD4+ EM PD-1+
270	430	389	276	485	558	218	279	290	434	355	PT_G_yTIL_P1_BV510CD4-A-AlexaFluor700CD8-Asubset	10	PT_G	Non_melanoma	yTIL	C ovarii CDK12 mut	56	7	3.66767537904827	-4.5592817311887	CD4+ EM PD-1+
251	382	365	276	408	496	169	269	274	320	407	PT_G_yTIL_P1_BV510CD4-A-AlexaFluor700CD8-Asubset	10	PT_G	Non_melanoma	yTIL	C ovarii CDK12 mut	84	13	4.33889329744427	-1.58252253586094	CD4+ EM HLA-DR+
246	314	350	271	405	519	210	290	281	454	401	PT_G_yTIL_P1_BV510CD4-A-AlexaFluor700CD8-Asubset	10	PT_G	Non_melanoma	yTIL	C ovarii CDK12 mut	68	10	5.33079564882367	-3.68338289314549	CD4+ EM PD-1+
237	328	397	279	419	520	201	332	262	305	423	PT_G_yTIL_P1_BV510CD4-A-AlexaFluor700CD8-Asubset	10	PT_G	Non_melanoma	yTIL	C ovarii CDK12 mut	96	13	4.80634391618817	-1.89270749145787	CD4+ EM HLA-DR+
234	403	360	261	421	536	275	264	293	488	500	PT_G_yTIL_P1_BV510CD4-A-AlexaFluor700CD8-Asubset	10	PT_G	Non_melanoma	yTIL	C ovarii CDK12 mut	40	7	2.05904686761944	-4.31937685066502	CD4+ EM PD-1+
493	267	367	268	352	491	181	258	271	518	412	PT_G_yTIL_P1_BV510CD4-A-AlexaFluor700CD8-Asubset	10	PT_G	Non_melanoma	yTIL	C ovarii CDK12 mut	6	4	-1.51545935558231	-0.951132202685284	CD4+ EM senescent PD-1+
238	300	400	279	479	553	195	342	273	337	467	PT_G_yTIL_P1_BV510CD4-A-AlexaFluor700CD8-Asubset	10	PT_G	Non_melanoma	yTIL	C ovarii CDK12 mut	63	13	4.24197805238812	-0.459360623896527	CD4+ EM HLA-DR+
283	362	377	260	469	548	228	291	274	284	503	PT_G_yTIL_P1_BV510CD4-A-AlexaFluor700CD8-Asubset	10	PT_G	Non_melanoma	yTIL	C ovarii CDK12 mut	110	13	3.84951389146893	-1.22084274345677	CD4+ EM HLA-DR+
258	263	350	273	353	493	236	288	251	387	353	PT_G_yTIL_P1_BV510CD4-A-AlexaFluor700CD8-Asubset	10	PT_G	Non_melanoma	yTIL	C ovarii CDK12 mut	67	10	5.79724824739544	-2.61270394378941	CD4+ EM PD-1+
303	264	452	266	432	523	214	280	281	283	513	PT_G_yTIL_P1_BV510CD4-A-AlexaFluor700CD8-Asubset	10	PT_G	Non_melanoma	yTIL	C ovarii CDK12 mut	61	11	4.66004789186566	0.258274426519466	CD4+ EM
230	343	383	283	328	494	240	331	271	299	425	PT_G_yTIL_P1_BV510CD4-A-AlexaFluor700CD8-Asubset	10	PT_G	Non_melanoma	yTIL	C ovarii CDK12 mut	82	10	5.13952863527386	-2.19470849090855	CD4+ EM PD-1+
263	304	369	242	386	593	202	294	271	531	381	PT_G_yTIL_P1_BV510CD4-A-AlexaFluor700CD8-Asubset	10	PT_G	Non_melanoma	yTIL	C ovarii CDK12 mut	54	7	4.66599977327435	-4.53599872642796	CD4+ EM PD-1+
409	234	359	271	352	515	240	269	264	428	469	PT_G_yTIL_P1_BV510CD4-A-AlexaFluor700CD8-Asubset	10	PT_G	Non_melanoma	yTIL	C ovarii CDK12 mut	18	3	-0.896820542086674	-0.645476544440198	CD4+ EM senescent
260	434	364	269	453	586	184	232	276	479	334	PT_G_yTIL_P1_BV510CD4-A-AlexaFluor700CD8-Asubset	10	PT_G	Non_melanoma	yTIL	C ovarii CDK12 mut	56	7	4.01869857622235	-4.75518598610203	CD4+ EM PD-1+
256	255	347	262	359	438	184	250	262	368	371	PT_G_yTIL_P1_BV510CD4-A-AlexaFluor700CD8-Asubset	10	PT_G	Non_melanoma	yTIL	C ovarii CDK12 mut	86	14	2.01737630678265	3.19049415534694	CD4+ EM
253	256	378	262	347	466	217	276	278	374	353	PT_G_yTIL_P1_BV510CD4-A-AlexaFluor700CD8-Asubset	10	PT_G	Non_melanoma	yTIL	C ovarii CDK12 mut	67	10	5.82419288469403	-2.47150268608372	CD4+ EM PD-1+
255	204	380	261	375	483	197	273	265	347	375	PT_G_yTIL_P1_BV510CD4-A-AlexaFluor700CD8-Asubset	10	PT_G	Non_melanoma	yTIL	C ovarii CDK12 mut	73	11	3.46191251588909	3.23428687995632	CD4+ EM
262	303	376	262	376	544	231	275	280	451	415	PT_G_yTIL_P1_BV510CD4-A-AlexaFluor700CD8-Asubset	10	PT_G	Non_melanoma	yTIL	C ovarii CDK12 mut	81	10	5.26677358461468	-3.37268080765049	CD4+ EM PD-1+
249	354	367	283	414	469	226	279	278	320	394	PT_G_yTIL_P1_BV510CD4-A-AlexaFluor700CD8-Asubset	10	PT_G	Non_melanoma	yTIL	C ovarii CDK12 mut	82	10	4.69070947481243	-1.72187008911412	CD4+ EM PD-1+
239	308	369	272	412	527	234	301	288	565	371	PT_G_yTIL_P1_BV510CD4-A-AlexaFluor700CD8-Asubset	10	PT_G	Non_melanoma	yTIL	C ovarii CDK12 mut	54	7	4.93654287172406	-4.31200923973362	CD4+ EM PD-1+
280	353	347	276	343	489	201	296	280	362	352	PT_G_yTIL_P1_BV510CD4-A-AlexaFluor700CD8-Asubset	10	PT_G	Non_melanoma	yTIL	C ovarii CDK12 mut	82	10	5.41805827928631	-2.81124248558323	CD4+ EM PD-1+
295	340	396	275	382	556	241	264	293	476	446	PT_G_yTIL_P1_BV510CD4-A-AlexaFluor700CD8-Asubset	10	PT_G	Non_melanoma	yTIL	C ovarii CDK12 mut	81	10	4.48277986360638	-3.8410429006223	CD4+ EM PD-1+
301	277	384	268	363	555	206	309	291	406	425	PT_G_yTIL_P1_BV510CD4-A-AlexaFluor700CD8-Asubset	10	PT_G	Non_melanoma	yTIL	C ovarii CDK12 mut	81	10	5.2479494841203	-3.06636610084813	CD4+ EM PD-1+
271	393	356	258	417	508	223	258	277	491	331	PT_G_yTIL_P1_BV510CD4-A-AlexaFluor700CD8-Asubset	10	PT_G	Non_melanoma	yTIL	C ovarii CDK12 mut	54	7	4.61118495775311	-4.47016754204075	CD4+ EM PD-1+
297	413	379	263	399	566	193	274	278	537	363	PT_G_yTIL_P1_BV510CD4-A-AlexaFluor700CD8-Asubset	10	PT_G	Non_melanoma	yTIL	C ovarii CDK12 mut	54	7	3.95737016512005	-5.04348506981175	CD4+ EM PD-1+
269	400	344	287	353	532	182	299	264	430	308	PT_G_yTIL_P1_BV510CD4-A-AlexaFluor700CD8-Asubset	10	PT_G	Non_melanoma	yTIL	C ovarii CDK12 mut	83	10	5.01470887971966	-4.13276329094212	CD4+ EM PD-1+
224	437	332	337	511	569	210	408	275	485	445	PT_G_yTIL_P1_BV510CD4-A-AlexaFluor700CD8-Asubset	10	PT_G	Non_melanoma	yTIL	C ovarii CDK12 mut	69	7	3.77202976060955	-4.93187322670262	CD4+ EM PD-1+
268	436	424	249	430	607	246	305	276	552	404	PT_G_yTIL_P1_BV510CD4-A-AlexaFluor700CD8-Asubset	10	PT_G	Non_melanoma	yTIL	C ovarii CDK12 mut	42	7	3.48698747469036	-5.25699224525731	CD4+ EM PD-1+
262	365	372	248	409	545	249	270	283	282	517	PT_G_yTIL_P1_BV510CD4-A-AlexaFluor700CD8-Asubset	10	PT_G	Non_melanoma	yTIL	C ovarii CDK12 mut	110	13	4.03076780153363	-0.952706480563092	CD4+ EM HLA-DR+
240	385	393	271	393	494	229	259	285	431	387	PT_G_yTIL_P1_BV510CD4-A-AlexaFluor700CD8-Asubset	10	PT_G	Non_melanoma	yTIL	C ovarii CDK12 mut	83	10	4.87317550493328	-3.81558647209446	CD4+ EM PD-1+
271	357	402	301	402	565	229	387	293	388	383	PT_G_yTIL_P1_BV510CD4-A-AlexaFluor700CD8-Asubset	10	PT_G	Non_melanoma	yTIL	C ovarii CDK12 mut	81	10	4.98777187181561	-3.42019429260533	CD4+ EM PD-1+
261	349	328	273	444	555	221	269	294	417	418	PT_G_yTIL_P1_BV510CD4-A-AlexaFluor700CD8-Asubset	10	PT_G	Non_melanoma	yTIL	C ovarii CDK12 mut	70	13	4.66568219972699	-3.70182957702916	CD4+ EM HLA-DR+
285	314	396	270	395	557	226	299	289	413	432	PT_G_yTIL_P1_BV510CD4-A-AlexaFluor700CD8-Asubset	10	PT_G	Non_melanoma	yTIL	C ovarii CDK12 mut	81	10	4.98368108583538	-3.20065989548008	CD4+ EM PD-1+
253	290	369	261	332	494	231	293	274	474	393	PT_G_yTIL_P1_BV510CD4-A-AlexaFluor700CD8-Asubset	10	PT_G	Non_melanoma	yTIL	C ovarii CDK12 mut	67	10	5.61738717866986	-3.49107160621922	CD4+ EM PD-1+
265	319	354	296	351	520	191	317	278	378	360	PT_G_yTIL_P1_BV510CD4-A-AlexaFluor700CD8-Asubset	10	PT_G	Non_melanoma	yTIL	C ovarii CDK12 mut	82	10	5.44580114198773	-2.95535531097691	CD4+ EM PD-1+
271	493	370	227	464	608	237	325	278	438	365	PT_G_yTIL_P1_BV510CD4-A-AlexaFluor700CD8-Asubset	10	PT_G	Non_melanoma	yTIL	C ovarii CDK12 mut	56	7	3.88447940660565	-4.61412754112523	CD4+ EM PD-1+
291	410	317	249	371	527	180	211	277	596	401	PT_G_yTIL_P1_BV510CD4-A-AlexaFluor700CD8-Asubset	10	PT_G	Non_melanoma	yTIL	C ovarii CDK12 mut	39	7	2.13497746301739	-4.99293079429905	CD4+ EM PD-1+
254	397	351	222	351	462	214	276	278	296	552	PT_G_yTIL_P1_BV510CD4-A-AlexaFluor700CD8-Asubset	10	PT_G	Non_melanoma	yTIL	C ovarii CDK12 mut	110	13	3.79058301759808	-0.566120589316296	CD4+ EM HLA-DR+
300	208	389	260	363	501	231	267	263	404	381	PT_G_yTIL_P1_BV510CD4-A-AlexaFluor700CD8-Asubset	10	PT_G	Non_melanoma	yTIL	C ovarii CDK12 mut	45	11	4.37246740175335	3.39269647544582	CD4+ EM
279	198	318	270	365	397	250	264	256	321	404	PT_G_yTIL_P1_BV510CD4-A-AlexaFluor700CD8-Asubset	10	PT_G	Non_melanoma	yTIL	C ovarii CDK12 mut	72	11	2.33514321161358	3.62420973724086	CD4+ EM
300	339	413	267	424	524	227	289	279	403	403	PT_G_yTIL_P1_BV510CD4-A-AlexaFluor700CD8-Asubset	10	PT_G	Non_melanoma	yTIL	C ovarii CDK12 mut	81	10	4.77363193346112	-3.2701815610532	CD4+ EM PD-1+
266	257	352	271	370	526	232	252	274	310	454	PT_G_yTIL_P1_BV510CD4-A-AlexaFluor700CD8-Asubset	10	PT_G	Non_melanoma	yTIL	C ovarii CDK12 mut	74	11	3.81610095811932	1.2235779518481	CD4+ EM
272	412	383	253	446	539	209	282	276	564	446	PT_G_yTIL_P1_BV510CD4-A-AlexaFluor700CD8-Asubset	10	PT_G	Non_melanoma	yTIL	C ovarii CDK12 mut	26	7	2.36438453508465	-5.24662675911229	CD4+ EM PD-1+
241	356	399	278	399	496	208	259	286	319	401	PT_G_yTIL_P1_BV510CD4-A-AlexaFluor700CD8-Asubset	10	PT_G	Non_melanoma	yTIL	C ovarii CDK12 mut	82	10	4.76701200319378	-1.82266559654515	CD4+ EM PD-1+
249	297	348	258	422	504	240	262	270	389	383	PT_G_yTIL_P1_BV510CD4-A-AlexaFluor700CD8-Asubset	10	PT_G	Non_melanoma	yTIL	C ovarii CDK12 mut	82	10	5.4652551443681	-2.74052276665013	CD4+ EM PD-1+
216	375	363	279	383	511	215	272	279	488	443	PT_G_yTIL_P1_BV510CD4-A-AlexaFluor700CD8-Asubset	10	PT_G	Non_melanoma	yTIL	C ovarii CDK12 mut	54	7	4.64770019365399	-4.23375454002659	CD4+ EM PD-1+
330	381	355	280	459	585	232	268	284	292	538	PT_G_yTIL_P1_BV510CD4-A-AlexaFluor700CD8-Asubset	10	PT_G	Non_melanoma	yTIL	C ovarii CDK12 mut	108	13	3.44331252885907	-1.69997921043675	CD4+ EM HLA-DR+
236	238	346	272	384	486	240	253	276	424	358	PT_G_yTIL_P1_BV510CD4-A-AlexaFluor700CD8-Asubset	10	PT_G	Non_melanoma	yTIL	C ovarii CDK12 mut	67	10	5.7638858587846	-2.59353413635533	CD4+ EM PD-1+
250	274	379	267	383	486	180	270	272	288	435	PT_G_yTIL_P1_BV510CD4-A-AlexaFluor700CD8-Asubset	10	PT_G	Non_melanoma	yTIL	C ovarii CDK12 mut	96	13	3.9096115858659	2.35109338706691	CD4+ EM HLA-DR+
278	446	364	285	476	579	223	298	278	337	376	PT_G_yTIL_P1_BV510CD4-A-AlexaFluor700CD8-Asubset	10	PT_G	Non_melanoma	yTIL	C ovarii CDK12 mut	154	13	4.03667867494671	-3.54020490700047	CD4+ EM HLA-DR+
249	275	362	263	324	459	217	267	279	410	421	PT_G_yTIL_P1_BV510CD4-A-AlexaFluor700CD8-Asubset	10	PT_G	Non_melanoma	yTIL	C ovarii CDK12 mut	67	10	5.7324146063432	-2.6235329156522	CD4+ EM PD-1+
460	232	365	259	308	493	211	279	257	418	454	PT_G_yTIL_P1_BV510CD4-A-AlexaFluor700CD8-Asubset	10	PT_G	Non_melanoma	yTIL	C ovarii CDK12 mut	18	3	-1.20012491630466	-0.567471111357617	CD4+ EM senescent
245	378	359	262	424	526	231	249	276	435	359	PT_G_yTIL_P1_BV510CD4-A-AlexaFluor700CD8-Asubset	10	PT_G	Non_melanoma	yTIL	C ovarii CDK12 mut	83	10	4.73500716997235	-4.04870595985691	CD4+ EM PD-1+
245	211	399	260	346	487	214	265	271	429	367	PT_G_yTIL_P1_BV510CD4-A-AlexaFluor700CD8-Asubset	10	PT_G	Non_melanoma	yTIL	C ovarii CDK12 mut	67	10	5.76571071458905	-2.49752297455113	CD4+ EM PD-1+
229	321	355	236	321	420	202	283	257	405	386	PT_G_yTIL_P1_BV510CD4-A-AlexaFluor700CD8-Asubset	10	PT_G	Non_melanoma	yTIL	C ovarii CDK12 mut	67	10	5.82178151918499	-2.87335338646214	CD4+ EM PD-1+
252	324	373	263	352	499	191	269	253	395	331	PT_G_yTIL_P1_BV510CD4-A-AlexaFluor700CD8-Asubset	10	PT_G	Non_melanoma	yTIL	C ovarii CDK12 mut	82	10	5.64777124239056	-3.04830875450413	CD4+ EM PD-1+
275	447	377	254	426	578	170	264	268	460	423	PT_G_yTIL_P1_BV510CD4-A-AlexaFluor700CD8-Asubset	10	PT_G	Non_melanoma	yTIL	C ovarii CDK12 mut	56	7	3.54781663728802	-4.73056736046116	CD4+ EM PD-1+
261	271	336	280	366	507	193	303	258	430	341	PT_G_yTIL_P1_BV510CD4-A-AlexaFluor700CD8-Asubset	10	PT_G	Non_melanoma	yTIL	C ovarii CDK12 mut	67	10	5.75730884386151	-3.15550437027256	CD4+ EM PD-1+
268	355	374	253	424	573	266	270	276	328	546	PT_G_yTIL_P1_BV510CD4-A-AlexaFluor700CD8-Asubset	10	PT_G	Non_melanoma	yTIL	C ovarii CDK12 mut	109	13	3.87676370454876	-1.19285883957188	CD4+ EM HLA-DR+
267	392	388	264	330	507	195	289	260	442	375	PT_G_yTIL_P1_BV510CD4-A-AlexaFluor700CD8-Asubset	10	PT_G	Non_melanoma	yTIL	C ovarii CDK12 mut	83	10	5.12468707872479	-3.92660179191868	CD4+ EM PD-1+
255	290	375	268	338	511	189	290	263	447	390	PT_G_yTIL_P1_BV510CD4-A-AlexaFluor700CD8-Asubset	10	PT_G	Non_melanoma	yTIL	C ovarii CDK12 mut	67	10	5.64370096040814	-3.31051816993992	CD4+ EM PD-1+
297	220	401	263	450	564	225	284	307	555	414	PT_G_yTIL_P1_BV510CD4-A-AlexaFluor700CD8-Asubset	10	PT_G	Non_melanoma	yTIL	C ovarii CDK12 mut	24	10	-0.465573963393284	-3.38958873802464	CD4+ EM PD-1+
277	384	390	267	431	579	230	306	278	528	359	PT_G_yTIL_P1_BV510CD4-A-AlexaFluor700CD8-Asubset	10	PT_G	Non_melanoma	yTIL	C ovarii CDK12 mut	54	7	4.19626128984539	-4.94601049476902	CD4+ EM PD-1+
242	450	319	263	446	595	210	384	271	399	349	PT_G_yTIL_P1_BV510CD4-A-AlexaFluor700CD8-Asubset	10	PT_G	Non_melanoma	yTIL	C ovarii CDK12 mut	69	7	4.25052345110028	-4.15213766151707	CD4+ EM PD-1+
252	202	236	259	297	469	231	249	248	313	363	PT_G_yTIL_P1_BV510CD4-A-AlexaFluor700CD8-Asubset	10	PT_G	Non_melanoma	yTIL	C ovarii CDK12 mut	86	14	1.76044261766522	3.63121590560634	CD4+ EM
219	247	326	271	389	491	200	323	278	380	392	PT_G_yTIL_P1_BV510CD4-A-AlexaFluor700CD8-Asubset	10	PT_G	Non_melanoma	yTIL	C ovarii CDK12 mut	67	10	5.81228483034222	-2.55847587639134	CD4+ EM PD-1+
259	334	342	267	362	500	224	242	271	569	348	PT_G_yTIL_P1_BV510CD4-A-AlexaFluor700CD8-Asubset	10	PT_G	Non_melanoma	yTIL	C ovarii CDK12 mut	54	7	4.4104512961015	-4.58868494087498	CD4+ EM PD-1+
266	391	471	276	453	556	223	231	281	494	453	PT_G_yTIL_P1_BV510CD4-A-AlexaFluor700CD8-Asubset	10	PT_G	Non_melanoma	yTIL	C ovarii CDK12 mut	55	7	2.97992956949322	-4.77004327827732	CD4+ EM PD-1+
270	226	381	272	383	494	203	285	279	361	364	PT_G_yTIL_P1_BV510CD4-A-AlexaFluor700CD8-Asubset	10	PT_G	Non_melanoma	yTIL	C ovarii CDK12 mut	73	11	5.71314370943158	-2.25091519409459	CD4+ EM
295	336	396	260	458	538	216	275	284	298	536	PT_G_yTIL_P1_BV510CD4-A-AlexaFluor700CD8-Asubset	10	PT_G	Non_melanoma	yTIL	C ovarii CDK12 mut	109	13	4.15290630174725	-0.821425939143109	CD4+ EM HLA-DR+
247	318	376	261	428	510	189	267	279	587	423	PT_G_yTIL_P1_BV510CD4-A-AlexaFluor700CD8-Asubset	10	PT_G	Non_melanoma	yTIL	C ovarii CDK12 mut	37	10	0.580885413418697	-4.46912231498997	CD4+ EM PD-1+
275	196	499	284	486	538	217	287	259	635	453	PT_G_yTIL_P1_BV510CD4-A-AlexaFluor700CD8-Asubset	10	PT_G	Non_melanoma	yTIL	C ovarii CDK12 mut	9	6	-0.861828517784191	-4.15725221687596	CD4+ EM PD-1+
251	373	466	271	418	572	179	298	267	569	393	PT_G_yTIL_P1_BV510CD4-A-AlexaFluor700CD8-Asubset	10	PT_G	Non_melanoma	yTIL	C ovarii CDK12 mut	54	7	3.8973087103471	-5.01875534111302	CD4+ EM PD-1+
257	367	342	251	337	498	236	259	251	414	433	PT_G_yTIL_P1_BV510CD4-A-AlexaFluor700CD8-Asubset	10	PT_G	Non_melanoma	yTIL	C ovarii CDK12 mut	83	10	5.0599325926408	-3.45722379738133	CD4+ EM PD-1+
296	390	363	328	414	539	216	366	302	437	366	PT_G_yTIL_P1_BV510CD4-A-AlexaFluor700CD8-Asubset	10	PT_G	Non_melanoma	yTIL	C ovarii CDK12 mut	69	7	4.65504539323895	-4.37575998359959	CD4+ EM PD-1+
280	438	339	281	417	549	213	319	264	498	356	PT_G_yTIL_P1_BV510CD4-A-AlexaFluor700CD8-Asubset	10	PT_G	Non_melanoma	yTIL	C ovarii CDK12 mut	69	7	4.1998218329057	-4.89668216759007	CD4+ EM PD-1+
259	340	352	276	359	518	238	314	273	359	399	PT_G_yTIL_P1_BV510CD4-A-AlexaFluor700CD8-Asubset	10	PT_G	Non_melanoma	yTIL	C ovarii CDK12 mut	82	10	5.13611734224408	-2.62479748779576	CD4+ EM PD-1+
256	337	315	241	313	462	243	278	271	370	347	PT_G_yTIL_P1_BV510CD4-A-AlexaFluor700CD8-Asubset	10	PT_G	Non_melanoma	yTIL	C ovarii CDK12 mut	85	14	5.72423541856854	-2.94073166900914	CD4+ EM
277	437	374	265	380	575	237	264	287	531	373	PT_G_yTIL_P1_BV510CD4-A-AlexaFluor700CD8-Asubset	10	PT_G	Non_melanoma	yTIL	C ovarii CDK12 mut	54	7	4.03958738161175	-5.01054182106297	CD4+ EM PD-1+
210	447	376	256	379	532	233	281	275	374	369	PT_G_yTIL_P1_BV510CD4-A-AlexaFluor700CD8-Asubset	10	PT_G	Non_melanoma	yTIL	C ovarii CDK12 mut	70	13	4.4939621718034	-3.70169487053196	CD4+ EM HLA-DR+
253	334	371	272	393	484	193	239	265	429	358	PT_G_yTIL_P1_BV510CD4-A-AlexaFluor700CD8-Asubset	10	PT_G	Non_melanoma	yTIL	C ovarii CDK12 mut	68	10	5.41029393983929	-3.4902321344022	CD4+ EM PD-1+
443	276	363	249	363	509	209	274	263	416	422	PT_G_yTIL_P1_BV510CD4-A-AlexaFluor700CD8-Asubset	10	PT_G	Non_melanoma	yTIL	C ovarii CDK12 mut	18	3	-0.933769222964359	-0.600140119135785	CD4+ EM senescent
292	341	402	285	417	551	212	310	294	397	387	PT_G_yTIL_P1_BV510CD4-A-AlexaFluor700CD8-Asubset	10	PT_G	Non_melanoma	yTIL	C ovarii CDK12 mut	81	10	4.88922822786419	-3.38935151153843	CD4+ EM PD-1+
261	321	381	253	395	530	217	270	277	486	378	PT_G_yTIL_P1_BV510CD4-A-AlexaFluor700CD8-Asubset	10	PT_G	Non_melanoma	yTIL	C ovarii CDK12 mut	68	10	5.07585227800457	-3.9862779622678	CD4+ EM PD-1+
323	394	411	268	449	556	195	275	295	271	512	PT_G_yTIL_P1_BV510CD4-A-AlexaFluor700CD8-Asubset	10	PT_G	Non_melanoma	yTIL	C ovarii CDK12 mut	109	13	3.78368461443035	-1.82604255729954	CD4+ EM HLA-DR+
252	498	448	280	485	623	210	293	294	518	447	PT_G_yTIL_P1_BV510CD4-A-AlexaFluor700CD8-Asubset	10	PT_G	Non_melanoma	yTIL	C ovarii CDK12 mut	42	7	2.85788095308392	-5.32234945350926	CD4+ EM PD-1+
349	345	349	250	416	558	189	261	275	488	526	PT_G_yTIL_P1_BV510CD4-A-AlexaFluor700CD8-Asubset	10	PT_G	Non_melanoma	yTIL	C ovarii CDK12 mut	40	7	1.17519474340527	-4.05747070366185	CD4+ EM PD-1+
232	346	338	271	405	504	219	332	273	400	361	PT_G_yTIL_P1_BV510CD4-A-AlexaFluor700CD8-Asubset	10	PT_G	Non_melanoma	yTIL	C ovarii CDK12 mut	68	10	5.14315164400189	-3.48150005394261	CD4+ EM PD-1+
285	219	385	282	355	523	259	338	263	448	388	PT_G_yTIL_P1_BV510CD4-A-AlexaFluor700CD8-Asubset	10	PT_G	Non_melanoma	yTIL	C ovarii CDK12 mut	31	1	5.53858650041668	-3.0158452039365	CD4+ EM
248	389	333	262	394	522	257	271	279	363	396	PT_G_yTIL_P1_BV510CD4-A-AlexaFluor700CD8-Asubset	10	PT_G	Non_melanoma	yTIL	C ovarii CDK12 mut	84	13	4.82750308824627	-2.89313712173741	CD4+ EM HLA-DR+
247	442	381	253	346	552	216	269	281	478	341	PT_G_yTIL_P1_BV510CD4-A-AlexaFluor700CD8-Asubset	10	PT_G	Non_melanoma	yTIL	C ovarii CDK12 mut	83	10	4.53278673006146	-4.66274395042698	CD4+ EM PD-1+
516	229	390	260	358	513	219	253	272	497	429	PT_G_yTIL_P1_BV510CD4-A-AlexaFluor700CD8-Asubset	10	PT_G	Non_melanoma	yTIL	C ovarii CDK12 mut	5	3	-1.53580820249469	-0.890271091998028	CD4+ EM senescent
243	401	332	286	355	501	239	295	280	361	395	PT_G_yTIL_P1_BV510CD4-A-AlexaFluor700CD8-Asubset	10	PT_G	Non_melanoma	yTIL	C ovarii CDK12 mut	83	10	4.90834081483929	-2.83630170875828	CD4+ EM PD-1+
265	347	353	248	477	563	247	301	274	307	500	PT_G_yTIL_P1_BV510CD4-A-AlexaFluor700CD8-Asubset	10	PT_G	Non_melanoma	yTIL	C ovarii CDK12 mut	110	13	3.75750959230511	-1.09099557453434	CD4+ EM HLA-DR+
646	235	258	266	369	536	242	263	270	540	466	PT_G_yTIL_P1_BV510CD4-A-AlexaFluor700CD8-Asubset	10	PT_G	Non_melanoma	yTIL	C ovarii CDK12 mut	5	3	-1.85161292241962	-0.817894483149457	CD4+ EM senescent
265	360	413	267	438	543	251	358	278	389	384	PT_G_yTIL_P1_BV510CD4-A-AlexaFluor700CD8-Asubset	10	PT_G	Non_melanoma	yTIL	C ovarii CDK12 mut	81	10	4.79678333116619	-3.40740957313816	CD4+ EM PD-1+
253	331	334	256	429	581	223	306	272	511	319	PT_G_yTIL_P1_BV510CD4-A-AlexaFluor700CD8-Asubset	10	PT_G	Non_melanoma	yTIL	C ovarii CDK12 mut	68	10	4.89276111436932	-4.43892087990086	CD4+ EM PD-1+
314	364	440	260	400	562	204	282	272	373	420	PT_G_yTIL_P1_BV510CD4-A-AlexaFluor700CD8-Asubset	10	PT_G	Non_melanoma	yTIL	C ovarii CDK12 mut	81	10	4.68937433076947	-2.90031948143284	CD4+ EM PD-1+
267	423	349	290	464	570	163	311	272	379	389	PT_G_yTIL_P1_BV510CD4-A-AlexaFluor700CD8-Asubset	10	PT_G	Non_melanoma	yTIL	C ovarii CDK12 mut	70	13	4.17813051057904	-3.8961957936887	CD4+ EM HLA-DR+
220	345	420	277	406	532	252	292	255	453	367	PT_G_yTIL_P1_BV510CD4-A-AlexaFluor700CD8-Asubset	10	PT_G	Non_melanoma	yTIL	C ovarii CDK12 mut	68	10	4.9762791426286	-4.02024498039524	CD4+ EM PD-1+
675	212	420	263	348	474	233	277	306	534	517	PT_G_yTIL_P1_BV510CD4-A-AlexaFluor700CD8-Asubset	10	PT_G	Non_melanoma	yTIL	C ovarii CDK12 mut	5	3	-1.84691261934192	-0.80896642261784	CD4+ EM senescent
267	354	401	277	413	545	196	316	269	431	442	PT_G_yTIL_P1_BV510CD4-A-AlexaFluor700CD8-Asubset	10	PT_G	Non_melanoma	yTIL	C ovarii CDK12 mut	81	10	4.65387666536419	-3.71443619781773	CD4+ EM PD-1+
254	352	346	275	364	510	199	337	269	395	359	PT_G_yTIL_P1_BV510CD4-A-AlexaFluor700CD8-Asubset	10	PT_G	Non_melanoma	yTIL	C ovarii CDK12 mut	68	10	5.28236377550213	-3.38546218925755	CD4+ EM PD-1+
237	445	340	216	448	532	200	355	272	358	380	PT_G_yTIL_P1_BV510CD4-A-AlexaFluor700CD8-Asubset	10	PT_G	Non_melanoma	yTIL	C ovarii CDK12 mut	70	13	4.36778819871991	-3.40534510666172	CD4+ EM HLA-DR+
233	439	381	240	428	561	207	349	258	524	325	PT_G_yTIL_P1_BV510CD4-A-AlexaFluor700CD8-Asubset	10	PT_G	Non_melanoma	yTIL	C ovarii CDK12 mut	69	7	4.17680824113934	-4.975439930499	CD4+ EM PD-1+
261	365	392	260	437	516	240	255	260	497	363	PT_G_yTIL_P1_BV510CD4-A-AlexaFluor700CD8-Asubset	10	PT_G	Non_melanoma	yTIL	C ovarii CDK12 mut	54	7	4.64507806612103	-4.54150810295384	CD4+ EM PD-1+
269	344	335	258	338	466	186	297	259	364	352	PT_G_yTIL_P1_BV510CD4-A-AlexaFluor700CD8-Asubset	10	PT_G	Non_melanoma	yTIL	C ovarii CDK12 mut	82	10	5.52677524400799	-2.88698282295506	CD4+ EM PD-1+
347	435	420	269	401	536	172	279	269	609	467	PT_G_yTIL_P1_BV510CD4-A-AlexaFluor700CD8-Asubset	10	PT_G	Non_melanoma	yTIL	C ovarii CDK12 mut	41	7	1.74688518358319	-5.45513572746556	CD4+ EM PD-1+
276	354	333	241	361	529	201	326	275	388	361	PT_G_yTIL_P1_BV510CD4-A-AlexaFluor700CD8-Asubset	10	PT_G	Non_melanoma	yTIL	C ovarii CDK12 mut	83	10	5.28300464464276	-3.36121025139134	CD4+ EM PD-1+
410	394	359	309	420	578	211	325	269	498	365	PT_G_yTIL_P1_BV510CD4-A-AlexaFluor700CD8-Asubset	10	PT_G	Non_melanoma	yTIL	C ovarii CDK12 mut	69	7	2.55317819429486	-4.91865482384007	CD4+ EM PD-1+
256	228	398	265	400	506	286	272	289	344	405	PT_G_yTIL_P1_BV510CD4-A-AlexaFluor700CD8-Asubset	10	PT_G	Non_melanoma	yTIL	C ovarii CDK12 mut	59	11	4.26341426683514	2.97245273536403	CD4+ EM
249	414	390	267	441	535	216	263	293	580	459	PT_G_yTIL_P1_BV510CD4-A-AlexaFluor700CD8-Asubset	10	PT_G	Non_melanoma	yTIL	C ovarii CDK12 mut	26	7	2.07551157785504	-5.41431512886326	CD4+ EM PD-1+
277	294	383	265	450	525	214	258	264	355	414	PT_G_yTIL_P1_BV510CD4-A-AlexaFluor700CD8-Asubset	10	PT_G	Non_melanoma	yTIL	C ovarii CDK12 mut	80	11	1.82055819345562	-0.564491713583874	CD4+ EM
256	360	333	247	447	529	225	255	265	531	351	PT_G_yTIL_P1_BV510CD4-A-AlexaFluor700CD8-Asubset	10	PT_G	Non_melanoma	yTIL	C ovarii CDK12 mut	54	7	4.38743007494061	-4.59095754677098	CD4+ EM PD-1+
224	438	403	300	450	503	213	281	274	412	421	PT_G_yTIL_P1_BV510CD4-A-AlexaFluor700CD8-Asubset	10	PT_G	Non_melanoma	yTIL	C ovarii CDK12 mut	70	13	4.19358623338787	-3.63867607170384	CD4+ EM HLA-DR+
238	241	352	268	339	485	181	290	261	459	370	PT_G_yTIL_P1_BV510CD4-A-AlexaFluor700CD8-Asubset	10	PT_G	Non_melanoma	yTIL	C ovarii CDK12 mut	67	10	5.79723823381512	-3.00822773033421	CD4+ EM PD-1+
240	294	369	248	371	511	188	276	262	467	397	PT_G_yTIL_P1_BV510CD4-A-AlexaFluor700CD8-Asubset	10	PT_G	Non_melanoma	yTIL	C ovarii CDK12 mut	67	10	5.50407684160321	-3.44700756126683	CD4+ EM PD-1+
261	256	321	263	340	505	203	267	267	351	384	PT_G_yTIL_P1_BV510CD4-A-AlexaFluor700CD8-Asubset	10	PT_G	Non_melanoma	yTIL	C ovarii CDK12 mut	86	14	2.13873517824261	3.13963565772731	CD4+ EM
274	422	376	306	467	582	204	330	269	313	370	PT_G_yTIL_P1_BV510CD4-A-AlexaFluor700CD8-Asubset	10	PT_G	Non_melanoma	yTIL	C ovarii CDK12 mut	154	13	4.04866254640667	-3.50465121322911	CD4+ EM HLA-DR+
242	333	349	275	375	531	181	311	247	366	357	PT_G_yTIL_P1_BV510CD4-A-AlexaFluor700CD8-Asubset	10	PT_G	Non_melanoma	yTIL	C ovarii CDK12 mut	82	10	5.29135597063153	-2.93109788948338	CD4+ EM PD-1+
289	319	470	274	407	529	277	263	279	459	415	PT_G_yTIL_P1_BV510CD4-A-AlexaFluor700CD8-Asubset	10	PT_G	Non_melanoma	yTIL	C ovarii CDK12 mut	81	10	4.77588117433636	-3.54612889343541	CD4+ EM PD-1+
267	435	414	360	446	577	220	474	291	432	396	PT_G_yTIL_P1_BV510CD4-A-AlexaFluor700CD8-Asubset	10	PT_G	Non_melanoma	yTIL	C ovarii CDK12 mut	69	7	4.16886794878094	-4.74411573463719	CD4+ EM PD-1+
269	415	343	268	498	545	205	289	273	347	428	PT_G_yTIL_P1_BV510CD4-A-AlexaFluor700CD8-Asubset	10	PT_G	Non_melanoma	yTIL	C ovarii CDK12 mut	124	13	3.18900835825055	-1.57832434231083	CD4+ EM HLA-DR+
439	212	442	267	442	456	235	285	261	422	528	PT_G_yTIL_P1_BV510CD4-A-AlexaFluor700CD8-Asubset	10	PT_G	Non_melanoma	yTIL	C ovarii CDK12 mut	19	3	-1.19015222476871	-0.828684354365277	CD4+ EM senescent
246	379	371	281	423	504	192	285	255	409	380	PT_G_yTIL_P1_BV510CD4-A-AlexaFluor700CD8-Asubset	10	PT_G	Non_melanoma	yTIL	C ovarii CDK12 mut	70	13	4.79649818254559	-3.57455935531895	CD4+ EM HLA-DR+
280	357	374	259	406	541	244	242	273	386	384	PT_G_yTIL_P1_BV510CD4-A-AlexaFluor700CD8-Asubset	10	PT_G	Non_melanoma	yTIL	C ovarii CDK12 mut	83	10	4.84079826189129	-3.18363895469944	CD4+ EM PD-1+
226	457	338	272	378	574	207	358	265	419	372	PT_G_yTIL_P1_BV510CD4-A-AlexaFluor700CD8-Asubset	10	PT_G	Non_melanoma	yTIL	C ovarii CDK12 mut	69	7	4.45379817796795	-4.18199815803807	CD4+ EM PD-1+
252	303	373	258	309	456	226	269	273	323	392	PT_G_yTIL_P1_BV510CD4-A-AlexaFluor700CD8-Asubset	10	PT_G	Non_melanoma	yTIL	C ovarii CDK12 mut	82	10	1.9847978384599	3.26810107177455	CD4+ EM PD-1+
250	291	364	273	376	501	195	268	266	410	395	PT_G_yTIL_P1_BV510CD4-A-AlexaFluor700CD8-Asubset	10	PT_G	Non_melanoma	yTIL	C ovarii CDK12 mut	67	10	5.66508090807049	-2.86248030716221	CD4+ EM PD-1+
309	322	418	260	418	509	219	263	282	336	421	PT_G_yTIL_P1_BV510CD4-A-AlexaFluor700CD8-Asubset	10	PT_G	Non_melanoma	yTIL	C ovarii CDK12 mut	96	13	4.14964711977093	-0.614528799593854	CD4+ EM HLA-DR+
249	331	339	256	385	546	227	259	269	497	354	PT_G_yTIL_P1_BV510CD4-A-AlexaFluor700CD8-Asubset	10	PT_G	Non_melanoma	yTIL	C ovarii CDK12 mut	68	10	5.18818795991986	-4.1441730504636	CD4+ EM PD-1+
295	469	455	257	496	546	241	275	268	368	493	PT_G_yTIL_P1_BV510CD4-A-AlexaFluor700CD8-Asubset	10	PT_G	Non_melanoma	yTIL	C ovarii CDK12 mut	167	13	3.52660119844525	-3.33619036728184	CD4+ EM HLA-DR+
254	447	424	277	416	508	264	241	325	616	475	PT_G_yTIL_P1_BV510CD4-A-AlexaFluor700CD8-Asubset	10	PT_G	Non_melanoma	yTIL	C ovarii CDK12 mut	42	7	1.8681145937547	-5.68790092521946	CD4+ EM PD-1+
362	585	443	164	570	665	294	420	302	472	484	PT_G_yTIL_P1_BV510CD4-A-AlexaFluor700CD8-Asubset	10	PT_G	Non_melanoma	yTIL	C ovarii CDK12 mut	56	7	2.80626261545269	-5.1641720777158	CD4+ EM PD-1+
244	312	343	257	400	512	228	270	277	346	409	PT_G_yTIL_P1_BV510CD4-A-AlexaFluor700CD8-Asubset	10	PT_G	Non_melanoma	yTIL	C ovarii CDK12 mut	82	10	5.08147085023968	-2.11849870735447	CD4+ EM PD-1+
272	377	437	285	460	545	218	368	286	440	380	PT_G_yTIL_P1_BV510CD4-A-AlexaFluor700CD8-Asubset	10	PT_G	Non_melanoma	yTIL	C ovarii CDK12 mut	69	7	4.50592410875409	-4.28927745872776	CD4+ EM PD-1+
256	329	386	283	497	559	192	322	267	490	433	PT_G_yTIL_P1_BV510CD4-A-AlexaFluor700CD8-Asubset	10	PT_G	Non_melanoma	yTIL	C ovarii CDK12 mut	55	7	0.952290418873714	-3.03883948379795	CD4+ EM PD-1+
245	321	376	258	400	533	215	313	265	500	370	PT_G_yTIL_P1_BV510CD4-A-AlexaFluor700CD8-Asubset	10	PT_G	Non_melanoma	yTIL	C ovarii CDK12 mut	68	10	5.12426698518841	-4.14152994209568	CD4+ EM PD-1+
286	438	370	243	494	572	218	300	273	303	544	PT_G_yTIL_P1_BV510CD4-A-AlexaFluor700CD8-Asubset	10	PT_G	Non_melanoma	yTIL	C ovarii CDK12 mut	167	13	3.29386532617657	-2.33243789726536	CD4+ EM HLA-DR+
259	455	333	292	448	557	241	387	275	428	372	PT_G_yTIL_P1_BV510CD4-A-AlexaFluor700CD8-Asubset	10	PT_G	Non_melanoma	yTIL	C ovarii CDK12 mut	69	7	4.25640333009808	-4.36103477531712	CD4+ EM PD-1+
245	311	428	286	417	519	258	260	276	378	435	PT_G_yTIL_P1_BV510CD4-A-AlexaFluor700CD8-Asubset	10	PT_G	Non_melanoma	yTIL	C ovarii CDK12 mut	81	10	5.051451566945	-2.4153186326627	CD4+ EM PD-1+
244	306	442	281	386	527	252	335	284	413	470	PT_G_yTIL_P1_BV510CD4-A-AlexaFluor700CD8-Asubset	10	PT_G	Non_melanoma	yTIL	C ovarii CDK12 mut	81	10	4.96065080476849	-3.09363761001866	CD4+ EM PD-1+
277	314	356	266	404	532	230	277	273	527	442	PT_G_yTIL_P1_BV510CD4-A-AlexaFluor700CD8-Asubset	10	PT_G	Non_melanoma	yTIL	C ovarii CDK12 mut	54	7	0.991989258061336	-4.04105892235081	CD4+ EM PD-1+
256	386	327	252	335	505	234	287	278	436	354	PT_G_yTIL_P1_BV510CD4-A-AlexaFluor700CD8-Asubset	10	PT_G	Non_melanoma	yTIL	C ovarii CDK12 mut	83	10	5.23006952119915	-3.90454616600316	CD4+ EM PD-1+
245	239	376	278	392	537	216	271	273	451	433	PT_G_yTIL_P1_BV510CD4-A-AlexaFluor700CD8-Asubset	10	PT_G	Non_melanoma	yTIL	C ovarii CDK12 mut	52	10	5.26931274248211	-2.8760177140836	CD4+ EM PD-1+
266	318	393	275	415	558	225	293	283	524	459	PT_G_yTIL_P1_BV510CD4-A-AlexaFluor700CD8-Asubset	10	PT_G	Non_melanoma	yTIL	C ovarii CDK12 mut	81	10	4.04540479494183	-4.15385761314671	CD4+ EM PD-1+
286	290	392	264	383	517	246	267	288	434	407	PT_G_yTIL_P1_BV510CD4-A-AlexaFluor700CD8-Asubset	10	PT_G	Non_melanoma	yTIL	C ovarii CDK12 mut	81	10	5.30706012559979	-3.17769970947545	CD4+ EM PD-1+
269	338	392	263	399	543	246	322	269	398	366	PT_G_yTIL_P1_BV510CD4-A-AlexaFluor700CD8-Asubset	10	PT_G	Non_melanoma	yTIL	C ovarii CDK12 mut	68	10	5.06473052812664	-3.2846886163358	CD4+ EM PD-1+
489	220	329	266	328	495	215	252	275	457	480	PT_G_yTIL_P1_BV510CD4-A-AlexaFluor700CD8-Asubset	10	PT_G	Non_melanoma	yTIL	C ovarii CDK12 mut	18	3	-1.38522028612049	-0.577018940985608	CD4+ EM senescent
247	381	341	270	445	543	235	310	271	505	353	PT_G_yTIL_P1_BV510CD4-A-AlexaFluor700CD8-Asubset	10	PT_G	Non_melanoma	yTIL	C ovarii CDK12 mut	54	7	4.52496373964398	-4.65493383461277	CD4+ EM PD-1+
231	286	359	265	385	493	219	242	265	425	398	PT_G_yTIL_P1_BV510CD4-A-AlexaFluor700CD8-Asubset	10	PT_G	Non_melanoma	yTIL	C ovarii CDK12 mut	67	10	5.7412709028825	-2.91635623031895	CD4+ EM PD-1+
220	289	335	248	377	516	184	283	255	492	365	PT_G_yTIL_P1_BV510CD4-A-AlexaFluor700CD8-Asubset	10	PT_G	Non_melanoma	yTIL	C ovarii CDK12 mut	67	10	5.43463170839398	-3.77716460281651	CD4+ EM PD-1+
276	254	432	288	467	552	264	264	265	294	526	PT_G_yTIL_P1_BV510CD4-A-AlexaFluor700CD8-Asubset	10	PT_G	Non_melanoma	yTIL	C ovarii CDK12 mut	61	11	4.78005445314495	0.255769351332975	CD4+ EM
246	243	333	252	348	459	215	288	274	430	374	PT_G_yTIL_P1_BV510CD4-A-AlexaFluor700CD8-Asubset	10	PT_G	Non_melanoma	yTIL	C ovarii CDK12 mut	67	10	5.86419999910443	-2.6932477002744	CD4+ EM PD-1+
277	460	385	284	440	569	254	286	288	561	473	PT_G_yTIL_P1_BV510CD4-A-AlexaFluor700CD8-Asubset	10	PT_G	Non_melanoma	yTIL	C ovarii CDK12 mut	42	7	2.26570618463604	-5.46851816231053	CD4+ EM PD-1+
245	393	370	268	382	510	227	278	272	405	371	PT_G_yTIL_P1_BV510CD4-A-AlexaFluor700CD8-Asubset	10	PT_G	Non_melanoma	yTIL	C ovarii CDK12 mut	83	10	4.90304458452313	-3.60254516655247	CD4+ EM PD-1+
223	235	371	269	385	490	224	285	264	428	424	PT_G_yTIL_P1_BV510CD4-A-AlexaFluor700CD8-Asubset	10	PT_G	Non_melanoma	yTIL	C ovarii CDK12 mut	67	10	5.62409818483441	-2.5486034398679	CD4+ EM PD-1+
421	506	345	592	411	227	177	223	277	300	515	PT_G_yTIL_P1_BV510CD4-A-AlexaFluor700CD8-Asubset	10	PT_G	Non_melanoma	yTIL	C ovarii CDK12 mut	194	25	-6.16430771039875	2.48883614486415	CD8+ EM HLA-DR+
260	452	342	221	319	550	238	309	287	434	327	PT_G_yTIL_P1_BV510CD4-A-AlexaFluor700CD8-Asubset	10	PT_G	Non_melanoma	yTIL	C ovarii CDK12 mut	83	10	4.66399562669842	-4.42893400245945	CD4+ EM PD-1+
256	348	389	266	422	535	191	281	261	386	418	PT_G_yTIL_P1_BV510CD4-A-AlexaFluor700CD8-Asubset	10	PT_G	Non_melanoma	yTIL	C ovarii CDK12 mut	81	10	4.8091682226762	-2.83052816444676	CD4+ EM PD-1+
208	278	264	272	365	442	195	236	262	478	387	PT_G_yTIL_P1_BV510CD4-A-AlexaFluor700CD8-Asubset	10	PT_G	Non_melanoma	yTIL	C ovarii CDK12 mut	53	10	0.983295443783687	-3.2341777330045	CD4+ EM PD-1+
260	420	341	281	454	571	242	235	272	472	339	PT_G_yTIL_P1_BV510CD4-A-AlexaFluor700CD8-Asubset	10	PT_G	Non_melanoma	yTIL	C ovarii CDK12 mut	56	7	4.02170598817913	-4.64860239082615	CD4+ EM PD-1+
238	293	417	265	394	499	192	300	267	449	418	PT_G_yTIL_P1_BV510CD4-A-AlexaFluor700CD8-Asubset	10	PT_G	Non_melanoma	yTIL	C ovarii CDK12 mut	81	10	5.23637569261639	-3.18186607414524	CD4+ EM PD-1+
235	319	350	269	389	509	250	300	274	402	368	PT_G_yTIL_P1_BV510CD4-A-AlexaFluor700CD8-Asubset	10	PT_G	Non_melanoma	yTIL	C ovarii CDK12 mut	67	10	5.49558437181561	-3.23124017769139	CD4+ EM PD-1+
241	312	313	241	357	523	218	278	266	520	411	PT_G_yTIL_P1_BV510CD4-A-AlexaFluor700CD8-Asubset	10	PT_G	Non_melanoma	yTIL	C ovarii CDK12 mut	53	10	1.20770800424664	-3.78869261795323	CD4+ EM PD-1+
247	342	369	270	400	554	247	248	269	313	487	PT_G_yTIL_P1_BV510CD4-A-AlexaFluor700CD8-Asubset	10	PT_G	Non_melanoma	yTIL	C ovarii CDK12 mut	96	13	4.05045640779583	-0.428493524134564	CD4+ EM HLA-DR+
236	233	308	269	354	454	200	324	261	383	337	PT_G_yTIL_P1_BV510CD4-A-AlexaFluor700CD8-Asubset	10	PT_G	Non_melanoma	yTIL	C ovarii CDK12 mut	86	14	1.66149843050091	3.09522542899807	CD4+ EM
320	443	397	282	431	562	226	237	264	384	356	PT_G_yTIL_P1_BV510CD4-A-AlexaFluor700CD8-Asubset	10	PT_G	Non_melanoma	yTIL	C ovarii CDK12 mut	70	13	4.07334840608685	-3.75138416343968	CD4+ EM HLA-DR+
268	405	325	257	408	563	228	271	293	396	379	PT_G_yTIL_P1_BV510CD4-A-AlexaFluor700CD8-Asubset	10	PT_G	Non_melanoma	yTIL	C ovarii CDK12 mut	83	10	4.42188442064373	-3.88452901893895	CD4+ EM PD-1+
226	414	387	300	412	541	207	323	279	450	375	PT_G_yTIL_P1_BV510CD4-A-AlexaFluor700CD8-Asubset	10	PT_G	Non_melanoma	yTIL	C ovarii CDK12 mut	69	7	4.45292079759686	-4.58038129860203	CD4+ EM PD-1+
289	382	442	270	400	546	233	249	279	429	440	PT_G_yTIL_P1_BV510CD4-A-AlexaFluor700CD8-Asubset	10	PT_G	Non_melanoma	yTIL	C ovarii CDK12 mut	55	7	4.34784114671795	-3.62003603035252	CD4+ EM PD-1+
306	442	345	240	450	520	203	293	282	454	436	PT_G_yTIL_P1_BV510CD4-A-AlexaFluor700CD8-Asubset	10	PT_G	Non_melanoma	yTIL	C ovarii CDK12 mut	70	13	3.61558997942059	-4.43063917213719	CD4+ EM HLA-DR+
257	342	396	271	359	519	227	311	278	394	363	PT_G_yTIL_P1_BV510CD4-A-AlexaFluor700CD8-Asubset	10	PT_G	Non_melanoma	yTIL	C ovarii CDK12 mut	82	10	5.35381448579876	-3.10672392898838	CD4+ EM PD-1+
473	201	304	261	306	488	244	253	278	420	383	PT_G_yTIL_P1_BV510CD4-A-AlexaFluor700CD8-Asubset	10	PT_G	Non_melanoma	yTIL	C ovarii CDK12 mut	18	3	-1.09142440246494	-0.111366773188519	CD4+ EM senescent
254	414	390	247	398	539	179	281	251	389	334	PT_G_yTIL_P1_BV510CD4-A-AlexaFluor700CD8-Asubset	10	PT_G	Non_melanoma	yTIL	C ovarii CDK12 mut	83	10	4.58632695985882	-3.79899945312779	CD4+ EM PD-1+
236	402	373	242	378	571	190	276	275	446	373	PT_G_yTIL_P1_BV510CD4-A-AlexaFluor700CD8-Asubset	10	PT_G	Non_melanoma	yTIL	C ovarii CDK12 mut	83	10	4.63809860063641	-4.44130029732029	CD4+ EM PD-1+
328	484	385	232	498	560	179	260	267	295	482	PT_G_yTIL_P1_BV510CD4-A-AlexaFluor700CD8-Asubset	10	PT_G	Non_melanoma	yTIL	C ovarii CDK12 mut	167	13	3.40983569933026	-2.22410121017735	CD4+ EM HLA-DR+
302	358	360	247	466	539	261	270	278	304	500	PT_G_yTIL_P1_BV510CD4-A-AlexaFluor700CD8-Asubset	10	PT_G	Non_melanoma	yTIL	C ovarii CDK12 mut	110	13	3.81302345110028	-1.05951418930333	CD4+ EM HLA-DR+
275	443	378	278	444	553	223	288	267	511	388	PT_G_yTIL_P1_BV510CD4-A-AlexaFluor700CD8-Asubset	10	PT_G	Non_melanoma	yTIL	C ovarii CDK12 mut	69	7	3.80125415636151	-5.00728359276097	CD4+ EM PD-1+
253	356	365	260	394	499	231	260	274	342	368	PT_G_yTIL_P1_BV510CD4-A-AlexaFluor700CD8-Asubset	10	PT_G	Non_melanoma	yTIL	C ovarii CDK12 mut	82	10	4.98709714723675	-2.16787161880772	CD4+ EM PD-1+
247	356	343	277	386	467	195	292	269	435	359	PT_G_yTIL_P1_BV510CD4-A-AlexaFluor700CD8-Asubset	10	PT_G	Non_melanoma	yTIL	C ovarii CDK12 mut	68	10	5.52225864244549	-3.39363589340489	CD4+ EM PD-1+
242	328	380	304	440	503	220	360	273	496	445	PT_G_yTIL_P1_BV510CD4-A-AlexaFluor700CD8-Asubset	10	PT_G	Non_melanoma	yTIL	C ovarii CDK12 mut	81	10	4.66886556459515	-4.23885622078221	CD4+ EM PD-1+
251	358	366	263	442	560	266	324	274	304	425	PT_G_yTIL_P1_BV510CD4-A-AlexaFluor700CD8-Asubset	10	PT_G	Non_melanoma	yTIL	C ovarii CDK12 mut	110	13	3.88513171983807	-1.34990623050969	CD4+ EM HLA-DR+
222	258	378	270	330	526	217	306	268	473	429	PT_G_yTIL_P1_BV510CD4-A-AlexaFluor700CD8-Asubset	10	PT_G	Non_melanoma	yTIL	C ovarii CDK12 mut	67	10	5.49256313158123	-3.28912677818577	CD4+ EM PD-1+
235	235	358	270	344	455	211	258	266	370	359	PT_G_yTIL_P1_BV510CD4-A-AlexaFluor700CD8-Asubset	10	PT_G	Non_melanoma	yTIL	C ovarii CDK12 mut	86	14	2.03195989442913	3.21965012496669	CD4+ EM
276	431	418	287	384	555	218	276	276	501	389	PT_G_yTIL_P1_BV510CD4-A-AlexaFluor700CD8-Asubset	10	PT_G	Non_melanoma	yTIL	C ovarii CDK12 mut	54	7	3.99122512651532	-4.95761289650242	CD4+ EM PD-1+
283	327	333	255	423	563	253	324	267	395	453	PT_G_yTIL_P1_BV510CD4-A-AlexaFluor700CD8-Asubset	10	PT_G	Non_melanoma	yTIL	C ovarii CDK12 mut	81	10	4.81285751176922	-3.14256825500767	CD4+ EM PD-1+
263	372	385	258	401	543	218	267	291	503	423	PT_G_yTIL_P1_BV510CD4-A-AlexaFluor700CD8-Asubset	10	PT_G	Non_melanoma	yTIL	C ovarii CDK12 mut	54	7	4.10246837450116	-4.57499065452855	CD4+ EM PD-1+
677	238	345	257	414	506	265	281	284	464	544	PT_G_yTIL_P1_BV510CD4-A-AlexaFluor700CD8-Asubset	10	PT_G	Non_melanoma	yTIL	C ovarii CDK12 mut	5	3	-1.84019279168995	-0.755781138480115	CD4+ EM senescent
282	337	405	264	384	528	245	275	286	352	449	PT_G_yTIL_P1_BV510CD4-A-AlexaFluor700CD8-Asubset	10	PT_G	Non_melanoma	yTIL	C ovarii CDK12 mut	96	13	4.84698283983319	-1.92826476150792	CD4+ EM HLA-DR+
274	368	421	265	402	547	168	246	279	420	396	PT_G_yTIL_P1_BV510CD4-A-AlexaFluor700CD8-Asubset	10	PT_G	Non_melanoma	yTIL	C ovarii CDK12 mut	70	13	4.52680337740033	-3.84050455147068	CD4+ EM HLA-DR+
237	363	283	248	349	438	183	282	255	446	437	PT_G_yTIL_P1_BV510CD4-A-AlexaFluor700CD8-Asubset	10	PT_G	Non_melanoma	yTIL	C ovarii CDK12 mut	53	10	1.65656292749493	-3.33268871361058	CD4+ EM PD-1+
226	315	280	276	404	502	221	275	273	426	359	PT_G_yTIL_P1_BV510CD4-A-AlexaFluor700CD8-Asubset	10	PT_G	Non_melanoma	yTIL	C ovarii CDK12 mut	67	10	5.51898420168011	-3.29469099098484	CD4+ EM PD-1+
277	303	362	298	371	547	224	334	280	417	417	PT_G_yTIL_P1_BV510CD4-A-AlexaFluor700CD8-Asubset	10	PT_G	Non_melanoma	yTIL	C ovarii CDK12 mut	81	10	5.24406135393231	-3.28230562263768	CD4+ EM PD-1+
255	427	332	256	374	524	232	273	268	355	363	PT_G_yTIL_P1_BV510CD4-A-AlexaFluor700CD8-Asubset	10	PT_G	Non_melanoma	yTIL	C ovarii CDK12 mut	83	10	4.74715173555462	-2.94240322166722	CD4+ EM PD-1+
281	351	409	328	467	570	256	389	272	491	392	PT_G_yTIL_P1_BV510CD4-A-AlexaFluor700CD8-Asubset	10	PT_G	Non_melanoma	yTIL	C ovarii CDK12 mut	69	7	4.40289962602703	-4.57897081428807	CD4+ EM PD-1+
249	360	409	265	443	554	226	242	277	584	351	PT_G_yTIL_P1_BV510CD4-A-AlexaFluor700CD8-Asubset	10	PT_G	Non_melanoma	yTIL	C ovarii CDK12 mut	54	7	3.22798335863201	-5.0954088216428	CD4+ EM PD-1+
246	378	332	265	386	507	163	276	263	393	339	PT_G_yTIL_P1_BV510CD4-A-AlexaFluor700CD8-Asubset	10	PT_G	Non_melanoma	yTIL	C ovarii CDK12 mut	83	10	5.25831210924237	-3.30868544632237	CD4+ EM PD-1+
274	370	350	287	362	516	220	324	269	444	334	PT_G_yTIL_P1_BV510CD4-A-AlexaFluor700CD8-Asubset	10	PT_G	Non_melanoma	yTIL	C ovarii CDK12 mut	68	10	5.22760331941693	-3.98963251167576	CD4+ EM PD-1+
233	317	307	277	411	503	213	273	245	434	359	PT_G_yTIL_P1_BV510CD4-A-AlexaFluor700CD8-Asubset	10	PT_G	Non_melanoma	yTIL	C ovarii CDK12 mut	68	10	5.50921666933148	-3.36583533340733	CD4+ EM PD-1+
263	275	399	254	493	562	260	310	266	328	531	PT_G_yTIL_P1_BV510CD4-A-AlexaFluor700CD8-Asubset	10	PT_G	Non_melanoma	yTIL	C ovarii CDK12 mut	63	13	4.50055682970135	-0.0854498391751523	CD4+ EM HLA-DR+
279	295	394	302	361	532	240	368	269	422	414	PT_G_yTIL_P1_BV510CD4-A-AlexaFluor700CD8-Asubset	10	PT_G	Non_melanoma	yTIL	C ovarii CDK12 mut	81	10	5.24022615266888	-3.40465536171238	CD4+ EM PD-1+
269	350	358	299	390	549	211	316	268	362	384	PT_G_yTIL_P1_BV510CD4-A-AlexaFluor700CD8-Asubset	10	PT_G	Non_melanoma	yTIL	C ovarii CDK12 mut	82	10	5.00727260423748	-2.96219625526707	CD4+ EM PD-1+
290	404	400	272	433	550	169	259	276	286	539	PT_G_yTIL_P1_BV510CD4-A-AlexaFluor700CD8-Asubset	10	PT_G	Non_melanoma	yTIL	C ovarii CDK12 mut	109	13	3.73102701021283	-1.81749072128575	CD4+ EM HLA-DR+
247	312	333	252	342	528	231	289	282	486	363	PT_G_yTIL_P1_BV510CD4-A-AlexaFluor700CD8-Asubset	10	PT_G	Non_melanoma	yTIL	C ovarii CDK12 mut	68	10	5.48040807558148	-3.81996908241551	CD4+ EM PD-1+
232	265	453	258	376	484	227	283	252	361	360	PT_G_yTIL_P1_BV510CD4-A-AlexaFluor700CD8-Asubset	10	PT_G	Non_melanoma	yTIL	C ovarii CDK12 mut	59	11	5.47010505510418	-2.34118619018834	CD4+ EM
266	346	300	257	349	499	205	245	276	487	447	PT_G_yTIL_P1_BV510CD4-A-AlexaFluor700CD8-Asubset	10	PT_G	Non_melanoma	yTIL	C ovarii CDK12 mut	53	10	1.41420972658245	-3.37901988083165	CD4+ EM PD-1+
257	392	350	269	412	553	214	246	259	455	396	PT_G_yTIL_P1_BV510CD4-A-AlexaFluor700CD8-Asubset	10	PT_G	Non_melanoma	yTIL	C ovarii CDK12 mut	54	7	4.15819537950604	-4.38029851967137	CD4+ EM PD-1+
224	361	345	241	424	493	236	277	271	439	402	PT_G_yTIL_P1_BV510CD4-A-AlexaFluor700CD8-Asubset	10	PT_G	Non_melanoma	yTIL	C ovarii CDK12 mut	68	10	4.76763332201092	-3.79397835785191	CD4+ EM PD-1+
266	345	398	260	391	572	243	284	287	520	380	PT_G_yTIL_P1_BV510CD4-A-AlexaFluor700CD8-Asubset	10	PT_G	Non_melanoma	yTIL	C ovarii CDK12 mut	54	7	4.43981683565228	-4.72472658211033	CD4+ EM PD-1+
273	315	340	276	362	519	317	317	281	484	397	PT_G_yTIL_P1_BV510CD4-A-AlexaFluor700CD8-Asubset	10	PT_G	Non_melanoma	yTIL	C ovarii CDK12 mut	68	10	5.34363639665692	-3.78324976021092	CD4+ EM PD-1+
287	378	378	271	321	530	194	256	257	390	311	PT_G_yTIL_P1_BV510CD4-A-AlexaFluor700CD8-Asubset	10	PT_G	Non_melanoma	yTIL	C ovarii CDK12 mut	83	10	5.31545722795575	-3.66591444069188	CD4+ EM PD-1+
284	284	372	259	396	520	228	280	273	320	458	PT_G_yTIL_P1_BV510CD4-A-AlexaFluor700CD8-Asubset	10	PT_G	Non_melanoma	yTIL	C ovarii CDK12 mut	96	13	3.94451749635784	0.282264327466083	CD4+ EM HLA-DR+
257	353	360	262	380	490	197	277	264	437	409	PT_G_yTIL_P1_BV510CD4-A-AlexaFluor700CD8-Asubset	10	PT_G	Non_melanoma	yTIL	C ovarii CDK12 mut	68	10	5.14873397661297	-3.57065954262059	CD4+ EM PD-1+
226	329	277	257	387	490	225	274	267	366	426	PT_G_yTIL_P1_BV510CD4-A-AlexaFluor700CD8-Asubset	10	PT_G	Non_melanoma	yTIL	C ovarii CDK12 mut	97	13	3.20356405092327	0.310013456105781	CD4+ EM HLA-DR+
319	326	354	241	419	563	220	301	263	290	487	PT_G_yTIL_P1_BV510CD4-A-AlexaFluor700CD8-Asubset	10	PT_G	Non_melanoma	yTIL	C ovarii CDK12 mut	96	13	3.91435945345013	-0.498342598021435	CD4+ EM HLA-DR+
270	323	364	263	359	495	229	229	285	320	360	PT_G_yTIL_P1_BV510CD4-A-AlexaFluor700CD8-Asubset	10	PT_G	Non_melanoma	yTIL	C ovarii CDK12 mut	82	10	1.58701789690106	2.37414154952724	CD4+ EM PD-1+
288	283	365	256	381	544	220	294	296	301	482	PT_G_yTIL_P1_BV510CD4-A-AlexaFluor700CD8-Asubset	10	PT_G	Non_melanoma	yTIL	C ovarii CDK12 mut	96	13	3.96734273744671	0.303282363175941	CD4+ EM HLA-DR+
235	273	432	268	405	544	267	348	257	437	369	PT_G_yTIL_P1_BV510CD4-A-AlexaFluor700CD8-Asubset	10	PT_G	Non_melanoma	yTIL	C ovarii CDK12 mut	81	10	5.30796420885174	-3.19655933433812	CD4+ EM PD-1+
271	355	418	243	452	564	229	321	286	364	450	PT_G_yTIL_P1_BV510CD4-A-AlexaFluor700CD8-Asubset	10	PT_G	Non_melanoma	yTIL	C ovarii CDK12 mut	95	13	4.59504306627362	-2.65801205688755	CD4+ EM HLA-DR+
251	344	352	263	386	478	231	320	257	349	375	PT_G_yTIL_P1_BV510CD4-A-AlexaFluor700CD8-Asubset	10	PT_G	Non_melanoma	yTIL	C ovarii CDK12 mut	82	10	5.29004943681805	-2.53403248840611	CD4+ EM PD-1+
250	348	345	266	352	468	242	261	284	321	406	PT_G_yTIL_P1_BV510CD4-A-AlexaFluor700CD8-Asubset	10	PT_G	Non_melanoma	yTIL	C ovarii CDK12 mut	82	10	5.04464948488324	-1.93202128464024	CD4+ EM PD-1+
254	241	358	262	385	526	263	269	263	453	379	PT_G_yTIL_P1_BV510CD4-A-AlexaFluor700CD8-Asubset	10	PT_G	Non_melanoma	yTIL	C ovarii CDK12 mut	67	10	5.58917177034466	-3.08798208290379	CD4+ EM PD-1+
228	357	377	288	428	506	231	343	252	445	425	PT_G_yTIL_P1_BV510CD4-A-AlexaFluor700CD8-Asubset	10	PT_G	Non_melanoma	yTIL	C ovarii CDK12 mut	81	10	4.83417117906659	-4.12570753151219	CD4+ EM PD-1+
277	402	365	303	402	538	161	359	271	484	369	PT_G_yTIL_P1_BV510CD4-A-AlexaFluor700CD8-Asubset	10	PT_G	Non_melanoma	yTIL	C ovarii CDK12 mut	69	7	4.48723018480389	-4.71991386467259	CD4+ EM PD-1+
246	266	433	270	415	564	208	287	254	415	434	PT_G_yTIL_P1_BV510CD4-A-AlexaFluor700CD8-Asubset	10	PT_G	Non_melanoma	yTIL	C ovarii CDK12 mut	81	10	5.06595552278607	-2.75938906723301	CD4+ EM PD-1+
245	337	363	273	406	568	209	263	273	474	387	PT_G_yTIL_P1_BV510CD4-A-AlexaFluor700CD8-Asubset	10	PT_G	Non_melanoma	yTIL	C ovarii CDK12 mut	68	10	4.78174388719647	-4.2342084890012	CD4+ EM PD-1+
240	320	330	264	401	482	256	308	269	415	365	PT_G_yTIL_P1_BV510CD4-A-AlexaFluor700CD8-Asubset	10	PT_G	Non_melanoma	yTIL	C ovarii CDK12 mut	67	10	5.65631807161419	-3.13433208519261	CD4+ EM PD-1+
262	361	420	269	407	554	215	260	291	468	427	PT_G_yTIL_P1_BV510CD4-A-AlexaFluor700CD8-Asubset	10	PT_G	Non_melanoma	yTIL	C ovarii CDK12 mut	81	10	3.99124181581585	-4.39873924309056	CD4+ EM PD-1+
482	194	280	264	418	540	243	266	296	464	408	PT_G_yTIL_P1_BV510CD4-A-AlexaFluor700CD8-Asubset	10	PT_G	Non_melanoma	yTIL	C ovarii CDK12 mut	5	3	-1.22234064029606	-0.669026935637402	CD4+ EM senescent
284	417	366	284	466	548	202	294	292	484	393	PT_G_yTIL_P1_BV510CD4-A-AlexaFluor700CD8-Asubset	10	PT_G	Non_melanoma	yTIL	C ovarii CDK12 mut	69	7	3.90152728868573	-4.88496007972996	CD4+ EM PD-1+
309	405	357	294	545	609	211	279	292	292	633	PT_G_yTIL_P1_BV510CD4-A-AlexaFluor700CD8-Asubset	10	PT_G	Non_melanoma	yTIL	C ovarii CDK12 mut	123	13	2.89744866205304	-2.76078023964207	CD4+ EM HLA-DR+
280	259	403	275	451	550	253	286	292	393	462	PT_G_yTIL_P1_BV510CD4-A-AlexaFluor700CD8-Asubset	10	PT_G	Non_melanoma	yTIL	C ovarii CDK12 mut	80	11	4.86891448808758	-2.70204987579625	CD4+ EM
271	423	385	263	431	553	210	256	262	343	439	PT_G_yTIL_P1_BV510CD4-A-AlexaFluor700CD8-Asubset	10	PT_G	Non_melanoma	yTIL	C ovarii CDK12 mut	70	13	3.95192611528485	-2.21876516395848	CD4+ EM HLA-DR+
237	406	396	281	494	550	224	274	282	569	379	PT_G_yTIL_P1_BV510CD4-A-AlexaFluor700CD8-Asubset	10	PT_G	Non_melanoma	yTIL	C ovarii CDK12 mut	42	7	2.88535988641827	-5.32471075111668	CD4+ EM PD-1+
232	235	349	259	364	498	203	272	263	449	403	PT_G_yTIL_P1_BV510CD4-A-AlexaFluor700CD8-Asubset	10	PT_G	Non_melanoma	yTIL	C ovarii CDK12 mut	67	10	5.62313402010052	-2.65990915352147	CD4+ EM PD-1+
244	435	412	293	430	537	223	325	273	383	390	PT_G_yTIL_P1_BV510CD4-A-AlexaFluor700CD8-Asubset	10	PT_G	Non_melanoma	yTIL	C ovarii CDK12 mut	70	13	4.30759370637982	-3.78619422966282	CD4+ EM HLA-DR+
237	460	328	236	425	540	208	250	266	457	461	PT_G_yTIL_P1_BV510CD4-A-AlexaFluor700CD8-Asubset	10	PT_G	Non_melanoma	yTIL	C ovarii CDK12 mut	40	7	3.09154522729962	-4.30865707451146	CD4+ EM PD-1+
268	471	372	284	401	582	204	225	260	404	435	PT_G_yTIL_P1_BV510CD4-A-AlexaFluor700CD8-Asubset	10	PT_G	Non_melanoma	yTIL	C ovarii CDK12 mut	70	13	3.64427841020672	-4.14649858528416	CD4+ EM HLA-DR+
297	391	322	283	388	531	220	285	268	405	385	PT_G_yTIL_P1_BV510CD4-A-AlexaFluor700CD8-Asubset	10	PT_G	Non_melanoma	yTIL	C ovarii CDK12 mut	83	10	4.78259837938397	-3.89428749138157	CD4+ EM PD-1+
246	382	312	322	431	527	233	438	276	497	374	PT_G_yTIL_P1_BV510CD4-A-AlexaFluor700CD8-Asubset	10	PT_G	Non_melanoma	yTIL	C ovarii CDK12 mut	69	7	4.65478790117352	-4.54193964058201	CD4+ EM PD-1+
248	354	375	255	405	519	207	311	267	455	366	PT_G_yTIL_P1_BV510CD4-A-AlexaFluor700CD8-Asubset	10	PT_G	Non_melanoma	yTIL	C ovarii CDK12 mut	68	10	5.09156883073895	-4.04855289512913	CD4+ EM PD-1+
273	465	366	294	463	583	220	376	290	334	371	PT_G_yTIL_P1_BV510CD4-A-AlexaFluor700CD8-Asubset	10	PT_G	Non_melanoma	yTIL	C ovarii CDK12 mut	154	13	4.0204309256181	-3.75332036072056	CD4+ EM HLA-DR+
255	437	386	259	445	554	216	264	278	343	416	PT_G_yTIL_P1_BV510CD4-A-AlexaFluor700CD8-Asubset	10	PT_G	Non_melanoma	yTIL	C ovarii CDK12 mut	70	13	4.10834920717327	-3.0011557584409	CD4+ EM HLA-DR+
241	423	392	290	405	554	197	325	265	456	386	PT_G_yTIL_P1_BV510CD4-A-AlexaFluor700CD8-Asubset	10	PT_G	Non_melanoma	yTIL	C ovarii CDK12 mut	69	7	4.27882564378826	-4.70175018364232	CD4+ EM PD-1+
232	327	303	266	350	501	236	276	270	309	363	PT_G_yTIL_P1_BV510CD4-A-AlexaFluor700CD8-Asubset	10	PT_G	Non_melanoma	yTIL	C ovarii CDK12 mut	82	10	1.43753445459454	2.8914338106509	CD4+ EM PD-1+
246	407	427	287	475	577	214	280	275	437	441	PT_G_yTIL_P1_BV510CD4-A-AlexaFluor700CD8-Asubset	10	PT_G	Non_melanoma	yTIL	C ovarii CDK12 mut	55	7	3.40809762788861	-4.41292896324437	CD4+ EM PD-1+
256	260	415	278	398	539	200	282	280	457	409	PT_G_yTIL_P1_BV510CD4-A-AlexaFluor700CD8-Asubset	10	PT_G	Non_melanoma	yTIL	C ovarii CDK12 mut	81	10	5.20043742967694	-3.26191415840428	CD4+ EM PD-1+
279	437	400	259	380	571	219	268	273	481	346	PT_G_yTIL_P1_BV510CD4-A-AlexaFluor700CD8-Asubset	10	PT_G	Non_melanoma	yTIL	C ovarii CDK12 mut	54	7	4.22393310381024	-4.80168809944432	CD4+ EM PD-1+
237	319	382	260	363	476	196	262	255	313	366	PT_G_yTIL_P1_BV510CD4-A-AlexaFluor700CD8-Asubset	10	PT_G	Non_melanoma	yTIL	C ovarii CDK12 mut	82	10	5.19696557832806	-1.99994506889622	CD4+ EM PD-1+
308	299	346	274	447	562	254	276	301	313	524	PT_G_yTIL_P1_BV510CD4-A-AlexaFluor700CD8-Asubset	10	PT_G	Non_melanoma	yTIL	C ovarii CDK12 mut	76	11	3.85037744356243	-0.367819393217968	CD4+ EM
226	293	378	266	369	535	222	264	270	383	417	PT_G_yTIL_P1_BV510CD4-A-AlexaFluor700CD8-Asubset	10	PT_G	Non_melanoma	yTIL	C ovarii CDK12 mut	82	10	5.38766134096234	-2.50736322456639	CD4+ EM PD-1+
219	287	336	253	387	502	215	263	271	365	347	PT_G_yTIL_P1_BV510CD4-A-AlexaFluor700CD8-Asubset	10	PT_G	Non_melanoma	yTIL	C ovarii CDK12 mut	82	10	5.54926526857464	-2.61902418190281	CD4+ EM PD-1+
260	270	388	257	334	505	249	278	264	509	387	PT_G_yTIL_P1_BV510CD4-A-AlexaFluor700CD8-Asubset	10	PT_G	Non_melanoma	yTIL	C ovarii CDK12 mut	52	10	5.47331083131878	-3.43346157127659	CD4+ EM PD-1+
282	200	395	275	365	480	233	276	269	343	428	PT_G_yTIL_P1_BV510CD4-A-AlexaFluor700CD8-Asubset	10	PT_G	Non_melanoma	yTIL	C ovarii CDK12 mut	59	11	4.22440421892254	3.03821692413051	CD4+ EM
250	371	345	279	415	557	248	325	286	456	389	PT_G_yTIL_P1_BV510CD4-A-AlexaFluor700CD8-Asubset	10	PT_G	Non_melanoma	yTIL	C ovarii CDK12 mut	68	10	4.80569827867596	-4.35555496269505	CD4+ EM PD-1+
274	416	332	308	406	542	205	399	280	483	358	PT_G_yTIL_P1_BV510CD4-A-AlexaFluor700CD8-Asubset	10	PT_G	Non_melanoma	yTIL	C ovarii CDK12 mut	69	7	4.44038188768475	-4.74515810066502	CD4+ EM PD-1+
244	424	365	259	388	496	174	280	267	431	328	PT_G_yTIL_P1_BV510CD4-A-AlexaFluor700CD8-Asubset	10	PT_G	Non_melanoma	yTIL	C ovarii CDK12 mut	83	10	4.67365587068646	-4.1565045362119	CD4+ EM PD-1+
424	486	354	258	464	504	169	228	326	619	602	PT_G_yTIL_P1_BV510CD4-A-AlexaFluor700CD8-Asubset	10	PT_G	Non_melanoma	yTIL	C ovarii CDK12 mut	11	7	0.842490676175045	-5.65052118355076	CD4+ EM PD-1+
261	360	367	277	426	543	205	287	288	496	370	PT_G_yTIL_P1_BV510CD4-A-AlexaFluor700CD8-Asubset	10	PT_G	Non_melanoma	yTIL	C ovarii CDK12 mut	54	7	4.62932575059979	-4.56525077873509	CD4+ EM PD-1+
225	359	298	246	397	544	236	286	266	417	355	PT_G_yTIL_P1_BV510CD4-A-AlexaFluor700CD8-Asubset	10	PT_G	Non_melanoma	yTIL	C ovarii CDK12 mut	83	10	5.12845933748333	-3.78139557892125	CD4+ EM PD-1+
232	459	305	226	430	530	215	295	279	404	330	PT_G_yTIL_P1_BV510CD4-A-AlexaFluor700CD8-Asubset	10	PT_G	Non_melanoma	yTIL	C ovarii CDK12 mut	83	10	4.43805730653851	-4.09622850471775	CD4+ EM PD-1+
269	213	292	258	379	486	211	283	271	484	408	PT_G_yTIL_P1_BV510CD4-A-AlexaFluor700CD8-Asubset	10	PT_G	Non_melanoma	yTIL	C ovarii CDK12 mut	66	10	0.453791621457027	-2.7162846570615	CD4+ EM PD-1+
263	410	342	254	344	455	225	249	275	465	332	PT_G_yTIL_P1_BV510CD4-A-AlexaFluor700CD8-Asubset	10	PT_G	Non_melanoma	yTIL	C ovarii CDK12 mut	83	10	5.34119737459271	-3.80594720894139	CD4+ EM PD-1+
299	464	373	220	467	542	238	264	285	311	405	PT_G_yTIL_P1_BV510CD4-A-AlexaFluor700CD8-Asubset	10	PT_G	Non_melanoma	yTIL	C ovarii CDK12 mut	154	13	3.90348041368573	-2.3086189275388	CD4+ EM HLA-DR+
304	432	364	256	481	594	296	286	288	322	562	PT_G_yTIL_P1_BV510CD4-A-AlexaFluor700CD8-Asubset	10	PT_G	Non_melanoma	yTIL	C ovarii CDK12 mut	167	13	3.24624646020977	-2.31073107773106	CD4+ EM HLA-DR+
257	228	304	256	258	445	233	251	255	297	331	PT_G_yTIL_P1_BV510CD4-A-AlexaFluor700CD8-Asubset	10	PT_G	Non_melanoma	yTIL	C ovarii CDK12 mut	99	14	1.30338228059857	4.14927182143886	CD4+ EM
300	389	378	275	437	580	244	266	294	457	426	PT_G_yTIL_P1_BV510CD4-A-AlexaFluor700CD8-Asubset	10	PT_G	Non_melanoma	yTIL	C ovarii CDK12 mut	55	7	3.74077880693524	-4.55622186714451	CD4+ EM PD-1+
325	269	389	256	407	493	240	257	275	344	396	PT_G_yTIL_P1_BV510CD4-A-AlexaFluor700CD8-Asubset	10	PT_G	Non_melanoma	yTIL	C ovarii CDK12 mut	73	11	3.3870343000993	0.912678515374256	CD4+ EM
279	416	375	291	418	581	221	231	285	525	338	PT_G_yTIL_P1_BV510CD4-A-AlexaFluor700CD8-Asubset	10	PT_G	Non_melanoma	yTIL	C ovarii CDK12 mut	54	7	4.07159936739056	-4.92919054085057	CD4+ EM PD-1+
279	399	374	248	394	528	262	272	277	399	351	PT_G_yTIL_P1_BV510CD4-A-AlexaFluor700CD8-Asubset	10	PT_G	Non_melanoma	yTIL	C ovarii CDK12 mut	83	10	4.82963788820355	-3.44509663635533	CD4+ EM PD-1+
271	290	364	280	319	523	258	282	267	463	472	PT_G_yTIL_P1_BV510CD4-A-AlexaFluor700CD8-Asubset	10	PT_G	Non_melanoma	yTIL	C ovarii CDK12 mut	81	10	5.1647499830827	-3.24317278915684	CD4+ EM PD-1+
304	212	355	268	365	472	240	255	287	304	413	PT_G_yTIL_P1_BV510CD4-A-AlexaFluor700CD8-Asubset	10	PT_G	Non_melanoma	yTIL	C ovarii CDK12 mut	73	11	3.45866096330731	3.23477659171779	CD4+ EM
320	417	369	298	430	596	226	376	283	542	372	PT_G_yTIL_P1_BV510CD4-A-AlexaFluor700CD8-Asubset	10	PT_G	Non_melanoma	yTIL	C ovarii CDK12 mut	69	7	3.77029264284222	-5.13652553612034	CD4+ EM PD-1+
260	269	354	258	421	530	245	287	266	294	508	PT_G_yTIL_P1_BV510CD4-A-AlexaFluor700CD8-Asubset	10	PT_G	Non_melanoma	yTIL	C ovarii CDK12 mut	76	11	4.08873403383343	0.466493999421192	CD4+ EM
236	291	337	262	376	522	216	289	261	322	411	PT_G_yTIL_P1_BV510CD4-A-AlexaFluor700CD8-Asubset	10	PT_G	Non_melanoma	yTIL	C ovarii CDK12 mut	82	10	3.59759271455853	0.503116017043186	CD4+ EM PD-1+
262	263	318	261	333	502	201	289	268	427	308	PT_G_yTIL_P1_BV510CD4-A-AlexaFluor700CD8-Asubset	10	PT_G	Non_melanoma	yTIL	C ovarii CDK12 mut	67	10	5.85251176668255	-3.06448688560765	CD4+ EM PD-1+
282	262	410	276	376	556	201	307	265	561	373	PT_G_yTIL_P1_BV510CD4-A-AlexaFluor700CD8-Asubset	10	PT_G	Non_melanoma	yTIL	C ovarii CDK12 mut	52	10	4.67103612733929	-4.09184112602513	CD4+ EM PD-1+
253	389	400	253	309	437	166	260	273	327	425	PT_G_yTIL_P1_BV510CD4-A-AlexaFluor700CD8-Asubset	10	PT_G	Non_melanoma	yTIL	C ovarii CDK12 mut	82	10	4.73580158067791	-1.72928681427281	CD4+ EM PD-1+
289	548	435	264	497	560	271	270	294	574	481	PT_G_yTIL_P1_BV510CD4-A-AlexaFluor700CD8-Asubset	10	PT_G	Non_melanoma	yTIL	C ovarii CDK12 mut	42	7	1.84056270433514	-6.11351194435399	CD4+ EM PD-1+
225	226	312	263	408	487	203	267	271	400	386	PT_G_yTIL_P1_BV510CD4-A-AlexaFluor700CD8-Asubset	10	PT_G	Non_melanoma	yTIL	C ovarii CDK12 mut	66	10	1.30276286913006	1.63499507850368	CD4+ EM PD-1+
273	468	359	299	415	606	246	331	296	535	438	PT_G_yTIL_P1_BV510CD4-A-AlexaFluor700CD8-Asubset	10	PT_G	Non_melanoma	yTIL	C ovarii CDK12 mut	69	7	3.58327853990643	-5.10870685631077	CD4+ EM PD-1+
263	388	398	297	418	575	229	242	270	485	422	PT_G_yTIL_P1_BV510CD4-A-AlexaFluor700CD8-Asubset	10	PT_G	Non_melanoma	yTIL	C ovarii CDK12 mut	54	7	3.65459096742718	-4.69748868995945	CD4+ EM PD-1+
282	459	609	345	398	589	175	294	291	464	368	PT_G_yTIL_P1_BV510CD4-A-AlexaFluor700CD8-Asubset	10	PT_G	Non_melanoma	yTIL	C ovarii CDK12 mut	55	7	3.41254222704022	-4.83161630684178	CD4+ EM PD-1+
292	321	391	279	347	522	233	297	273	349	431	PT_G_yTIL_P1_BV510CD4-A-AlexaFluor700CD8-Asubset	10	PT_G	Non_melanoma	yTIL	C ovarii CDK12 mut	82	10	5.07110202623455	-2.31630172783177	CD4+ EM PD-1+
253	459	357	205	437	520	235	309	281	422	364	PT_G_yTIL_P1_BV510CD4-A-AlexaFluor700CD8-Asubset	10	PT_G	Non_melanoma	yTIL	C ovarii CDK12 mut	70	13	4.15225446535199	-4.34324874931614	CD4+ EM HLA-DR+
231	218	356	272	370	490	226	288	263	385	379	PT_G_yTIL_P1_BV510CD4-A-AlexaFluor700CD8-Asubset	10	PT_G	Non_melanoma	yTIL	C ovarii CDK12 mut	67	10	5.84116924120037	-2.34103479439061	CD4+ EM PD-1+
330	420	441	302	436	613	267	286	303	538	431	PT_G_yTIL_P1_BV510CD4-A-AlexaFluor700CD8-Asubset	10	PT_G	Non_melanoma	yTIL	C ovarii CDK12 mut	55	7	3.22371065927594	-5.18490161949437	CD4+ EM PD-1+
280	355	373	277	381	529	221	278	267	417	373	PT_G_yTIL_P1_BV510CD4-A-AlexaFluor700CD8-Asubset	10	PT_G	Non_melanoma	yTIL	C ovarii CDK12 mut	68	10	5.05076158357708	-3.66470804268162	CD4+ EM PD-1+
431	280	352	274	406	500	246	298	273	424	372	PT_G_yTIL_P1_BV510CD4-A-AlexaFluor700CD8-Asubset	10	PT_G	Non_melanoma	yTIL	C ovarii CDK12 mut	106	11	-0.675340317805124	-0.566654587328839	CD4+ EM
244	218	429	269	397	549	195	284	246	494	410	PT_G_yTIL_P1_BV510CD4-A-AlexaFluor700CD8-Asubset	10	PT_G	Non_melanoma	yTIL	C ovarii CDK12 mut	52	10	5.161718729268	-3.27540674263279	CD4+ EM PD-1+
298	396	441	248	478	572	261	312	290	334	524	PT_G_yTIL_P1_BV510CD4-A-AlexaFluor700CD8-Asubset	10	PT_G	Non_melanoma	yTIL	C ovarii CDK12 mut	109	13	3.77060163332074	-2.05304088646214	CD4+ EM HLA-DR+
254	328	456	284	467	569	223	273	287	360	400	PT_G_yTIL_P1_BV510CD4-A-AlexaFluor700CD8-Asubset	10	PT_G	Non_melanoma	yTIL	C ovarii CDK12 mut	95	13	4.78163469148724	-1.96405115181248	CD4+ EM HLA-DR+
243	360	351	282	408	519	220	326	269	473	347	PT_G_yTIL_P1_BV510CD4-A-AlexaFluor700CD8-Asubset	10	PT_G	Non_melanoma	yTIL	C ovarii CDK12 mut	68	10	5.03682363344281	-4.23088541084568	CD4+ EM PD-1+
249	208	380	278	376	515	198	273	270	415	433	PT_G_yTIL_P1_BV510CD4-A-AlexaFluor700CD8-Asubset	10	PT_G	Non_melanoma	yTIL	C ovarii CDK12 mut	80	11	5.52830970598309	-2.31965580040257	CD4+ EM
253	402	468	286	497	557	224	270	271	675	407	PT_G_yTIL_P1_BV510CD4-A-AlexaFluor700CD8-Asubset	10	PT_G	Non_melanoma	yTIL	C ovarii CDK12 mut	42	7	1.54543292833416	-5.78577508980076	CD4+ EM PD-1+
262	312	363	259	370	551	239	282	292	471	390	PT_G_yTIL_P1_BV510CD4-A-AlexaFluor700CD8-Asubset	10	PT_G	Non_melanoma	yTIL	C ovarii CDK12 mut	68	10	5.39479148698895	-3.64955582672398	CD4+ EM PD-1+
261	310	342	255	404	503	199	279	276	385	385	PT_G_yTIL_P1_BV510CD4-A-AlexaFluor700CD8-Asubset	10	PT_G	Non_melanoma	yTIL	C ovarii CDK12 mut	82	10	5.40098941637127	-2.77036061340611	CD4+ EM PD-1+
230	360	329	282	437	520	191	319	289	402	334	PT_G_yTIL_P1_BV510CD4-A-AlexaFluor700CD8-Asubset	10	PT_G	Non_melanoma	yTIL	C ovarii CDK12 mut	68	10	4.93880975557415	-3.85329761558812	CD4+ EM PD-1+
255	436	348	296	400	490	227	427	265	392	360	PT_G_yTIL_P1_BV510CD4-A-AlexaFluor700CD8-Asubset	10	PT_G	Non_melanoma	yTIL	C ovarii CDK12 mut	69	7	4.48556888414471	-4.05291452461522	CD4+ EM PD-1+
243	375	349	284	356	531	181	294	285	442	376	PT_G_yTIL_P1_BV510CD4-A-AlexaFluor700CD8-Asubset	10	PT_G	Non_melanoma	yTIL	C ovarii CDK12 mut	68	10	5.17477310014813	-3.95864620262425	CD4+ EM PD-1+
306	268	356	266	380	541	247	317	291	472	375	PT_G_yTIL_P1_BV510CD4-A-AlexaFluor700CD8-Asubset	10	PT_G	Non_melanoma	yTIL	C ovarii CDK12 mut	52	10	5.50289714647381	-3.5690633302335	CD4+ EM PD-1+
276	312	411	287	435	554	206	300	269	417	394	PT_G_yTIL_P1_BV510CD4-A-AlexaFluor700CD8-Asubset	10	PT_G	Non_melanoma	yTIL	C ovarii CDK12 mut	81	10	4.84231174303143	-3.2265500074033	CD4+ EM PD-1+
248	339	407	268	411	520	172	270	255	369	383	PT_G_yTIL_P1_BV510CD4-A-AlexaFluor700CD8-Asubset	10	PT_G	Non_melanoma	yTIL	C ovarii CDK12 mut	82	10	5.074307325612	-2.80624690109532	CD4+ EM PD-1+
247	255	403	265	351	523	232	275	278	471	410	PT_G_yTIL_P1_BV510CD4-A-AlexaFluor700CD8-Asubset	10	PT_G	Non_melanoma	yTIL	C ovarii CDK12 mut	52	10	5.46931159807293	-3.28611531311314	CD4+ EM PD-1+
240	352	357	268	425	511	182	294	257	449	376	PT_G_yTIL_P1_BV510CD4-A-AlexaFluor700CD8-Asubset	10	PT_G	Non_melanoma	yTIL	C ovarii CDK12 mut	68	10	4.98887622667401	-4.0423573499326	CD4+ EM PD-1+
598	232	299	261	371	552	237	271	270	514	461	PT_G_yTIL_P1_BV510CD4-A-AlexaFluor700CD8-Asubset	10	PT_G	Non_melanoma	yTIL	C ovarii CDK12 mut	5	3	-1.84742152379902	-0.828108335078168	CD4+ EM senescent
272	458	368	268	417	561	176	220	271	422	368	PT_G_yTIL_P1_BV510CD4-A-AlexaFluor700CD8-Asubset	10	PT_G	Non_melanoma	yTIL	C ovarii CDK12 mut	70	13	4.00039565874188	-4.19892730766575	CD4+ EM HLA-DR+
236	399	346	233	376	524	202	262	265	458	378	PT_G_yTIL_P1_BV510CD4-A-AlexaFluor700CD8-Asubset	10	PT_G	Non_melanoma	yTIL	C ovarii CDK12 mut	83	10	4.85270393205731	-4.25933542305272	CD4+ EM PD-1+
223	449	372	239	417	518	225	241	298	376	356	PT_G_yTIL_P1_BV510CD4-A-AlexaFluor700CD8-Asubset	10	PT_G	Non_melanoma	yTIL	C ovarii CDK12 mut	70	13	4.38010585619061	-3.71161308342259	CD4+ EM HLA-DR+
263	264	334	254	351	496	222	283	272	366	405	PT_G_yTIL_P1_BV510CD4-A-AlexaFluor700CD8-Asubset	10	PT_G	Non_melanoma	yTIL	C ovarii CDK12 mut	67	10	2.19924509836285	3.05252203887661	CD4+ EM PD-1+
284	350	418	262	456	575	234	265	276	293	553	PT_G_yTIL_P1_BV510CD4-A-AlexaFluor700CD8-Asubset	10	PT_G	Non_melanoma	yTIL	C ovarii CDK12 mut	109	13	4.10710895372479	-1.23195328766148	CD4+ EM HLA-DR+
290	496	405	263	455	603	219	246	261	435	326	PT_G_yTIL_P1_BV510CD4-A-AlexaFluor700CD8-Asubset	10	PT_G	Non_melanoma	yTIL	C ovarii CDK12 mut	56	7	3.59488332582562	-4.80331792885106	CD4+ EM PD-1+
237	293	352	295	380	523	243	326	263	490	365	PT_G_yTIL_P1_BV510CD4-A-AlexaFluor700CD8-Asubset	10	PT_G	Non_melanoma	yTIL	C ovarii CDK12 mut	68	10	5.41089952303021	-3.85661211067479	CD4+ EM PD-1+
275	271	309	257	507	555	202	296	263	289	553	PT_G_yTIL_P1_BV510CD4-A-AlexaFluor700CD8-Asubset	10	PT_G	Non_melanoma	yTIL	C ovarii CDK12 mut	76	11	3.47654426408856	0.505792235791278	CD4+ EM
649	291	454	260	394	504	234	277	282	415	464	PT_G_yTIL_P1_BV510CD4-A-AlexaFluor700CD8-Asubset	10	PT_G	Non_melanoma	yTIL	C ovarii CDK12 mut	5	3	-1.76739847349079	-0.641471648753094	CD4+ EM senescent
239	248	418	278	362	494	202	292	270	394	402	PT_G_yTIL_P1_BV510CD4-A-AlexaFluor700CD8-Asubset	10	PT_G	Non_melanoma	yTIL	C ovarii CDK12 mut	67	10	5.67204320741742	-2.36874880844395	CD4+ EM PD-1+
250	288	356	269	362	523	239	336	260	321	379	PT_G_yTIL_P1_BV510CD4-A-AlexaFluor700CD8-Asubset	10	PT_G	Non_melanoma	yTIL	C ovarii CDK12 mut	82	10	5.30192935777752	-2.24592866951268	CD4+ EM PD-1+
280	330	381	272	426	533	254	258	280	307	449	PT_G_yTIL_P1_BV510CD4-A-AlexaFluor700CD8-Asubset	10	PT_G	Non_melanoma	yTIL	C ovarii CDK12 mut	96	13	3.95175731493084	-0.427585328162121	CD4+ EM HLA-DR+
274	305	414	267	412	570	154	303	265	413	359	PT_G_yTIL_P1_BV510CD4-A-AlexaFluor700CD8-Asubset	10	PT_G	Non_melanoma	yTIL	C ovarii CDK12 mut	81	10	5.16009319139569	-3.11113801056187	CD4+ EM PD-1+
209	448	350	262	323	470	215	214	266	609	350	PT_G_yTIL_P1_BV510CD4-A-AlexaFluor700CD8-Asubset	10	PT_G	Non_melanoma	yTIL	C ovarii CDK12 mut	54	7	2.90528977228253	-5.01591672951024	CD4+ EM PD-1+
227	329	387	241	383	487	201	288	260	389	390	PT_G_yTIL_P1_BV510CD4-A-AlexaFluor700CD8-Asubset	10	PT_G	Non_melanoma	yTIL	C ovarii CDK12 mut	82	10	5.34290969682782	-2.68377914482396	CD4+ EM PD-1+
272	356	395	282	358	538	193	301	270	387	423	PT_G_yTIL_P1_BV510CD4-A-AlexaFluor700CD8-Asubset	10	PT_G	Non_melanoma	yTIL	C ovarii CDK12 mut	81	10	4.98510825944989	-3.00455155426304	CD4+ EM PD-1+
263	386	370	291	403	560	221	273	284	514	349	PT_G_yTIL_P1_BV510CD4-A-AlexaFluor700CD8-Asubset	10	PT_G	Non_melanoma	yTIL	C ovarii CDK12 mut	54	7	4.47973954988568	-4.75825347954075	CD4+ EM PD-1+
268	295	393	278	394	527	204	256	281	545	400	PT_G_yTIL_P1_BV510CD4-A-AlexaFluor700CD8-Asubset	10	PT_G	Non_melanoma	yTIL	C ovarii CDK12 mut	52	10	4.81054818941204	-4.00392379814427	CD4+ EM PD-1+
240	340	382	240	326	505	225	293	269	407	402	PT_G_yTIL_P1_BV510CD4-A-AlexaFluor700CD8-Asubset	10	PT_G	Non_melanoma	yTIL	C ovarii CDK12 mut	67	10	5.46664083314984	-3.33357038551609	CD4+ EM PD-1+
289	278	390	257	390	537	197	250	265	313	457	PT_G_yTIL_P1_BV510CD4-A-AlexaFluor700CD8-Asubset	10	PT_G	Non_melanoma	yTIL	C ovarii CDK12 mut	96	13	4.11668527437298	0.430809518158031	CD4+ EM HLA-DR+
235	376	364	286	335	510	209	291	294	477	316	PT_G_yTIL_P1_BV510CD4-A-AlexaFluor700CD8-Asubset	10	PT_G	Non_melanoma	yTIL	C ovarii CDK12 mut	68	10	5.19753253770916	-4.09991159492772	CD4+ EM PD-1+
258	459	416	270	457	569	184	294	284	465	416	PT_G_yTIL_P1_BV510CD4-A-AlexaFluor700CD8-Asubset	10	PT_G	Non_melanoma	yTIL	C ovarii CDK12 mut	56	7	3.59745967699139	-4.90677251869481	CD4+ EM PD-1+
285	241	361	260	370	518	227	283	258	407	369	PT_G_yTIL_P1_BV510CD4-A-AlexaFluor700CD8-Asubset	10	PT_G	Non_melanoma	yTIL	C ovarii CDK12 mut	67	10	5.65364349199383	-2.44868936592381	CD4+ EM PD-1+
272	368	385	285	441	493	228	275	261	428	449	PT_G_yTIL_P1_BV510CD4-A-AlexaFluor700CD8-Asubset	10	PT_G	Non_melanoma	yTIL	C ovarii CDK12 mut	81	10	2.23817885233013	-3.21824111992161	CD4+ EM PD-1+
294	285	329	264	389	544	232	248	296	320	502	PT_G_yTIL_P1_BV510CD4-A-AlexaFluor700CD8-Asubset	10	PT_G	Non_melanoma	yTIL	C ovarii CDK12 mut	96	13	3.7289966375932	0.576068198144031	CD4+ EM HLA-DR+
254	370	432	265	432	562	183	268	281	417	444	PT_G_yTIL_P1_BV510CD4-A-AlexaFluor700CD8-Asubset	10	PT_G	Non_melanoma	yTIL	C ovarii CDK12 mut	81	10	4.20708024812786	-3.71435823494236	CD4+ EM PD-1+
354	399	365	264	353	495	237	271	278	406	439	PT_G_yTIL_P1_BV510CD4-A-AlexaFluor700CD8-Asubset	10	PT_G	Non_melanoma	yTIL	C ovarii CDK12 mut	83	10	4.41380060030072	-2.849125767291	CD4+ EM PD-1+
255	335	396	276	443	534	204	342	262	424	415	PT_G_yTIL_P1_BV510CD4-A-AlexaFluor700CD8-Asubset	10	PT_G	Non_melanoma	yTIL	C ovarii CDK12 mut	81	10	4.86903798891156	-3.49176468902867	CD4+ EM PD-1+
240	307	330	272	347	509	198	249	279	331	380	PT_G_yTIL_P1_BV510CD4-A-AlexaFluor700CD8-Asubset	10	PT_G	Non_melanoma	yTIL	C ovarii CDK12 mut	82	10	1.84472525430767	2.85592255538662	CD4+ EM PD-1+
275	217	355	237	368	505	213	434	271	428	408	PT_G_yTIL_P1_BV510CD4-A-AlexaFluor700CD8-Asubset	10	PT_G	Non_melanoma	yTIL	C ovarii CDK12 mut	31	1	1.0100127489671	-3.66750540787022	CD4+ EM
288	404	392	292	448	606	251	352	277	467	395	PT_G_yTIL_P1_BV510CD4-A-AlexaFluor700CD8-Asubset	10	PT_G	Non_melanoma	yTIL	C ovarii CDK12 mut	69	7	4.01375282121746	-4.77506675773899	CD4+ EM PD-1+
266	424	360	252	401	564	203	234	273	372	401	PT_G_yTIL_P1_BV510CD4-A-AlexaFluor700CD8-Asubset	10	PT_G	Non_melanoma	yTIL	C ovarii CDK12 mut	70	13	4.42501819444744	-3.4190937524442	CD4+ EM HLA-DR+
253	344	357	277	381	537	230	259	250	509	392	PT_G_yTIL_P1_BV510CD4-A-AlexaFluor700CD8-Asubset	10	PT_G	Non_melanoma	yTIL	C ovarii CDK12 mut	54	7	4.78147018266766	-4.38382854515355	CD4+ EM PD-1+
267	323	350	265	389	502	196	265	272	419	391	PT_G_yTIL_P1_BV510CD4-A-AlexaFluor700CD8-Asubset	10	PT_G	Non_melanoma	yTIL	C ovarii CDK12 mut	67	10	5.39017474962323	-3.22839393669407	CD4+ EM PD-1+
241	475	356	220	426	542	228	329	265	319	407	PT_G_yTIL_P1_BV510CD4-A-AlexaFluor700CD8-Asubset	10	PT_G	Non_melanoma	yTIL	C ovarii CDK12 mut	84	13	4.24254119707196	-2.71689286285679	CD4+ EM HLA-DR+
307	265	370	282	433	495	226	266	292	340	538	PT_G_yTIL_P1_BV510CD4-A-AlexaFluor700CD8-Asubset	10	PT_G	Non_melanoma	yTIL	C ovarii CDK12 mut	62	11	3.72810113741009	0.869071101605487	CD4+ EM
266	283	413	262	421	539	228	285	291	313	482	PT_G_yTIL_P1_BV510CD4-A-AlexaFluor700CD8-Asubset	10	PT_G	Non_melanoma	yTIL	C ovarii CDK12 mut	61	11	4.37013852907269	-0.0958461707238431	CD4+ EM
274	297	407	304	398	534	198	378	281	450	402	PT_G_yTIL_P1_BV510CD4-A-AlexaFluor700CD8-Asubset	10	PT_G	Non_melanoma	yTIL	C ovarii CDK12 mut	81	10	5.15752256227581	-3.69091978126805	CD4+ EM PD-1+
238	338	378	272	449	522	251	280	269	425	400	PT_G_yTIL_P1_BV510CD4-A-AlexaFluor700CD8-Asubset	10	PT_G	Non_melanoma	yTIL	C ovarii CDK12 mut	81	10	4.72402561021893	-3.56394472175877	CD4+ EM PD-1+
283	297	360	273	388	562	201	244	278	512	349	PT_G_yTIL_P1_BV510CD4-A-AlexaFluor700CD8-Asubset	10	PT_G	Non_melanoma	yTIL	C ovarii CDK12 mut	54	7	5.07905567003338	-4.1164630895261	CD4+ EM PD-1+
270	333	381	299	408	560	195	373	262	483	442	PT_G_yTIL_P1_BV510CD4-A-AlexaFluor700CD8-Asubset	10	PT_G	Non_melanoma	yTIL	C ovarii CDK12 mut	81	10	4.62189615083783	-4.29261150413792	CD4+ EM PD-1+
425	219	287	258	278	485	228	267	295	470	364	PT_G_yTIL_P1_BV510CD4-A-AlexaFluor700CD8-Asubset	10	PT_G	Non_melanoma	yTIL	C ovarii CDK12 mut	57	1	-0.92936870144756	0.00977202302176999	CD4+ EM
236	262	346	254	326	530	205	273	263	516	392	PT_G_yTIL_P1_BV510CD4-A-AlexaFluor700CD8-Asubset	10	PT_G	Non_melanoma	yTIL	C ovarii CDK12 mut	52	10	5.56881559206097	-3.4226325994138	CD4+ EM PD-1+
329	297	311	239	377	477	229	263	274	538	390	PT_G_yTIL_P1_BV510CD4-A-AlexaFluor700CD8-Asubset	10	PT_G	Non_melanoma	yTIL	C ovarii CDK12 mut	53	10	0.744422915707516	-3.36200799995701	CD4+ EM PD-1+
247	329	340	294	376	517	232	349	264	448	359	PT_G_yTIL_P1_BV510CD4-A-AlexaFluor700CD8-Asubset	10	PT_G	Non_melanoma	yTIL	C ovarii CDK12 mut	68	10	5.4542516501054	-3.71401658111851	CD4+ EM PD-1+
272	321	356	302	445	574	235	366	270	476	385	PT_G_yTIL_P1_BV510CD4-A-AlexaFluor700CD8-Asubset	10	PT_G	Non_melanoma	yTIL	C ovarii CDK12 mut	68	10	4.91697728944867	-4.21146001869481	CD4+ EM PD-1+
267	371	361	300	438	526	218	337	291	441	346	PT_G_yTIL_P1_BV510CD4-A-AlexaFluor700CD8-Asubset	10	PT_G	Non_melanoma	yTIL	C ovarii CDK12 mut	68	10	4.82456386400311	-4.16714325004857	CD4+ EM PD-1+
279	388	346	282	348	521	236	358	287	418	375	PT_G_yTIL_P1_BV510CD4-A-AlexaFluor700CD8-Asubset	10	PT_G	Non_melanoma	yTIL	C ovarii CDK12 mut	68	10	5.02646005464642	-3.72085895592015	CD4+ EM PD-1+
270	347	435	279	490	554	250	272	272	325	524	PT_G_yTIL_P1_BV510CD4-A-AlexaFluor700CD8-Asubset	10	PT_G	Non_melanoma	yTIL	C ovarii CDK12 mut	109	13	4.05715310884564	-1.59849526935856	CD4+ EM HLA-DR+
235	408	358	261	402	559	224	366	272	394	365	PT_G_yTIL_P1_BV510CD4-A-AlexaFluor700CD8-Asubset	10	PT_G	Non_melanoma	yTIL	C ovarii CDK12 mut	69	7	4.65086639238446	-3.99554195457737	CD4+ EM PD-1+
255	366	305	247	371	504	211	282	277	527	323	PT_G_yTIL_P1_BV510CD4-A-AlexaFluor700CD8-Asubset	10	PT_G	Non_melanoma	yTIL	C ovarii CDK12 mut	68	10	4.75175845934002	-4.40862407738011	CD4+ EM PD-1+
307	545	431	181	488	605	258	324	292	290	558	PT_G_yTIL_P1_BV510CD4-A-AlexaFluor700CD8-Asubset	10	PT_G	Non_melanoma	yTIL	C ovarii CDK12 mut	167	13	3.19658792329876	-3.08098211342137	CD4+ EM HLA-DR+
286	269	419	259	438	536	211	299	290	316	512	PT_G_yTIL_P1_BV510CD4-A-AlexaFluor700CD8-Asubset	10	PT_G	Non_melanoma	yTIL	C ovarii CDK12 mut	61	11	4.50476110292523	0.0512537712450747	CD4+ EM
264	324	327	248	323	466	206	259	293	301	372	PT_G_yTIL_P1_BV510CD4-A-AlexaFluor700CD8-Asubset	10	PT_G	Non_melanoma	yTIL	C ovarii CDK12 mut	85	14	0.986013415585445	3.24648556655605	CD4+ EM
272	381	374	276	372	548	210	297	272	444	406	PT_G_yTIL_P1_BV510CD4-A-AlexaFluor700CD8-Asubset	10	PT_G	Non_melanoma	yTIL	C ovarii CDK12 mut	68	10	4.64524829698651	-4.13347902351658	CD4+ EM PD-1+
238	340	391	280	329	537	216	291	266	441	419	PT_G_yTIL_P1_BV510CD4-A-AlexaFluor700CD8-Asubset	10	PT_G	Non_melanoma	yTIL	C ovarii CDK12 mut	81	10	5.31599653078167	-3.42939128929417	CD4+ EM PD-1+
250	313	391	267	438	552	196	267	267	390	403	PT_G_yTIL_P1_BV510CD4-A-AlexaFluor700CD8-Asubset	10	PT_G	Non_melanoma	yTIL	C ovarii CDK12 mut	81	10	4.87219322038739	-2.95921196991246	CD4+ EM PD-1+
279	302	373	300	387	537	231	378	276	460	421	PT_G_yTIL_P1_BV510CD4-A-AlexaFluor700CD8-Asubset	10	PT_G	Non_melanoma	yTIL	C ovarii CDK12 mut	81	10	5.11846721483319	-3.67843761497776	CD4+ EM PD-1+
238	393	379	260	403	532	201	354	247	419	362	PT_G_yTIL_P1_BV510CD4-A-AlexaFluor700CD8-Asubset	10	PT_G	Non_melanoma	yTIL	C ovarii CDK12 mut	68	10	4.84328687501995	-3.99253692680638	CD4+ EM PD-1+
259	388	374	252	388	519	206	263	276	522	425	PT_G_yTIL_P1_BV510CD4-A-AlexaFluor700CD8-Asubset	10	PT_G	Non_melanoma	yTIL	C ovarii CDK12 mut	54	7	4.09504115892498	-4.65801897102635	CD4+ EM PD-1+
239	332	369	284	344	527	200	299	274	388	432	PT_G_yTIL_P1_BV510CD4-A-AlexaFluor700CD8-Asubset	10	PT_G	Non_melanoma	yTIL	C ovarii CDK12 mut	82	10	5.12468755556195	-2.78221263939183	CD4+ EM PD-1+
304	496	363	243	526	605	227	356	276	546	407	PT_G_yTIL_P1_BV510CD4-A-AlexaFluor700CD8-Asubset	10	PT_G	Non_melanoma	yTIL	C ovarii CDK12 mut	42	7	3.28788626504986	-5.29451551491063	CD4+ EM PD-1+
255	248	324	286	401	540	202	288	283	345	410	PT_G_yTIL_P1_BV510CD4-A-AlexaFluor700CD8-Asubset	10	PT_G	Non_melanoma	yTIL	C ovarii CDK12 mut	74	11	3.11913526369183	1.59811720794399	CD4+ EM
232	287	395	272	344	515	213	263	281	457	384	PT_G_yTIL_P1_BV510CD4-A-AlexaFluor700CD8-Asubset	10	PT_G	Non_melanoma	yTIL	C ovarii CDK12 mut	67	10	5.52918184114544	-3.41367163711827	CD4+ EM PD-1+
247	348	336	289	391	510	213	282	293	320	433	PT_G_yTIL_P1_BV510CD4-A-AlexaFluor700CD8-Asubset	10	PT_G	Non_melanoma	yTIL	C ovarii CDK12 mut	97	13	3.85977924181073	-0.592061007559704	CD4+ EM HLA-DR+
245	341	344	285	394	492	238	310	272	362	370	PT_G_yTIL_P1_BV510CD4-A-AlexaFluor700CD8-Asubset	10	PT_G	Non_melanoma	yTIL	C ovarii CDK12 mut	82	10	5.28340375734417	-2.67612423950474	CD4+ EM PD-1+
234	322	329	254	367	467	202	276	276	404	377	PT_G_yTIL_P1_BV510CD4-A-AlexaFluor700CD8-Asubset	10	PT_G	Non_melanoma	yTIL	C ovarii CDK12 mut	67	10	5.62447345567791	-2.98528161102574	CD4+ EM PD-1+
273	324	440	262	427	547	238	289	265	394	463	PT_G_yTIL_P1_BV510CD4-A-AlexaFluor700CD8-Asubset	10	PT_G	Non_melanoma	yTIL	C ovarii CDK12 mut	81	10	4.72395026994793	-2.9239696508054	CD4+ EM PD-1+
309	320	368	271	461	564	267	267	279	296	573	PT_G_yTIL_P1_BV510CD4-A-AlexaFluor700CD8-Asubset	10	PT_G	Non_melanoma	yTIL	C ovarii CDK12 mut	123	13	3.86782634569256	-1.02978196197789	CD4+ EM HLA-DR+
271	257	373	298	404	480	195	336	265	395	365	PT_G_yTIL_P1_BV510CD4-A-AlexaFluor700CD8-Asubset	10	PT_G	Non_melanoma	yTIL	C ovarii CDK12 mut	67	10	5.67493236375897	-2.61387410217564	CD4+ EM PD-1+
239	364	377	309	421	531	185	337	276	381	401	PT_G_yTIL_P1_BV510CD4-A-AlexaFluor700CD8-Asubset	10	PT_G	Non_melanoma	yTIL	C ovarii CDK12 mut	70	13	4.89197004152386	-3.27787389808934	CD4+ EM HLA-DR+
292	433	389	274	428	540	222	361	302	536	363	PT_G_yTIL_P1_BV510CD4-A-AlexaFluor700CD8-Asubset	10	PT_G	Non_melanoma	yTIL	C ovarii CDK12 mut	69	7	3.9179385931596	-5.12723913246434	CD4+ EM PD-1+
304	317	393	274	390	548	287	259	300	565	434	PT_G_yTIL_P1_BV510CD4-A-AlexaFluor700CD8-Asubset	10	PT_G	Non_melanoma	yTIL	C ovarii CDK12 mut	54	7	0.877795699368404	-4.30861082130711	CD4+ EM PD-1+
281	473	421	279	368	583	247	306	264	507	374	PT_G_yTIL_P1_BV510CD4-A-AlexaFluor700CD8-Asubset	10	PT_G	Non_melanoma	yTIL	C ovarii CDK12 mut	69	7	3.95075166536419	-4.9793485646848	CD4+ EM PD-1+
261	467	365	237	479	588	241	322	295	411	431	PT_G_yTIL_P1_BV510CD4-A-AlexaFluor700CD8-Asubset	10	PT_G	Non_melanoma	yTIL	C ovarii CDK12 mut	56	7	3.59929454637616	-4.27536239677708	CD4+ EM PD-1+
262	433	410	283	459	531	238	319	293	389	358	PT_G_yTIL_P1_BV510CD4-A-AlexaFluor700CD8-Asubset	10	PT_G	Non_melanoma	yTIL	C ovarii CDK12 mut	70	13	4.31342351747601	-3.87761917167942	CD4+ EM HLA-DR+
306	391	409	262	401	552	274	256	282	440	488	PT_G_yTIL_P1_BV510CD4-A-AlexaFluor700CD8-Asubset	10	PT_G	Non_melanoma	yTIL	C ovarii CDK12 mut	55	7	2.85860622240155	-4.33915748649876	CD4+ EM PD-1+
250	268	374	252	311	420	195	254	261	370	345	PT_G_yTIL_P1_BV510CD4-A-AlexaFluor700CD8-Asubset	10	PT_G	Non_melanoma	yTIL	C ovarii CDK12 mut	67	10	1.70146859003155	3.40511832183559	CD4+ EM PD-1+
279	211	306	259	449	554	237	267	267	323	553	PT_G_yTIL_P1_BV510CD4-A-AlexaFluor700CD8-Asubset	10	PT_G	Non_melanoma	yTIL	C ovarii CDK12 mut	76	11	3.44470727754681	0.919685160576892	CD4+ EM
251	323	342	255	408	495	224	304	267	328	376	PT_G_yTIL_P1_BV510CD4-A-AlexaFluor700CD8-Asubset	10	PT_G	Non_melanoma	yTIL	C ovarii CDK12 mut	82	10	5.07196796251385	-2.01399340683262	CD4+ EM PD-1+
272	403	335	301	434	568	168	335	260	351	339	PT_G_yTIL_P1_BV510CD4-A-AlexaFluor700CD8-Asubset	10	PT_G	Non_melanoma	yTIL	C ovarii CDK12 mut	84	13	4.40184438539593	-3.71363606506627	CD4+ EM HLA-DR+
257	458	375	297	409	596	191	337	263	473	361	PT_G_yTIL_P1_BV510CD4-A-AlexaFluor700CD8-Asubset	10	PT_G	Non_melanoma	yTIL	C ovarii CDK12 mut	69	7	4.07277667833416	-4.85750808769505	CD4+ EM PD-1+
260	360	290	255	398	538	213	288	254	401	389	PT_G_yTIL_P1_BV510CD4-A-AlexaFluor700CD8-Asubset	10	PT_G	Non_melanoma	yTIL	C ovarii CDK12 mut	83	10	4.87415397478192	-3.54331746155064	CD4+ EM PD-1+
262	391	334	250	419	517	224	271	285	454	366	PT_G_yTIL_P1_BV510CD4-A-AlexaFluor700CD8-Asubset	10	PT_G	Non_melanoma	yTIL	C ovarii CDK12 mut	83	10	4.68176591707318	-4.21055831962864	CD4+ EM PD-1+
277	245	438	267	409	579	211	276	278	448	449	PT_G_yTIL_P1_BV510CD4-A-AlexaFluor700CD8-Asubset	10	PT_G	Non_melanoma	yTIL	C ovarii CDK12 mut	81	10	-0.535824780036522	-2.25543918663304	CD4+ EM PD-1+
233	291	419	272	451	522	271	288	270	431	420	PT_G_yTIL_P1_BV510CD4-A-AlexaFluor700CD8-Asubset	10	PT_G	Non_melanoma	yTIL	C ovarii CDK12 mut	81	10	5.01337850404827	-3.29738416725438	CD4+ EM PD-1+
284	384	396	255	399	576	233	272	271	518	357	PT_G_yTIL_P1_BV510CD4-A-AlexaFluor700CD8-Asubset	10	PT_G	Non_melanoma	yTIL	C ovarii CDK12 mut	54	7	4.24830234361737	-4.86723127418797	CD4+ EM PD-1+
219	368	338	265	362	518	203	292	279	387	338	PT_G_yTIL_P1_BV510CD4-A-AlexaFluor700CD8-Asubset	10	PT_G	Non_melanoma	yTIL	C ovarii CDK12 mut	83	10	5.20985591722576	-3.37024822288792	CD4+ EM PD-1+
232	279	389	270	484	520	210	287	261	404	440	PT_G_yTIL_P1_BV510CD4-A-AlexaFluor700CD8-Asubset	10	PT_G	Non_melanoma	yTIL	C ovarii CDK12 mut	80	11	0.936203482876705	-1.44156875664036	CD4+ EM
276	400	358	300	400	530	260	289	269	389	401	PT_G_yTIL_P1_BV510CD4-A-AlexaFluor700CD8-Asubset	10	PT_G	Non_melanoma	yTIL	C ovarii CDK12 mut	70	13	4.71119249178021	-3.5609075074796	CD4+ EM HLA-DR+
237	416	354	267	417	489	226	307	278	402	387	PT_G_yTIL_P1_BV510CD4-A-AlexaFluor700CD8-Asubset	10	PT_G	Non_melanoma	yTIL	C ovarii CDK12 mut	70	13	4.72674882722943	-3.65776529365818	CD4+ EM HLA-DR+
244	222	446	289	390	535	231	316	296	432	428	PT_G_yTIL_P1_BV510CD4-A-AlexaFluor700CD8-Asubset	10	PT_G	Non_melanoma	yTIL	C ovarii CDK12 mut	81	10	5.39976966692059	-2.39413633400242	CD4+ EM PD-1+
262	478	368	245	414	563	210	373	273	453	340	PT_G_yTIL_P1_BV510CD4-A-AlexaFluor700CD8-Asubset	10	PT_G	Non_melanoma	yTIL	C ovarii CDK12 mut	69	7	4.22446525407879	-4.85195150429051	CD4+ EM PD-1+
254	250	379	260	436	553	247	296	265	306	496	PT_G_yTIL_P1_BV510CD4-A-AlexaFluor700CD8-Asubset	10	PT_G	Non_melanoma	yTIL	C ovarii CDK12 mut	61	11	4.20764530016034	0.889296090066028	CD4+ EM
249	354	345	311	363	543	194	340	265	402	338	PT_G_yTIL_P1_BV510CD4-A-AlexaFluor700CD8-Asubset	10	PT_G	Non_melanoma	yTIL	C ovarii CDK12 mut	68	10	5.21502626253216	-3.60710086876194	CD4+ EM PD-1+
267	456	419	261	393	595	142	301	282	392	368	PT_G_yTIL_P1_BV510CD4-A-AlexaFluor700CD8-Asubset	10	PT_G	Non_melanoma	yTIL	C ovarii CDK12 mut	70	13	4.0997184546098	-3.93876495415013	CD4+ EM HLA-DR+
319	279	354	260	399	497	247	255	280	476	416	PT_G_yTIL_P1_BV510CD4-A-AlexaFluor700CD8-Asubset	10	PT_G	Non_melanoma	yTIL	C ovarii CDK12 mut	52	10	0.935743215809749	-2.96289339119236	CD4+ EM PD-1+
313	281	424	277	413	576	258	278	301	322	529	PT_G_yTIL_P1_BV510CD4-A-AlexaFluor700CD8-Asubset	10	PT_G	Non_melanoma	yTIL	C ovarii CDK12 mut	62	11	4.36162126375286	-0.162559414446759	CD4+ EM
270	322	410	274	364	523	213	231	278	367	409	PT_G_yTIL_P1_BV510CD4-A-AlexaFluor700CD8-Asubset	10	PT_G	Non_melanoma	yTIL	C ovarii CDK12 mut	82	10	5.11221778703778	-2.46262612396519	CD4+ EM PD-1+
246	428	329	242	450	507	253	285	295	327	406	PT_G_yTIL_P1_BV510CD4-A-AlexaFluor700CD8-Asubset	10	PT_G	Non_melanoma	yTIL	C ovarii CDK12 mut	84	13	3.52643621278851	-1.03127505832951	CD4+ EM HLA-DR+
307	515	484	251	542	597	212	394	285	528	500	PT_G_yTIL_P1_BV510CD4-A-AlexaFluor700CD8-Asubset	10	PT_G	Non_melanoma	yTIL	C ovarii CDK12 mut	28	8	2.77220666719525	-5.33219375664036	CD4+ EM PD-1+
244	336	359	243	400	543	209	314	262	474	399	PT_G_yTIL_P1_BV510CD4-A-AlexaFluor700CD8-Asubset	10	PT_G	Non_melanoma	yTIL	C ovarii CDK12 mut	68	10	5.07543838335125	-4.07882299476902	CD4+ EM PD-1+
258	461	369	308	449	558	240	330	283	473	388	PT_G_yTIL_P1_BV510CD4-A-AlexaFluor700CD8-Asubset	10	PT_G	Non_melanoma	yTIL	C ovarii CDK12 mut	69	7	3.91830098939984	-4.84639396721165	CD4+ EM PD-1+
289	489	375	245	495	576	208	301	269	302	511	PT_G_yTIL_P1_BV510CD4-A-AlexaFluor700CD8-Asubset	10	PT_G	Non_melanoma	yTIL	C ovarii CDK12 mut	167	13	3.21313894105999	-2.46368827873509	CD4+ EM HLA-DR+
231	437	336	264	511	576	208	337	273	321	367	PT_G_yTIL_P1_BV510CD4-A-AlexaFluor700CD8-Asubset	10	PT_G	Non_melanoma	yTIL	C ovarii CDK12 mut	124	13	3.44033706499188	-1.67583193832676	CD4+ EM HLA-DR+
261	290	400	287	434	586	204	332	287	484	388	PT_G_yTIL_P1_BV510CD4-A-AlexaFluor700CD8-Asubset	10	PT_G	Non_melanoma	yTIL	C ovarii CDK12 mut	81	10	4.83114993883221	-4.07882537895482	CD4+ EM PD-1+
294	374	400	270	424	537	192	272	266	375	344	PT_G_yTIL_P1_BV510CD4-A-AlexaFluor700CD8-Asubset	10	PT_G	Non_melanoma	yTIL	C ovarii CDK12 mut	70	13	4.67526376558392	-3.28140416199009	CD4+ EM HLA-DR+
263	240	384	275	383	571	212	288	266	378	418	PT_G_yTIL_P1_BV510CD4-A-AlexaFluor700CD8-Asubset	10	PT_G	Non_melanoma	yTIL	C ovarii CDK12 mut	80	11	5.50184381319134	-2.12597503715794	CD4+ EM
256	392	383	278	436	533	209	325	283	433	380	PT_G_yTIL_P1_BV510CD4-A-AlexaFluor700CD8-Asubset	10	PT_G	Non_melanoma	yTIL	C ovarii CDK12 mut	69	7	4.54703319383709	-4.20380821281712	CD4+ EM PD-1+
272	465	384	221	410	517	185	285	279	544	482	PT_G_yTIL_P1_BV510CD4-A-AlexaFluor700CD8-Asubset	10	PT_G	Non_melanoma	yTIL	C ovarii CDK12 mut	41	7	2.66306245637982	-5.23029556328099	CD4+ EM PD-1+
246	275	344	293	396	473	238	311	265	335	361	PT_G_yTIL_P1_BV510CD4-A-AlexaFluor700CD8-Asubset	10	PT_G	Non_melanoma	yTIL	C ovarii CDK12 mut	82	10	5.43898809267132	-2.31994786316197	CD4+ EM PD-1+
265	349	369	258	386	507	214	265	272	429	355	PT_G_yTIL_P1_BV510CD4-A-AlexaFluor700CD8-Asubset	10	PT_G	Non_melanoma	yTIL	C ovarii CDK12 mut	68	10	5.24513805223553	-3.58181181007664	CD4+ EM PD-1+
260	332	379	256	451	512	207	375	275	355	382	PT_G_yTIL_P1_BV510CD4-A-AlexaFluor700CD8-Asubset	10	PT_G	Non_melanoma	yTIL	C ovarii CDK12 mut	82	10	4.95965707613079	-3.12346592003148	CD4+ EM PD-1+
219	377	379	259	388	530	225	285	276	373	389	PT_G_yTIL_P1_BV510CD4-A-AlexaFluor700CD8-Asubset	10	PT_G	Non_melanoma	yTIL	C ovarii CDK12 mut	70	13	4.91604554964154	-3.17401042038243	CD4+ EM HLA-DR+
231	294	346	264	340	473	206	279	264	419	376	PT_G_yTIL_P1_BV510CD4-A-AlexaFluor700CD8-Asubset	10	PT_G	Non_melanoma	yTIL	C ovarii CDK12 mut	67	10	5.80220163179486	-2.96473636680882	CD4+ EM PD-1+
297	309	443	288	436	559	269	233	272	482	346	PT_G_yTIL_P1_BV510CD4-A-AlexaFluor700CD8-Asubset	10	PT_G	Non_melanoma	yTIL	C ovarii CDK12 mut	81	10	4.33142602754681	-4.21931352669041	CD4+ EM PD-1+
270	211	417	267	362	532	192	270	266	411	425	PT_G_yTIL_P1_BV510CD4-A-AlexaFluor700CD8-Asubset	10	PT_G	Non_melanoma	yTIL	C ovarii CDK12 mut	45	11	5.50263297868817	-2.29759278351109	CD4+ EM
276	285	404	279	446	564	295	356	282	421	419	PT_G_yTIL_P1_BV510CD4-A-AlexaFluor700CD8-Asubset	10	PT_G	Non_melanoma	yTIL	C ovarii CDK12 mut	81	10	4.99164140535443	-3.36598506027501	CD4+ EM PD-1+
246	347	377	250	413	576	217	294	259	448	413	PT_G_yTIL_P1_BV510CD4-A-AlexaFluor700CD8-Asubset	10	PT_G	Non_melanoma	yTIL	C ovarii CDK12 mut	81	10	4.76697910142987	-3.97674884849827	CD4+ EM PD-1+
259	330	331	267	371	489	237	267	276	366	357	PT_G_yTIL_P1_BV510CD4-A-AlexaFluor700CD8-Asubset	10	PT_G	Non_melanoma	yTIL	C ovarii CDK12 mut	82	10	5.44969499422161	-2.71795215660374	CD4+ EM PD-1+
235	311	349	266	387	507	222	278	270	427	349	PT_G_yTIL_P1_BV510CD4-A-AlexaFluor700CD8-Asubset	10	PT_G	Non_melanoma	yTIL	C ovarii CDK12 mut	67	10	5.62524831605999	-3.28683700615208	CD4+ EM PD-1+
282	255	362	266	400	527	208	272	272	306	494	PT_G_yTIL_P1_BV510CD4-A-AlexaFluor700CD8-Asubset	10	PT_G	Non_melanoma	yTIL	C ovarii CDK12 mut	75	11	4.02819764925091	0.963714038788867	CD4+ EM
256	365	350	239	436	519	174	302	260	367	389	PT_G_yTIL_P1_BV510CD4-A-AlexaFluor700CD8-Asubset	10	PT_G	Non_melanoma	yTIL	C ovarii CDK12 mut	70	13	4.8639835150346	-2.90779104286473	CD4+ EM HLA-DR+
257	382	310	267	349	480	200	274	265	358	337	PT_G_yTIL_P1_BV510CD4-A-AlexaFluor700CD8-Asubset	10	PT_G	Non_melanoma	yTIL	C ovarii CDK12 mut	98	14	0.816875460873531	2.81360063499172	CD4+ EM
259	300	393	275	376	517	205	302	259	457	376	PT_G_yTIL_P1_BV510CD4-A-AlexaFluor700CD8-Asubset	10	PT_G	Non_melanoma	yTIL	C ovarii CDK12 mut	68	10	5.44819772554486	-3.5650190358762	CD4+ EM PD-1+
259	324	368	276	431	522	232	288	264	380	475	PT_G_yTIL_P1_BV510CD4-A-AlexaFluor700CD8-Asubset	10	PT_G	Non_melanoma	yTIL	C ovarii CDK12 mut	96	13	2.74260938478558	-1.60012569481175	CD4+ EM HLA-DR+
275	349	459	292	447	587	193	308	271	510	386	PT_G_yTIL_P1_BV510CD4-A-AlexaFluor700CD8-Asubset	10	PT_G	Non_melanoma	yTIL	C ovarii CDK12 mut	55	7	4.15419900728314	-4.67062988334935	CD4+ EM PD-1+
255	404	334	262	394	464	214	228	275	375	361	PT_G_yTIL_P1_BV510CD4-A-AlexaFluor700CD8-Asubset	10	PT_G	Non_melanoma	yTIL	C ovarii CDK12 mut	83	10	0.711727026234554	2.55541286414821	CD4+ EM PD-1+
424	230	312	264	301	500	199	262	279	399	416	PT_G_yTIL_P1_BV510CD4-A-AlexaFluor700CD8-Asubset	10	PT_G	Non_melanoma	yTIL	C ovarii CDK12 mut	18	3	-0.87036344098003	0.102303413509918	CD4+ EM senescent
261	401	395	270	440	555	220	266	285	489	400	PT_G_yTIL_P1_BV510CD4-A-AlexaFluor700CD8-Asubset	10	PT_G	Non_melanoma	yTIL	C ovarii CDK12 mut	54	7	3.93871391130535	-4.68656292015355	CD4+ EM PD-1+
238	432	368	270	388	584	207	332	259	459	385	PT_G_yTIL_P1_BV510CD4-A-AlexaFluor700CD8-Asubset	10	PT_G	Non_melanoma	yTIL	C ovarii CDK12 mut	69	7	4.3307861120805	-4.71805849129002	CD4+ EM PD-1+
279	322	384	256	455	574	212	283	270	404	405	PT_G_yTIL_P1_BV510CD4-A-AlexaFluor700CD8-Asubset	10	PT_G	Non_melanoma	yTIL	C ovarii CDK12 mut	81	10	4.61163938356488	-3.14110794121067	CD4+ EM PD-1+
263	264	348	264	368	503	203	264	275	357	381	PT_G_yTIL_P1_BV510CD4-A-AlexaFluor700CD8-Asubset	10	PT_G	Non_melanoma	yTIL	C ovarii CDK12 mut	82	10	5.64072358919232	-2.18410196358006	CD4+ EM PD-1+
302	333	505	279	446	568	234	323	268	481	484	PT_G_yTIL_P1_BV510CD4-A-AlexaFluor700CD8-Asubset	10	PT_G	Non_melanoma	yTIL	C ovarii CDK12 mut	55	7	2.09835470033734	-4.68186750465672	CD4+ EM PD-1+
271	526	433	206	546	514	259	324	297	682	549	PT_G_yTIL_P1_BV510CD4-A-AlexaFluor700CD8-Asubset	10	PT_G	Non_melanoma	yTIL	C ovarii CDK12 mut	13	8	1.17303145242779	-6.57477989250462	CD4+ EM PD-1+
476	333	388	238	342	481	212	279	247	531	455	PT_G_yTIL_P1_BV510CD4-A-AlexaFluor700CD8-Asubset	10	PT_G	Non_melanoma	yTIL	C ovarii CDK12 mut	6	4	-1.56261592792423	-1.28308584743779	CD4+ EM senescent PD-1+
642	244	337	262	391	515	208	269	260	477	432	PT_G_yTIL_P1_BV510CD4-A-AlexaFluor700CD8-Asubset	10	PT_G	Non_melanoma	yTIL	C ovarii CDK12 mut	5	3	-1.82173406766803	-0.720164800227093	CD4+ EM senescent
268	397	382	278	453	554	180	316	260	315	402	PT_G_yTIL_P1_BV510CD4-A-AlexaFluor700CD8-Asubset	10	PT_G	Non_melanoma	yTIL	C ovarii CDK12 mut	84	13	4.12560737444012	-1.87800827080052	CD4+ EM HLA-DR+
320	426	339	240	383	520	190	270	275	404	331	PT_G_yTIL_P1_BV510CD4-A-AlexaFluor700CD8-Asubset	10	PT_G	Non_melanoma	yTIL	C ovarii CDK12 mut	83	10	4.60267007661908	-4.03977241569798	CD4+ EM PD-1+
254	327	389	293	349	522	222	329	265	387	368	PT_G_yTIL_P1_BV510CD4-A-AlexaFluor700CD8-Asubset	10	PT_G	Non_melanoma	yTIL	C ovarii CDK12 mut	82	10	5.36302554918377	-3.0126189237241	CD4+ EM PD-1+
352	293	381	270	516	603	246	302	266	362	625	PT_G_yTIL_P1_BV510CD4-A-AlexaFluor700CD8-Asubset	10	PT_G	Non_melanoma	yTIL	C ovarii CDK12 mut	49	11	1.94458687616436	-1.1813829188947	CD4+ EM
251	459	325	306	489	532	220	293	302	335	377	PT_G_yTIL_P1_BV510CD4-A-AlexaFluor700CD8-Asubset	10	PT_G	Non_melanoma	yTIL	C ovarii CDK12 mut	154	13	3.13257468057721	-1.2554749494199	CD4+ EM HLA-DR+
266	274	355	267	399	536	230	262	286	589	483	PT_G_yTIL_P1_BV510CD4-A-AlexaFluor700CD8-Asubset	10	PT_G	Non_melanoma	yTIL	C ovarii CDK12 mut	25	7	0.165340247879909	-4.28672208839695	CD4+ EM PD-1+
246	298	391	270	362	498	230	287	291	482	376	PT_G_yTIL_P1_BV510CD4-A-AlexaFluor700CD8-Asubset	10	PT_G	Non_melanoma	yTIL	C ovarii CDK12 mut	67	10	5.52799976183026	-3.61412015014927	CD4+ EM PD-1+
229	283	428	260	404	533	240	309	272	350	503	PT_G_yTIL_P1_BV510CD4-A-AlexaFluor700CD8-Asubset	10	PT_G	Non_melanoma	yTIL	C ovarii CDK12 mut	61	11	4.67946040941326	-0.0357813035849805	CD4+ EM
268	375	353	275	359	515	225	250	275	428	359	PT_G_yTIL_P1_BV510CD4-A-AlexaFluor700CD8-Asubset	10	PT_G	Non_melanoma	yTIL	C ovarii CDK12 mut	83	10	5.16504562212078	-3.79186120086949	CD4+ EM PD-1+
286	437	368	270	548	606	230	286	282	265	567	PT_G_yTIL_P1_BV510CD4-A-AlexaFluor700CD8-Asubset	10	PT_G	Non_melanoma	yTIL	C ovarii CDK12 mut	123	13	3.07825744463055	-2.57210745865147	CD4+ EM HLA-DR+
245	385	362	264	409	523	211	288	269	307	393	PT_G_yTIL_P1_BV510CD4-A-AlexaFluor700CD8-Asubset	10	PT_G	Non_melanoma	yTIL	C ovarii CDK12 mut	84	13	4.30648935152142	-1.59657456928532	CD4+ EM HLA-DR+
250	411	356	266	373	499	188	255	265	328	385	PT_G_yTIL_P1_BV510CD4-A-AlexaFluor700CD8-Asubset	10	PT_G	Non_melanoma	yTIL	C ovarii CDK12 mut	84	13	4.48224389864056	-1.80176510864537	CD4+ EM HLA-DR+
270	393	358	270	390	539	223	256	272	362	374	PT_G_yTIL_P1_BV510CD4-A-AlexaFluor700CD8-Asubset	10	PT_G	Non_melanoma	yTIL	C ovarii CDK12 mut	83	10	4.75669944597332	-3.13586869293492	CD4+ EM PD-1+
272	279	327	270	352	492	209	282	277	357	378	PT_G_yTIL_P1_BV510CD4-A-AlexaFluor700CD8-Asubset	10	PT_G	Non_melanoma	yTIL	C ovarii CDK12 mut	82	10	1.99090993715374	3.12513074821193	CD4+ EM PD-1+
259	361	385	263	402	568	180	285	258	468	356	PT_G_yTIL_P1_BV510CD4-A-AlexaFluor700CD8-Asubset	10	PT_G	Non_melanoma	yTIL	C ovarii CDK12 mut	68	10	4.73020732713787	-4.46215763145726	CD4+ EM PD-1+
278	483	377	266	450	593	221	234	277	492	420	PT_G_yTIL_P1_BV510CD4-A-AlexaFluor700CD8-Asubset	10	PT_G	Non_melanoma	yTIL	C ovarii CDK12 mut	56	7	3.14625537706463	-4.98064508491795	CD4+ EM PD-1+
232	247	329	268	332	439	207	272	261	437	380	PT_G_yTIL_P1_BV510CD4-A-AlexaFluor700CD8-Asubset	10	PT_G	Non_melanoma	yTIL	C ovarii CDK12 mut	67	10	5.86017167879193	-2.65427722984593	CD4+ EM PD-1+
254	247	380	261	339	550	239	258	277	486	418	PT_G_yTIL_P1_BV510CD4-A-AlexaFluor700CD8-Asubset	10	PT_G	Non_melanoma	yTIL	C ovarii CDK12 mut	52	10	5.48126399828045	-3.24620404297154	CD4+ EM PD-1+
625	220	375	260	340	509	191	263	276	494	474	PT_G_yTIL_P1_BV510CD4-A-AlexaFluor700CD8-Asubset	10	PT_G	Non_melanoma	yTIL	C ovarii CDK12 mut	5	3	-1.83958422826679	-0.754761839449811	CD4+ EM senescent
330	457	443	300	430	611	234	329	295	527	341	PT_G_yTIL_P1_BV510CD4-A-AlexaFluor700CD8-Asubset	10	PT_G	Non_melanoma	yTIL	C ovarii CDK12 mut	69	7	3.71947419954388	-5.14014234596531	CD4+ EM PD-1+
269	332	410	287	417	536	267	341	300	469	410	PT_G_yTIL_P1_BV510CD4-A-AlexaFluor700CD8-Asubset	10	PT_G	Non_melanoma	yTIL	C ovarii CDK12 mut	81	10	4.6631459028825	-4.09401073509495	CD4+ EM PD-1+
338	413	467	277	471	577	246	301	305	365	493	PT_G_yTIL_P1_BV510CD4-A-AlexaFluor700CD8-Asubset	10	PT_G	Non_melanoma	yTIL	C ovarii CDK12 mut	109	13	3.37982929063885	-3.17448844963353	CD4+ EM HLA-DR+
262	289	294	255	308	460	172	285	254	311	332	PT_G_yTIL_P1_BV510CD4-A-AlexaFluor700CD8-Asubset	10	PT_G	Non_melanoma	yTIL	C ovarii CDK12 mut	85	14	0.827828171978878	3.69543728774746	CD4+ EM
426	395	542	259	409	469	169	267	265	475	618	PT_G_yTIL_P1_BV510CD4-A-AlexaFluor700CD8-Asubset	10	PT_G	Non_melanoma	yTIL	C ovarii CDK12 mut	21	4	-0.82018504725845	-3.23482122474949	CD4+ EM senescent PD-1+
384	245	386	280	382	544	197	274	281	481	523	PT_G_yTIL_P1_BV510CD4-A-AlexaFluor700CD8-Asubset	10	PT_G	Non_melanoma	yTIL	C ovarii CDK12 mut	24	10	-0.821137291063381	-2.36063852363865	CD4+ EM PD-1+
255	354	396	242	391	542	198	277	273	460	414	PT_G_yTIL_P1_BV510CD4-A-AlexaFluor700CD8-Asubset	10	PT_G	Non_melanoma	yTIL	C ovarii CDK12 mut	81	10	4.76403034044354	-3.97099580818455	CD4+ EM PD-1+
223	382	350	252	351	586	189	256	283	487	376	PT_G_yTIL_P1_BV510CD4-A-AlexaFluor700CD8-Asubset	10	PT_G	Non_melanoma	yTIL	C ovarii CDK12 mut	54	7	4.73442685915081	-4.53666391426365	CD4+ EM PD-1+
282	214	380	264	355	516	171	257	262	324	412	PT_G_yTIL_P1_BV510CD4-A-AlexaFluor700CD8-Asubset	10	PT_G	Non_melanoma	yTIL	C ovarii CDK12 mut	73	11	3.85564124895184	2.96082625335414	CD4+ EM
529	327	279	416	346	223	213	241	258	292	382	PT_G_yTIL_P1_BV510CD4-A-AlexaFluor700CD8-Asubset	10	PT_G	Non_melanoma	yTIL	C ovarii CDK12 mut	141	21	-4.2635992734328	3.90197954124172	CD8+ EMRA senescent
260	459	394	270	429	564	195	256	278	565	367	PT_G_yTIL_P1_BV510CD4-A-AlexaFluor700CD8-Asubset	10	PT_G	Non_melanoma	yTIL	C ovarii CDK12 mut	54	7	3.23196327997296	-5.28695383125584	CD4+ EM PD-1+
263	269	310	292	381	558	223	347	263	433	338	PT_G_yTIL_P1_BV510CD4-A-AlexaFluor700CD8-Asubset	10	PT_G	Non_melanoma	yTIL	C ovarii CDK12 mut	67	10	5.52718675447552	-3.52282657676976	CD4+ EM PD-1+
285	255	465	260	376	506	233	279	281	412	413	PT_G_yTIL_P1_BV510CD4-A-AlexaFluor700CD8-Asubset	10	PT_G	Non_melanoma	yTIL	C ovarii CDK12 mut	45	11	5.34179151369183	-2.42051997238438	CD4+ EM
285	327	439	267	418	549	257	236	268	421	406	PT_G_yTIL_P1_BV510CD4-A-AlexaFluor700CD8-Asubset	10	PT_G	Non_melanoma	yTIL	C ovarii CDK12 mut	81	10	4.83617723299115	-3.35604801231663	CD4+ EM PD-1+
298	428	431	280	522	618	197	314	276	314	674	PT_G_yTIL_P1_BV510CD4-A-AlexaFluor700CD8-Asubset	10	PT_G	Non_melanoma	yTIL	C ovarii CDK12 mut	195	26	2.9176899225816	-3.28540935570042	CD4+ EM HLA-DR+
274	359	359	283	406	542	210	275	277	453	385	PT_G_yTIL_P1_BV510CD4-A-AlexaFluor700CD8-Asubset	10	PT_G	Non_melanoma	yTIL	C ovarii CDK12 mut	68	10	4.79033220125286	-4.18003788048069	CD4+ EM PD-1+
271	193	508	328	366	494	187	356	264	592	357	PT_G_yTIL_P1_BV510CD4-A-AlexaFluor700CD8-Asubset	10	PT_G	Non_melanoma	yTIL	C ovarii CDK12 mut	52	10	0.696845534573482	-4.11010923439305	CD4+ EM PD-1+
240	359	310	258	354	483	218	284	272	413	324	PT_G_yTIL_P1_BV510CD4-A-AlexaFluor700CD8-Asubset	10	PT_G	Non_melanoma	yTIL	C ovarii CDK12 mut	83	10	5.55170286012738	-3.50051822716038	CD4+ EM PD-1+
241	237	430	292	380	510	197	332	269	348	374	PT_G_yTIL_P1_BV510CD4-A-AlexaFluor700CD8-Asubset	10	PT_G	Non_melanoma	yTIL	C ovarii CDK12 mut	59	11	5.55436551881878	-2.23154940658848	CD4+ EM
278	447	332	265	453	565	295	298	272	390	389	PT_G_yTIL_P1_BV510CD4-A-AlexaFluor700CD8-Asubset	10	PT_G	Non_melanoma	yTIL	C ovarii CDK12 mut	70	13	3.97495401216595	-4.23397245460789	CD4+ EM HLA-DR+
264	285	337	270	310	476	207	249	271	362	340	PT_G_yTIL_P1_BV510CD4-A-AlexaFluor700CD8-Asubset	10	PT_G	Non_melanoma	yTIL	C ovarii CDK12 mut	82	10	5.80840003801434	-2.63310971313755	CD4+ EM PD-1+
267	450	385	255	444	562	228	252	286	489	411	PT_G_yTIL_P1_BV510CD4-A-AlexaFluor700CD8-Asubset	10	PT_G	Non_melanoma	yTIL	C ovarii CDK12 mut	56	7	3.46323716951458	-4.86399593406956	CD4+ EM PD-1+
276	305	323	268	474	551	248	287	276	314	529	PT_G_yTIL_P1_BV510CD4-A-AlexaFluor700CD8-Asubset	10	PT_G	Non_melanoma	yTIL	C ovarii CDK12 mut	76	11	3.78171146226971	-0.348249757826733	CD4+ EM
254	248	452	279	406	561	206	375	278	514	400	PT_G_yTIL_P1_BV510CD4-A-AlexaFluor700CD8-Asubset	10	PT_G	Non_melanoma	yTIL	C ovarii CDK12 mut	52	10	4.99817884279339	-3.80861082130711	CD4+ EM PD-1+
224	413	327	231	389	533	215	313	276	410	331	PT_G_yTIL_P1_BV510CD4-A-AlexaFluor700CD8-Asubset	10	PT_G	Non_melanoma	yTIL	C ovarii CDK12 mut	83	10	4.87653291536419	-3.6983574872617	CD4+ EM PD-1+
304	381	365	259	388	529	231	349	268	468	432	PT_G_yTIL_P1_BV510CD4-A-AlexaFluor700CD8-Asubset	10	PT_G	Non_melanoma	yTIL	C ovarii CDK12 mut	69	7	4.49280584169476	-4.32402887398045	CD4+ EM PD-1+
314	307	369	262	482	560	215	295	275	297	544	PT_G_yTIL_P1_BV510CD4-A-AlexaFluor700CD8-Asubset	10	PT_G	Non_melanoma	yTIL	C ovarii CDK12 mut	63	13	4.06451118303387	-0.340366507113385	CD4+ EM HLA-DR+
236	355	401	239	352	522	244	276	267	479	375	PT_G_yTIL_P1_BV510CD4-A-AlexaFluor700CD8-Asubset	10	PT_G	Non_melanoma	yTIL	C ovarii CDK12 mut	68	10	4.97769677949993	-4.20254888588231	CD4+ EM PD-1+
247	272	389	256	312	479	222	259	264	428	337	PT_G_yTIL_P1_BV510CD4-A-AlexaFluor700CD8-Asubset	10	PT_G	Non_melanoma	yTIL	C ovarii CDK12 mut	67	10	5.8630446226701	-2.86366047912877	CD4+ EM PD-1+
482	219	277	269	353	513	274	261	279	421	458	PT_G_yTIL_P1_BV510CD4-A-AlexaFluor700CD8-Asubset	10	PT_G	Non_melanoma	yTIL	C ovarii CDK12 mut	18	3	-1.18916165517719	-0.344122911036419	CD4+ EM senescent
313	373	286	251	387	514	218	270	278	366	297	PT_G_yTIL_P1_BV510CD4-A-AlexaFluor700CD8-Asubset	10	PT_G	Non_melanoma	yTIL	C ovarii CDK12 mut	83	10	0.614750746022152	2.61204013770778	CD4+ EM PD-1+
512	295	422	282	432	510	264	238	263	381	540	PT_G_yTIL_P1_BV510CD4-A-AlexaFluor700CD8-Asubset	10	PT_G	Non_melanoma	yTIL	C ovarii CDK12 mut	19	3	-1.33715939210804	-0.659146214068341	CD4+ EM senescent
302	218	307	266	285	459	232	266	275	315	346	PT_G_yTIL_P1_BV510CD4-A-AlexaFluor700CD8-Asubset	10	PT_G	Non_melanoma	yTIL	C ovarii CDK12 mut	86	14	1.48611462427227	4.03814969009121	CD4+ EM
235	376	354	306	364	520	191	347	265	387	378	PT_G_yTIL_P1_BV510CD4-A-AlexaFluor700CD8-Asubset	10	PT_G	Non_melanoma	yTIL	C ovarii CDK12 mut	83	10	5.06984556032269	-3.44227662140171	CD4+ EM PD-1+
587	211	418	250	338	517	242	284	273	379	442	PT_G_yTIL_P1_BV510CD4-A-AlexaFluor700CD8-Asubset	10	PT_G	Non_melanoma	yTIL	C ovarii CDK12 mut	5	3	2.13653338266461	6.92724952644069	CD4+ EM senescent
242	240	325	262	404	504	198	275	257	300	482	PT_G_yTIL_P1_BV510CD4-A-AlexaFluor700CD8-Asubset	10	PT_G	Non_melanoma	yTIL	C ovarii CDK12 mut	75	11	3.74780166460125	1.56172368472774	CD4+ EM
245	387	369	248	410	587	212	326	269	491	369	PT_G_yTIL_P1_BV510CD4-A-AlexaFluor700CD8-Asubset	10	PT_G	Non_melanoma	yTIL	C ovarii CDK12 mut	69	7	4.44179237199871	-4.72601690346043	CD4+ EM PD-1+
290	357	402	249	452	562	175	288	269	296	510	PT_G_yTIL_P1_BV510CD4-A-AlexaFluor700CD8-Asubset	10	PT_G	Non_melanoma	yTIL	C ovarii CDK12 mut	109	13	4.13055789781659	-1.00783600860875	CD4+ EM HLA-DR+
322	253	287	258	433	595	241	275	276	544	521	PT_G_yTIL_P1_BV510CD4-A-AlexaFluor700CD8-Asubset	10	PT_G	Non_melanoma	yTIL	C ovarii CDK12 mut	51	10	-0.178642478455616	-3.47949972206395	CD4+ EM PD-1+
293	379	394	273	453	568	274	238	278	317	476	PT_G_yTIL_P1_BV510CD4-A-AlexaFluor700CD8-Asubset	10	PT_G	Non_melanoma	yTIL	C ovarii CDK12 mut	109	13	3.83420932603924	-1.32418491894047	CD4+ EM HLA-DR+
259	395	363	292	441	563	235	319	276	373	397	PT_G_yTIL_P1_BV510CD4-A-AlexaFluor700CD8-Asubset	10	PT_G	Non_melanoma	yTIL	C ovarii CDK12 mut	70	13	4.44380176378338	-3.48591318184178	CD4+ EM HLA-DR+
273	416	362	262	421	549	232	287	280	493	376	PT_G_yTIL_P1_BV510CD4-A-AlexaFluor700CD8-Asubset	10	PT_G	Non_melanoma	yTIL	C ovarii CDK12 mut	54	7	4.1255391867265	-4.82148399406712	CD4+ EM PD-1+
273	344	367	273	414	533	254	308	278	467	334	PT_G_yTIL_P1_BV510CD4-A-AlexaFluor700CD8-Asubset	10	PT_G	Non_melanoma	yTIL	C ovarii CDK12 mut	68	10	5.06155288530438	-4.13435449653904	CD4+ EM PD-1+
250	317	354	278	362	504	222	298	267	407	362	PT_G_yTIL_P1_BV510CD4-A-AlexaFluor700CD8-Asubset	10	PT_G	Non_melanoma	yTIL	C ovarii CDK12 mut	67	10	5.60935676408856	-3.13991751724522	CD4+ EM PD-1+
224	371	399	270	380	517	182	253	248	487	421	PT_G_yTIL_P1_BV510CD4-A-AlexaFluor700CD8-Asubset	10	PT_G	Non_melanoma	yTIL	C ovarii CDK12 mut	54	7	4.58367336107342	-4.26214399391453	CD4+ EM PD-1+
248	227	394	277	406	560	220	286	290	484	391	PT_G_yTIL_P1_BV510CD4-A-AlexaFluor700CD8-Asubset	10	PT_G	Non_melanoma	yTIL	C ovarii CDK12 mut	52	10	5.28879344774334	-3.38238992744725	CD4+ EM PD-1+
271	401	360	265	377	560	260	308	276	445	346	PT_G_yTIL_P1_BV510CD4-A-AlexaFluor700CD8-Asubset	10	PT_G	Non_melanoma	yTIL	C ovarii CDK12 mut	83	10	4.71723163438885	-4.37950363212864	CD4+ EM PD-1+
411	291	357	264	373	535	194	274	287	385	361	PT_G_yTIL_P1_BV510CD4-A-AlexaFluor700CD8-Asubset	10	PT_G	Non_melanoma	yTIL	C ovarii CDK12 mut	106	11	-0.800200295318676	-0.467198992312359	CD4+ EM
208	287	300	278	460	509	190	301	256	333	353	PT_G_yTIL_P1_BV510CD4-A-AlexaFluor700CD8-Asubset	10	PT_G	Non_melanoma	yTIL	C ovarii CDK12 mut	79	11	1.8422709734544	0.996654128491474	CD4+ EM
288	437	344	269	412	563	156	287	286	400	373	PT_G_yTIL_P1_BV510CD4-A-AlexaFluor700CD8-Asubset	10	PT_G	Non_melanoma	yTIL	C ovarii CDK12 mut	70	13	4.28677499605267	-3.89880981498997	CD4+ EM HLA-DR+
256	356	419	281	379	574	179	291	275	480	411	PT_G_yTIL_P1_BV510CD4-A-AlexaFluor700CD8-Asubset	10	PT_G	Non_melanoma	yTIL	C ovarii CDK12 mut	81	10	4.65588510347454	-4.23012819343846	CD4+ EM PD-1+
229	312	356	274	352	486	208	301	264	356	354	PT_G_yTIL_P1_BV510CD4-A-AlexaFluor700CD8-Asubset	10	PT_G	Non_melanoma	yTIL	C ovarii CDK12 mut	82	10	5.43135488344281	-2.47151842170994	CD4+ EM PD-1+
201	452	345	263	436	533	178	258	271	426	408	PT_G_yTIL_P1_BV510CD4-A-AlexaFluor700CD8-Asubset	10	PT_G	Non_melanoma	yTIL	C ovarii CDK12 mut	70	13	4.12188995195477	-3.96593656593602	CD4+ EM HLA-DR+
269	379	376	269	384	550	244	262	278	397	402	PT_G_yTIL_P1_BV510CD4-A-AlexaFluor700CD8-Asubset	10	PT_G	Non_melanoma	yTIL	C ovarii CDK12 mut	70	13	4.77324474168866	-3.48974242264073	CD4+ EM HLA-DR+
212	191	316	291	309	433	219	328	291	410	395	PT_G_yTIL_P1_BV510CD4-A-AlexaFluor700CD8-Asubset	10	PT_G	Non_melanoma	yTIL	C ovarii CDK12 mut	86	14	5.73212039781659	-2.11450185829441	CD4+ EM
236	247	388	250	371	508	210	294	266	337	388	PT_G_yTIL_P1_BV510CD4-A-AlexaFluor700CD8-Asubset	10	PT_G	Non_melanoma	yTIL	C ovarii CDK12 mut	73	11	5.4719051153764	-1.93043580108921	CD4+ EM
257	330	325	283	381	494	230	292	276	360	379	PT_G_yTIL_P1_BV510CD4-A-AlexaFluor700CD8-Asubset	10	PT_G	Non_melanoma	yTIL	C ovarii CDK12 mut	82	10	5.29440200639813	-2.70231881195347	CD4+ EM PD-1+
250	231	365	297	358	502	193	342	275	416	378	PT_G_yTIL_P1_BV510CD4-A-AlexaFluor700CD8-Asubset	10	PT_G	Non_melanoma	yTIL	C ovarii CDK12 mut	67	10	5.74999082399456	-2.77181830459874	CD4+ EM PD-1+
268	468	406	219	464	546	256	330	266	479	374	PT_G_yTIL_P1_BV510CD4-A-AlexaFluor700CD8-Asubset	10	PT_G	Non_melanoma	yTIL	C ovarii CDK12 mut	69	7	3.74779689622967	-5.03541936928074	CD4+ EM PD-1+
230	459	436	261	446	558	216	277	287	416	453	PT_G_yTIL_P1_BV510CD4-A-AlexaFluor700CD8-Asubset	10	PT_G	Non_melanoma	yTIL	C ovarii CDK12 mut	70	13	3.34859073473065	-4.20960607582371	CD4+ EM HLA-DR+
270	316	422	258	351	523	209	301	270	471	348	PT_G_yTIL_P1_BV510CD4-A-AlexaFluor700CD8-Asubset	10	PT_G	Non_melanoma	yTIL	C ovarii CDK12 mut	68	10	5.37905252290814	-3.72813096100132	CD4+ EM PD-1+
237	287	383	296	385	531	237	378	269	395	388	PT_G_yTIL_P1_BV510CD4-A-AlexaFluor700CD8-Asubset	10	PT_G	Non_melanoma	yTIL	C ovarii CDK12 mut	81	10	5.39515722108929	-3.16040720993321	CD4+ EM PD-1+
272	358	356	288	397	531	204	293	278	429	410	PT_G_yTIL_P1_BV510CD4-A-AlexaFluor700CD8-Asubset	10	PT_G	Non_melanoma	yTIL	C ovarii CDK12 mut	68	10	4.79202449632733	-3.89650669151585	CD4+ EM PD-1+
248	506	386	269	486	555	225	330	283	375	384	PT_G_yTIL_P1_BV510CD4-A-AlexaFluor700CD8-Asubset	10	PT_G	Non_melanoma	yTIL	C ovarii CDK12 mut	154	13	3.92310035539715	-3.76511063629429	CD4+ EM HLA-DR+
236	330	331	265	408	525	190	318	248	460	376	PT_G_yTIL_P1_BV510CD4-A-AlexaFluor700CD8-Asubset	10	PT_G	Non_melanoma	yTIL	C ovarii CDK12 mut	68	10	5.22307861162274	-3.94359722191136	CD4+ EM PD-1+
238	379	430	264	408	493	205	267	274	594	394	PT_G_yTIL_P1_BV510CD4-A-AlexaFluor700CD8-Asubset	10	PT_G	Non_melanoma	yTIL	C ovarii CDK12 mut	54	7	2.94887864900677	-5.13236036354344	CD4+ EM PD-1+
249	273	340	275	463	561	245	297	268	475	410	PT_G_yTIL_P1_BV510CD4-A-AlexaFluor700CD8-Asubset	10	PT_G	Non_melanoma	yTIL	C ovarii CDK12 mut	65	10	0.814838293324398	-2.72662797027867	CD4+ EM PD-1+
247	260	308	264	354	429	203	296	268	336	311	PT_G_yTIL_P1_BV510CD4-A-AlexaFluor700CD8-Asubset	10	PT_G	Non_melanoma	yTIL	C ovarii CDK12 mut	86	14	1.3804310591325	3.69551429694851	CD4+ EM
251	379	404	254	410	539	212	321	280	402	380	PT_G_yTIL_P1_BV510CD4-A-AlexaFluor700CD8-Asubset	10	PT_G	Non_melanoma	yTIL	C ovarii CDK12 mut	70	13	4.71629751039593	-3.66490783745091	CD4+ EM HLA-DR+
263	435	391	262	412	578	181	268	268	468	365	PT_G_yTIL_P1_BV510CD4-A-AlexaFluor700CD8-Asubset	10	PT_G	Non_melanoma	yTIL	C ovarii CDK12 mut	54	7	4.03306567979901	-4.7947143560056	CD4+ EM PD-1+
247	419	376	268	422	510	264	272	281	432	385	PT_G_yTIL_P1_BV510CD4-A-AlexaFluor700CD8-Asubset	10	PT_G	Non_melanoma	yTIL	C ovarii CDK12 mut	70	13	4.38785827470867	-3.93739357048314	CD4+ EM HLA-DR+
227	260	338	261	395	520	223	258	284	406	367	PT_G_yTIL_P1_BV510CD4-A-AlexaFluor700CD8-Asubset	10	PT_G	Non_melanoma	yTIL	C ovarii CDK12 mut	67	10	5.67128742052166	-2.77292337471287	CD4+ EM PD-1+
286	477	412	287	468	570	198	289	292	388	447	PT_G_yTIL_P1_BV510CD4-A-AlexaFluor700CD8-Asubset	10	PT_G	Non_melanoma	yTIL	C ovarii CDK12 mut	70	13	3.59515273882	-3.95855751091282	CD4+ EM HLA-DR+
243	275	342	265	433	521	217	264	282	299	498	PT_G_yTIL_P1_BV510CD4-A-AlexaFluor700CD8-Asubset	10	PT_G	Non_melanoma	yTIL	C ovarii CDK12 mut	76	11	3.8982795508012	0.538125997244907	CD4+ EM
228	291	419	264	403	541	228	271	263	375	421	PT_G_yTIL_P1_BV510CD4-A-AlexaFluor700CD8-Asubset	10	PT_G	Non_melanoma	yTIL	C ovarii CDK12 mut	81	10	5.18635690523236	-2.27397241646092	CD4+ EM PD-1+
225	230	424	271	357	493	196	257	278	326	407	PT_G_yTIL_P1_BV510CD4-A-AlexaFluor700CD8-Asubset	10	PT_G	Non_melanoma	yTIL	C ovarii CDK12 mut	59	11	4.23694408250897	3.02010593360622	CD4+ EM
229	346	318	283	427	515	223	269	276	394	373	PT_G_yTIL_P1_BV510CD4-A-AlexaFluor700CD8-Asubset	10	PT_G	Non_melanoma	yTIL	C ovarii CDK12 mut	83	10	5.06075084520428	-3.28974499756138	CD4+ EM PD-1+
231	306	427	285	399	505	237	341	265	431	403	PT_G_yTIL_P1_BV510CD4-A-AlexaFluor700CD8-Asubset	10	PT_G	Non_melanoma	yTIL	C ovarii CDK12 mut	81	10	5.41163528276532	-3.12589325958531	CD4+ EM PD-1+
538	244	323	255	371	455	198	273	278	448	430	PT_G_yTIL_P1_BV510CD4-A-AlexaFluor700CD8-Asubset	10	PT_G	Non_melanoma	yTIL	C ovarii CDK12 mut	5	3	-1.43180399822147	-0.487685049117016	CD4+ EM senescent
254	222	327	257	439	543	208	278	287	289	531	PT_G_yTIL_P1_BV510CD4-A-AlexaFluor700CD8-Asubset	10	PT_G	Non_melanoma	yTIL	C ovarii CDK12 mut	76	11	3.90503061128704	1.25105652755458	CD4+ EM
300	398	389	251	423	539	206	278	289	474	348	PT_G_yTIL_P1_BV510CD4-A-AlexaFluor700CD8-Asubset	10	PT_G	Non_melanoma	yTIL	C ovarii CDK12 mut	54	7	4.52237737489788	-4.59307041221898	CD4+ EM PD-1+
242	407	348	318	491	561	244	418	265	386	379	PT_G_yTIL_P1_BV510CD4-A-AlexaFluor700CD8-Asubset	10	PT_G	Non_melanoma	yTIL	C ovarii CDK12 mut	69	7	4.18225801302044	-4.13881816917698	CD4+ EM PD-1+
280	339	334	269	376	522	207	283	270	432	337	PT_G_yTIL_P1_BV510CD4-A-AlexaFluor700CD8-Asubset	10	PT_G	Non_melanoma	yTIL	C ovarii CDK12 mut	68	10	5.50254857851117	-3.49972691589634	CD4+ EM PD-1+
404	193	320	260	313	490	245	267	266	424	455	PT_G_yTIL_P1_BV510CD4-A-AlexaFluor700CD8-Asubset	10	PT_G	Non_melanoma	yTIL	C ovarii CDK12 mut	18	3	-0.854958054293705	-0.0415820276145215	CD4+ EM senescent
280	439	397	265	426	566	222	299	271	395	370	PT_G_yTIL_P1_BV510CD4-A-AlexaFluor700CD8-Asubset	10	PT_G	Non_melanoma	yTIL	C ovarii CDK12 mut	70	13	4.1261872084245	-3.95758714729588	CD4+ EM HLA-DR+
245	390	353	259	374	525	194	259	275	370	388	PT_G_yTIL_P1_BV510CD4-A-AlexaFluor700CD8-Asubset	10	PT_G	Non_melanoma	yTIL	C ovarii CDK12 mut	83	10	4.90490234209149	-2.84772863441746	CD4+ EM PD-1+
222	323	338	258	354	472	222	266	282	297	410	PT_G_yTIL_P1_BV510CD4-A-AlexaFluor700CD8-Asubset	10	PT_G	Non_melanoma	yTIL	C ovarii CDK12 mut	82	10	5.00064599824993	-1.72386958652775	CD4+ EM PD-1+
289	344	396	268	466	539	250	292	273	318	532	PT_G_yTIL_P1_BV510CD4-A-AlexaFluor700CD8-Asubset	10	PT_G	Non_melanoma	yTIL	C ovarii CDK12 mut	109	13	4.04576623750775	-1.09326329284947	CD4+ EM HLA-DR+
283	193	493	313	424	476	209	360	312	456	384	PT_G_yTIL_P1_BV510CD4-A-AlexaFluor700CD8-Asubset	10	PT_G	Non_melanoma	yTIL	C ovarii CDK12 mut	52	10	5.33453214479534	-2.40588512474339	CD4+ EM PD-1+
230	417	367	253	474	502	218	251	272	329	442	PT_G_yTIL_P1_BV510CD4-A-AlexaFluor700CD8-Asubset	10	PT_G	Non_melanoma	yTIL	C ovarii CDK12 mut	84	13	3.93570411516278	-1.6804952865247	CD4+ EM HLA-DR+
245	302	362	285	434	516	211	315	260	384	394	PT_G_yTIL_P1_BV510CD4-A-AlexaFluor700CD8-Asubset	10	PT_G	Non_melanoma	yTIL	C ovarii CDK12 mut	82	10	5.19473207307904	-2.63159217888157	CD4+ EM PD-1+
239	451	413	269	434	543	166	282	278	400	412	PT_G_yTIL_P1_BV510CD4-A-AlexaFluor700CD8-Asubset	10	PT_G	Non_melanoma	yTIL	C ovarii CDK12 mut	70	13	4.0909613401994	-3.90747489982884	CD4+ EM HLA-DR+
248	301	357	272	376	513	181	293	264	348	385	PT_G_yTIL_P1_BV510CD4-A-AlexaFluor700CD8-Asubset	10	PT_G	Non_melanoma	yTIL	C ovarii CDK12 mut	82	10	5.39699352098553	-2.33926286751072	CD4+ EM PD-1+
245	258	449	277	421	532	192	326	272	518	388	PT_G_yTIL_P1_BV510CD4-A-AlexaFluor700CD8-Asubset	10	PT_G	Non_melanoma	yTIL	C ovarii CDK12 mut	52	10	5.05730331255047	-3.74671402031224	CD4+ EM PD-1+
254	261	324	267	340	506	238	262	265	388	397	PT_G_yTIL_P1_BV510CD4-A-AlexaFluor700CD8-Asubset	10	PT_G	Non_melanoma	yTIL	C ovarii CDK12 mut	67	10	5.78247583223431	-2.58996954017918	CD4+ EM PD-1+
236	353	377	265	400	533	261	364	277	417	345	PT_G_yTIL_P1_BV510CD4-A-AlexaFluor700CD8-Asubset	10	PT_G	Non_melanoma	yTIL	C ovarii CDK12 mut	68	10	5.09967458559124	-3.68860497528355	CD4+ EM PD-1+
272	359	397	284	411	560	207	296	290	447	395	PT_G_yTIL_P1_BV510CD4-A-AlexaFluor700CD8-Asubset	10	PT_G	Non_melanoma	yTIL	C ovarii CDK12 mut	81	10	4.5648006231889	-4.20649423652928	CD4+ EM PD-1+
273	375	447	263	398	570	253	300	264	404	450	PT_G_yTIL_P1_BV510CD4-A-AlexaFluor700CD8-Asubset	10	PT_G	Non_melanoma	yTIL	C ovarii CDK12 mut	81	10	4.56683147264569	-3.35871806198399	CD4+ EM PD-1+
245	341	335	291	336	508	240	268	278	419	377	PT_G_yTIL_P1_BV510CD4-A-AlexaFluor700CD8-Asubset	10	PT_G	Non_melanoma	yTIL	C ovarii CDK12 mut	67	10	5.57163226915448	-3.21022214943211	CD4+ EM PD-1+
264	290	282	257	453	451	234	279	252	542	475	PT_G_yTIL_P1_BV510CD4-A-AlexaFluor700CD8-Asubset	10	PT_G	Non_melanoma	yTIL	C ovarii CDK12 mut	38	10	0.671169880162166	-3.90348949486058	CD4+ EM PD-1+
284	290	396	271	455	573	239	260	281	342	524	PT_G_yTIL_P1_BV510CD4-A-AlexaFluor700CD8-Asubset	10	PT_G	Non_melanoma	yTIL	C ovarii CDK12 mut	63	13	4.21739662004559	-0.29197954589169	CD4+ EM HLA-DR+
225	379	301	258	311	483	188	255	276	404	317	PT_G_yTIL_P1_BV510CD4-A-AlexaFluor700CD8-Asubset	10	PT_G	Non_melanoma	yTIL	C ovarii CDK12 mut	83	10	5.46971309496014	-3.58247246795933	CD4+ EM PD-1+
281	455	379	256	473	544	224	281	274	452	349	PT_G_yTIL_P1_BV510CD4-A-AlexaFluor700CD8-Asubset	10	PT_G	Non_melanoma	yTIL	C ovarii CDK12 mut	56	7	3.74386585069744	-4.66067209297459	CD4+ EM PD-1+
286	377	463	276	446	541	238	252	258	289	484	PT_G_yTIL_P1_BV510CD4-A-AlexaFluor700CD8-Asubset	10	PT_G	Non_melanoma	yTIL	C ovarii CDK12 mut	109	13	4.0588248999223	-1.80222859436314	CD4+ EM HLA-DR+
266	384	384	261	421	539	233	269	272	408	445	PT_G_yTIL_P1_BV510CD4-A-AlexaFluor700CD8-Asubset	10	PT_G	Non_melanoma	yTIL	C ovarii CDK12 mut	70	13	4.46841848207562	-3.46738066726963	CD4+ EM HLA-DR+
224	312	400	297	364	496	243	345	268	409	360	PT_G_yTIL_P1_BV510CD4-A-AlexaFluor700CD8-Asubset	10	PT_G	Non_melanoma	yTIL	C ovarii CDK12 mut	67	10	5.47507798982708	-3.13917722755711	CD4+ EM PD-1+
221	197	368	264	381	525	204	275	256	354	408	PT_G_yTIL_P1_BV510CD4-A-AlexaFluor700CD8-Asubset	10	PT_G	Non_melanoma	yTIL	C ovarii CDK12 mut	73	11	3.55176484895794	2.7982986921664	CD4+ EM
216	299	299	270	381	481	227	255	275	443	367	PT_G_yTIL_P1_BV510CD4-A-AlexaFluor700CD8-Asubset	10	PT_G	Non_melanoma	yTIL	C ovarii CDK12 mut	67	10	5.7119387419328	-3.13346948677342	CD4+ EM PD-1+
237	343	359	270	450	497	207	262	297	477	410	PT_G_yTIL_P1_BV510CD4-A-AlexaFluor700CD8-Asubset	10	PT_G	Non_melanoma	yTIL	C ovarii CDK12 mut	54	7	4.43175256563275	-4.17723836952488	CD4+ EM PD-1+
281	312	413	267	385	532	203	271	275	385	400	PT_G_yTIL_P1_BV510CD4-A-AlexaFluor700CD8-Asubset	10	PT_G	Non_melanoma	yTIL	C ovarii CDK12 mut	81	10	5.15192020250409	-2.69031038337986	CD4+ EM PD-1+
256	300	361	280	419	516	195	301	253	435	354	PT_G_yTIL_P1_BV510CD4-A-AlexaFluor700CD8-Asubset	10	PT_G	Non_melanoma	yTIL	C ovarii CDK12 mut	68	10	5.39320648027508	-3.52793779426854	CD4+ EM PD-1+
256	354	336	288	453	511	203	381	269	369	383	PT_G_yTIL_P1_BV510CD4-A-AlexaFluor700CD8-Asubset	10	PT_G	Non_melanoma	yTIL	C ovarii CDK12 mut	82	10	4.8901704580888	-3.22650017792027	CD4+ EM PD-1+
240	254	352	266	363	524	211	244	283	489	445	PT_G_yTIL_P1_BV510CD4-A-AlexaFluor700CD8-Asubset	10	PT_G	Non_melanoma	yTIL	C ovarii CDK12 mut	52	10	0.547583940754818	-2.80811824852269	CD4+ EM PD-1+
278	332	368	265	408	528	242	319	267	441	365	PT_G_yTIL_P1_BV510CD4-A-AlexaFluor700CD8-Asubset	10	PT_G	Non_melanoma	yTIL	C ovarii CDK12 mut	68	10	5.2382305891618	-3.79467787796299	CD4+ EM PD-1+
304	529	402	303	555	641	226	364	302	658	571	PT_G_yTIL_P1_BV510CD4-A-AlexaFluor700CD8-Asubset	10	PT_G	Non_melanoma	yTIL	C ovarii CDK12 mut	14	8	0.94792616678326	-6.74172201210301	CD4+ EM PD-1+
231	196	466	271	380	426	218	301	437	364	370	PT_G_yTIL_P1_BV510CD4-A-AlexaFluor700CD8-Asubset	10	PT_G	Non_melanoma	yTIL	C ovarii CDK12 mut	59	11	4.63654983354657	3.38810977882106	CD4+ EM
260	381	391	276	401	509	237	253	260	305	377	PT_G_yTIL_P1_BV510CD4-A-AlexaFluor700CD8-Asubset	10	PT_G	Non_melanoma	yTIL	C ovarii CDK12 mut	84	13	4.63159597230999	-1.93282022529881	CD4+ EM HLA-DR+
252	455	387	281	410	533	223	368	253	332	404	PT_G_yTIL_P1_BV510CD4-A-AlexaFluor700CD8-Asubset	10	PT_G	Non_melanoma	yTIL	C ovarii CDK12 mut	70	13	4.35583484483807	-3.07087364250462	CD4+ EM HLA-DR+
245	358	354	256	388	527	211	265	278	408	355	PT_G_yTIL_P1_BV510CD4-A-AlexaFluor700CD8-Asubset	10	PT_G	Non_melanoma	yTIL	C ovarii CDK12 mut	83	10	5.18093526674359	-3.54538550430577	CD4+ EM PD-1+
257	285	401	271	381	499	269	271	283	452	395	PT_G_yTIL_P1_BV510CD4-A-AlexaFluor700CD8-Asubset	10	PT_G	Non_melanoma	yTIL	C ovarii CDK12 mut	67	10	5.36027944398968	-3.22641029411595	CD4+ EM PD-1+
253	266	370	291	425	506	227	282	274	407	436	PT_G_yTIL_P1_BV510CD4-A-AlexaFluor700CD8-Asubset	10	PT_G	Non_melanoma	yTIL	C ovarii CDK12 mut	80	11	5.18151843858807	-2.57906594330113	CD4+ EM
258	359	407	266	395	522	196	259	269	412	434	PT_G_yTIL_P1_BV510CD4-A-AlexaFluor700CD8-Asubset	10	PT_G	Non_melanoma	yTIL	C ovarii CDK12 mut	81	10	4.58413398576825	-3.49679627472203	CD4+ EM PD-1+
352	251	318	246	383	498	198	286	258	431	432	PT_G_yTIL_P1_BV510CD4-A-AlexaFluor700CD8-Asubset	10	PT_G	Non_melanoma	yTIL	C ovarii CDK12 mut	106	11	0.10073048187344	-0.598779285490918	CD4+ EM
252	352	346	288	371	526	185	306	281	488	349	PT_G_yTIL_P1_BV510CD4-A-AlexaFluor700CD8-Asubset	10	PT_G	Non_melanoma	yTIL	C ovarii CDK12 mut	68	10	5.12048423601239	-4.31874790245335	CD4+ EM PD-1+
269	413	376	276	388	513	230	271	274	472	366	PT_G_yTIL_P1_BV510CD4-A-AlexaFluor700CD8-Asubset	10	PT_G	Non_melanoma	yTIL	C ovarii CDK12 mut	54	7	4.65633952928631	-4.49126138740818	CD4+ EM PD-1+
230	332	364	279	382	521	203	273	281	434	386	PT_G_yTIL_P1_BV510CD4-A-AlexaFluor700CD8-Asubset	10	PT_G	Non_melanoma	yTIL	C ovarii CDK12 mut	68	10	5.30172097993939	-3.56346240097325	CD4+ EM PD-1+
260	325	361	300	372	501	273	338	254	396	353	PT_G_yTIL_P1_BV510CD4-A-AlexaFluor700CD8-Asubset	10	PT_G	Non_melanoma	yTIL	C ovarii CDK12 mut	67	10	5.47645414186566	-3.27123656326573	CD4+ EM PD-1+
250	390	349	255	399	511	203	242	263	314	402	PT_G_yTIL_P1_BV510CD4-A-AlexaFluor700CD8-Asubset	10	PT_G	Non_melanoma	yTIL	C ovarii CDK12 mut	84	13	4.39643037630169	-1.65243187004368	CD4+ EM HLA-DR+
260	415	368	280	381	550	190	318	261	503	376	PT_G_yTIL_P1_BV510CD4-A-AlexaFluor700CD8-Asubset	10	PT_G	Non_melanoma	yTIL	C ovarii CDK12 mut	69	7	4.36044633699505	-4.86348381096165	CD4+ EM PD-1+
250	279	406	268	381	537	243	285	283	410	408	PT_G_yTIL_P1_BV510CD4-A-AlexaFluor700CD8-Asubset	10	PT_G	Non_melanoma	yTIL	C ovarii CDK12 mut	81	10	5.30331313921063	-2.92600503021519	CD4+ EM PD-1+
218	252	365	281	365	502	205	276	261	335	363	PT_G_yTIL_P1_BV510CD4-A-AlexaFluor700CD8-Asubset	10	PT_G	Non_melanoma	yTIL	C ovarii CDK12 mut	73	11	2.84228885484784	2.87785634940822	CD4+ EM
235	292	373	280	368	476	206	273	271	384	384	PT_G_yTIL_P1_BV510CD4-A-AlexaFluor700CD8-Asubset	10	PT_G	Non_melanoma	yTIL	C ovarii CDK12 mut	82	10	5.58978164507	-2.56400122696202	CD4+ EM PD-1+
274	487	435	271	423	585	248	207	307	527	438	PT_G_yTIL_P1_BV510CD4-A-AlexaFluor700CD8-Asubset	10	PT_G	Non_melanoma	yTIL	C ovarii CDK12 mut	42	7	3.14663207841961	-5.17458667808812	CD4+ EM PD-1+
278	426	380	293	465	593	226	309	275	394	409	PT_G_yTIL_P1_BV510CD4-A-AlexaFluor700CD8-Asubset	10	PT_G	Non_melanoma	yTIL	C ovarii CDK12 mut	70	13	4.05008113695233	-3.97957792335789	CD4+ EM HLA-DR+
261	421	308	245	411	598	247	283	292	513	350	PT_G_yTIL_P1_BV510CD4-A-AlexaFluor700CD8-Asubset	10	PT_G	Non_melanoma	yTIL	C ovarii CDK12 mut	54	7	4.17088401628582	-4.8764752393369	CD4+ EM PD-1+
241	371	379	257	433	581	232	287	263	458	377	PT_G_yTIL_P1_BV510CD4-A-AlexaFluor700CD8-Asubset	10	PT_G	Non_melanoma	yTIL	C ovarii CDK12 mut	68	10	4.58873308015911	-4.42204513603489	CD4+ EM PD-1+
253	395	354	260	375	558	214	274	289	478	372	PT_G_yTIL_P1_BV510CD4-A-AlexaFluor700CD8-Asubset	10	PT_G	Non_melanoma	yTIL	C ovarii CDK12 mut	54	7	4.65054786516278	-4.53174915367405	CD4+ EM PD-1+
280	383	348	254	369	511	200	261	264	351	371	PT_G_yTIL_P1_BV510CD4-A-AlexaFluor700CD8-Asubset	10	PT_G	Non_melanoma	yTIL	C ovarii CDK12 mut	83	10	4.89515054536908	-2.58617868477147	CD4+ EM PD-1+
252	302	381	273	415	512	235	271	282	320	435	PT_G_yTIL_P1_BV510CD4-A-AlexaFluor700CD8-Asubset	10	PT_G	Non_melanoma	yTIL	C ovarii CDK12 mut	96	13	4.00520503831951	-0.27299287372868	CD4+ EM HLA-DR+
252	288	348	269	422	542	196	269	270	470	383	PT_G_yTIL_P1_BV510CD4-A-AlexaFluor700CD8-Asubset	10	PT_G	Non_melanoma	yTIL	C ovarii CDK12 mut	68	10	5.22195661378949	-3.72390999847691	CD4+ EM PD-1+
244	448	393	265	406	528	199	283	270	407	420	PT_G_yTIL_P1_BV510CD4-A-AlexaFluor700CD8-Asubset	10	PT_G	Non_melanoma	yTIL	C ovarii CDK12 mut	70	13	4.18697440935223	-3.89813890510838	CD4+ EM HLA-DR+
249	311	338	249	392	504	216	262	269	430	424	PT_G_yTIL_P1_BV510CD4-A-AlexaFluor700CD8-Asubset	10	PT_G	Non_melanoma	yTIL	C ovarii CDK12 mut	53	10	5.42130601717083	-3.27694239670079	CD4+ EM PD-1+
280	409	337	261	454	599	207	265	287	497	493	PT_G_yTIL_P1_BV510CD4-A-AlexaFluor700CD8-Asubset	10	PT_G	Non_melanoma	yTIL	C ovarii CDK12 mut	40	7	1.8616493971452	-4.5406426435117	CD4+ EM PD-1+
268	429	302	243	357	536	232	290	274	481	323	PT_G_yTIL_P1_BV510CD4-A-AlexaFluor700CD8-Asubset	10	PT_G	Non_melanoma	yTIL	C ovarii CDK12 mut	83	10	4.68905055833905	-4.46411504799168	CD4+ EM PD-1+
284	329	434	269	395	532	217	280	287	333	515	PT_G_yTIL_P1_BV510CD4-A-AlexaFluor700CD8-Asubset	10	PT_G	Non_melanoma	yTIL	C ovarii CDK12 mut	109	13	4.20881831956951	-0.517746115267682	CD4+ EM HLA-DR+
257	374	363	251	441	542	250	326	274	384	414	PT_G_yTIL_P1_BV510CD4-A-AlexaFluor700CD8-Asubset	10	PT_G	Non_melanoma	yTIL	C ovarii CDK12 mut	70	13	4.67584979845135	-3.27670159393589	CD4+ EM HLA-DR+
407	233	302	269	395	549	221	265	272	515	459	PT_G_yTIL_P1_BV510CD4-A-AlexaFluor700CD8-Asubset	10	PT_G	Non_melanoma	yTIL	C ovarii CDK12 mut	24	10	-0.265782919396473	-2.95355739647191	CD4+ EM PD-1+
241	380	330	269	440	588	214	303	286	330	438	PT_G_yTIL_P1_BV510CD4-A-AlexaFluor700CD8-Asubset	10	PT_G	Non_melanoma	yTIL	C ovarii CDK12 mut	124	13	3.59051502061932	-1.12230398708622	CD4+ EM HLA-DR+
284	273	432	266	358	566	224	265	287	502	457	PT_G_yTIL_P1_BV510CD4-A-AlexaFluor700CD8-Asubset	10	PT_G	Non_melanoma	yTIL	C ovarii CDK12 mut	52	10	4.81644857240765	-3.62836351448338	CD4+ EM PD-1+
234	308	351	283	396	515	215	291	279	452	408	PT_G_yTIL_P1_BV510CD4-A-AlexaFluor700CD8-Asubset	10	PT_G	Non_melanoma	yTIL	C ovarii CDK12 mut	68	10	5.32732618166058	-3.64092912727635	CD4+ EM PD-1+
240	397	304	244	407	525	204	288	268	363	304	PT_G_yTIL_P1_BV510CD4-A-AlexaFluor700CD8-Asubset	10	PT_G	Non_melanoma	yTIL	C ovarii CDK12 mut	83	10	4.90577686143963	-3.4936353212003	CD4+ EM PD-1+
232	448	349	274	473	517	184	259	257	398	424	PT_G_yTIL_P1_BV510CD4-A-AlexaFluor700CD8-Asubset	10	PT_G	Non_melanoma	yTIL	C ovarii CDK12 mut	70	13	4.04151285005658	-3.53072061592381	CD4+ EM HLA-DR+
265	508	372	207	452	494	182	250	293	555	402	PT_G_yTIL_P1_BV510CD4-A-AlexaFluor700CD8-Asubset	10	PT_G	Non_melanoma	yTIL	C ovarii CDK12 mut	42	7	3.27892983270733	-5.19590034538548	CD4+ EM PD-1+
238	225	336	270	429	528	236	282	264	396	383	PT_G_yTIL_P1_BV510CD4-A-AlexaFluor700CD8-Asubset	10	PT_G	Non_melanoma	yTIL	C ovarii CDK12 mut	66	10	0.846449735890316	-0.237769657910275	CD4+ EM PD-1+
260	277	386	272	323	500	204	265	264	385	344	PT_G_yTIL_P1_BV510CD4-A-AlexaFluor700CD8-Asubset	10	PT_G	Non_melanoma	yTIL	C ovarii CDK12 mut	67	10	5.79244935823529	-2.61614384704869	CD4+ EM PD-1+
272	363	358	278	421	516	210	280	269	391	385	PT_G_yTIL_P1_BV510CD4-A-AlexaFluor700CD8-Asubset	10	PT_G	Non_melanoma	yTIL	C ovarii CDK12 mut	83	10	4.89649045778363	-3.22569956833165	CD4+ EM PD-1+
211	197	232	646	273	214	368	287	267	300	301	PT_G_yTIL_P1_BV510CD4-A-AlexaFluor700CD8-Asubset	10	PT_G	Non_melanoma	yTIL	C ovarii CDK12 mut	142	19	-4.90230810331257	5.08767805045803	CD8+ EMRA HLA-DR+
201	254	359	263	390	480	180	301	263	399	393	PT_G_yTIL_P1_BV510CD4-A-AlexaFluor700CD8-Asubset	10	PT_G	Non_melanoma	yTIL	C ovarii CDK12 mut	67	10	5.78651082826702	-2.66130890899937	CD4+ EM PD-1+
653	358	418	266	402	501	225	284	287	328	544	PT_G_yTIL_P1_BV510CD4-A-AlexaFluor700CD8-Asubset	10	PT_G	Non_melanoma	yTIL	C ovarii CDK12 mut	5	3	-1.63888084577472	-0.521640086710858	CD4+ EM senescent
244	355	398	278	382	545	251	277	255	404	494	PT_G_yTIL_P1_BV510CD4-A-AlexaFluor700CD8-Asubset	10	PT_G	Non_melanoma	yTIL	C ovarii CDK12 mut	81	10	4.7912262709245	-2.64849176460545	CD4+ EM PD-1+
665	262	358	261	386	556	186	268	247	404	476	PT_G_yTIL_P1_BV510CD4-A-AlexaFluor700CD8-Asubset	10	PT_G	Non_melanoma	yTIL	C ovarii CDK12 mut	5	3	-1.73102736162098	-0.433320963919568	CD4+ EM senescent
301	320	424	260	455	502	231	349	275	380	387	PT_G_yTIL_P1_BV510CD4-A-AlexaFluor700CD8-Asubset	10	PT_G	Non_melanoma	yTIL	C ovarii CDK12 mut	81	10	4.93847167802899	-3.2184101586942	CD4+ EM PD-1+
249	290	407	261	385	537	213	259	256	295	396	PT_G_yTIL_P1_BV510CD4-A-AlexaFluor700CD8-Asubset	10	PT_G	Non_melanoma	yTIL	C ovarii CDK12 mut	82	10	5.10854661775677	-1.74795391613286	CD4+ EM PD-1+
283	452	355	267	425	601	199	296	274	501	364	PT_G_yTIL_P1_BV510CD4-A-AlexaFluor700CD8-Asubset	10	PT_G	Non_melanoma	yTIL	C ovarii CDK12 mut	69	7	3.90316856218426	-5.01101961189549	CD4+ EM PD-1+
278	371	439	267	386	561	272	353	273	374	386	PT_G_yTIL_P1_BV510CD4-A-AlexaFluor700CD8-Asubset	10	PT_G	Non_melanoma	yTIL	C ovarii CDK12 mut	81	10	4.87710559679119	-3.22811546379368	CD4+ EM PD-1+
241	389	367	271	392	543	227	344	273	504	376	PT_G_yTIL_P1_BV510CD4-A-AlexaFluor700CD8-Asubset	10	PT_G	Non_melanoma	yTIL	C ovarii CDK12 mut	69	7	4.60027778459637	-4.71588983589451	CD4+ EM PD-1+
281	336	382	260	408	519	264	233	285	319	506	PT_G_yTIL_P1_BV510CD4-A-AlexaFluor700CD8-Asubset	10	PT_G	Non_melanoma	yTIL	C ovarii CDK12 mut	96	13	4.13370836092083	-0.45444115453999	CD4+ EM HLA-DR+
261	373	345	251	412	546	269	294	281	505	376	PT_G_yTIL_P1_BV510CD4-A-AlexaFluor700CD8-Asubset	10	PT_G	Non_melanoma	yTIL	C ovarii CDK12 mut	54	7	4.59917962862103	-4.58487787300389	CD4+ EM PD-1+
271	283	393	261	392	535	207	284	272	412	378	PT_G_yTIL_P1_BV510CD4-A-AlexaFluor700CD8-Asubset	10	PT_G	Non_melanoma	yTIL	C ovarii CDK12 mut	81	10	5.4098089964494	-2.97926535660069	CD4+ EM PD-1+
230	287	395	258	390	486	215	263	266	347	333	PT_G_yTIL_P1_BV510CD4-A-AlexaFluor700CD8-Asubset	10	PT_G	Non_melanoma	yTIL	C ovarii CDK12 mut	82	10	5.42553270174115	-2.22875061088841	CD4+ EM PD-1+
263	318	348	261	290	468	195	275	270	460	358	PT_G_yTIL_P1_BV510CD4-A-AlexaFluor700CD8-Asubset	10	PT_G	Non_melanoma	yTIL	C ovarii CDK12 mut	67	10	5.75132167650311	-3.38028612190525	CD4+ EM PD-1+
335	452	382	288	512	601	253	327	287	401	481	PT_G_yTIL_P1_BV510CD4-A-AlexaFluor700CD8-Asubset	10	PT_G	Non_melanoma	yTIL	C ovarii CDK12 mut	167	13	2.94729197336285	-3.92881717735569	CD4+ EM HLA-DR+
263	412	410	259	396	575	232	254	292	450	416	PT_G_yTIL_P1_BV510CD4-A-AlexaFluor700CD8-Asubset	10	PT_G	Non_melanoma	yTIL	C ovarii CDK12 mut	70	13	3.8860257895097	-4.56086101585667	CD4+ EM HLA-DR+
278	360	456	269	427	572	169	263	277	393	434	PT_G_yTIL_P1_BV510CD4-A-AlexaFluor700CD8-Asubset	10	PT_G	Non_melanoma	yTIL	C ovarii CDK12 mut	81	10	4.30303800417034	-3.45813527160923	CD4+ EM PD-1+
242	388	408	289	412	547	217	270	279	406	389	PT_G_yTIL_P1_BV510CD4-A-AlexaFluor700CD8-Asubset	10	PT_G	Non_melanoma	yTIL	C ovarii CDK12 mut	70	13	4.41458976579754	-3.85970058494847	CD4+ EM HLA-DR+
256	468	381	266	472	554	185	337	265	484	400	PT_G_yTIL_P1_BV510CD4-A-AlexaFluor700CD8-Asubset	10	PT_G	Non_melanoma	yTIL	C ovarii CDK12 mut	69	7	3.7637432844743	-4.9218100553159	CD4+ EM PD-1+
281	374	343	282	486	620	198	314	289	348	425	PT_G_yTIL_P1_BV510CD4-A-AlexaFluor700CD8-Asubset	10	PT_G	Non_melanoma	yTIL	C ovarii CDK12 mut	94	13	3.24555719209759	-1.30885365062993	CD4+ EM HLA-DR+
223	321	350	269	372	531	245	276	265	471	378	PT_G_yTIL_P1_BV510CD4-A-AlexaFluor700CD8-Asubset	10	PT_G	Non_melanoma	yTIL	C ovarii CDK12 mut	68	10	5.41535604311077	-3.76673808151524	CD4+ EM PD-1+
288	304	377	247	331	521	251	279	294	305	413	PT_G_yTIL_P1_BV510CD4-A-AlexaFluor700CD8-Asubset	10	PT_G	Non_melanoma	yTIL	C ovarii CDK12 mut	82	10	5.16745269609539	-1.93446936661046	CD4+ EM PD-1+
283	319	440	274	459	562	250	305	289	420	526	PT_G_yTIL_P1_BV510CD4-A-AlexaFluor700CD8-Asubset	10	PT_G	Non_melanoma	yTIL	C ovarii CDK12 mut	35	6	2.13193166566937	-3.05639329010289	CD4+ EM PD-1+
241	305	215	260	447	512	202	264	252	667	366	PT_G_yTIL_P1_BV510CD4-A-AlexaFluor700CD8-Asubset	10	PT_G	Non_melanoma	yTIL	C ovarii CDK12 mut	39	7	0.787772777806209	-4.43120040947239	CD4+ EM PD-1+
306	296	380	276	453	545	207	281	261	322	552	PT_G_yTIL_P1_BV510CD4-A-AlexaFluor700CD8-Asubset	10	PT_G	Non_melanoma	yTIL	C ovarii CDK12 mut	62	11	4.14931714845745	-0.225319648325848	CD4+ EM
247	255	409	305	409	533	237	360	264	486	388	PT_G_yTIL_P1_BV510CD4-A-AlexaFluor700CD8-Asubset	10	PT_G	Non_melanoma	yTIL	C ovarii CDK12 mut	52	10	5.24556100679486	-3.75893011146824	CD4+ EM PD-1+
466	283	352	256	411	530	220	283	266	478	389	PT_G_yTIL_P1_BV510CD4-A-AlexaFluor700CD8-Asubset	10	PT_G	Non_melanoma	yTIL	C ovarii CDK12 mut	6	4	-0.832761776317669	-0.77501502090733	CD4+ EM senescent PD-1+
239	381	335	261	394	497	218	286	273	299	374	PT_G_yTIL_P1_BV510CD4-A-AlexaFluor700CD8-Asubset	10	PT_G	Non_melanoma	yTIL	C ovarii CDK12 mut	84	13	4.08403289629071	-1.26177897506993	CD4+ EM HLA-DR+
253	373	358	229	412	532	250	296	246	385	457	PT_G_yTIL_P1_BV510CD4-A-AlexaFluor700CD8-Asubset	10	PT_G	Non_melanoma	yTIL	C ovarii CDK12 mut	70	13	4.56315458131878	-3.38740887695591	CD4+ EM HLA-DR+
397	210	359	260	341	533	235	265	273	512	517	PT_G_yTIL_P1_BV510CD4-A-AlexaFluor700CD8-Asubset	10	PT_G	Non_melanoma	yTIL	C ovarii CDK12 mut	24	10	-0.794899803270413	-2.42211833053868	CD4+ EM PD-1+
225	312	346	253	325	482	212	281	273	385	383	PT_G_yTIL_P1_BV510CD4-A-AlexaFluor700CD8-Asubset	10	PT_G	Non_melanoma	yTIL	C ovarii CDK12 mut	82	10	5.74591958833783	-2.75311245971959	CD4+ EM PD-1+
234	239	339	260	371	464	217	262	261	302	438	PT_G_yTIL_P1_BV510CD4-A-AlexaFluor700CD8-Asubset	10	PT_G	Non_melanoma	yTIL	C ovarii CDK12 mut	72	11	3.41969526125042	2.73821244186122	CD4+ EM
251	458	373	246	438	526	187	254	431	397	485	PT_G_yTIL_P1_BV510CD4-A-AlexaFluor700CD8-Asubset	10	PT_G	Non_melanoma	yTIL	C ovarii CDK12 mut	103	15	-0.218433794249607	1.02615681832988	CD4+ Naive
259	377	372	277	482	599	236	298	302	478	423	PT_G_yTIL_P1_BV510CD4-A-AlexaFluor700CD8-Asubset	10	PT_G	Non_melanoma	yTIL	C ovarii CDK12 mut	55	7	3.51140868974774	-4.7418521886472	CD4+ EM PD-1+
256	260	345	277	401	514	188	292	255	440	336	PT_G_yTIL_P1_BV510CD4-A-AlexaFluor700CD8-Asubset	10	PT_G	Non_melanoma	yTIL	C ovarii CDK12 mut	67	10	5.60262811494915	-3.42733278328221	CD4+ EM PD-1+
299	522	341	217	459	601	228	259	293	381	484	PT_G_yTIL_P1_BV510CD4-A-AlexaFluor700CD8-Asubset	10	PT_G	Non_melanoma	yTIL	C ovarii CDK12 mut	167	13	3.20126641107647	-3.62420191818516	CD4+ EM HLA-DR+
228	304	455	264	348	489	215	261	265	433	426	PT_G_yTIL_P1_BV510CD4-A-AlexaFluor700CD8-Asubset	10	PT_G	Non_melanoma	yTIL	C ovarii CDK12 mut	81	10	5.23910606218426	-3.11786212974827	CD4+ EM PD-1+
245	270	273	276	310	490	254	258	249	322	371	PT_G_yTIL_P1_BV510CD4-A-AlexaFluor700CD8-Asubset	10	PT_G	Non_melanoma	yTIL	C ovarii CDK12 mut	86	14	1.70951497865765	3.35307989066799	CD4+ EM
247	446	398	260	479	577	228	277	269	320	534	PT_G_yTIL_P1_BV510CD4-A-AlexaFluor700CD8-Asubset	10	PT_G	Non_melanoma	yTIL	C ovarii CDK12 mut	167	13	3.26614940477459	-2.52584376388829	CD4+ EM HLA-DR+
251	448	343	262	441	578	211	280	270	395	368	PT_G_yTIL_P1_BV510CD4-A-AlexaFluor700CD8-Asubset	10	PT_G	Non_melanoma	yTIL	C ovarii CDK12 mut	70	13	4.12549197984784	-4.10569944435399	CD4+ EM HLA-DR+
254	407	354	246	423	520	198	246	283	399	398	PT_G_yTIL_P1_BV510CD4-A-AlexaFluor700CD8-Asubset	10	PT_G	Non_melanoma	yTIL	C ovarii CDK12 mut	70	13	4.48890817476361	-3.62299122864048	CD4+ EM HLA-DR+
271	329	392	264	394	555	258	281	267	475	404	PT_G_yTIL_P1_BV510CD4-A-AlexaFluor700CD8-Asubset	10	PT_G	Non_melanoma	yTIL	C ovarii CDK12 mut	81	10	4.92415750337689	-3.81917848640721	CD4+ EM PD-1+
245	239	388	274	370	559	244	254	277	452	379	PT_G_yTIL_P1_BV510CD4-A-AlexaFluor700CD8-Asubset	10	PT_G	Non_melanoma	yTIL	C ovarii CDK12 mut	67	10	5.50315034700482	-3.13032879883091	CD4+ EM PD-1+
331	416	401	302	449	593	211	308	288	542	345	PT_G_yTIL_P1_BV510CD4-A-AlexaFluor700CD8-Asubset	10	PT_G	Non_melanoma	yTIL	C ovarii CDK12 mut	69	7	3.84609163118451	-5.09857502037327	CD4+ EM PD-1+
248	271	348	260	358	470	220	303	254	465	343	PT_G_yTIL_P1_BV510CD4-A-AlexaFluor700CD8-Asubset	10	PT_G	Non_melanoma	yTIL	C ovarii CDK12 mut	67	10	5.80332982851117	-3.17663230949681	CD4+ EM PD-1+
367	498	399	253	448	604	187	276	301	450	378	PT_G_yTIL_P1_BV510CD4-A-AlexaFluor700CD8-Asubset	10	PT_G	Non_melanoma	yTIL	C ovarii CDK12 mut	56	7	3.13106525255291	-4.57450809532444	CD4+ EM PD-1+
290	449	362	269	468	601	258	303	271	413	370	PT_G_yTIL_P1_BV510CD4-A-AlexaFluor700CD8-Asubset	10	PT_G	Non_melanoma	yTIL	C ovarii CDK12 mut	56	7	3.87602937532513	-4.41116657310765	CD4+ EM PD-1+
241	275	373	269	423	547	229	305	252	478	400	PT_G_yTIL_P1_BV510CD4-A-AlexaFluor700CD8-Asubset	10	PT_G	Non_melanoma	yTIL	C ovarii CDK12 mut	81	10	5.11141527010052	-3.79761591011326	CD4+ EM PD-1+
214	393	270	248	373	417	181	257	263	519	358	PT_G_yTIL_P1_BV510CD4-A-AlexaFluor700CD8-Asubset	10	PT_G	Non_melanoma	yTIL	C ovarii CDK12 mut	53	10	1.65660488916485	-3.58370413833897	CD4+ EM PD-1+
237	322	356	279	375	470	239	309	287	460	347	PT_G_yTIL_P1_BV510CD4-A-AlexaFluor700CD8-Asubset	10	PT_G	Non_melanoma	yTIL	C ovarii CDK12 mut	68	10	5.50550830675213	-3.63922443443577	CD4+ EM PD-1+
238	365	355	268	278	478	172	235	281	390	338	PT_G_yTIL_P1_BV510CD4-A-AlexaFluor700CD8-Asubset	10	PT_G	Non_melanoma	yTIL	C ovarii CDK12 mut	83	10	0.709763053189205	2.8131056780215	CD4+ EM PD-1+
250	485	415	305	458	573	239	272	280	412	476	PT_G_yTIL_P1_BV510CD4-A-AlexaFluor700CD8-Asubset	10	PT_G	Non_melanoma	yTIL	C ovarii CDK12 mut	167	13	3.33906567407696	-4.13814392143528	CD4+ EM HLA-DR+
284	473	363	231	430	586	229	302	274	296	397	PT_G_yTIL_P1_BV510CD4-A-AlexaFluor700CD8-Asubset	10	PT_G	Non_melanoma	yTIL	C ovarii CDK12 mut	154	13	3.80774724794476	-2.247643137515	CD4+ EM HLA-DR+
249	421	442	275	423	547	197	336	262	425	405	PT_G_yTIL_P1_BV510CD4-A-AlexaFluor700CD8-Asubset	10	PT_G	Non_melanoma	yTIL	C ovarii CDK12 mut	70	13	4.28255260301678	-4.10472240501683	CD4+ EM HLA-DR+
271	443	377	237	353	551	208	308	297	475	338	PT_G_yTIL_P1_BV510CD4-A-AlexaFluor700CD8-Asubset	10	PT_G	Non_melanoma	yTIL	C ovarii CDK12 mut	69	7	4.58646714998333	-4.55991640144627	CD4+ EM PD-1+
266	263	287	266	438	536	231	260	300	289	507	PT_G_yTIL_P1_BV510CD4-A-AlexaFluor700CD8-Asubset	10	PT_G	Non_melanoma	yTIL	C ovarii CDK12 mut	76	11	3.42780387712567	0.330717658459735	CD4+ EM
248	432	302	258	415	540	178	239	285	429	428	PT_G_yTIL_P1_BV510CD4-A-AlexaFluor700CD8-Asubset	10	PT_G	Non_melanoma	yTIL	C ovarii CDK12 mut	70	13	2.80903423143475	-4.11346235328953	CD4+ EM HLA-DR+
253	409	404	277	431	560	205	299	269	419	411	PT_G_yTIL_P1_BV510CD4-A-AlexaFluor700CD8-Asubset	10	PT_G	Non_melanoma	yTIL	C ovarii CDK12 mut	70	13	4.20743215395062	-3.99441804939549	CD4+ EM HLA-DR+
443	300	365	276	407	540	227	258	274	434	438	PT_G_yTIL_P1_BV510CD4-A-AlexaFluor700CD8-Asubset	10	PT_G	Non_melanoma	yTIL	C ovarii CDK12 mut	50	10	-0.7600459499851	-0.723276103079724	CD4+ EM PD-1+
305	353	451	270	462	598	212	328	264	472	419	PT_G_yTIL_P1_BV510CD4-A-AlexaFluor700CD8-Asubset	10	PT_G	Non_melanoma	yTIL	C ovarii CDK12 mut	55	7	4.12853086305706	-4.31340780311863	CD4+ EM PD-1+
259	419	356	280	446	572	232	345	281	462	378	PT_G_yTIL_P1_BV510CD4-A-AlexaFluor700CD8-Asubset	10	PT_G	Non_melanoma	yTIL	C ovarii CDK12 mut	69	7	4.23538101030438	-4.76401748710911	CD4+ EM PD-1+
242	360	372	264	414	572	222	316	267	454	380	PT_G_yTIL_P1_BV510CD4-A-AlexaFluor700CD8-Asubset	10	PT_G	Non_melanoma	yTIL	C ovarii CDK12 mut	68	10	4.73984611345379	-4.28483858162205	CD4+ EM PD-1+
236	322	404	260	390	500	225	259	276	491	430	PT_G_yTIL_P1_BV510CD4-A-AlexaFluor700CD8-Asubset	10	PT_G	Non_melanoma	yTIL	C ovarii CDK12 mut	81	10	4.93680894685833	-3.92105617576878	CD4+ EM PD-1+
275	468	409	254	391	524	179	263	275	293	374	PT_G_yTIL_P1_BV510CD4-A-AlexaFluor700CD8-Asubset	10	PT_G	Non_melanoma	yTIL	C ovarii CDK12 mut	84	13	4.41111219240277	-2.21060814911168	CD4+ EM HLA-DR+
354	424	409	239	475	589	276	303	290	476	462	PT_G_yTIL_P1_BV510CD4-A-AlexaFluor700CD8-Asubset	10	PT_G	Non_melanoma	yTIL	C ovarii CDK12 mut	55	7	2.8891152174577	-4.84698047691624	CD4+ EM PD-1+
240	287	329	288	379	523	241	301	274	498	342	PT_G_yTIL_P1_BV510CD4-A-AlexaFluor700CD8-Asubset	10	PT_G	Non_melanoma	yTIL	C ovarii CDK12 mut	68	10	5.44658840013592	-3.83377924019139	CD4+ EM PD-1+
240	373	331	310	455	546	260	400	270	463	360	PT_G_yTIL_P1_BV510CD4-A-AlexaFluor700CD8-Asubset	10	PT_G	Non_melanoma	yTIL	C ovarii CDK12 mut	69	7	4.85414254976361	-4.35180749946873	CD4+ EM PD-1+
284	288	446	267	447	538	206	296	272	300	504	PT_G_yTIL_P1_BV510CD4-A-AlexaFluor700CD8-Asubset	10	PT_G	Non_melanoma	yTIL	C ovarii CDK12 mut	61	11	4.57920015169232	0.00373016840179013	CD4+ EM
242	295	351	267	412	518	238	272	279	471	369	PT_G_yTIL_P1_BV510CD4-A-AlexaFluor700CD8-Asubset	10	PT_G	Non_melanoma	yTIL	C ovarii CDK12 mut	68	10	5.40746009660809	-3.69703831726353	CD4+ EM PD-1+
239	286	361	257	438	550	239	277	277	539	508	PT_G_yTIL_P1_BV510CD4-A-AlexaFluor700CD8-Asubset	10	PT_G	Non_melanoma	yTIL	C ovarii CDK12 mut	36	6	0.192854049931453	-4.03776063972752	CD4+ EM PD-1+
248	332	383	265	380	516	188	292	282	400	386	PT_G_yTIL_P1_BV510CD4-A-AlexaFluor700CD8-Asubset	10	PT_G	Non_melanoma	yTIL	C ovarii CDK12 mut	82	10	5.23450696779339	-3.25838842445652	CD4+ EM PD-1+
276	469	354	251	412	543	244	255	304	363	388	PT_G_yTIL_P1_BV510CD4-A-AlexaFluor700CD8-Asubset	10	PT_G	Non_melanoma	yTIL	C ovarii CDK12 mut	70	13	4.23670423341839	-3.65230169349949	CD4+ EM HLA-DR+
264	266	433	274	433	558	220	287	253	275	443	PT_G_yTIL_P1_BV510CD4-A-AlexaFluor700CD8-Asubset	10	PT_G	Non_melanoma	yTIL	C ovarii CDK12 mut	61	11	4.49105632616131	0.981341158806873	CD4+ EM
272	421	397	278	453	554	197	250	275	310	485	PT_G_yTIL_P1_BV510CD4-A-AlexaFluor700CD8-Asubset	10	PT_G	Non_melanoma	yTIL	C ovarii CDK12 mut	109	13	3.70524156404583	-1.95294585281651	CD4+ EM HLA-DR+
282	372	424	271	457	566	254	287	278	354	563	PT_G_yTIL_P1_BV510CD4-A-AlexaFluor700CD8-Asubset	10	PT_G	Non_melanoma	yTIL	C ovarii CDK12 mut	109	13	3.84052598787396	-1.69328882747929	CD4+ EM HLA-DR+
241	213	250	260	327	487	220	268	267	301	347	PT_G_yTIL_P1_BV510CD4-A-AlexaFluor700CD8-Asubset	10	PT_G	Non_melanoma	yTIL	C ovarii CDK12 mut	86	14	1.81912839723675	3.50619182532985	CD4+ EM
250	329	393	282	436	518	244	269	270	320	400	PT_G_yTIL_P1_BV510CD4-A-AlexaFluor700CD8-Asubset	10	PT_G	Non_melanoma	yTIL	C ovarii CDK12 mut	96	13	4.78276670290081	-1.90505971962254	CD4+ EM HLA-DR+
241	292	378	266	334	502	206	262	286	342	348	PT_G_yTIL_P1_BV510CD4-A-AlexaFluor700CD8-Asubset	10	PT_G	Non_melanoma	yTIL	C ovarii CDK12 mut	82	10	5.59308183504193	-2.26710667663853	CD4+ EM PD-1+
252	202	382	272	299	531	331	275	271	405	395	PT_G_yTIL_P1_BV510CD4-A-AlexaFluor700CD8-Asubset	10	PT_G	Non_melanoma	yTIL	C ovarii CDK12 mut	57	1	3.29085553003399	5.44084558433254	CD4+ EM
245	289	377	259	368	509	206	289	244	346	400	PT_G_yTIL_P1_BV510CD4-A-AlexaFluor700CD8-Asubset	10	PT_G	Non_melanoma	yTIL	C ovarii CDK12 mut	82	10	5.43414676500409	-2.14325084739964	CD4+ EM PD-1+
277	325	297	255	397	536	240	299	273	510	350	PT_G_yTIL_P1_BV510CD4-A-AlexaFluor700CD8-Asubset	10	PT_G	Non_melanoma	yTIL	C ovarii CDK12 mut	68	10	5.10358846498577	-4.20691480690281	CD4+ EM PD-1+
242	375	367	272	385	512	216	286	273	402	362	PT_G_yTIL_P1_BV510CD4-A-AlexaFluor700CD8-Asubset	10	PT_G	Non_melanoma	yTIL	C ovarii CDK12 mut	83	10	5.08167064500897	-3.49178876930516	CD4+ EM PD-1+
303	200	390	274	449	557	234	271	280	420	479	PT_G_yTIL_P1_BV510CD4-A-AlexaFluor700CD8-Asubset	10	PT_G	Non_melanoma	yTIL	C ovarii CDK12 mut	50	10	-0.188010957707478	-1.70272519642155	CD4+ EM PD-1+
255	389	349	323	373	526	185	319	265	357	349	PT_G_yTIL_P1_BV510CD4-A-AlexaFluor700CD8-Asubset	10	PT_G	Non_melanoma	yTIL	C ovarii CDK12 mut	83	10	4.9558123381242	-3.33522429519932	CD4+ EM PD-1+
256	297	387	279	321	517	240	284	262	429	422	PT_G_yTIL_P1_BV510CD4-A-AlexaFluor700CD8-Asubset	10	PT_G	Non_melanoma	yTIL	C ovarii CDK12 mut	67	10	5.49918401552288	-3.12364568764012	CD4+ EM PD-1+
254	390	410	301	451	588	179	368	253	484	450	PT_G_yTIL_P1_BV510CD4-A-AlexaFluor700CD8-Asubset	10	PT_G	Non_melanoma	yTIL	C ovarii CDK12 mut	69	7	4.04302680803387	-4.78573455864232	CD4+ EM PD-1+
243	341	364	261	353	510	242	281	280	449	393	PT_G_yTIL_P1_BV510CD4-A-AlexaFluor700CD8-Asubset	10	PT_G	Non_melanoma	yTIL	C ovarii CDK12 mut	68	10	5.38864648653118	-3.53962531143467	CD4+ EM PD-1+
271	423	427	270	412	569	232	315	295	598	394	PT_G_yTIL_P1_BV510CD4-A-AlexaFluor700CD8-Asubset	10	PT_G	Non_melanoma	yTIL	C ovarii CDK12 mut	42	7	3.48646819902508	-5.20976390892308	CD4+ EM PD-1+
249	349	391	254	429	485	186	305	269	377	404	PT_G_yTIL_P1_BV510CD4-A-AlexaFluor700CD8-Asubset	10	PT_G	Non_melanoma	yTIL	C ovarii CDK12 mut	82	10	5.01808059526532	-2.75357880646031	CD4+ EM PD-1+
261	306	331	258	396	475	216	304	273	418	363	PT_G_yTIL_P1_BV510CD4-A-AlexaFluor700CD8-Asubset	10	PT_G	Non_melanoma	yTIL	C ovarii CDK12 mut	67	10	5.63349044633953	-3.07006683403294	CD4+ EM PD-1+
234	282	355	268	401	548	240	288	244	433	391	PT_G_yTIL_P1_BV510CD4-A-AlexaFluor700CD8-Asubset	10	PT_G	Non_melanoma	yTIL	C ovarii CDK12 mut	67	10	5.35467374635784	-3.23791804367344	CD4+ EM PD-1+
193	449	347	242	470	609	258	333	310	449	364	PT_G_yTIL_P1_BV510CD4-A-AlexaFluor700CD8-Asubset	10	PT_G	Non_melanoma	yTIL	C ovarii CDK12 mut	69	7	3.94597041917889	-4.56069221550267	CD4+ EM PD-1+
249	300	314	276	409	535	211	274	266	376	368	PT_G_yTIL_P1_BV510CD4-A-AlexaFluor700CD8-Asubset	10	PT_G	Non_melanoma	yTIL	C ovarii CDK12 mut	82	10	5.46139896226971	-2.71840300613682	CD4+ EM PD-1+
251	429	344	245	440	544	167	299	254	464	393	PT_G_yTIL_P1_BV510CD4-A-AlexaFluor700CD8-Asubset	10	PT_G	Non_melanoma	yTIL	C ovarii CDK12 mut	69	7	4.16233718706219	-4.65906944328587	CD4+ EM PD-1+
249	397	406	236	437	560	272	304	286	451	475	PT_G_yTIL_P1_BV510CD4-A-AlexaFluor700CD8-Asubset	10	PT_G	Non_melanoma	yTIL	C ovarii CDK12 mut	55	7	3.41189658952801	-4.50931444221775	CD4+ EM PD-1+
264	349	319	258	396	522	202	281	262	354	342	PT_G_yTIL_P1_BV510CD4-A-AlexaFluor700CD8-Asubset	10	PT_G	Non_melanoma	yTIL	C ovarii CDK12 mut	82	10	5.25013339830487	-3.00482096725743	CD4+ EM PD-1+
260	311	356	260	359	493	239	252	278	402	358	PT_G_yTIL_P1_BV510CD4-A-AlexaFluor700CD8-Asubset	10	PT_G	Non_melanoma	yTIL	C ovarii CDK12 mut	67	10	5.71137988878338	-2.93114175850193	CD4+ EM PD-1+
278	224	395	263	384	527	269	276	251	333	473	PT_G_yTIL_P1_BV510CD4-A-AlexaFluor700CD8-Asubset	10	PT_G	Non_melanoma	yTIL	C ovarii CDK12 mut	61	11	4.44962919069378	2.20460352843959	CD4+ EM
252	408	390	260	428	556	242	286	270	325	442	PT_G_yTIL_P1_BV510CD4-A-AlexaFluor700CD8-Asubset	10	PT_G	Non_melanoma	yTIL	C ovarii CDK12 mut	84	13	4.24396026445477	-2.04666438156407	CD4+ EM HLA-DR+
230	343	359	278	342	517	237	328	288	467	332	PT_G_yTIL_P1_BV510CD4-A-AlexaFluor700CD8-Asubset	10	PT_G	Non_melanoma	yTIL	C ovarii CDK12 mut	68	10	5.48113429857342	-3.74507918411534	CD4+ EM PD-1+
238	248	360	259	345	487	204	264	278	346	375	PT_G_yTIL_P1_BV510CD4-A-AlexaFluor700CD8-Asubset	10	PT_G	Non_melanoma	yTIL	C ovarii CDK12 mut	73	11	2.61259639574139	3.08367810195644	CD4+ EM
219	241	354	289	382	521	229	412	262	430	415	PT_G_yTIL_P1_BV510CD4-A-AlexaFluor700CD8-Asubset	10	PT_G	Non_melanoma	yTIL	C ovarii CDK12 mut	31	1	5.51246631456463	-3.14450612121861	CD4+ EM
298	266	393	274	398	541	222	261	294	474	427	PT_G_yTIL_P1_BV510CD4-A-AlexaFluor700CD8-Asubset	10	PT_G	Non_melanoma	yTIL	C ovarii CDK12 mut	52	10	4.82942378831951	-3.51855077797215	CD4+ EM PD-1+
263	377	363	270	373	533	210	262	282	525	342	PT_G_yTIL_P1_BV510CD4-A-AlexaFluor700CD8-Asubset	10	PT_G	Non_melanoma	yTIL	C ovarii CDK12 mut	54	7	4.63922965837567	-4.62743415886204	CD4+ EM PD-1+
257	421	366	250	461	581	225	328	279	538	390	PT_G_yTIL_P1_BV510CD4-A-AlexaFluor700CD8-Asubset	10	PT_G	Non_melanoma	yTIL	C ovarii CDK12 mut	69	7	3.67460763765423	-5.15352907234471	CD4+ EM PD-1+
249	363	379	264	373	555	184	277	269	462	388	PT_G_yTIL_P1_BV510CD4-A-AlexaFluor700CD8-Asubset	10	PT_G	Non_melanoma	yTIL	C ovarii CDK12 mut	68	10	4.77531802965252	-4.29197921806614	CD4+ EM PD-1+
274	335	448	274	407	585	234	292	268	516	456	PT_G_yTIL_P1_BV510CD4-A-AlexaFluor700CD8-Asubset	10	PT_G	Non_melanoma	yTIL	C ovarii CDK12 mut	55	7	3.86778104616253	-4.51961078697483	CD4+ EM PD-1+
271	285	462	267	436	561	188	290	260	467	479	PT_G_yTIL_P1_BV510CD4-A-AlexaFluor700CD8-Asubset	10	PT_G	Non_melanoma	yTIL	C ovarii CDK12 mut	81	10	-0.523023587335659	-2.60578980499546	CD4+ EM PD-1+
239	316	340	268	401	542	261	256	285	450	345	PT_G_yTIL_P1_BV510CD4-A-AlexaFluor700CD8-Asubset	10	PT_G	Non_melanoma	yTIL	C ovarii CDK12 mut	68	10	5.38462961031048	-3.69105782562535	CD4+ EM PD-1+
225	324	339	278	361	464	222	325	267	387	341	PT_G_yTIL_P1_BV510CD4-A-AlexaFluor700CD8-Asubset	10	PT_G	Non_melanoma	yTIL	C ovarii CDK12 mut	82	10	5.72197234941571	-2.91922011429112	CD4+ EM PD-1+
215	353	319	290	371	510	194	375	268	355	333	PT_G_yTIL_P1_BV510CD4-A-AlexaFluor700CD8-Asubset	10	PT_G	Non_melanoma	yTIL	C ovarii CDK12 mut	82	10	5.23362338853924	-2.99730935150425	CD4+ EM PD-1+
228	387	402	289	444	557	179	289	276	401	396	PT_G_yTIL_P1_BV510CD4-A-AlexaFluor700CD8-Asubset	10	PT_G	Non_melanoma	yTIL	C ovarii CDK12 mut	70	13	4.36125409914105	-3.78789677673619	CD4+ EM HLA-DR+
268	401	369	299	397	547	186	263	271	438	352	PT_G_yTIL_P1_BV510CD4-A-AlexaFluor700CD8-Asubset	10	PT_G	Non_melanoma	yTIL	C ovarii CDK12 mut	83	10	4.60241973711102	-4.25675668770115	CD4+ EM PD-1+
256	398	369	250	406	520	209	271	288	397	402	PT_G_yTIL_P1_BV510CD4-A-AlexaFluor700CD8-Asubset	10	PT_G	Non_melanoma	yTIL	C ovarii CDK12 mut	70	13	4.61803520036785	-3.60711970382969	CD4+ EM HLA-DR+
261	480	420	261	489	588	223	290	285	444	415	PT_G_yTIL_P1_BV510CD4-A-AlexaFluor700CD8-Asubset	10	PT_G	Non_melanoma	yTIL	C ovarii CDK12 mut	56	7	3.40407121492474	-4.63291826301854	CD4+ EM PD-1+
301	227	420	259	459	529	281	284	285	309	477	PT_G_yTIL_P1_BV510CD4-A-AlexaFluor700CD8-Asubset	10	PT_G	Non_melanoma	yTIL	C ovarii CDK12 mut	61	11	4.78035581422894	1.28503820842464	CD4+ EM
270	387	354	265	440	527	241	313	277	354	381	PT_G_yTIL_P1_BV510CD4-A-AlexaFluor700CD8-Asubset	10	PT_G	Non_melanoma	yTIL	C ovarii CDK12 mut	84	13	4.71771514726727	-3.12213149124424	CD4+ EM HLA-DR+
266	289	408	257	417	522	238	263	283	493	436	PT_G_yTIL_P1_BV510CD4-A-AlexaFluor700CD8-Asubset	10	PT_G	Non_melanoma	yTIL	C ovarii CDK12 mut	81	10	4.59588992906659	-3.74120965057652	CD4+ EM PD-1+
300	363	384	250	439	574	222	298	267	523	405	PT_G_yTIL_P1_BV510CD4-A-AlexaFluor700CD8-Asubset	10	PT_G	Non_melanoma	yTIL	C ovarii CDK12 mut	54	7	3.79563892198651	-4.93806924873631	CD4+ EM PD-1+
219	300	334	274	380	483	192	316	274	421	331	PT_G_yTIL_P1_BV510CD4-A-AlexaFluor700CD8-Asubset	10	PT_G	Non_melanoma	yTIL	C ovarii CDK12 mut	67	10	5.70104301286785	-3.08064045959752	CD4+ EM PD-1+
224	353	422	287	392	558	215	373	265	536	415	PT_G_yTIL_P1_BV510CD4-A-AlexaFluor700CD8-Asubset	10	PT_G	Non_melanoma	yTIL	C ovarii CDK12 mut	69	7	4.34121597124188	-4.67702951484959	CD4+ EM PD-1+
493	219	231	642	315	222	420	285	282	340	358	PT_G_yTIL_P1_BV510CD4-A-AlexaFluor700CD8-Asubset	10	PT_G	Non_melanoma	yTIL	C ovarii CDK12 mut	141	21	-4.18761980222614	4.85341701453884	CD8+ EMRA senescent
281	353	426	269	362	514	193	253	271	438	399	PT_G_yTIL_P1_BV510CD4-A-AlexaFluor700CD8-Asubset	10	PT_G	Non_melanoma	yTIL	C ovarii CDK12 mut	81	10	5.03044355226605	-3.75525131279271	CD4+ EM PD-1+
255	479	414	247	439	557	162	287	267	485	387	PT_G_yTIL_P1_BV510CD4-A-AlexaFluor700CD8-Asubset	10	PT_G	Non_melanoma	yTIL	C ovarii CDK12 mut	56	7	3.66964662386029	-4.97115411812107	CD4+ EM PD-1+
247	299	451	280	430	557	217	273	267	357	386	PT_G_yTIL_P1_BV510CD4-A-AlexaFluor700CD8-Asubset	10	PT_G	Non_melanoma	yTIL	C ovarii CDK12 mut	95	13	5.15203988863079	-2.11487712913792	CD4+ EM HLA-DR+
251	383	421	280	397	536	185	285	255	527	373	PT_G_yTIL_P1_BV510CD4-A-AlexaFluor700CD8-Asubset	10	PT_G	Non_melanoma	yTIL	C ovarii CDK12 mut	54	7	4.39227617097943	-4.77930107170384	CD4+ EM PD-1+
268	336	330	253	386	454	200	264	272	417	333	PT_G_yTIL_P1_BV510CD4-A-AlexaFluor700CD8-Asubset	10	PT_G	Non_melanoma	yTIL	C ovarii CDK12 mut	83	10	5.65521323991864	-3.24183692985814	CD4+ EM PD-1+
262	468	471	247	460	573	200	276	277	526	429	PT_G_yTIL_P1_BV510CD4-A-AlexaFluor700CD8-Asubset	10	PT_G	Non_melanoma	yTIL	C ovarii CDK12 mut	42	7	2.72583806825726	-5.38153543525975	CD4+ EM PD-1+
272	249	259	261	419	424	209	271	282	504	446	PT_G_yTIL_P1_BV510CD4-A-AlexaFluor700CD8-Asubset	10	PT_G	Non_melanoma	yTIL	C ovarii CDK12 mut	38	10	0.590378645192074	-2.88463726097386	CD4+ EM PD-1+
259	313	366	272	412	513	186	303	271	393	336	PT_G_yTIL_P1_BV510CD4-A-AlexaFluor700CD8-Asubset	10	PT_G	Non_melanoma	yTIL	C ovarii CDK12 mut	82	10	5.4438551695451	-3.08172407203953	CD4+ EM PD-1+
275	463	419	247	399	582	193	256	273	505	403	PT_G_yTIL_P1_BV510CD4-A-AlexaFluor700CD8-Asubset	10	PT_G	Non_melanoma	yTIL	C ovarii CDK12 mut	54	7	3.52867973161785	-5.01454486900608	CD4+ EM PD-1+
226	235	334	254	313	534	211	268	262	480	336	PT_G_yTIL_P1_BV510CD4-A-AlexaFluor700CD8-Asubset	10	PT_G	Non_melanoma	yTIL	C ovarii CDK12 mut	67	10	5.67980087114422	-3.53119125419896	CD4+ EM PD-1+
295	494	511	276	510	574	153	328	270	481	497	PT_G_yTIL_P1_BV510CD4-A-AlexaFluor700CD8-Asubset	10	PT_G	Non_melanoma	yTIL	C ovarii CDK12 mut	28	8	2.68188751054852	-5.18866815620701	CD4+ EM PD-1+
241	259	366	278	370	482	241	338	265	401	392	PT_G_yTIL_P1_BV510CD4-A-AlexaFluor700CD8-Asubset	10	PT_G	Non_melanoma	yTIL	C ovarii CDK12 mut	67	10	5.71768462968914	-2.73288526588719	CD4+ EM PD-1+
279	350	377	268	411	567	206	274	292	519	388	PT_G_yTIL_P1_BV510CD4-A-AlexaFluor700CD8-Asubset	10	PT_G	Non_melanoma	yTIL	C ovarii CDK12 mut	54	7	4.47415387941449	-4.68774976784031	CD4+ EM PD-1+
284	273	272	260	442	532	296	275	291	320	451	PT_G_yTIL_P1_BV510CD4-A-AlexaFluor700CD8-Asubset	10	PT_G	Non_melanoma	yTIL	C ovarii CDK12 mut	91	11	1.58316886736004	0.969423388897968	CD4+ EM
225	287	371	266	399	504	184	276	251	430	334	PT_G_yTIL_P1_BV510CD4-A-AlexaFluor700CD8-Asubset	10	PT_G	Non_melanoma	yTIL	C ovarii CDK12 mut	67	10	5.66862476183026	-3.23262896591465	CD4+ EM PD-1+
275	285	433	276	377	552	187	264	272	425	440	PT_G_yTIL_P1_BV510CD4-A-AlexaFluor700CD8-Asubset	10	PT_G	Non_melanoma	yTIL	C ovarii CDK12 mut	81	10	5.18004501176922	-2.98750796371739	CD4+ EM PD-1+
287	279	392	277	473	581	196	313	268	439	426	PT_G_yTIL_P1_BV510CD4-A-AlexaFluor700CD8-Asubset	10	PT_G	Non_melanoma	yTIL	C ovarii CDK12 mut	50	10	1.10409164739697	-1.56843342834752	CD4+ EM PD-1+
279	341	364	272	398	532	257	288	246	374	427	PT_G_yTIL_P1_BV510CD4-A-AlexaFluor700CD8-Asubset	10	PT_G	Non_melanoma	yTIL	C ovarii CDK12 mut	81	10	4.83249318910687	-2.96249260956089	CD4+ EM PD-1+
262	306	345	263	365	500	198	244	268	333	343	PT_G_yTIL_P1_BV510CD4-A-AlexaFluor700CD8-Asubset	10	PT_G	Non_melanoma	yTIL	C ovarii CDK12 mut	82	10	5.33671796632855	-2.2073906903867	CD4+ EM PD-1+
282	218	338	282	453	472	225	281	279	491	412	PT_G_yTIL_P1_BV510CD4-A-AlexaFluor700CD8-Asubset	10	PT_G	Non_melanoma	yTIL	C ovarii CDK12 mut	66	10	0.19551658941357	-2.38136329704564	CD4+ EM PD-1+
280	284	295	259	406	594	285	286	256	276	513	PT_G_yTIL_P1_BV510CD4-A-AlexaFluor700CD8-Asubset	10	PT_G	Non_melanoma	yTIL	C ovarii CDK12 mut	76	11	3.55537641359417	0.208495980895651	CD4+ EM
250	363	384	270	402	538	177	230	266	446	438	PT_G_yTIL_P1_BV510CD4-A-AlexaFluor700CD8-Asubset	10	PT_G	Non_melanoma	yTIL	C ovarii CDK12 mut	81	10	4.53071201158612	-3.83507766777317	CD4+ EM PD-1+
257	391	331	250	404	547	209	306	271	456	337	PT_G_yTIL_P1_BV510CD4-A-AlexaFluor700CD8-Asubset	10	PT_G	Non_melanoma	yTIL	C ovarii CDK12 mut	68	10	4.79349887682049	-4.37009849602024	CD4+ EM PD-1+
239	356	352	254	373	493	192	265	274	309	440	PT_G_yTIL_P1_BV510CD4-A-AlexaFluor700CD8-Asubset	10	PT_G	Non_melanoma	yTIL	C ovarii CDK12 mut	96	13	4.38174093080609	-1.23267211967747	CD4+ EM HLA-DR+
257	355	396	276	386	499	199	254	261	385	387	PT_G_yTIL_P1_BV510CD4-A-AlexaFluor700CD8-Asubset	10	PT_G	Non_melanoma	yTIL	C ovarii CDK12 mut	82	10	5.08076703859417	-2.76650276237767	CD4+ EM PD-1+
226	325	327	266	373	475	201	293	248	463	336	PT_G_yTIL_P1_BV510CD4-A-AlexaFluor700CD8-Asubset	10	PT_G	Non_melanoma	yTIL	C ovarii CDK12 mut	68	10	5.5598744185075	-3.61450591141026	CD4+ EM PD-1+
366	240	259	265	352	490	285	251	283	562	390	PT_G_yTIL_P1_BV510CD4-A-AlexaFluor700CD8-Asubset	10	PT_G	Non_melanoma	yTIL	C ovarii CDK12 mut	38	10	-0.855374586452557	5.86977682059963	CD4+ EM PD-1+
262	263	398	275	376	484	192	265	276	395	378	PT_G_yTIL_P1_BV510CD4-A-AlexaFluor700CD8-Asubset	10	PT_G	Non_melanoma	yTIL	C ovarii CDK12 mut	67	10	5.69641912294476	-2.63146510177891	CD4+ EM PD-1+
288	312	407	271	411	516	259	297	281	297	480	PT_G_yTIL_P1_BV510CD4-A-AlexaFluor700CD8-Asubset	10	PT_G	Non_melanoma	yTIL	C ovarii CDK12 mut	96	13	4.28252542329876	-0.283477777779507	CD4+ EM HLA-DR+
203	331	307	259	374	513	197	345	244	466	345	PT_G_yTIL_P1_BV510CD4-A-AlexaFluor700CD8-Asubset	10	PT_G	Non_melanoma	yTIL	C ovarii CDK12 mut	68	10	5.35932910753338	-3.92807617241185	CD4+ EM PD-1+
231	410	332	243	408	496	265	262	268	403	366	PT_G_yTIL_P1_BV510CD4-A-AlexaFluor700CD8-Asubset	10	PT_G	Non_melanoma	yTIL	C ovarii CDK12 mut	83	10	4.86922872377484	-3.83204021507542	CD4+ EM PD-1+
252	231	341	259	374	469	244	278	265	289	422	PT_G_yTIL_P1_BV510CD4-A-AlexaFluor700CD8-Asubset	10	PT_G	Non_melanoma	yTIL	C ovarii CDK12 mut	72	11	3.36019409013836	2.8728881830569	CD4+ EM
259	379	350	248	382	532	212	308	259	414	406	PT_G_yTIL_P1_BV510CD4-A-AlexaFluor700CD8-Asubset	10	PT_G	Non_melanoma	yTIL	C ovarii CDK12 mut	83	10	4.82676685167401	-3.825040245593	CD4+ EM PD-1+
276	218	325	269	437	569	282	277	271	323	501	PT_G_yTIL_P1_BV510CD4-A-AlexaFluor700CD8-Asubset	10	PT_G	Non_melanoma	yTIL	C ovarii CDK12 mut	77	11	3.80274284196942	1.38835487312038	CD4+ EM
278	218	416	262	346	518	251	263	284	516	452	PT_G_yTIL_P1_BV510CD4-A-AlexaFluor700CD8-Asubset	10	PT_G	Non_melanoma	yTIL	C ovarii CDK12 mut	52	10	-0.14310970591457	-3.01633515411656	CD4+ EM PD-1+
200	481	392	219	418	523	208	283	273	455	377	PT_G_yTIL_P1_BV510CD4-A-AlexaFluor700CD8-Asubset	10	PT_G	Non_melanoma	yTIL	C ovarii CDK12 mut	70	13	4.13869607759564	-4.4510635381345	CD4+ EM HLA-DR+
274	406	360	294	437	574	213	310	289	480	380	PT_G_yTIL_P1_BV510CD4-A-AlexaFluor700CD8-Asubset	10	PT_G	Non_melanoma	yTIL	C ovarii CDK12 mut	69	7	4.13178718401043	-4.85307016426365	CD4+ EM PD-1+
260	358	381	262	369	497	212	269	278	470	381	PT_G_yTIL_P1_BV510CD4-A-AlexaFluor700CD8-Asubset	10	PT_G	Non_melanoma	yTIL	C ovarii CDK12 mut	68	10	5.0909065039262	-4.01923074775975	CD4+ EM PD-1+
441	428	463	270	354	523	235	308	344	484	563	PT_G_yTIL_P1_BV510CD4-A-AlexaFluor700CD8-Asubset	10	PT_G	Non_melanoma	yTIL	C ovarii CDK12 mut	55	7	2.05229032350628	-4.42894115501683	CD4+ EM PD-1+
233	395	349	265	387	492	244	272	290	365	428	PT_G_yTIL_P1_BV510CD4-A-AlexaFluor700CD8-Asubset	10	PT_G	Non_melanoma	yTIL	C ovarii CDK12 mut	84	13	4.68728149248211	-2.6521202569608	CD4+ EM HLA-DR+
275	454	354	265	429	547	214	283	273	425	456	PT_G_yTIL_P1_BV510CD4-A-AlexaFluor700CD8-Asubset	10	PT_G	Non_melanoma	yTIL	C ovarii CDK12 mut	70	13	3.53092992616742	-4.19115676933567	CD4+ EM HLA-DR+
259	478	377	280	460	585	232	392	299	491	442	PT_G_yTIL_P1_BV510CD4-A-AlexaFluor700CD8-Asubset	10	PT_G	Non_melanoma	yTIL	C ovarii CDK12 mut	69	7	3.80215871645062	-5.00621118599217	CD4+ EM PD-1+
256	286	420	296	422	541	218	330	273	346	418	PT_G_yTIL_P1_BV510CD4-A-AlexaFluor700CD8-Asubset	10	PT_G	Non_melanoma	yTIL	C ovarii CDK12 mut	81	10	5.16975963426678	-2.30176987701695	CD4+ EM PD-1+
228	293	356	276	353	521	196	248	270	412	403	PT_G_yTIL_P1_BV510CD4-A-AlexaFluor700CD8-Asubset	10	PT_G	Non_melanoma	yTIL	C ovarii CDK12 mut	67	10	5.68608129335492	-2.91964902931492	CD4+ EM PD-1+
256	459	383	278	458	575	199	196	308	302	400	PT_G_yTIL_P1_BV510CD4-A-AlexaFluor700CD8-Asubset	10	PT_G	Non_melanoma	yTIL	C ovarii CDK12 mut	154	13	3.85491550279705	-2.18086161667149	CD4+ EM HLA-DR+
240	289	318	243	390	540	257	286	279	517	437	PT_G_yTIL_P1_BV510CD4-A-AlexaFluor700CD8-Asubset	10	PT_G	Non_melanoma	yTIL	C ovarii CDK12 mut	53	10	0.832080844174312	-3.38544025474827	CD4+ EM PD-1+
233	333	381	283	395	518	222	251	263	366	376	PT_G_yTIL_P1_BV510CD4-A-AlexaFluor700CD8-Asubset	10	PT_G	Non_melanoma	yTIL	C ovarii CDK12 mut	82	10	5.05544603181927	-2.46381654793065	CD4+ EM PD-1+
310	353	354	233	400	524	225	258	292	309	484	PT_G_yTIL_P1_BV510CD4-A-AlexaFluor700CD8-Asubset	10	PT_G	Non_melanoma	yTIL	C ovarii CDK12 mut	96	13	3.93057859254925	-0.614791298449444	CD4+ EM HLA-DR+
369	493	402	246	470	540	266	296	366	608	673	PT_G_yTIL_P1_BV510CD4-A-AlexaFluor700CD8-Asubset	10	PT_G	Non_melanoma	yTIL	C ovarii CDK12 mut	14	8	1.14023876501171	-6.07167282158177	CD4+ EM PD-1+
602	298	411	268	360	469	227	250	260	356	458	PT_G_yTIL_P1_BV510CD4-A-AlexaFluor700CD8-Asubset	10	PT_G	Non_melanoma	yTIL	C ovarii CDK12 mut	5	3	-1.67150437520893	-0.409514689982342	CD4+ EM senescent
231	281	337	252	400	472	209	280	293	414	325	PT_G_yTIL_P1_BV510CD4-A-AlexaFluor700CD8-Asubset	10	PT_G	Non_melanoma	yTIL	C ovarii CDK12 mut	67	10	5.70795619798748	-2.8604291921262	CD4+ EM PD-1+
276	346	365	253	389	499	231	254	275	385	351	PT_G_yTIL_P1_BV510CD4-A-AlexaFluor700CD8-Asubset	10	PT_G	Non_melanoma	yTIL	C ovarii CDK12 mut	82	10	5.2471998961076	-2.96411743217747	CD4+ EM PD-1+
255	295	347	269	348	497	200	266	261	418	390	PT_G_yTIL_P1_BV510CD4-A-AlexaFluor700CD8-Asubset	10	PT_G	Non_melanoma	yTIL	C ovarii CDK12 mut	67	10	5.74085653139202	-2.99399485641758	CD4+ EM PD-1+
239	294	404	275	362	510	205	302	259	478	460	PT_G_yTIL_P1_BV510CD4-A-AlexaFluor700CD8-Asubset	10	PT_G	Non_melanoma	yTIL	C ovarii CDK12 mut	81	10	5.16614854646771	-3.38269176536839	CD4+ EM PD-1+
258	387	322	264	440	498	218	286	278	495	400	PT_G_yTIL_P1_BV510CD4-A-AlexaFluor700CD8-Asubset	10	PT_G	Non_melanoma	yTIL	C ovarii CDK12 mut	54	7	4.20584094835369	-4.5021118169431	CD4+ EM PD-1+
292	337	337	279	342	506	221	338	267	509	345	PT_G_yTIL_P1_BV510CD4-A-AlexaFluor700CD8-Asubset	10	PT_G	Non_melanoma	yTIL	C ovarii CDK12 mut	68	10	5.04949558092205	-4.40939703041356	CD4+ EM PD-1+
244	297	317	306	387	489	212	317	243	465	338	PT_G_yTIL_P1_BV510CD4-A-AlexaFluor700CD8-Asubset	10	PT_G	Non_melanoma	yTIL	C ovarii CDK12 mut	67	10	5.63229835344403	-3.53267326408665	CD4+ EM PD-1+
278	245	428	273	428	594	229	287	263	326	576	PT_G_yTIL_P1_BV510CD4-A-AlexaFluor700CD8-Asubset	10	PT_G	Non_melanoma	yTIL	C ovarii CDK12 mut	62	11	4.72312105012982	0.373071422636104	CD4+ EM
222	268	369	256	381	485	211	287	282	376	393	PT_G_yTIL_P1_BV510CD4-A-AlexaFluor700CD8-Asubset	10	PT_G	Non_melanoma	yTIL	C ovarii CDK12 mut	67	10	5.67261779619305	-2.44506421142857	CD4+ EM PD-1+
227	395	329	255	380	513	221	270	266	347	373	PT_G_yTIL_P1_BV510CD4-A-AlexaFluor700CD8-Asubset	10	PT_G	Non_melanoma	yTIL	C ovarii CDK12 mut	84	13	4.7936562330827	-2.48620786720555	CD4+ EM HLA-DR+
238	253	361	268	367	469	203	295	263	465	354	PT_G_yTIL_P1_BV510CD4-A-AlexaFluor700CD8-Asubset	10	PT_G	Non_melanoma	yTIL	C ovarii CDK12 mut	67	10	5.78473317934124	-3.08686318451207	CD4+ EM PD-1+
278	335	401	252	384	512	236	297	277	381	357	PT_G_yTIL_P1_BV510CD4-A-AlexaFluor700CD8-Asubset	10	PT_G	Non_melanoma	yTIL	C ovarii CDK12 mut	82	10	5.26489961458294	-2.87314405494969	CD4+ EM PD-1+
366	201	361	267	527	516	277	288	296	318	465	PT_G_yTIL_P1_BV510CD4-A-AlexaFluor700CD8-Asubset	10	PT_G	Non_melanoma	yTIL	C ovarii CDK12 mut	93	11	0.79777169538586	0.331182798206401	CD4+ EM
252	438	365	273	413	553	188	357	291	421	390	PT_G_yTIL_P1_BV510CD4-A-AlexaFluor700CD8-Asubset	10	PT_G	Non_melanoma	yTIL	C ovarii CDK12 mut	69	7	4.35746801210492	-4.24173250252049	CD4+ EM PD-1+
243	367	277	264	360	543	220	269	254	347	401	PT_G_yTIL_P1_BV510CD4-A-AlexaFluor700CD8-Asubset	10	PT_G	Non_melanoma	yTIL	C ovarii CDK12 mut	97	13	3.35183084322064	-0.224070334971356	CD4+ EM HLA-DR+
227	222	303	261	306	425	275	250	253	297	339	PT_G_yTIL_P1_BV510CD4-A-AlexaFluor700CD8-Asubset	10	PT_G	Non_melanoma	yTIL	C ovarii CDK12 mut	99	14	1.58882701707928	4.04431638663967	CD4+ EM
258	285	427	269	445	579	216	302	267	436	440	PT_G_yTIL_P1_BV510CD4-A-AlexaFluor700CD8-Asubset	10	PT_G	Non_melanoma	yTIL	C ovarii CDK12 mut	81	10	4.85093057466595	-3.0005876069669	CD4+ EM PD-1+
236	194	434	273	344	452	241	281	272	338	377	PT_G_yTIL_P1_BV510CD4-A-AlexaFluor700CD8-Asubset	10	PT_G	Non_melanoma	yTIL	C ovarii CDK12 mut	59	11	4.08735978914349	3.35443005508144	CD4+ EM
233	418	343	260	327	476	217	268	267	419	294	PT_G_yTIL_P1_BV510CD4-A-AlexaFluor700CD8-Asubset	10	PT_G	Non_melanoma	yTIL	C ovarii CDK12 mut	83	10	5.40963590456097	-3.71404209190648	CD4+ EM PD-1+
243	416	377	264	434	581	218	304	270	525	392	PT_G_yTIL_P1_BV510CD4-A-AlexaFluor700CD8-Asubset	10	PT_G	Non_melanoma	yTIL	C ovarii CDK12 mut	69	7	3.72395742250531	-5.09456434303563	CD4+ EM PD-1+
253	469	386	249	459	593	162	316	266	353	342	PT_G_yTIL_P1_BV510CD4-A-AlexaFluor700CD8-Asubset	10	PT_G	Non_melanoma	yTIL	C ovarii CDK12 mut	70	13	4.1386212141618	-3.65669860893528	CD4+ EM HLA-DR+
292	384	439	303	430	573	247	359	280	492	331	PT_G_yTIL_P1_BV510CD4-A-AlexaFluor700CD8-Asubset	10	PT_G	Non_melanoma	yTIL	C ovarii CDK12 mut	69	7	4.27369106126873	-4.84447374397557	CD4+ EM PD-1+
253	328	324	250	378	457	194	291	253	412	405	PT_G_yTIL_P1_BV510CD4-A-AlexaFluor700CD8-Asubset	10	PT_G	Non_melanoma	yTIL	C ovarii CDK12 mut	67	10	5.43231761766522	-3.03992309623997	CD4+ EM PD-1+
270	339	389	267	453	538	236	322	263	454	380	PT_G_yTIL_P1_BV510CD4-A-AlexaFluor700CD8-Asubset	10	PT_G	Non_melanoma	yTIL	C ovarii CDK12 mut	68	10	4.82647836519329	-4.12292280250828	CD4+ EM PD-1+
272	389	424	300	472	556	282	286	261	499	481	PT_G_yTIL_P1_BV510CD4-A-AlexaFluor700CD8-Asubset	10	PT_G	Non_melanoma	yTIL	C ovarii CDK12 mut	55	7	2.5148681433305	-4.71509399467747	CD4+ EM PD-1+
278	306	407	263	332	524	263	251	270	480	415	PT_G_yTIL_P1_BV510CD4-A-AlexaFluor700CD8-Asubset	10	PT_G	Non_melanoma	yTIL	C ovarii CDK12 mut	81	10	5.13911044908612	-3.56915965133946	CD4+ EM PD-1+
305	372	394	279	437	572	213	302	290	445	405	PT_G_yTIL_P1_BV510CD4-A-AlexaFluor700CD8-Asubset	10	PT_G	Non_melanoma	yTIL	C ovarii CDK12 mut	69	7	4.33135831667034	-4.30731906944554	CD4+ EM PD-1+
237	413	330	273	400	501	190	253	265	468	329	PT_G_yTIL_P1_BV510CD4-A-AlexaFluor700CD8-Asubset	10	PT_G	Non_melanoma	yTIL	C ovarii CDK12 mut	83	10	4.68949783159344	-4.31771698051732	CD4+ EM PD-1+
255	270	349	264	302	379	182	276	274	644	441	PT_G_yTIL_P1_BV510CD4-A-AlexaFluor700CD8-Asubset	10	PT_G	Non_melanoma	yTIL	C ovarii CDK12 mut	38	10	0.736988070736812	-3.80013170295994	CD4+ EM PD-1+
277	505	367	246	458	606	459	238	279	474	430	PT_G_yTIL_P1_BV510CD4-A-AlexaFluor700CD8-Asubset	10	PT_G	Non_melanoma	yTIL	C ovarii CDK12 mut	56	7	3.01765096498577	-4.8560027127866	CD4+ EM PD-1+
287	400	547	278	446	594	321	265	298	545	505	PT_G_yTIL_P1_BV510CD4-A-AlexaFluor700CD8-Asubset	10	PT_G	Non_melanoma	yTIL	C ovarii CDK12 mut	28	8	1.94008505655377	-5.26862611824315	CD4+ EM PD-1+
253	341	496	282	473	517	272	282	284	415	392	PT_G_yTIL_P1_BV510CD4-A-AlexaFluor700CD8-Asubset	10	PT_G	Non_melanoma	yTIL	C ovarii CDK12 mut	81	10	4.76369512392132	-3.17649474197667	CD4+ EM PD-1+
253	340	428	273	365	523	242	283	248	414	425	PT_G_yTIL_P1_BV510CD4-A-AlexaFluor700CD8-Asubset	10	PT_G	Non_melanoma	yTIL	C ovarii CDK12 mut	81	10	5.09003198457806	-3.15672817283909	CD4+ EM PD-1+
243	408	397	282	453	557	188	300	266	399	358	PT_G_yTIL_P1_BV510CD4-A-AlexaFluor700CD8-Asubset	10	PT_G	Non_melanoma	yTIL	C ovarii CDK12 mut	70	13	4.34337556673138	-3.80862131172459	CD4+ EM HLA-DR+
280	236	379	264	465	564	219	303	282	319	495	PT_G_yTIL_P1_BV510CD4-A-AlexaFluor700CD8-Asubset	10	PT_G	Non_melanoma	yTIL	C ovarii CDK12 mut	61	11	4.23458755327313	0.962172066628528	CD4+ EM
261	388	349	243	443	547	180	250	263	290	478	PT_G_yTIL_P1_BV510CD4-A-AlexaFluor700CD8-Asubset	10	PT_G	Non_melanoma	yTIL	C ovarii CDK12 mut	110	13	3.84108627153485	-1.37083628231327	CD4+ EM HLA-DR+
219	207	300	262	387	479	234	266	259	443	395	PT_G_yTIL_P1_BV510CD4-A-AlexaFluor700CD8-Asubset	10	PT_G	Non_melanoma	yTIL	C ovarii CDK12 mut	66	10	0.69618809534161	-1.86481013351719	CD4+ EM PD-1+
277	311	425	261	443	537	215	273	271	309	520	PT_G_yTIL_P1_BV510CD4-A-AlexaFluor700CD8-Asubset	10	PT_G	Non_melanoma	yTIL	C ovarii CDK12 mut	109	13	4.42572963548748	-0.2884753292207	CD4+ EM HLA-DR+
222	271	409	273	370	487	232	275	273	480	393	PT_G_yTIL_P1_BV510CD4-A-AlexaFluor700CD8-Asubset	10	PT_G	Non_melanoma	yTIL	C ovarii CDK12 mut	67	10	5.48661554170697	-3.3651420121793	CD4+ EM PD-1+
265	473	413	318	479	608	212	352	278	343	339	PT_G_yTIL_P1_BV510CD4-A-AlexaFluor700CD8-Asubset	10	PT_G	Non_melanoma	yTIL	C ovarii CDK12 mut	154	13	4.02456701112835	-3.65151848846714	CD4+ EM HLA-DR+
219	397	284	259	359	492	182	246	266	299	344	PT_G_yTIL_P1_BV510CD4-A-AlexaFluor700CD8-Asubset	10	PT_G	Non_melanoma	yTIL	C ovarii CDK12 mut	98	14	0.877932670842098	2.68155822700222	CD4+ EM
286	343	388	274	437	502	240	261	265	465	400	PT_G_yTIL_P1_BV510CD4-A-AlexaFluor700CD8-Asubset	10	PT_G	Non_melanoma	yTIL	C ovarii CDK12 mut	81	10	4.73219955278485	-3.88242187553685	CD4+ EM PD-1+
245	249	344	263	346	476	185	267	255	396	351	PT_G_yTIL_P1_BV510CD4-A-AlexaFluor700CD8-Asubset	10	PT_G	Non_melanoma	yTIL	C ovarii CDK12 mut	67	10	5.85440337968914	-2.62729849869053	CD4+ EM PD-1+
239	435	298	261	405	534	216	268	259	501	395	PT_G_yTIL_P1_BV510CD4-A-AlexaFluor700CD8-Asubset	10	PT_G	Non_melanoma	yTIL	C ovarii CDK12 mut	54	7	2.66393030000775	-4.75417270714085	CD4+ EM PD-1+
247	357	378	246	355	494	237	275	283	442	356	PT_G_yTIL_P1_BV510CD4-A-AlexaFluor700CD8-Asubset	10	PT_G	Non_melanoma	yTIL	C ovarii CDK12 mut	68	10	5.55894029451458	-3.44792308861058	CD4+ EM PD-1+
303	312	414	273	455	533	232	273	266	316	525	PT_G_yTIL_P1_BV510CD4-A-AlexaFluor700CD8-Asubset	10	PT_G	Non_melanoma	yTIL	C ovarii CDK12 mut	63	13	4.31456506563275	-0.385842824519085	CD4+ EM HLA-DR+
296	307	268	265	380	521	237	255	284	493	508	PT_G_yTIL_P1_BV510CD4-A-AlexaFluor700CD8-Asubset	10	PT_G	Non_melanoma	yTIL	C ovarii CDK12 mut	53	10	0.811115744839596	-3.42163243347447	CD4+ EM PD-1+
239	304	370	266	356	516	242	264	274	450	388	PT_G_yTIL_P1_BV510CD4-A-AlexaFluor700CD8-Asubset	10	PT_G	Non_melanoma	yTIL	C ovarii CDK12 mut	67	10	5.58981263948529	-3.40255656296055	CD4+ EM PD-1+
252	471	342	272	446	556	202	279	246	495	435	PT_G_yTIL_P1_BV510CD4-A-AlexaFluor700CD8-Asubset	10	PT_G	Non_melanoma	yTIL	C ovarii CDK12 mut	56	7	3.1964083941087	-4.81466331535618	CD4+ EM PD-1+
232	303	358	270	359	510	265	330	276	432	395	PT_G_yTIL_P1_BV510CD4-A-AlexaFluor700CD8-Asubset	10	PT_G	Non_melanoma	yTIL	C ovarii CDK12 mut	67	10	5.53479564500897	-3.48669948631566	CD4+ EM PD-1+
230	396	432	312	416	567	232	378	284	445	438	PT_G_yTIL_P1_BV510CD4-A-AlexaFluor700CD8-Asubset	10	PT_G	Non_melanoma	yTIL	C ovarii CDK12 mut	69	7	4.47544610811322	-4.25237598472874	CD4+ EM PD-1+
304	396	379	280	405	551	230	256	262	313	537	PT_G_yTIL_P1_BV510CD4-A-AlexaFluor700CD8-Asubset	10	PT_G	Non_melanoma	yTIL	C ovarii CDK12 mut	109	13	3.76462781740277	-1.59108533912938	CD4+ EM HLA-DR+
245	280	386	289	403	506	213	309	270	498	374	PT_G_yTIL_P1_BV510CD4-A-AlexaFluor700CD8-Asubset	10	PT_G	Non_melanoma	yTIL	C ovarii CDK12 mut	52	10	5.34217441392987	-3.76841726356785	CD4+ EM PD-1+
228	436	367	268	446	516	207	281	258	330	377	PT_G_yTIL_P1_BV510CD4-A-AlexaFluor700CD8-Asubset	10	PT_G	Non_melanoma	yTIL	C ovarii CDK12 mut	84	13	4.27101314378826	-2.47084083610814	CD4+ EM HLA-DR+
263	345	395	263	413	564	216	299	277	493	339	PT_G_yTIL_P1_BV510CD4-A-AlexaFluor700CD8-Asubset	10	PT_G	Non_melanoma	yTIL	C ovarii CDK12 mut	68	10	4.78618228746502	-4.54658832603733	CD4+ EM PD-1+
238	375	302	254	384	568	268	270	277	390	330	PT_G_yTIL_P1_BV510CD4-A-AlexaFluor700CD8-Asubset	10	PT_G	Non_melanoma	yTIL	C ovarii CDK12 mut	83	10	5.13555562807171	-3.48007884079258	CD4+ EM PD-1+
208	448	322	254	456	537	207	283	279	438	337	PT_G_yTIL_P1_BV510CD4-A-AlexaFluor700CD8-Asubset	10	PT_G	Non_melanoma	yTIL	C ovarii CDK12 mut	83	10	4.37257230592816	-4.31065359169285	CD4+ EM PD-1+
317	422	439	279	380	545	179	286	253	392	382	PT_G_yTIL_P1_BV510CD4-A-AlexaFluor700CD8-Asubset	10	PT_G	Non_melanoma	yTIL	C ovarii CDK12 mut	70	13	4.41004026247113	-3.59122052246373	CD4+ EM HLA-DR+
225	439	287	224	386	480	206	274	274	499	327	PT_G_yTIL_P1_BV510CD4-A-AlexaFluor700CD8-Asubset	10	PT_G	Non_melanoma	yTIL	C ovarii CDK12 mut	83	10	4.62814510179608	-4.37832155281346	CD4+ EM PD-1+
239	329	318	300	360	525	220	351	271	420	376	PT_G_yTIL_P1_BV510CD4-A-AlexaFluor700CD8-Asubset	10	PT_G	Non_melanoma	yTIL	C ovarii CDK12 mut	68	10	5.42476451707928	-3.6229020600919	CD4+ EM PD-1+
238	303	319	274	381	534	213	312	277	445	397	PT_G_yTIL_P1_BV510CD4-A-AlexaFluor700CD8-Asubset	10	PT_G	Non_melanoma	yTIL	C ovarii CDK12 mut	68	10	5.37546527696698	-3.65645208412449	CD4+ EM PD-1+
292	408	461	285	445	641	170	301	269	484	432	PT_G_yTIL_P1_BV510CD4-A-AlexaFluor700CD8-Asubset	10	PT_G	Non_melanoma	yTIL	C ovarii CDK12 mut	55	7	3.17580449892132	-5.17516937309544	CD4+ EM PD-1+
239	327	337	290	368	523	215	284	267	343	418	PT_G_yTIL_P1_BV510CD4-A-AlexaFluor700CD8-Asubset	10	PT_G	Non_melanoma	yTIL	C ovarii CDK12 mut	82	10	5.10796916795819	-2.22805681282322	CD4+ EM PD-1+
337	208	426	275	444	514	278	270	298	491	473	PT_G_yTIL_P1_BV510CD4-A-AlexaFluor700CD8-Asubset	10	PT_G	Non_melanoma	yTIL	C ovarii CDK12 mut	22	4	-0.640492465962483	-2.28584065491002	CD4+ EM senescent PD-1+
304	421	382	272	469	574	218	300	297	297	500	PT_G_yTIL_P1_BV510CD4-A-AlexaFluor700CD8-Asubset	10	PT_G	Non_melanoma	yTIL	C ovarii CDK12 mut	124	13	3.54200208498089	-2.0868023877744	CD4+ EM HLA-DR+
274	341	420	278	440	547	266	303	278	426	415	PT_G_yTIL_P1_BV510CD4-A-AlexaFluor700CD8-Asubset	10	PT_G	Non_melanoma	yTIL	C ovarii CDK12 mut	81	10	4.69308269334881	-3.43168916755955	CD4+ EM PD-1+
237	325	353	267	369	542	200	246	267	482	411	PT_G_yTIL_P1_BV510CD4-A-AlexaFluor700CD8-Asubset	10	PT_G	Non_melanoma	yTIL	C ovarii CDK12 mut	68	10	4.97834337068646	-4.04412832313816	CD4+ EM PD-1+
246	405	331	233	409	583	239	283	285	361	355	PT_G_yTIL_P1_BV510CD4-A-AlexaFluor700CD8-Asubset	10	PT_G	Non_melanoma	yTIL	C ovarii CDK12 mut	83	10	4.68609226060955	-3.42333116585057	CD4+ EM PD-1+
263	288	458	279	373	553	314	274	286	403	415	PT_G_yTIL_P1_BV510CD4-A-AlexaFluor700CD8-Asubset	10	PT_G	Non_melanoma	yTIL	C ovarii CDK12 mut	81	10	5.03925931764691	-3.07681217247288	CD4+ EM PD-1+
236	332	315	248	372	507	230	285	267	450	389	PT_G_yTIL_P1_BV510CD4-A-AlexaFluor700CD8-Asubset	10	PT_G	Non_melanoma	yTIL	C ovarii CDK12 mut	68	10	5.29742133928387	-3.77067937904637	CD4+ EM PD-1+
292	361	403	265	362	552	229	262	268	420	439	PT_G_yTIL_P1_BV510CD4-A-AlexaFluor700CD8-Asubset	10	PT_G	Non_melanoma	yTIL	C ovarii CDK12 mut	81	10	4.72559535814373	-3.45488419586461	CD4+ EM PD-1+
243	324	349	280	386	531	227	312	274	434	382	PT_G_yTIL_P1_BV510CD4-A-AlexaFluor700CD8-Asubset	10	PT_G	Non_melanoma	yTIL	C ovarii CDK12 mut	68	10	5.36175906969159	-3.64204111152928	CD4+ EM PD-1+
251	331	357	255	382	510	215	317	266	324	398	PT_G_yTIL_P1_BV510CD4-A-AlexaFluor700CD8-Asubset	10	PT_G	Non_melanoma	yTIL	C ovarii CDK12 mut	82	10	5.0880578787431	-2.04560699516575	CD4+ EM PD-1+
247	405	381	244	472	554	209	282	271	451	394	PT_G_yTIL_P1_BV510CD4-A-AlexaFluor700CD8-Asubset	10	PT_G	Non_melanoma	yTIL	C ovarii CDK12 mut	70	13	4.02321374727337	-4.43689050728123	CD4+ EM HLA-DR+
349	263	361	285	422	545	243	302	265	403	401	PT_G_yTIL_P1_BV510CD4-A-AlexaFluor700CD8-Asubset	10	PT_G	Non_melanoma	yTIL	C ovarii CDK12 mut	93	11	0.437264207135128	-0.910457635462689	CD4+ EM
220	394	326	257	406	504	216	321	270	447	398	PT_G_yTIL_P1_BV510CD4-A-AlexaFluor700CD8-Asubset	10	PT_G	Non_melanoma	yTIL	C ovarii CDK12 mut	68	10	4.94857585741131	-4.02546491676609	CD4+ EM PD-1+
249	423	411	281	462	542	217	290	255	482	400	PT_G_yTIL_P1_BV510CD4-A-AlexaFluor700CD8-Asubset	10	PT_G	Non_melanoma	yTIL	C ovarii CDK12 mut	69	7	3.7365387709245	-4.95549144798558	CD4+ EM PD-1+
253	345	325	238	399	528	216	303	277	448	374	PT_G_yTIL_P1_BV510CD4-A-AlexaFluor700CD8-Asubset	10	PT_G	Non_melanoma	yTIL	C ovarii CDK12 mut	68	10	5.07033574892132	-4.05843057686131	CD4+ EM PD-1+
282	355	442	260	389	559	225	278	299	495	411	PT_G_yTIL_P1_BV510CD4-A-AlexaFluor700CD8-Asubset	10	PT_G	Non_melanoma	yTIL	C ovarii CDK12 mut	54	7	4.18887698961346	-4.45017328316014	CD4+ EM PD-1+
257	437	380	256	437	556	211	303	273	500	402	PT_G_yTIL_P1_BV510CD4-A-AlexaFluor700CD8-Asubset	10	PT_G	Non_melanoma	yTIL	C ovarii CDK12 mut	69	7	3.79466617418377	-4.97530927711766	CD4+ EM PD-1+
235	438	357	272	412	529	240	244	278	433	415	PT_G_yTIL_P1_BV510CD4-A-AlexaFluor700CD8-Asubset	10	PT_G	Non_melanoma	yTIL	C ovarii CDK12 mut	70	13	4.17975461793988	-4.03870859199803	CD4+ EM HLA-DR+
383	376	435	244	413	556	218	289	273	477	461	PT_G_yTIL_P1_BV510CD4-A-AlexaFluor700CD8-Asubset	10	PT_G	Non_melanoma	yTIL	C ovarii CDK12 mut	55	7	2.0657874376878	-4.4990748410825	CD4+ EM PD-1+
256	336	355	245	385	500	179	255	248	322	369	PT_G_yTIL_P1_BV510CD4-A-AlexaFluor700CD8-Asubset	10	PT_G	Non_melanoma	yTIL	C ovarii CDK12 mut	82	10	1.17995155168621	2.88816676086147	CD4+ EM PD-1+
297	380	313	239	389	528	205	256	283	462	394	PT_G_yTIL_P1_BV510CD4-A-AlexaFluor700CD8-Asubset	10	PT_G	Non_melanoma	yTIL	C ovarii CDK12 mut	83	10	4.59723031831829	-4.06982984596531	CD4+ EM PD-1+
303	467	430	246	471	599	198	307	287	383	544	PT_G_yTIL_P1_BV510CD4-A-AlexaFluor700CD8-Asubset	10	PT_G	Non_melanoma	yTIL	C ovarii CDK12 mut	167	13	3.03553831888287	-3.25714459472935	CD4+ EM HLA-DR+
256	323	334	255	381	531	187	238	259	536	400	PT_G_yTIL_P1_BV510CD4-A-AlexaFluor700CD8-Asubset	10	PT_G	Non_melanoma	yTIL	C ovarii CDK12 mut	54	7	1.19906258894055	-3.79190483146946	CD4+ EM PD-1+
221	375	323	258	369	491	169	277	277	337	399	PT_G_yTIL_P1_BV510CD4-A-AlexaFluor700CD8-Asubset	10	PT_G	Non_melanoma	yTIL	C ovarii CDK12 mut	82	10	4.8853777678117	-2.24572625213902	CD4+ EM PD-1+
246	202	365	273	338	459	215	301	268	380	402	PT_G_yTIL_P1_BV510CD4-A-AlexaFluor700CD8-Asubset	10	PT_G	Non_melanoma	yTIL	C ovarii CDK12 mut	72	11	5.75540578676312	-2.20143380218785	CD4+ EM
249	354	337	255	391	511	243	321	286	414	386	PT_G_yTIL_P1_BV510CD4-A-AlexaFluor700CD8-Asubset	10	PT_G	Non_melanoma	yTIL	C ovarii CDK12 mut	68	10	5.2047776014909	-3.50389328056614	CD4+ EM PD-1+
322	329	448	257	373	553	204	309	281	435	448	PT_G_yTIL_P1_BV510CD4-A-AlexaFluor700CD8-Asubset	10	PT_G	Non_melanoma	yTIL	C ovarii CDK12 mut	81	10	4.76172817064373	-3.4065717702512	CD4+ EM PD-1+
252	228	256	264	318	469	221	243	264	307	426	PT_G_yTIL_P1_BV510CD4-A-AlexaFluor700CD8-Asubset	10	PT_G	Non_melanoma	yTIL	C ovarii CDK12 mut	87	14	2.00005877328961	3.41980705207546	CD4+ EM
277	338	415	265	446	531	241	299	267	435	386	PT_G_yTIL_P1_BV510CD4-A-AlexaFluor700CD8-Asubset	10	PT_G	Non_melanoma	yTIL	C ovarii CDK12 mut	81	10	4.77452504945843	-3.65361371094029	CD4+ EM PD-1+
289	444	436	256	452	568	174	244	293	447	448	PT_G_yTIL_P1_BV510CD4-A-AlexaFluor700CD8-Asubset	10	PT_G	Non_melanoma	yTIL	C ovarii CDK12 mut	55	7	3.27670514894574	-4.77075805717747	CD4+ EM PD-1+
259	483	414	232	420	601	188	269	261	403	356	PT_G_yTIL_P1_BV510CD4-A-AlexaFluor700CD8-Asubset	10	PT_G	Non_melanoma	yTIL	C ovarii CDK12 mut	70	13	4.02025592638104	-4.16566124016087	CD4+ EM HLA-DR+
286	407	403	277	466	569	194	266	277	377	398	PT_G_yTIL_P1_BV510CD4-A-AlexaFluor700CD8-Asubset	10	PT_G	Non_melanoma	yTIL	C ovarii CDK12 mut	70	13	4.1581581862077	-3.52888073974888	CD4+ EM HLA-DR+
318	417	388	259	483	587	207	265	262	322	523	PT_G_yTIL_P1_BV510CD4-A-AlexaFluor700CD8-Asubset	10	PT_G	Non_melanoma	yTIL	C ovarii CDK12 mut	167	13	3.43935191942303	-2.23016634041111	CD4+ EM HLA-DR+
250	334	381	281	343	474	212	248	279	360	384	PT_G_yTIL_P1_BV510CD4-A-AlexaFluor700CD8-Asubset	10	PT_G	Non_melanoma	yTIL	C ovarii CDK12 mut	82	10	5.24927366090863	-2.38073530250828	CD4+ EM PD-1+
223	433	289	292	444	527	220	288	270	387	366	PT_G_yTIL_P1_BV510CD4-A-AlexaFluor700CD8-Asubset	10	PT_G	Non_melanoma	yTIL	C ovarii CDK12 mut	126	13	4.40053546739666	-3.71284213119786	CD4+ EM HLA-DR+
279	423	457	325	496	574	234	267	304	347	589	PT_G_yTIL_P1_BV510CD4-A-AlexaFluor700CD8-Asubset	10	PT_G	Non_melanoma	yTIL	C ovarii CDK12 mut	182	26	3.25142038179486	-3.03986754471104	CD4+ EM HLA-DR+
302	416	422	266	488	558	199	263	293	301	571	PT_G_yTIL_P1_BV510CD4-A-AlexaFluor700CD8-Asubset	10	PT_G	Non_melanoma	yTIL	C ovarii CDK12 mut	109	13	3.49013889146893	-2.41137518936436	CD4+ EM HLA-DR+
235	285	336	268	355	458	206	245	273	355	395	PT_G_yTIL_P1_BV510CD4-A-AlexaFluor700CD8-Asubset	10	PT_G	Non_melanoma	yTIL	C ovarii CDK12 mut	82	10	1.82090199304669	3.1351853365298	CD4+ EM PD-1+
250	396	386	263	306	533	194	254	286	466	383	PT_G_yTIL_P1_BV510CD4-A-AlexaFluor700CD8-Asubset	10	PT_G	Non_melanoma	yTIL	C ovarii CDK12 mut	83	10	4.96889770341961	-4.14391841942112	CD4+ EM PD-1+
240	302	414	287	425	522	193	303	253	371	395	PT_G_yTIL_P1_BV510CD4-A-AlexaFluor700CD8-Asubset	10	PT_G	Non_melanoma	yTIL	C ovarii CDK12 mut	81	10	5.13847768617718	-2.50706591659825	CD4+ EM PD-1+
242	441	353	262	422	560	211	295	282	433	458	PT_G_yTIL_P1_BV510CD4-A-AlexaFluor700CD8-Asubset	10	PT_G	Non_melanoma	yTIL	C ovarii CDK12 mut	70	13	3.54417121721356	-4.20722713524144	CD4+ EM HLA-DR+
245	341	357	266	365	554	234	307	270	437	406	PT_G_yTIL_P1_BV510CD4-A-AlexaFluor700CD8-Asubset	10	PT_G	Non_melanoma	yTIL	C ovarii CDK12 mut	68	10	5.14573085619061	-3.6897212510709	CD4+ EM PD-1+
274	380	363	253	464	548	241	286	287	303	491	PT_G_yTIL_P1_BV510CD4-A-AlexaFluor700CD8-Asubset	10	PT_G	Non_melanoma	yTIL	C ovarii CDK12 mut	110	13	3.75227296663372	-1.29611327701848	CD4+ EM HLA-DR+
213	421	392	240	423	517	196	314	272	485	392	PT_G_yTIL_P1_BV510CD4-A-AlexaFluor700CD8-Asubset	10	PT_G	Non_melanoma	yTIL	C ovarii CDK12 mut	69	7	4.36551273180096	-4.55566825920384	CD4+ EM PD-1+
293	394	367	261	461	543	248	282	269	291	465	PT_G_yTIL_P1_BV510CD4-A-AlexaFluor700CD8-Asubset	10	PT_G	Non_melanoma	yTIL	C ovarii CDK12 mut	110	13	3.72762859178631	-1.36055138164799	CD4+ EM HLA-DR+
237	307	392	254	388	553	194	272	269	423	376	PT_G_yTIL_P1_BV510CD4-A-AlexaFluor700CD8-Asubset	10	PT_G	Non_melanoma	yTIL	C ovarii CDK12 mut	81	10	5.37509382082074	-3.20664324814122	CD4+ EM PD-1+
276	250	401	261	340	505	221	255	292	376	382	PT_G_yTIL_P1_BV510CD4-A-AlexaFluor700CD8-Asubset	10	PT_G	Non_melanoma	yTIL	C ovarii CDK12 mut	67	10	5.73381412340252	-2.38086834007542	CD4+ EM PD-1+
257	294	410	267	396	559	211	290	263	448	406	PT_G_yTIL_P1_BV510CD4-A-AlexaFluor700CD8-Asubset	10	PT_G	Non_melanoma	yTIL	C ovarii CDK12 mut	81	10	5.15221822572796	-3.34990539604466	CD4+ EM PD-1+
304	312	359	260	441	498	243	275	274	319	527	PT_G_yTIL_P1_BV510CD4-A-AlexaFluor700CD8-Asubset	10	PT_G	Non_melanoma	yTIL	C ovarii CDK12 mut	96	13	3.88477361513226	-0.270414555609631	CD4+ EM HLA-DR+
284	432	431	288	403	574	203	308	283	530	457	PT_G_yTIL_P1_BV510CD4-A-AlexaFluor700CD8-Asubset	10	PT_G	Non_melanoma	yTIL	C ovarii CDK12 mut	55	7	3.14285576654522	-5.13858451896946	CD4+ EM PD-1+
272	283	356	258	360	540	237	254	284	426	362	PT_G_yTIL_P1_BV510CD4-A-AlexaFluor700CD8-Asubset	10	PT_G	Non_melanoma	yTIL	C ovarii CDK12 mut	67	10	5.65444457841961	-3.16826381737034	CD4+ EM PD-1+
294	417	341	219	403	538	237	325	286	325	390	PT_G_yTIL_P1_BV510CD4-A-AlexaFluor700CD8-Asubset	10	PT_G	Non_melanoma	yTIL	C ovarii CDK12 mut	84	13	3.97870767427533	-1.48840882831852	CD4+ EM HLA-DR+
237	410	339	270	449	547	217	269	269	400	443	PT_G_yTIL_P1_BV510CD4-A-AlexaFluor700CD8-Asubset	10	PT_G	Non_melanoma	yTIL	C ovarii CDK12 mut	70	13	3.72534597230999	-3.70721855217259	CD4+ EM HLA-DR+
242	324	343	257	379	507	187	247	255	317	356	PT_G_yTIL_P1_BV510CD4-A-AlexaFluor700CD8-Asubset	10	PT_G	Non_melanoma	yTIL	C ovarii CDK12 mut	82	10	5.16035354448407	-2.01624550873082	CD4+ EM PD-1+
270	496	367	323	456	586	221	272	293	290	449	PT_G_yTIL_P1_BV510CD4-A-AlexaFluor700CD8-Asubset	10	PT_G	Non_melanoma	yTIL	C ovarii CDK12 mut	154	13	3.56587684465496	-2.39879384094517	CD4+ EM HLA-DR+
286	239	363	264	326	503	218	260	274	514	372	PT_G_yTIL_P1_BV510CD4-A-AlexaFluor700CD8-Asubset	10	PT_G	Non_melanoma	yTIL	C ovarii CDK12 mut	52	10	0.322118166218685	-2.7146100049619	CD4+ EM PD-1+
253	456	416	250	391	537	208	231	251	470	399	PT_G_yTIL_P1_BV510CD4-A-AlexaFluor700CD8-Asubset	10	PT_G	Non_melanoma	yTIL	C ovarii CDK12 mut	54	7	4.05898607088177	-4.47891130501072	CD4+ EM PD-1+
251	229	412	284	347	468	207	324	266	373	346	PT_G_yTIL_P1_BV510CD4-A-AlexaFluor700CD8-Asubset	10	PT_G	Non_melanoma	yTIL	C ovarii CDK12 mut	67	10	5.80997360063641	-2.37162246757786	CD4+ EM PD-1+
264	269	390	284	403	522	242	311	281	402	396	PT_G_yTIL_P1_BV510CD4-A-AlexaFluor700CD8-Asubset	10	PT_G	Non_melanoma	yTIL	C ovarii CDK12 mut	81	10	5.42270648790448	-2.81975903564732	CD4+ EM PD-1+
228	377	359	269	391	496	210	235	281	388	392	PT_G_yTIL_P1_BV510CD4-A-AlexaFluor700CD8-Asubset	10	PT_G	Non_melanoma	yTIL	C ovarii CDK12 mut	83	10	4.96304977251141	-2.78772249275486	CD4+ EM PD-1+
288	435	413	283	418	560	177	298	260	490	375	PT_G_yTIL_P1_BV510CD4-A-AlexaFluor700CD8-Asubset	10	PT_G	Non_melanoma	yTIL	C ovarii CDK12 mut	69	7	3.90498102022259	-4.93828239494603	CD4+ EM PD-1+
288	356	453	339	436	575	210	432	275	505	423	PT_G_yTIL_P1_BV510CD4-A-AlexaFluor700CD8-Asubset	10	PT_G	Non_melanoma	yTIL	C ovarii CDK12 mut	69	7	4.30097806764691	-4.66957416588108	CD4+ EM PD-1+
242	246	358	262	376	491	220	259	258	433	346	PT_G_yTIL_P1_BV510CD4-A-AlexaFluor700CD8-Asubset	10	PT_G	Non_melanoma	yTIL	C ovarii CDK12 mut	67	10	5.82790267778485	-2.63738908821385	CD4+ EM PD-1+
261	318	400	270	353	500	196	270	272	450	373	PT_G_yTIL_P1_BV510CD4-A-AlexaFluor700CD8-Asubset	10	PT_G	Non_melanoma	yTIL	C ovarii CDK12 mut	67	10	5.55366218401043	-3.37304225021641	CD4+ EM PD-1+
274	311	420	264	472	558	196	343	284	452	493	PT_G_yTIL_P1_BV510CD4-A-AlexaFluor700CD8-Asubset	10	PT_G	Non_melanoma	yTIL	C ovarii CDK12 mut	81	10	4.42462957216351	-3.59394707733433	CD4+ EM PD-1+
243	311	309	258	425	492	223	262	314	579	510	PT_G_yTIL_P1_BV510CD4-A-AlexaFluor700CD8-Asubset	10	PT_G	Non_melanoma	yTIL	C ovarii CDK12 mut	25	7	0.438382271061825	-4.41408672386448	CD4+ EM PD-1+
242	336	410	268	381	506	213	279	263	345	427	PT_G_yTIL_P1_BV510CD4-A-AlexaFluor700CD8-Asubset	10	PT_G	Non_melanoma	yTIL	C ovarii CDK12 mut	82	10	4.92775714708416	-2.10143342071812	CD4+ EM PD-1+
262	300	337	262	304	503	209	266	276	404	336	PT_G_yTIL_P1_BV510CD4-A-AlexaFluor700CD8-Asubset	10	PT_G	Non_melanoma	yTIL	C ovarii CDK12 mut	67	10	5.8212760717973	-2.85178318077366	CD4+ EM PD-1+
223	402	339	255	378	509	207	263	290	462	357	PT_G_yTIL_P1_BV510CD4-A-AlexaFluor700CD8-Asubset	10	PT_G	Non_melanoma	yTIL	C ovarii CDK12 mut	83	10	4.85101402116864	-4.27347889000218	CD4+ EM PD-1+
292	442	456	228	481	593	347	316	261	593	517	PT_G_yTIL_P1_BV510CD4-A-AlexaFluor700CD8-Asubset	10	PT_G	Non_melanoma	yTIL	C ovarii CDK12 mut	28	8	1.97191441370098	-5.79963722282689	CD4+ EM PD-1+
261	345	350	258	392	474	232	268	263	334	478	PT_G_yTIL_P1_BV510CD4-A-AlexaFluor700CD8-Asubset	10	PT_G	Non_melanoma	yTIL	C ovarii CDK12 mut	96	13	3.84980762315838	-0.38359394127171	CD4+ EM HLA-DR+
293	424	423	267	450	554	215	263	279	527	379	PT_G_yTIL_P1_BV510CD4-A-AlexaFluor700CD8-Asubset	10	PT_G	Non_melanoma	yTIL	C ovarii CDK12 mut	54	7	3.6890887053117	-5.09087886863987	CD4+ EM PD-1+
266	284	343	257	367	503	219	305	274	429	389	PT_G_yTIL_P1_BV510CD4-A-AlexaFluor700CD8-Asubset	10	PT_G	Non_melanoma	yTIL	C ovarii CDK12 mut	67	10	5.66600883318035	-3.18710603767674	CD4+ EM PD-1+
248	367	324	262	384	557	187	296	260	420	327	PT_G_yTIL_P1_BV510CD4-A-AlexaFluor700CD8-Asubset	10	PT_G	Non_melanoma	yTIL	C ovarii CDK12 mut	83	10	5.06804454637616	-3.91184415870945	CD4+ EM PD-1+
253	452	373	250	455	582	200	280	291	429	370	PT_G_yTIL_P1_BV510CD4-A-AlexaFluor700CD8-Asubset	10	PT_G	Non_melanoma	yTIL	C ovarii CDK12 mut	56	7	3.91974723650067	-4.43032684379857	CD4+ EM PD-1+
247	343	468	281	434	564	252	274	270	495	429	PT_G_yTIL_P1_BV510CD4-A-AlexaFluor700CD8-Asubset	10	PT_G	Non_melanoma	yTIL	C ovarii CDK12 mut	55	7	3.98290813280194	-4.44758644157689	CD4+ EM PD-1+
243	365	377	265	426	525	199	278	280	372	436	PT_G_yTIL_P1_BV510CD4-A-AlexaFluor700CD8-Asubset	10	PT_G	Non_melanoma	yTIL	C ovarii CDK12 mut	70	13	4.66673648668377	-2.54358186775486	CD4+ EM HLA-DR+
301	344	448	267	362	577	240	251	305	432	477	PT_G_yTIL_P1_BV510CD4-A-AlexaFluor700CD8-Asubset	10	PT_G	Non_melanoma	yTIL	C ovarii CDK12 mut	81	10	4.60548389268963	-3.44236674362462	CD4+ EM PD-1+
241	345	336	274	382	514	209	292	280	465	350	PT_G_yTIL_P1_BV510CD4-A-AlexaFluor700CD8-Asubset	10	PT_G	Non_melanoma	yTIL	C ovarii CDK12 mut	68	10	5.26242578340618	-4.04065647178929	CD4+ EM PD-1+
294	469	377	248	455	582	237	259	278	435	403	PT_G_yTIL_P1_BV510CD4-A-AlexaFluor700CD8-Asubset	10	PT_G	Non_melanoma	yTIL	C ovarii CDK12 mut	56	7	3.59186542345135	-4.58826007896702	CD4+ EM PD-1+
257	332	392	248	362	515	221	291	280	419	426	PT_G_yTIL_P1_BV510CD4-A-AlexaFluor700CD8-Asubset	10	PT_G	Non_melanoma	yTIL	C ovarii CDK12 mut	81	10	5.17573774171917	-3.31341543251316	CD4+ EM PD-1+
251	459	388	264	449	517	200	265	272	355	374	PT_G_yTIL_P1_BV510CD4-A-AlexaFluor700CD8-Asubset	10	PT_G	Non_melanoma	yTIL	C ovarii CDK12 mut	70	13	4.25035751176922	-3.26170792633336	CD4+ EM HLA-DR+
251	359	362	261	385	535	241	311	265	379	386	PT_G_yTIL_P1_BV510CD4-A-AlexaFluor700CD8-Asubset	10	PT_G	Non_melanoma	yTIL	C ovarii CDK12 mut	82	10	4.96454942537396	-3.16728367859166	CD4+ EM PD-1+
262	429	363	255	338	524	210	271	252	356	409	PT_G_yTIL_P1_BV510CD4-A-AlexaFluor700CD8-Asubset	10	PT_G	Non_melanoma	yTIL	C ovarii CDK12 mut	83	10	4.77443778825848	-2.40351691299717	CD4+ EM PD-1+
243	406	313	263	393	488	216	298	268	472	341	PT_G_yTIL_P1_BV510CD4-A-AlexaFluor700CD8-Asubset	10	PT_G	Non_melanoma	yTIL	C ovarii CDK12 mut	83	10	4.76605594469159	-4.24584665352147	CD4+ EM PD-1+
267	400	406	276	459	570	207	338	290	540	372	PT_G_yTIL_P1_BV510CD4-A-AlexaFluor700CD8-Asubset	10	PT_G	Non_melanoma	yTIL	C ovarii CDK12 mut	69	7	3.77052629304974	-5.14259996467869	CD4+ EM PD-1+
242	402	374	228	447	553	257	372	283	490	386	PT_G_yTIL_P1_BV510CD4-A-AlexaFluor700CD8-Asubset	10	PT_G	Non_melanoma	yTIL	C ovarii CDK12 mut	69	7	4.2622784407243	-4.81596221977513	CD4+ EM PD-1+
290	374	374	262	388	520	212	288	275	429	367	PT_G_yTIL_P1_BV510CD4-A-AlexaFluor700CD8-Asubset	10	PT_G	Non_melanoma	yTIL	C ovarii CDK12 mut	83	10	5.01264083696453	-3.93425025993626	CD4+ EM PD-1+
336	262	459	273	378	571	235	262	284	647	528	PT_G_yTIL_P1_BV510CD4-A-AlexaFluor700CD8-Asubset	10	PT_G	Non_melanoma	yTIL	C ovarii CDK12 mut	10	6	-0.479286399354054	-4.56230011040013	CD4+ EM PD-1+
244	313	452	282	439	527	217	299	239	457	397	PT_G_yTIL_P1_BV510CD4-A-AlexaFluor700CD8-Asubset	10	PT_G	Non_melanoma	yTIL	C ovarii CDK12 mut	81	10	4.92237460924237	-3.40940299087803	CD4+ EM PD-1+
267	384	371	241	407	519	212	271	270	406	391	PT_G_yTIL_P1_BV510CD4-A-AlexaFluor700CD8-Asubset	10	PT_G	Non_melanoma	yTIL	C ovarii CDK12 mut	83	10	4.73923719240277	-3.59265961700718	CD4+ EM PD-1+
256	433	400	227	465	588	240	319	268	479	369	PT_G_yTIL_P1_BV510CD4-A-AlexaFluor700CD8-Asubset	10	PT_G	Non_melanoma	yTIL	C ovarii CDK12 mut	69	7	3.8348406584367	-4.99242916160862	CD4+ EM PD-1+
255	279	403	299	441	550	203	320	278	512	373	PT_G_yTIL_P1_BV510CD4-A-AlexaFluor700CD8-Asubset	10	PT_G	Non_melanoma	yTIL	C ovarii CDK12 mut	52	10	4.96141374422161	-4.09068336540501	CD4+ EM PD-1+
270	404	337	270	343	515	258	271	287	449	371	PT_G_yTIL_P1_BV510CD4-A-AlexaFluor700CD8-Asubset	10	PT_G	Non_melanoma	yTIL	C ovarii CDK12 mut	83	10	5.03840339494793	-4.07038774544041	CD4+ EM PD-1+
230	259	344	267	359	501	175	277	255	441	354	PT_G_yTIL_P1_BV510CD4-A-AlexaFluor700CD8-Asubset	10	PT_G	Non_melanoma	yTIL	C ovarii CDK12 mut	67	10	5.80536115480511	-2.91961684280674	CD4+ EM PD-1+
231	359	351	259	376	528	191	314	273	440	387	PT_G_yTIL_P1_BV510CD4-A-AlexaFluor700CD8-Asubset	10	PT_G	Non_melanoma	yTIL	C ovarii CDK12 mut	68	10	5.15214336229412	-3.87828149849217	CD4+ EM PD-1+
224	410	323	260	423	556	211	269	257	407	350	PT_G_yTIL_P1_BV510CD4-A-AlexaFluor700CD8-Asubset	10	PT_G	Non_melanoma	yTIL	C ovarii CDK12 mut	83	10	4.49208534074871	-4.01883735710423	CD4+ EM PD-1+
281	288	359	247	382	555	262	262	279	314	453	PT_G_yTIL_P1_BV510CD4-A-AlexaFluor700CD8-Asubset	10	PT_G	Non_melanoma	yTIL	C ovarii CDK12 mut	96	13	4.03099477602093	-0.0549349730614896	CD4+ EM HLA-DR+
226	445	350	251	455	522	191	262	270	513	536	PT_G_yTIL_P1_BV510CD4-A-AlexaFluor700CD8-Asubset	10	PT_G	Non_melanoma	yTIL	C ovarii CDK12 mut	40	7	1.35204088998883	-5.56005611473362	CD4+ EM PD-1+
488	211	308	261	339	553	229	266	273	503	400	PT_G_yTIL_P1_BV510CD4-A-AlexaFluor700CD8-Asubset	10	PT_G	Non_melanoma	yTIL	C ovarii CDK12 mut	5	3	-1.35695838617237	-0.738234961569714	CD4+ EM senescent
268	391	381	259	417	524	215	272	258	359	399	PT_G_yTIL_P1_BV510CD4-A-AlexaFluor700CD8-Asubset	10	PT_G	Non_melanoma	yTIL	C ovarii CDK12 mut	70	13	4.59308708025067	-2.82902684265416	CD4+ EM HLA-DR+
289	421	378	269	392	543	252	284	302	504	341	PT_G_yTIL_P1_BV510CD4-A-AlexaFluor700CD8-Asubset	10	PT_G	Non_melanoma	yTIL	C ovarii CDK12 mut	54	7	4.20372569871991	-4.95351781898777	CD4+ EM PD-1+
235	231	258	255	349	500	258	266	248	308	411	PT_G_yTIL_P1_BV510CD4-A-AlexaFluor700CD8-Asubset	10	PT_G	Non_melanoma	yTIL	C ovarii CDK12 mut	87	14	2.19048273874371	3.04108247703273	CD4+ EM
271	282	383	281	413	503	197	301	264	388	441	PT_G_yTIL_P1_BV510CD4-A-AlexaFluor700CD8-Asubset	10	PT_G	Non_melanoma	yTIL	C ovarii CDK12 mut	80	11	5.20646989656536	-2.48148574882786	CD4+ EM
226	291	373	287	392	530	258	341	253	359	440	PT_G_yTIL_P1_BV510CD4-A-AlexaFluor700CD8-Asubset	10	PT_G	Non_melanoma	yTIL	C ovarii CDK12 mut	96	13	5.23672998262493	-2.46812620216649	CD4+ EM HLA-DR+
263	285	413	280	448	562	257	277	276	410	479	PT_G_yTIL_P1_BV510CD4-A-AlexaFluor700CD8-Asubset	10	PT_G	Non_melanoma	yTIL	C ovarii CDK12 mut	81	10	4.77613532854168	-2.84503593498509	CD4+ EM PD-1+
554	191	389	277	381	445	255	266	252	457	406	PT_G_yTIL_P1_BV510CD4-A-AlexaFluor700CD8-Asubset	10	PT_G	Non_melanoma	yTIL	C ovarii CDK12 mut	5	3	-1.60196089433582	-0.34212710911076	CD4+ EM senescent
237	228	373	276	425	520	199	275	291	387	380	PT_G_yTIL_P1_BV510CD4-A-AlexaFluor700CD8-Asubset	10	PT_G	Non_melanoma	yTIL	C ovarii CDK12 mut	80	11	5.63259446931927	-2.50714483314793	CD4+ EM
291	229	386	258	336	511	298	260	266	296	481	PT_G_yTIL_P1_BV510CD4-A-AlexaFluor700CD8-Asubset	10	PT_G	Non_melanoma	yTIL	C ovarii CDK12 mut	75	11	4.26818263841717	2.69956407493312	CD4+ EM
264	369	373	258	414	504	204	275	269	305	422	PT_G_yTIL_P1_BV510CD4-A-AlexaFluor700CD8-Asubset	10	PT_G	Non_melanoma	yTIL	C ovarii CDK12 mut	84	13	4.24706352068035	-1.46288015896122	CD4+ EM HLA-DR+
219	314	353	246	327	457	210	274	275	406	378	PT_G_yTIL_P1_BV510CD4-A-AlexaFluor700CD8-Asubset	10	PT_G	Non_melanoma	yTIL	C ovarii CDK12 mut	67	10	5.80713880373089	-2.8951143270139	CD4+ EM PD-1+
294	424	327	276	412	545	227	329	290	467	341	PT_G_yTIL_P1_BV510CD4-A-AlexaFluor700CD8-Asubset	10	PT_G	Non_melanoma	yTIL	C ovarii CDK12 mut	69	7	4.35682905031292	-4.78075208717625	CD4+ EM PD-1+
248	304	383	273	376	513	258	264	282	348	420	PT_G_yTIL_P1_BV510CD4-A-AlexaFluor700CD8-Asubset	10	PT_G	Non_melanoma	yTIL	C ovarii CDK12 mut	82	10	5.20518100572674	-2.06448640877049	CD4+ EM PD-1+
424	436	421	254	410	568	175	277	277	532	525	PT_G_yTIL_P1_BV510CD4-A-AlexaFluor700CD8-Asubset	10	PT_G	Non_melanoma	yTIL	C ovarii CDK12 mut	55	7	2.01566303087323	-4.74474897438328	CD4+ EM PD-1+
254	208	420	280	335	499	212	292	252	408	365	PT_G_yTIL_P1_BV510CD4-A-AlexaFluor700CD8-Asubset	10	PT_G	Non_melanoma	yTIL	C ovarii CDK12 mut	67	10	5.73332393480389	-2.46617760711949	CD4+ EM PD-1+
237	405	388	270	396	488	176	281	280	427	387	PT_G_yTIL_P1_BV510CD4-A-AlexaFluor700CD8-Asubset	10	PT_G	Non_melanoma	yTIL	C ovarii CDK12 mut	83	10	4.67036283327191	-3.83885088020604	CD4+ EM PD-1+
226	395	311	234	360	564	182	283	285	408	349	PT_G_yTIL_P1_BV510CD4-A-AlexaFluor700CD8-Asubset	10	PT_G	Non_melanoma	yTIL	C ovarii CDK12 mut	83	10	4.98391998125164	-3.70975008064549	CD4+ EM PD-1+
331	309	339	243	439	572	231	288	262	306	545	PT_G_yTIL_P1_BV510CD4-A-AlexaFluor700CD8-Asubset	10	PT_G	Non_melanoma	yTIL	C ovarii CDK12 mut	76	11	4.01363408876507	-0.312827075064587	CD4+ EM
292	348	311	264	443	534	201	276	278	313	478	PT_G_yTIL_P1_BV510CD4-A-AlexaFluor700CD8-Asubset	10	PT_G	Non_melanoma	yTIL	C ovarii CDK12 mut	111	13	3.31922209573834	-0.406639183104443	CD4+ EM HLA-DR+
268	345	391	252	362	501	239	265	279	311	408	PT_G_yTIL_P1_BV510CD4-A-AlexaFluor700CD8-Asubset	10	PT_G	Non_melanoma	yTIL	C ovarii CDK12 mut	82	10	4.98582303835003	-1.86692967468541	CD4+ EM PD-1+
261	401	383	279	411	575	219	312	276	437	385	PT_G_yTIL_P1_BV510CD4-A-AlexaFluor700CD8-Asubset	10	PT_G	Non_melanoma	yTIL	C ovarii CDK12 mut	69	7	4.46635186983197	-4.29859962517064	CD4+ EM PD-1+
198	282	407	265	376	496	185	273	258	439	414	PT_G_yTIL_P1_BV510CD4-A-AlexaFluor700CD8-Asubset	10	PT_G	Non_melanoma	yTIL	C ovarii CDK12 mut	67	10	5.34325063539593	-3.0746113305692	CD4+ EM PD-1+
264	356	391	259	424	508	243	268	279	383	402	PT_G_yTIL_P1_BV510CD4-A-AlexaFluor700CD8-Asubset	10	PT_G	Non_melanoma	yTIL	C ovarii CDK12 mut	70	13	4.86871707750409	-2.90855302864354	CD4+ EM HLA-DR+
241	489	394	277	432	603	191	348	289	490	406	PT_G_yTIL_P1_BV510CD4-A-AlexaFluor700CD8-Asubset	10	PT_G	Non_melanoma	yTIL	C ovarii CDK12 mut	69	7	3.75596368623822	-5.00124063545506	CD4+ EM PD-1+
277	360	336	249	371	537	215	321	254	481	325	PT_G_yTIL_P1_BV510CD4-A-AlexaFluor700CD8-Asubset	10	PT_G	Non_melanoma	yTIL	C ovarii CDK12 mut	68	10	5.0103400976762	-4.40774288231175	CD4+ EM PD-1+
592	213	360	263	347	493	214	273	290	455	399	PT_G_yTIL_P1_BV510CD4-A-AlexaFluor700CD8-Asubset	10	PT_G	Non_melanoma	yTIL	C ovarii CDK12 mut	5	3	-1.66375708269031	-0.471547747195172	CD4+ EM senescent
221	425	384	240	451	544	256	300	279	435	382	PT_G_yTIL_P1_BV510CD4-A-AlexaFluor700CD8-Asubset	10	PT_G	Non_melanoma	yTIL	C ovarii CDK12 mut	70	13	4.14049756837933	-4.37074461036961	CD4+ EM HLA-DR+
236	238	348	252	398	488	225	261	286	393	360	PT_G_yTIL_P1_BV510CD4-A-AlexaFluor700CD8-Asubset	10	PT_G	Non_melanoma	yTIL	C ovarii CDK12 mut	67	10	5.79637182069867	-2.5096367841367	CD4+ EM PD-1+
250	446	349	223	374	522	171	258	282	413	332	PT_G_yTIL_P1_BV510CD4-A-AlexaFluor700CD8-Asubset	10	PT_G	Non_melanoma	yTIL	C ovarii CDK12 mut	83	10	4.56863868547528	-4.07590475136082	CD4+ EM PD-1+
258	419	357	279	468	534	263	349	293	356	337	PT_G_yTIL_P1_BV510CD4-A-AlexaFluor700CD8-Asubset	10	PT_G	Non_melanoma	yTIL	C ovarii CDK12 mut	70	13	4.39866674257367	-3.63896646553318	CD4+ EM HLA-DR+
262	359	396	285	381	520	229	283	270	299	459	PT_G_yTIL_P1_BV510CD4-A-AlexaFluor700CD8-Asubset	10	PT_G	Non_melanoma	yTIL	C ovarii CDK12 mut	96	13	4.58801162553875	-1.58605828338902	CD4+ EM HLA-DR+
286	383	359	267	462	588	185	304	265	404	463	PT_G_yTIL_P1_BV510CD4-A-AlexaFluor700CD8-Asubset	10	PT_G	Non_melanoma	yTIL	C ovarii CDK12 mut	70	13	2.31738603426068	-2.79937734657566	CD4+ EM HLA-DR+
265	203	367	289	365	512	200	281	254	356	428	PT_G_yTIL_P1_BV510CD4-A-AlexaFluor700CD8-Asubset	10	PT_G	Non_melanoma	yTIL	C ovarii CDK12 mut	73	11	3.76981580568402	2.8062823767062	CD4+ EM
281	464	390	316	487	595	220	343	273	463	428	PT_G_yTIL_P1_BV510CD4-A-AlexaFluor700CD8-Asubset	10	PT_G	Non_melanoma	yTIL	C ovarii CDK12 mut	56	7	3.68236244035809	-4.89035883003514	CD4+ EM PD-1+
250	344	344	246	368	482	214	279	253	425	415	PT_G_yTIL_P1_BV510CD4-A-AlexaFluor700CD8-Asubset	10	PT_G	Non_melanoma	yTIL	C ovarii CDK12 mut	68	10	5.25368058992474	-3.34487237983982	CD4+ EM PD-1+
273	228	449	299	419	579	241	329	277	429	442	PT_G_yTIL_P1_BV510CD4-A-AlexaFluor700CD8-Asubset	10	PT_G	Non_melanoma	yTIL	C ovarii CDK12 mut	81	10	5.2554630072221	-2.44594063812535	CD4+ EM PD-1+
258	352	392	270	423	575	242	345	262	538	339	PT_G_yTIL_P1_BV510CD4-A-AlexaFluor700CD8-Asubset	10	PT_G	Non_melanoma	yTIL	C ovarii CDK12 mut	69	7	4.49045694185345	-4.7548007016782	CD4+ EM PD-1+
225	416	304	251	403	526	227	395	264	365	368	PT_G_yTIL_P1_BV510CD4-A-AlexaFluor700CD8-Asubset	10	PT_G	Non_melanoma	yTIL	C ovarii CDK12 mut	83	10	4.63974321199505	-3.73857584053318	CD4+ EM PD-1+
283	405	400	240	378	506	171	268	263	476	368	PT_G_yTIL_P1_BV510CD4-A-AlexaFluor700CD8-Asubset	10	PT_G	Non_melanoma	yTIL	C ovarii CDK12 mut	54	7	4.66210353685467	-4.47386064583104	CD4+ EM PD-1+
243	233	366	295	343	504	199	347	274	412	403	PT_G_yTIL_P1_BV510CD4-A-AlexaFluor700CD8-Asubset	10	PT_G	Non_melanoma	yTIL	C ovarii CDK12 mut	67	10	5.76168382478802	-2.68557968193333	CD4+ EM PD-1+
272	306	359	270	380	520	213	314	259	441	368	PT_G_yTIL_P1_BV510CD4-A-AlexaFluor700CD8-Asubset	10	PT_G	Non_melanoma	yTIL	C ovarii CDK12 mut	68	10	5.44685113741009	-3.61961998993199	CD4+ EM PD-1+
253	414	386	322	410	570	199	432	275	476	385	PT_G_yTIL_P1_BV510CD4-A-AlexaFluor700CD8-Asubset	10	PT_G	Non_melanoma	yTIL	C ovarii CDK12 mut	69	7	4.24579465700238	-4.78694191032689	CD4+ EM PD-1+
265	463	322	245	471	567	230	344	285	477	378	PT_G_yTIL_P1_BV510CD4-A-AlexaFluor700CD8-Asubset	10	PT_G	Non_melanoma	yTIL	C ovarii CDK12 mut	69	7	4.04116761995404	-4.72416534477513	CD4+ EM PD-1+
250	297	394	286	342	486	200	255	251	484	377	PT_G_yTIL_P1_BV510CD4-A-AlexaFluor700CD8-Asubset	10	PT_G	Non_melanoma	yTIL	C ovarii CDK12 mut	67	10	5.57923162294476	-3.44689335876744	CD4+ EM PD-1+
268	348	424	242	511	568	231	284	276	300	549	PT_G_yTIL_P1_BV510CD4-A-AlexaFluor700CD8-Asubset	10	PT_G	Non_melanoma	yTIL	C ovarii CDK12 mut	123	13	4.1029619009599	-1.53256895595829	CD4+ EM HLA-DR+
250	407	406	276	400	526	198	266	267	432	438	PT_G_yTIL_P1_BV510CD4-A-AlexaFluor700CD8-Asubset	10	PT_G	Non_melanoma	yTIL	C ovarii CDK12 mut	70	13	4.38726747346966	-3.80485620552342	CD4+ EM HLA-DR+
260	435	330	255	326	581	205	257	287	524	305	PT_G_yTIL_P1_BV510CD4-A-AlexaFluor700CD8-Asubset	10	PT_G	Non_melanoma	yTIL	C ovarii CDK12 mut	54	7	4.60092532945721	-4.62562742286961	CD4+ EM PD-1+
217	318	268	284	387	496	222	308	266	381	334	PT_G_yTIL_P1_BV510CD4-A-AlexaFluor700CD8-Asubset	10	PT_G	Non_melanoma	yTIL	C ovarii CDK12 mut	82	10	5.58780420137493	-2.96518054062169	CD4+ EM PD-1+
238	206	410	285	376	526	224	332	266	336	421	PT_G_yTIL_P1_BV510CD4-A-AlexaFluor700CD8-Asubset	10	PT_G	Non_melanoma	yTIL	C ovarii CDK12 mut	59	11	4.43505418611615	2.79445395415981	CD4+ EM
276	442	384	277	382	593	179	254	276	537	370	PT_G_yTIL_P1_BV510CD4-A-AlexaFluor700CD8-Asubset	10	PT_G	Non_melanoma	yTIL	C ovarii CDK12 mut	54	7	3.75197017503826	-5.1397432332639	CD4+ EM PD-1+
223	341	369	303	360	520	204	328	288	429	305	PT_G_yTIL_P1_BV510CD4-A-AlexaFluor700CD8-Asubset	10	PT_G	Non_melanoma	yTIL	C ovarii CDK12 mut	68	10	5.45627820802777	-3.67585220390599	CD4+ EM PD-1+
242	363	389	285	375	560	202	333	262	376	408	PT_G_yTIL_P1_BV510CD4-A-AlexaFluor700CD8-Asubset	10	PT_G	Non_melanoma	yTIL	C ovarii CDK12 mut	70	13	4.85897815538494	-3.30641045624058	CD4+ EM HLA-DR+
318	335	380	253	390	508	194	275	292	319	428	PT_G_yTIL_P1_BV510CD4-A-AlexaFluor700CD8-Asubset	10	PT_G	Non_melanoma	yTIL	C ovarii CDK12 mut	96	13	3.84663617921917	-0.26433249765675	CD4+ EM HLA-DR+
502	193	476	254	432	489	232	279	251	475	427	PT_G_yTIL_P1_BV510CD4-A-AlexaFluor700CD8-Asubset	10	PT_G	Non_melanoma	yTIL	C ovarii CDK12 mut	20	4	-1.54974972890766	-1.32510438019078	CD4+ EM senescent PD-1+
270	438	395	265	339	539	235	256	293	450	355	PT_G_yTIL_P1_BV510CD4-A-AlexaFluor700CD8-Asubset	10	PT_G	Non_melanoma	yTIL	C ovarii CDK12 mut	83	10	4.67623651338665	-4.37444629722874	CD4+ EM PD-1+
248	276	373	302	393	508	190	356	260	444	365	PT_G_yTIL_P1_BV510CD4-A-AlexaFluor700CD8-Asubset	10	PT_G	Non_melanoma	yTIL	C ovarii CDK12 mut	67	10	5.54611051393597	-3.4158433919553	CD4+ EM PD-1+
272	366	319	281	372	525	227	304	282	506	335	PT_G_yTIL_P1_BV510CD4-A-AlexaFluor700CD8-Asubset	10	PT_G	Non_melanoma	yTIL	C ovarii CDK12 mut	68	10	4.99988258195965	-4.37403192573826	CD4+ EM PD-1+
266	414	306	222	378	542	240	328	285	484	382	PT_G_yTIL_P1_BV510CD4-A-AlexaFluor700CD8-Asubset	10	PT_G	Non_melanoma	yTIL	C ovarii CDK12 mut	83	10	4.61190593553631	-4.64013376289647	CD4+ EM PD-1+
282	316	420	257	446	563	227	293	268	413	435	PT_G_yTIL_P1_BV510CD4-A-AlexaFluor700CD8-Asubset	10	PT_G	Non_melanoma	yTIL	C ovarii CDK12 mut	81	10	4.74366271806805	-3.1717518811826	CD4+ EM PD-1+
314	290	448	279	400	508	191	264	272	495	488	PT_G_yTIL_P1_BV510CD4-A-AlexaFluor700CD8-Asubset	10	PT_G	Non_melanoma	yTIL	C ovarii CDK12 mut	81	10	-0.621401572284116	-2.61864414268773	CD4+ EM PD-1+
264	339	339	292	384	519	189	381	248	529	381	PT_G_yTIL_P1_BV510CD4-A-AlexaFluor700CD8-Asubset	10	PT_G	Non_melanoma	yTIL	C ovarii CDK12 mut	68	10	4.94900310350506	-4.37133159691136	CD4+ EM PD-1+
326	441	378	254	447	548	224	305	272	296	514	PT_G_yTIL_P1_BV510CD4-A-AlexaFluor700CD8-Asubset	10	PT_G	Non_melanoma	yTIL	C ovarii CDK12 mut	109	13	3.55697191072552	-2.02609744125645	CD4+ EM HLA-DR+
293	440	311	253	381	537	186	306	264	427	364	PT_G_yTIL_P1_BV510CD4-A-AlexaFluor700CD8-Asubset	10	PT_G	Non_melanoma	yTIL	C ovarii CDK12 mut	83	10	4.60909307314007	-4.20164432579319	CD4+ EM PD-1+
233	376	375	261	451	508	241	284	278	418	391	PT_G_yTIL_P1_BV510CD4-A-AlexaFluor700CD8-Asubset	10	PT_G	Non_melanoma	yTIL	C ovarii CDK12 mut	70	13	4.61561000658123	-3.70993533188145	CD4+ EM HLA-DR+
265	441	378	271	434	539	198	288	277	490	358	PT_G_yTIL_P1_BV510CD4-A-AlexaFluor700CD8-Asubset	10	PT_G	Non_melanoma	yTIL	C ovarii CDK12 mut	69	7	4.02939021898358	-4.88379182869236	CD4+ EM PD-1+
267	398	343	263	365	532	163	281	264	451	344	PT_G_yTIL_P1_BV510CD4-A-AlexaFluor700CD8-Asubset	10	PT_G	Non_melanoma	yTIL	C ovarii CDK12 mut	83	10	4.95504176927655	-4.17496957832615	CD4+ EM PD-1+
262	292	340	262	342	511	245	255	288	492	485	PT_G_yTIL_P1_BV510CD4-A-AlexaFluor700CD8-Asubset	10	PT_G	Non_melanoma	yTIL	C ovarii CDK12 mut	53	10	0.991149309407162	-3.08140888267796	CD4+ EM PD-1+
284	279	422	269	404	568	207	295	290	480	413	PT_G_yTIL_P1_BV510CD4-A-AlexaFluor700CD8-Asubset	10	PT_G	Non_melanoma	yTIL	C ovarii CDK12 mut	81	10	4.72141826463787	-3.82346429878514	CD4+ EM PD-1+
381	263	374	268	431	527	207	274	267	573	501	PT_G_yTIL_P1_BV510CD4-A-AlexaFluor700CD8-Asubset	10	PT_G	Non_melanoma	yTIL	C ovarii CDK12 mut	24	10	-0.39484227882774	-4.00436010414402	CD4+ EM PD-1+
269	381	383	265	455	542	229	288	266	425	366	PT_G_yTIL_P1_BV510CD4-A-AlexaFluor700CD8-Asubset	10	PT_G	Non_melanoma	yTIL	C ovarii CDK12 mut	70	13	4.38276899171917	-3.95733108574192	CD4+ EM HLA-DR+
246	237	361	280	399	533	211	288	290	436	441	PT_G_yTIL_P1_BV510CD4-A-AlexaFluor700CD8-Asubset	10	PT_G	Non_melanoma	yTIL	C ovarii CDK12 mut	80	11	5.29098737550824	-2.79890551620762	CD4+ EM
250	246	423	260	411	491	211	289	272	408	444	PT_G_yTIL_P1_BV510CD4-A-AlexaFluor700CD8-Asubset	10	PT_G	Non_melanoma	yTIL	C ovarii CDK12 mut	80	11	5.37849748445599	-2.34523477608006	CD4+ EM
250	307	336	295	373	505	228	369	267	381	365	PT_G_yTIL_P1_BV510CD4-A-AlexaFluor700CD8-Asubset	10	PT_G	Non_melanoma	yTIL	C ovarii CDK12 mut	82	10	5.50512397600262	-3.10210409218113	CD4+ EM PD-1+
219	330	347	275	401	503	204	325	267	335	383	PT_G_yTIL_P1_BV510CD4-A-AlexaFluor700CD8-Asubset	10	PT_G	Non_melanoma	yTIL	C ovarii CDK12 mut	82	10	5.16745555711834	-2.24785342270176	CD4+ EM PD-1+
242	368	352	283	413	526	240	336	281	447	457	PT_G_yTIL_P1_BV510CD4-A-AlexaFluor700CD8-Asubset	10	PT_G	Non_melanoma	yTIL	C ovarii CDK12 mut	81	10	4.74199903322308	-4.10849943214695	CD4+ EM PD-1+
270	386	403	264	466	500	225	268	266	440	397	PT_G_yTIL_P1_BV510CD4-A-AlexaFluor700CD8-Asubset	10	PT_G	Non_melanoma	yTIL	C ovarii CDK12 mut	70	13	4.05450094057171	-4.16542997413914	CD4+ EM HLA-DR+
254	384	384	255	428	527	187	313	276	499	391	PT_G_yTIL_P1_BV510CD4-A-AlexaFluor700CD8-Asubset	10	PT_G	Non_melanoma	yTIL	C ovarii CDK12 mut	54	7	4.40726697755902	-4.66020956093113	CD4+ EM PD-1+
270	297	394	272	453	557	206	279	285	335	506	PT_G_yTIL_P1_BV510CD4-A-AlexaFluor700CD8-Asubset	10	PT_G	Non_melanoma	yTIL	C ovarii CDK12 mut	63	13	4.1407660276994	-0.29356496983807	CD4+ EM HLA-DR+
244	294	416	259	360	508	224	261	282	422	392	PT_G_yTIL_P1_BV510CD4-A-AlexaFluor700CD8-Asubset	10	PT_G	Non_melanoma	yTIL	C ovarii CDK12 mut	67	10	5.5049484999284	-2.99695363098423	CD4+ EM PD-1+
305	318	422	253	382	576	193	291	258	536	361	PT_G_yTIL_P1_BV510CD4-A-AlexaFluor700CD8-Asubset	10	PT_G	Non_melanoma	yTIL	C ovarii CDK12 mut	54	7	4.67535436464398	-4.33822717720311	CD4+ EM PD-1+
240	293	440	290	431	524	257	296	268	374	421	PT_G_yTIL_P1_BV510CD4-A-AlexaFluor700CD8-Asubset	10	PT_G	Non_melanoma	yTIL	C ovarii CDK12 mut	81	10	5.12679326845257	-2.26508679443638	CD4+ EM PD-1+
275	352	442	306	435	567	238	355	291	433	460	PT_G_yTIL_P1_BV510CD4-A-AlexaFluor700CD8-Asubset	10	PT_G	Non_melanoma	yTIL	C ovarii CDK12 mut	81	10	4.39709842516034	-4.01439800316136	CD4+ EM PD-1+
235	360	287	259	416	535	200	258	266	397	361	PT_G_yTIL_P1_BV510CD4-A-AlexaFluor700CD8-Asubset	10	PT_G	Non_melanoma	yTIL	C ovarii CDK12 mut	83	10	5.03895032716839	-3.51111211830418	CD4+ EM PD-1+
235	389	399	265	351	543	218	261	260	489	394	PT_G_yTIL_P1_BV510CD4-A-AlexaFluor700CD8-Asubset	10	PT_G	Non_melanoma	yTIL	C ovarii CDK12 mut	54	7	4.7920841009721	-4.39159145408909	CD4+ EM PD-1+
261	332	400	272	426	520	203	296	256	300	444	PT_G_yTIL_P1_BV510CD4-A-AlexaFluor700CD8-Asubset	10	PT_G	Non_melanoma	yTIL	C ovarii CDK12 mut	96	13	4.16252458406536	-0.735952044070172	CD4+ EM HLA-DR+
250	429	379	273	446	592	208	282	264	396	416	PT_G_yTIL_P1_BV510CD4-A-AlexaFluor700CD8-Asubset	10	PT_G	Non_melanoma	yTIL	C ovarii CDK12 mut	70	13	3.99163568330853	-3.92508783394139	CD4+ EM HLA-DR+
265	269	394	253	444	511	248	292	279	298	488	PT_G_yTIL_P1_BV510CD4-A-AlexaFluor700CD8-Asubset	10	PT_G	Non_melanoma	yTIL	C ovarii CDK12 mut	61	11	4.19872987581341	0.58896819299419	CD4+ EM
245	370	361	235	409	513	201	290	282	305	364	PT_G_yTIL_P1_BV510CD4-A-AlexaFluor700CD8-Asubset	10	PT_G	Non_melanoma	yTIL	C ovarii CDK12 mut	84	13	4.57384431673138	-1.81684532219212	CD4+ EM HLA-DR+
260	258	431	266	444	544	256	306	272	453	395	PT_G_yTIL_P1_BV510CD4-A-AlexaFluor700CD8-Asubset	10	PT_G	Non_melanoma	yTIL	C ovarii CDK12 mut	81	10	5.05357539964764	-3.28074755722325	CD4+ EM PD-1+
277	359	409	283	445	523	178	295	282	447	437	PT_G_yTIL_P1_BV510CD4-A-AlexaFluor700CD8-Asubset	10	PT_G	Non_melanoma	yTIL	C ovarii CDK12 mut	81	10	4.10182512117474	-4.0192655568723	CD4+ EM PD-1+
244	261	304	259	367	472	216	268	269	464	371	PT_G_yTIL_P1_BV510CD4-A-AlexaFluor700CD8-Asubset	10	PT_G	Non_melanoma	yTIL	C ovarii CDK12 mut	67	10	0.882487896214412	-2.75120844894688	CD4+ EM PD-1+
243	251	428	269	407	512	201	269	276	398	427	PT_G_yTIL_P1_BV510CD4-A-AlexaFluor700CD8-Asubset	10	PT_G	Non_melanoma	yTIL	C ovarii CDK12 mut	80	11	5.36550939394085	-2.31982102447789	CD4+ EM
232	337	299	284	353	468	212	279	274	363	299	PT_G_yTIL_P1_BV510CD4-A-AlexaFluor700CD8-Asubset	10	PT_G	Non_melanoma	yTIL	C ovarii CDK12 mut	85	14	1.09959543062298	3.23513779586513	CD4+ EM
259	308	400	312	461	583	214	367	260	439	444	PT_G_yTIL_P1_BV510CD4-A-AlexaFluor700CD8-Asubset	10	PT_G	Non_melanoma	yTIL	C ovarii CDK12 mut	81	10	4.66083944154827	-3.81718530708592	CD4+ EM PD-1+
307	317	341	274	426	558	273	292	291	363	491	PT_G_yTIL_P1_BV510CD4-A-AlexaFluor700CD8-Asubset	10	PT_G	Non_melanoma	yTIL	C ovarii CDK12 mut	96	13	2.30711114717572	-1.07936718517582	CD4+ EM HLA-DR+
307	350	445	272	452	583	246	264	283	290	554	PT_G_yTIL_P1_BV510CD4-A-AlexaFluor700CD8-Asubset	10	PT_G	Non_melanoma	yTIL	C ovarii CDK12 mut	109	13	4.11237991167157	-1.24658336693089	CD4+ EM HLA-DR+
286	403	413	257	390	564	188	306	269	475	387	PT_G_yTIL_P1_BV510CD4-A-AlexaFluor700CD8-Asubset	10	PT_G	Non_melanoma	yTIL	C ovarii CDK12 mut	69	7	4.37622297121136	-4.62604942375462	CD4+ EM PD-1+
252	369	385	287	397	538	207	314	274	409	392	PT_G_yTIL_P1_BV510CD4-A-AlexaFluor700CD8-Asubset	10	PT_G	Non_melanoma	yTIL	C ovarii CDK12 mut	68	10	4.80716455293743	-3.64958968216221	CD4+ EM PD-1+
245	335	370	282	408	519	194	293	262	432	367	PT_G_yTIL_P1_BV510CD4-A-AlexaFluor700CD8-Asubset	10	PT_G	Non_melanoma	yTIL	C ovarii CDK12 mut	68	10	5.23017442537396	-3.71567144447606	CD4+ EM PD-1+
244	351	415	280	378	503	262	229	269	331	429	PT_G_yTIL_P1_BV510CD4-A-AlexaFluor700CD8-Asubset	10	PT_G	Non_melanoma	yTIL	C ovarii CDK12 mut	96	13	4.91258943391888	-1.95646395736973	CD4+ EM HLA-DR+
235	315	382	274	418	541	197	322	255	429	421	PT_G_yTIL_P1_BV510CD4-A-AlexaFluor700CD8-Asubset	10	PT_G	Non_melanoma	yTIL	C ovarii CDK12 mut	81	10	4.99089849306195	-3.44433631950657	CD4+ EM PD-1+
276	280	390	253	379	555	231	294	277	399	392	PT_G_yTIL_P1_BV510CD4-A-AlexaFluor700CD8-Asubset	10	PT_G	Non_melanoma	yTIL	C ovarii CDK12 mut	81	10	5.32896697832196	-2.95288147980015	CD4+ EM PD-1+
233	472	329	267	438	522	224	229	306	628	482	PT_G_yTIL_P1_BV510CD4-A-AlexaFluor700CD8-Asubset	10	PT_G	Non_melanoma	yTIL	C ovarii CDK12 mut	13	8	1.64423001123516	-5.64066448265355	CD4+ EM PD-1+
237	320	377	264	416	470	196	322	271	366	376	PT_G_yTIL_P1_BV510CD4-A-AlexaFluor700CD8-Asubset	10	PT_G	Non_melanoma	yTIL	C ovarii CDK12 mut	82	10	5.29368436647503	-2.46656098419468	CD4+ EM PD-1+
233	442	336	260	375	550	222	298	281	524	319	PT_G_yTIL_P1_BV510CD4-A-AlexaFluor700CD8-Asubset	10	PT_G	Non_melanoma	yTIL	C ovarii CDK12 mut	54	7	4.48475110841839	-4.78543415123265	CD4+ EM PD-1+
274	448	378	308	398	574	186	326	275	452	368	PT_G_yTIL_P1_BV510CD4-A-AlexaFluor700CD8-Asubset	10	PT_G	Non_melanoma	yTIL	C ovarii CDK12 mut	69	7	4.07708537889569	-4.74710311943333	CD4+ EM PD-1+
219	300	351	255	364	489	213	278	250	400	376	PT_G_yTIL_P1_BV510CD4-A-AlexaFluor700CD8-Asubset	10	PT_G	Non_melanoma	yTIL	C ovarii CDK12 mut	67	10	5.68501413179486	-2.85471191459935	CD4+ EM PD-1+
237	275	369	284	383	486	204	324	268	372	417	PT_G_yTIL_P1_BV510CD4-A-AlexaFluor700CD8-Asubset	10	PT_G	Non_melanoma	yTIL	C ovarii CDK12 mut	82	10	5.51576793504803	-2.47651376777928	CD4+ EM PD-1+
243	326	355	269	419	579	190	305	277	541	362	PT_G_yTIL_P1_BV510CD4-A-AlexaFluor700CD8-Asubset	10	PT_G	Non_melanoma	yTIL	C ovarii CDK12 mut	54	7	4.77578580690472	-4.50589981132786	CD4+ EM PD-1+
260	225	360	272	401	590	200	288	273	519	361	PT_G_yTIL_P1_BV510CD4-A-AlexaFluor700CD8-Asubset	10	PT_G	Non_melanoma	yTIL	C ovarii CDK12 mut	52	10	5.12533700777142	-3.62509884887974	CD4+ EM PD-1+
233	288	398	299	366	505	209	313	264	425	381	PT_G_yTIL_P1_BV510CD4-A-AlexaFluor700CD8-Asubset	10	PT_G	Non_melanoma	yTIL	C ovarii CDK12 mut	67	10	5.52592885805218	-3.18814983421605	CD4+ EM PD-1+
243	408	387	268	387	566	181	283	273	454	362	PT_G_yTIL_P1_BV510CD4-A-AlexaFluor700CD8-Asubset	10	PT_G	Non_melanoma	yTIL	C ovarii CDK12 mut	83	10	4.57541787935345	-4.46244897896092	CD4+ EM PD-1+
252	307	425	290	391	562	212	312	259	529	403	PT_G_yTIL_P1_BV510CD4-A-AlexaFluor700CD8-Asubset	10	PT_G	Non_melanoma	yTIL	C ovarii CDK12 mut	81	10	4.61025941682904	-4.16786422783177	CD4+ EM PD-1+
371	195	352	265	350	443	204	265	270	424	423	PT_G_yTIL_P1_BV510CD4-A-AlexaFluor700CD8-Asubset	10	PT_G	Non_melanoma	yTIL	C ovarii CDK12 mut	71	14	-0.37035482810886	-1.4215796237592	CD4+ EM
278	285	335	251	358	496	211	284	272	382	425	PT_G_yTIL_P1_BV510CD4-A-AlexaFluor700CD8-Asubset	10	PT_G	Non_melanoma	yTIL	C ovarii CDK12 mut	82	10	5.60965335680096	-2.57654299789708	CD4+ EM PD-1+
254	315	400	277	394	518	201	254	269	395	406	PT_G_yTIL_P1_BV510CD4-A-AlexaFluor700CD8-Asubset	10	PT_G	Non_melanoma	yTIL	C ovarii CDK12 mut	81	10	5.13539922548382	-2.66848530823033	CD4+ EM PD-1+
232	367	318	269	398	490	204	262	259	341	378	PT_G_yTIL_P1_BV510CD4-A-AlexaFluor700CD8-Asubset	10	PT_G	Non_melanoma	yTIL	C ovarii CDK12 mut	97	13	4.88110912157147	-2.2323876863126	CD4+ EM HLA-DR+
274	404	377	273	382	565	164	237	264	399	367	PT_G_yTIL_P1_BV510CD4-A-AlexaFluor700CD8-Asubset	10	PT_G	Non_melanoma	yTIL	C ovarii CDK12 mut	83	10	4.43941295457928	-3.95890178734105	CD4+ EM PD-1+
250	332	381	275	389	513	197	274	277	326	363	PT_G_yTIL_P1_BV510CD4-A-AlexaFluor700CD8-Asubset	10	PT_G	Non_melanoma	yTIL	C ovarii CDK12 mut	82	10	5.10616433931439	-2.12365903908055	CD4+ EM PD-1+
220	362	324	239	279	472	198	250	268	497	399	PT_G_yTIL_P1_BV510CD4-A-AlexaFluor700CD8-Asubset	10	PT_G	Non_melanoma	yTIL	C ovarii CDK12 mut	53	10	5.66796338869183	-3.41673626953404	CD4+ EM PD-1+
249	455	372	254	402	559	161	289	265	323	437	PT_G_yTIL_P1_BV510CD4-A-AlexaFluor700CD8-Asubset	10	PT_G	Non_melanoma	yTIL	C ovarii CDK12 mut	84	13	3.89900720430462	-1.92649760299962	CD4+ EM HLA-DR+
292	380	353	287	323	545	226	288	275	438	322	PT_G_yTIL_P1_BV510CD4-A-AlexaFluor700CD8-Asubset	10	PT_G	Non_melanoma	yTIL	C ovarii CDK12 mut	83	10	5.23108041597454	-3.87557878547947	CD4+ EM PD-1+
289	395	407	243	400	554	242	270	260	519	404	PT_G_yTIL_P1_BV510CD4-A-AlexaFluor700CD8-Asubset	10	PT_G	Non_melanoma	yTIL	C ovarii CDK12 mut	54	7	3.97886216951458	-4.89312973076146	CD4+ EM PD-1+
249	334	371	286	420	568	191	288	284	448	371	PT_G_yTIL_P1_BV510CD4-A-AlexaFluor700CD8-Asubset	10	PT_G	Non_melanoma	yTIL	C ovarii CDK12 mut	68	10	4.93517959428875	-4.05506553703587	CD4+ EM PD-1+
550	227	281	258	349	468	172	261	251	440	394	PT_G_yTIL_P1_BV510CD4-A-AlexaFluor700CD8-Asubset	10	PT_G	Non_melanoma	yTIL	C ovarii CDK12 mut	5	3	-1.39592230008991	-0.409004593432354	CD4+ EM senescent
237	356	365	276	353	498	233	294	257	338	385	PT_G_yTIL_P1_BV510CD4-A-AlexaFluor700CD8-Asubset	10	PT_G	Non_melanoma	yTIL	C ovarii CDK12 mut	82	10	5.08508909059613	-2.25217118316929	CD4+ EM PD-1+
250	423	379	253	397	543	191	289	287	355	367	PT_G_yTIL_P1_BV510CD4-A-AlexaFluor700CD8-Asubset	10	PT_G	Non_melanoma	yTIL	C ovarii CDK12 mut	70	13	4.45052898241131	-3.45132770592015	CD4+ EM HLA-DR+
238	384	355	251	376	498	202	284	288	424	353	PT_G_yTIL_P1_BV510CD4-A-AlexaFluor700CD8-Asubset	10	PT_G	Non_melanoma	yTIL	C ovarii CDK12 mut	83	10	5.06460845781414	-3.75502910667698	CD4+ EM PD-1+
267	349	375	245	354	476	243	285	286	415	381	PT_G_yTIL_P1_BV510CD4-A-AlexaFluor700CD8-Asubset	10	PT_G	Non_melanoma	yTIL	C ovarii CDK12 mut	67	10	5.5813907415971	-3.29338493400853	CD4+ EM PD-1+
276	348	407	259	444	570	284	301	284	323	513	PT_G_yTIL_P1_BV510CD4-A-AlexaFluor700CD8-Asubset	10	PT_G	Non_melanoma	yTIL	C ovarii CDK12 mut	109	13	4.11428010774701	-1.0785209184293	CD4+ EM HLA-DR+
266	432	424	294	465	603	216	316	280	556	398	PT_G_yTIL_P1_BV510CD4-A-AlexaFluor700CD8-Asubset	10	PT_G	Non_melanoma	yTIL	C ovarii CDK12 mut	42	7	3.43796670747845	-5.24787750297825	CD4+ EM PD-1+
319	311	388	272	457	589	329	291	303	406	582	PT_G_yTIL_P1_BV510CD4-A-AlexaFluor700CD8-Asubset	10	PT_G	Non_melanoma	yTIL	C ovarii CDK12 mut	49	11	1.00286627126782	-3.03774633461277	CD4+ EM
230	344	350	237	354	480	200	273	258	473	394	PT_G_yTIL_P1_BV510CD4-A-AlexaFluor700CD8-Asubset	10	PT_G	Non_melanoma	yTIL	C ovarii CDK12 mut	68	10	5.52093589616864	-3.57134976440709	CD4+ EM PD-1+
250	259	349	266	363	505	229	260	271	388	376	PT_G_yTIL_P1_BV510CD4-A-AlexaFluor700CD8-Asubset	10	PT_G	Non_melanoma	yTIL	C ovarii CDK12 mut	67	10	5.79675185991375	-2.59145059639256	CD4+ EM PD-1+
237	315	412	293	382	511	191	332	277	426	381	PT_G_yTIL_P1_BV510CD4-A-AlexaFluor700CD8-Asubset	10	PT_G	Non_melanoma	yTIL	C ovarii CDK12 mut	81	10	5.44426524950116	-3.31650939041417	CD4+ EM PD-1+
282	427	372	278	398	555	210	267	230	536	381	PT_G_yTIL_P1_BV510CD4-A-AlexaFluor700CD8-Asubset	10	PT_G	Non_melanoma	yTIL	C ovarii CDK12 mut	54	7	3.73392236543743	-5.04698123985569	CD4+ EM PD-1+
276	455	433	259	429	560	229	234	289	539	490	PT_G_yTIL_P1_BV510CD4-A-AlexaFluor700CD8-Asubset	10	PT_G	Non_melanoma	yTIL	C ovarii CDK12 mut	42	7	2.28157365633099	-5.44661417061131	CD4+ EM PD-1+
258	341	326	282	344	524	216	321	275	398	332	PT_G_yTIL_P1_BV510CD4-A-AlexaFluor700CD8-Asubset	10	PT_G	Non_melanoma	yTIL	C ovarii CDK12 mut	68	10	5.35284555269329	-3.43803229385655	CD4+ EM PD-1+
229	264	331	259	353	465	226	320	251	334	352	PT_G_yTIL_P1_BV510CD4-A-AlexaFluor700CD8-Asubset	10	PT_G	Non_melanoma	yTIL	C ovarii CDK12 mut	86	14	2.02147376848309	3.23175630515773	CD4+ EM
249	370	291	244	410	528	240	296	264	458	305	PT_G_yTIL_P1_BV510CD4-A-AlexaFluor700CD8-Asubset	10	PT_G	Non_melanoma	yTIL	C ovarii CDK12 mut	68	10	4.99710119081585	-4.17930784279149	CD4+ EM PD-1+
266	366	360	266	357	559	213	298	285	486	343	PT_G_yTIL_P1_BV510CD4-A-AlexaFluor700CD8-Asubset	10	PT_G	Non_melanoma	yTIL	C ovarii CDK12 mut	68	10	4.91788661790936	-4.45660057121556	CD4+ EM PD-1+
244	289	331	293	314	500	249	308	276	385	367	PT_G_yTIL_P1_BV510CD4-A-AlexaFluor700CD8-Asubset	10	PT_G	Non_melanoma	yTIL	C ovarii CDK12 mut	67	10	5.80550468278973	-2.67900505119603	CD4+ EM PD-1+
294	365	431	245	486	556	214	291	264	466	431	PT_G_yTIL_P1_BV510CD4-A-AlexaFluor700CD8-Asubset	10	PT_G	Non_melanoma	yTIL	C ovarii CDK12 mut	55	7	3.83052814317791	-4.22253599220555	CD4+ EM PD-1+
236	352	304	268	448	494	221	327	271	586	471	PT_G_yTIL_P1_BV510CD4-A-AlexaFluor700CD8-Asubset	10	PT_G	Non_melanoma	yTIL	C ovarii CDK12 mut	39	7	0.801320794354366	-4.85104456001561	CD4+ EM PD-1+
243	203	369	273	390	502	217	292	260	453	388	PT_G_yTIL_P1_BV510CD4-A-AlexaFluor700CD8-Asubset	10	PT_G	Non_melanoma	yTIL	C ovarii CDK12 mut	66	10	5.51776445222943	-2.71540870720189	CD4+ EM PD-1+
269	319	424	265	402	529	215	274	275	500	396	PT_G_yTIL_P1_BV510CD4-A-AlexaFluor700CD8-Asubset	10	PT_G	Non_melanoma	yTIL	C ovarii CDK12 mut	81	10	4.71794498277752	-4.08757772499363	CD4+ EM PD-1+
263	271	422	279	433	538	193	274	256	340	393	PT_G_yTIL_P1_BV510CD4-A-AlexaFluor700CD8-Asubset	10	PT_G	Non_melanoma	yTIL	C ovarii CDK12 mut	80	11	5.18602359605877	-1.92722311073582	CD4+ EM
247	342	395	254	332	511	205	290	272	426	386	PT_G_yTIL_P1_BV510CD4-A-AlexaFluor700CD8-Asubset	10	PT_G	Non_melanoma	yTIL	C ovarii CDK12 mut	68	10	5.42575729204266	-3.40129461342137	CD4+ EM PD-1+
297	463	412	303	443	550	221	324	279	423	406	PT_G_yTIL_P1_BV510CD4-A-AlexaFluor700CD8-Asubset	10	PT_G	Non_melanoma	yTIL	C ovarii CDK12 mut	70	13	3.84778487993328	-4.36931362205784	CD4+ EM HLA-DR+
274	344	379	273	358	501	217	280	264	414	374	PT_G_yTIL_P1_BV510CD4-A-AlexaFluor700CD8-Asubset	10	PT_G	Non_melanoma	yTIL	C ovarii CDK12 mut	68	10	5.4096344740495	-3.35604014450352	CD4+ EM PD-1+
237	290	357	263	346	473	216	262	261	405	394	PT_G_yTIL_P1_BV510CD4-A-AlexaFluor700CD8-Asubset	10	PT_G	Non_melanoma	yTIL	C ovarii CDK12 mut	67	10	5.74614227129071	-2.76061167770665	CD4+ EM PD-1+
217	470	390	277	456	557	195	309	262	495	364	PT_G_yTIL_P1_BV510CD4-A-AlexaFluor700CD8-Asubset	10	PT_G	Non_melanoma	yTIL	C ovarii CDK12 mut	69	7	3.87136161638348	-4.96025981956761	CD4+ EM PD-1+
253	193	426	286	369	523	196	347	271	413	393	PT_G_yTIL_P1_BV510CD4-A-AlexaFluor700CD8-Asubset	10	PT_G	Non_melanoma	yTIL	C ovarii CDK12 mut	59	11	5.57349670244305	-2.28954091125767	CD4+ EM
245	275	405	254	356	475	218	276	272	364	438	PT_G_yTIL_P1_BV510CD4-A-AlexaFluor700CD8-Asubset	10	PT_G	Non_melanoma	yTIL	C ovarii CDK12 mut	82	10	5.51599157167523	-1.99986615234654	CD4+ EM PD-1+
282	443	443	254	449	566	190	296	258	496	383	PT_G_yTIL_P1_BV510CD4-A-AlexaFluor700CD8-Asubset	10	PT_G	Non_melanoma	yTIL	C ovarii CDK12 mut	69	7	3.73110473466961	-4.97607221657078	CD4+ EM PD-1+
244	392	360	253	404	528	248	377	258	355	373	PT_G_yTIL_P1_BV510CD4-A-AlexaFluor700CD8-Asubset	10	PT_G	Non_melanoma	yTIL	C ovarii CDK12 mut	70	13	4.70625818086712	-3.48593487793248	CD4+ EM HLA-DR+
221	374	266	252	288	431	221	276	261	330	285	PT_G_yTIL_P1_BV510CD4-A-AlexaFluor700CD8-Asubset	10	PT_G	Non_melanoma	yTIL	C ovarii CDK12 mut	85	14	0.505735400448726	3.56619486755092	CD4+ EM
278	314	394	278	468	511	235	266	272	308	435	PT_G_yTIL_P1_BV510CD4-A-AlexaFluor700CD8-Asubset	10	PT_G	Non_melanoma	yTIL	C ovarii CDK12 mut	96	13	3.97767627550213	-0.511790121138501	CD4+ EM HLA-DR+
265	346	374	257	310	471	205	250	265	441	351	PT_G_yTIL_P1_BV510CD4-A-AlexaFluor700CD8-Asubset	10	PT_G	Non_melanoma	yTIL	C ovarii CDK12 mut	67	10	5.7031439573869	-3.36835255676548	CD4+ EM PD-1+
291	365	363	260	422	586	200	262	285	462	393	PT_G_yTIL_P1_BV510CD4-A-AlexaFluor700CD8-Asubset	10	PT_G	Non_melanoma	yTIL	C ovarii CDK12 mut	54	7	4.08619869066326	-4.39820470863621	CD4+ EM PD-1+
265	423	348	290	431	476	194	336	274	329	353	PT_G_yTIL_P1_BV510CD4-A-AlexaFluor700CD8-Asubset	10	PT_G	Non_melanoma	yTIL	C ovarii CDK12 mut	84	13	4.47931087328045	-2.46812572532933	CD4+ EM HLA-DR+
246	299	368	269	387	508	181	298	285	421	374	PT_G_yTIL_P1_BV510CD4-A-AlexaFluor700CD8-Asubset	10	PT_G	Non_melanoma	yTIL	C ovarii CDK12 mut	67	10	5.58150136781781	-3.11742320114415	CD4+ EM PD-1+
244	287	410	274	386	511	202	334	266	436	459	PT_G_yTIL_P1_BV510CD4-A-AlexaFluor700CD8-Asubset	10	PT_G	Non_melanoma	yTIL	C ovarii CDK12 mut	81	10	5.10348260713665	-3.18218293243687	CD4+ EM PD-1+
253	232	432	268	389	548	222	276	281	362	441	PT_G_yTIL_P1_BV510CD4-A-AlexaFluor700CD8-Asubset	10	PT_G	Non_melanoma	yTIL	C ovarii CDK12 mut	61	11	5.40384376360028	-1.93439283424656	CD4+ EM
241	287	335	257	351	492	185	284	254	405	377	PT_G_yTIL_P1_BV510CD4-A-AlexaFluor700CD8-Asubset	10	PT_G	Non_melanoma	yTIL	C ovarii CDK12 mut	67	10	5.79874122453778	-2.84977402740757	CD4+ EM PD-1+
250	346	406	286	422	570	244	311	265	468	452	PT_G_yTIL_P1_BV510CD4-A-AlexaFluor700CD8-Asubset	10	PT_G	Non_melanoma	yTIL	C ovarii CDK12 mut	81	10	4.27206313921063	-4.0079745298032	CD4+ EM PD-1+
270	420	340	291	406	541	213	387	279	466	371	PT_G_yTIL_P1_BV510CD4-A-AlexaFluor700CD8-Asubset	10	PT_G	Non_melanoma	yTIL	C ovarii CDK12 mut	69	7	4.44223153902142	-4.68499603325169	CD4+ EM PD-1+
308	304	381	276	461	589	244	271	276	347	577	PT_G_yTIL_P1_BV510CD4-A-AlexaFluor700CD8-Asubset	10	PT_G	Non_melanoma	yTIL	C ovarii CDK12 mut	49	11	3.9040135176286	-0.932262325823712	CD4+ EM
251	404	315	254	459	532	228	292	278	320	380	PT_G_yTIL_P1_BV510CD4-A-AlexaFluor700CD8-Asubset	10	PT_G	Non_melanoma	yTIL	C ovarii CDK12 mut	84	13	3.47835195375531	-1.04899921470921	CD4+ EM HLA-DR+
261	304	381	284	312	532	231	336	251	474	336	PT_G_yTIL_P1_BV510CD4-A-AlexaFluor700CD8-Asubset	10	PT_G	Non_melanoma	yTIL	C ovarii CDK12 mut	68	10	5.6033314497575	-3.59005298668187	CD4+ EM PD-1+
266	223	296	267	314	493	219	279	281	432	364	PT_G_yTIL_P1_BV510CD4-A-AlexaFluor700CD8-Asubset	10	PT_G	Non_melanoma	yTIL	C ovarii CDK12 mut	67	10	0.979548576603817	2.4599824900027	CD4+ EM PD-1+
275	416	421	255	409	565	197	275	274	500	360	PT_G_yTIL_P1_BV510CD4-A-AlexaFluor700CD8-Asubset	10	PT_G	Non_melanoma	yTIL	C ovarii CDK12 mut	54	7	4.04974544359295	-4.98402681404393	CD4+ EM PD-1+
281	290	321	252	381	545	230	289	271	324	527	PT_G_yTIL_P1_BV510CD4-A-AlexaFluor700CD8-Asubset	10	PT_G	Non_melanoma	yTIL	C ovarii CDK12 mut	76	11	3.80825746370404	0.534008240162921	CD4+ EM
230	322	311	263	398	464	217	302	265	375	371	PT_G_yTIL_P1_BV510CD4-A-AlexaFluor700CD8-Asubset	10	PT_G	Non_melanoma	yTIL	C ovarii CDK12 mut	82	10	5.58982456041424	-2.83012929016392	CD4+ EM PD-1+
264	354	400	304	426	551	215	382	273	468	387	PT_G_yTIL_P1_BV510CD4-A-AlexaFluor700CD8-Asubset	10	PT_G	Non_melanoma	yTIL	C ovarii CDK12 mut	69	7	4.64621150804608	-4.37664690071385	CD4+ EM PD-1+
270	356	291	260	435	561	220	268	296	615	552	PT_G_yTIL_P1_BV510CD4-A-AlexaFluor700CD8-Asubset	10	PT_G	Non_melanoma	yTIL	C ovarii CDK12 mut	25	7	0.381327036152767	-5.25446262413304	CD4+ EM PD-1+
629	224	245	258	362	475	223	266	272	412	396	PT_G_yTIL_P1_BV510CD4-A-AlexaFluor700CD8-Asubset	10	PT_G	Non_melanoma	yTIL	C ovarii CDK12 mut	5	3	-1.54643225358875	-0.282895052969861	CD4+ EM senescent
248	407	366	275	411	526	204	322	271	451	314	PT_G_yTIL_P1_BV510CD4-A-AlexaFluor700CD8-Asubset	10	PT_G	Non_melanoma	yTIL	C ovarii CDK12 mut	68	10	4.65271270586102	-4.41449441963475	CD4+ EM PD-1+
247	304	294	261	318	426	210	245	261	329	319	PT_G_yTIL_P1_BV510CD4-A-AlexaFluor700CD8-Asubset	10	PT_G	Non_melanoma	yTIL	C ovarii CDK12 mut	85	14	0.765084746609615	3.66142520850856	CD4+ EM
252	203	347	272	405	541	218	282	281	446	412	PT_G_yTIL_P1_BV510CD4-A-AlexaFluor700CD8-Asubset	10	PT_G	Non_melanoma	yTIL	C ovarii CDK12 mut	66	10	0.452109816800045	-1.9792675023679	CD4+ EM PD-1+
275	290	458	287	416	558	217	318	276	501	441	PT_G_yTIL_P1_BV510CD4-A-AlexaFluor700CD8-Asubset	10	PT_G	Non_melanoma	yTIL	C ovarii CDK12 mut	81	10	4.38038719011395	-4.05543222481053	CD4+ EM PD-1+
276	420	330	310	439	573	213	325	285	318	402	PT_G_yTIL_P1_BV510CD4-A-AlexaFluor700CD8-Asubset	10	PT_G	Non_melanoma	yTIL	C ovarii CDK12 mut	84	13	3.48330867601483	-1.39703168922703	CD4+ EM HLA-DR+
233	380	349	284	382	524	235	334	271	446	436	PT_G_yTIL_P1_BV510CD4-A-AlexaFluor700CD8-Asubset	10	PT_G	Non_melanoma	yTIL	C ovarii CDK12 mut	68	10	4.78318202806561	-4.0746740346555	CD4+ EM PD-1+
240	267	364	252	375	490	208	280	257	426	390	PT_G_yTIL_P1_BV510CD4-A-AlexaFluor700CD8-Asubset	10	PT_G	Non_melanoma	yTIL	C ovarii CDK12 mut	67	10	5.76983487917034	-2.73522510582249	CD4+ EM PD-1+
254	415	418	296	461	593	203	282	276	537	421	PT_G_yTIL_P1_BV510CD4-A-AlexaFluor700CD8-Asubset	10	PT_G	Non_melanoma	yTIL	C ovarii CDK12 mut	42	7	2.91927135301678	-5.35447540336888	CD4+ EM PD-1+
309	457	386	290	454	594	200	284	273	432	417	PT_G_yTIL_P1_BV510CD4-A-AlexaFluor700CD8-Asubset	10	PT_G	Non_melanoma	yTIL	C ovarii CDK12 mut	56	7	3.60441434694378	-4.59722318702977	CD4+ EM PD-1+
274	375	329	252	371	501	224	272	272	508	343	PT_G_yTIL_P1_BV510CD4-A-AlexaFluor700CD8-Asubset	10	PT_G	Non_melanoma	yTIL	C ovarii CDK12 mut	54	7	4.77700698686688	-4.46229257637303	CD4+ EM PD-1+
276	294	324	282	343	509	217	236	251	398	403	PT_G_yTIL_P1_BV510CD4-A-AlexaFluor700CD8-Asubset	10	PT_G	Non_melanoma	yTIL	C ovarii CDK12 mut	67	10	5.66846692873089	-2.92864527756016	CD4+ EM PD-1+
544	214	340	268	413	570	247	272	300	528	534	PT_G_yTIL_P1_BV510CD4-A-AlexaFluor700CD8-Asubset	10	PT_G	Non_melanoma	yTIL	C ovarii CDK12 mut	6	4	-1.77819370912464	-0.935945654452252	CD4+ EM senescent PD-1+
239	223	294	256	309	489	209	273	246	307	391	PT_G_yTIL_P1_BV510CD4-A-AlexaFluor700CD8-Asubset	10	PT_G	Non_melanoma	yTIL	C ovarii CDK12 mut	86	14	2.21970141244976	3.502272462308	CD4+ EM
252	296	371	286	405	542	233	267	273	300	535	PT_G_yTIL_P1_BV510CD4-A-AlexaFluor700CD8-Asubset	10	PT_G	Non_melanoma	yTIL	C ovarii CDK12 mut	76	11	4.11373508287518	-0.0179121440057035	CD4+ EM
253	394	358	290	412	534	218	379	274	395	398	PT_G_yTIL_P1_BV510CD4-A-AlexaFluor700CD8-Asubset	10	PT_G	Non_melanoma	yTIL	C ovarii CDK12 mut	70	13	4.61428439928143	-3.86079731041233	CD4+ EM HLA-DR+
243	352	373	283	374	500	242	302	266	398	417	PT_G_yTIL_P1_BV510CD4-A-AlexaFluor700CD8-Asubset	10	PT_G	Non_melanoma	yTIL	C ovarii CDK12 mut	82	10	5.1913818152055	-3.23783817344944	CD4+ EM PD-1+
270	433	323	273	396	553	227	255	285	430	337	PT_G_yTIL_P1_BV510CD4-A-AlexaFluor700CD8-Asubset	10	PT_G	Non_melanoma	yTIL	C ovarii CDK12 mut	83	10	4.4891546995744	-4.25036134773533	CD4+ EM PD-1+
288	513	429	288	487	628	184	373	282	485	352	PT_G_yTIL_P1_BV510CD4-A-AlexaFluor700CD8-Asubset	10	PT_G	Non_melanoma	yTIL	C ovarii CDK12 mut	69	7	3.75721729112713	-4.99942913109105	CD4+ EM PD-1+
278	326	447	280	383	571	224	330	273	527	393	PT_G_yTIL_P1_BV510CD4-A-AlexaFluor700CD8-Asubset	10	PT_G	Non_melanoma	yTIL	C ovarii CDK12 mut	81	10	4.43433893037884	-4.50743570381443	CD4+ EM PD-1+
242	264	375	275	350	479	223	261	258	383	354	PT_G_yTIL_P1_BV510CD4-A-AlexaFluor700CD8-Asubset	10	PT_G	Non_melanoma	yTIL	C ovarii CDK12 mut	67	10	5.82482898546307	-2.55311670357029	CD4+ EM PD-1+
265	344	316	258	383	519	208	300	275	464	375	PT_G_yTIL_P1_BV510CD4-A-AlexaFluor700CD8-Asubset	10	PT_G	Non_melanoma	yTIL	C ovarii CDK12 mut	68	10	5.13217675996868	-4.05162229591649	CD4+ EM PD-1+
245	237	371	266	399	514	244	275	263	429	422	PT_G_yTIL_P1_BV510CD4-A-AlexaFluor700CD8-Asubset	10	PT_G	Non_melanoma	yTIL	C ovarii CDK12 mut	80	11	5.50573861909954	-2.60261645370762	CD4+ EM
[truncated: 137,119 more rows]
