# Supplementary material for: Immune Cell Modulation of Patient-Matched Organoid Drug Response in Precision Cancer Medicine Platform
Source: Cells. 2026 Jan 29;15(3):259. doi: 10.3390/cells15030259 (PMC12897217; doi:10.3390/cells15030259)
Supplement: Supplementary file 1 [file cells-15-00259-s001.zip › P2_REP_TIL_raw_pseudonym.csv]

LAG3	BTLA	CD8	TIGIT	CD4	CD103	CD45RA	TIM3	CCR7	PD-1	CD29	CD39	FileName	FileNo	Patient.ID	Histology	TIL_Type	Tumor_Type	FlowSOM_cluster	FlowSOM_metacluster	UMAP_X	UMAP_Y	Population
411	184	250	183	559	265	158	484	191	293	421	401	PT_G_REP_TIL_P2_BV510CD4-A-AlexaFluor700CD8-Asubset	9	PT_G	Non_melanoma	REP_TIL	C ovarii CDK12 mut	164	25	-5.91113530810409	2.13019027215145	CD4+ EM
457	179	227	196	471	256	228	412	164	403	432	415	PT_G_REP_TIL_P2_BV510CD4-A-AlexaFluor700CD8-Asubset	9	PT_G	Non_melanoma	REP_TIL	C ovarii CDK12 mut	163	25	-5.77812492068344	2.6531263778796	CD4+ EM
473	187	246	182	573	258	213	505	190	306	387	536	PT_G_REP_TIL_P2_BV510CD4-A-AlexaFluor700CD8-Asubset	9	PT_G	Non_melanoma	REP_TIL	C ovarii CDK12 mut	179	25	-6.76764928515487	2.63384665948055	CD4+ EM
302	181	236	178	487	271	191	364	173	249	307	374	PT_G_REP_TIL_P2_BV510CD4-A-AlexaFluor700CD8-Asubset	9	PT_G	Non_melanoma	REP_TIL	C ovarii CDK12 mut	121	20	-3.5577245872789	3.44673552018306	CD4+ EM
471	192	267	240	544	241	201	569	182	305	367	208	PT_G_REP_TIL_P2_BV510CD4-A-AlexaFluor700CD8-Asubset	9	PT_G	Non_melanoma	REP_TIL	C ovarii CDK12 mut	190	29	-6.08694659884506	-0.361592273891948	CD4+ EM
381	199	250	278	553	258	174	536	188	299	377	489	PT_G_REP_TIL_P2_BV510CD4-A-AlexaFluor700CD8-Asubset	9	PT_G	Non_melanoma	REP_TIL	C ovarii CDK12 mut	164	25	-6.22810374911361	2.96763791543148	CD4+ EM
386	175	274	198	577	240	186	393	243	300	421	214	PT_G_REP_TIL_P2_BV510CD4-A-AlexaFluor700CD8-Asubset	9	PT_G	Non_melanoma	REP_TIL	C ovarii CDK12 mut	162	29	-5.32055198367172	-0.27741695541241	CD4+ EM
445	263	231	249	658	241	218	506	211	334	463	194	PT_G_REP_TIL_P2_BV510CD4-A-AlexaFluor700CD8-Asubset	9	PT_G	Non_melanoma	REP_TIL	C ovarii CDK12 mut	190	29	-6.09183513339096	-0.413486491621516	CD4+ EM
402	207	246	212	516	265	184	463	180	293	337	408	PT_G_REP_TIL_P2_BV510CD4-A-AlexaFluor700CD8-Asubset	9	PT_G	Non_melanoma	REP_TIL	C ovarii CDK12 mut	163	25	-5.45015632327133	2.17726673585079	CD4+ EM
503	188	246	180	577	256	179	468	180	285	315	338	PT_G_REP_TIL_P2_BV510CD4-A-AlexaFluor700CD8-Asubset	9	PT_G	Non_melanoma	REP_TIL	C ovarii CDK12 mut	177	25	-6.13498889620834	0.749330241500355	CD4+ EM
352	279	252	214	556	266	191	478	189	270	376	436	PT_G_REP_TIL_P2_BV510CD4-A-AlexaFluor700CD8-Asubset	9	PT_G	Non_melanoma	REP_TIL	C ovarii CDK12 mut	164	25	-5.58474027331405	3.2630409191241	CD4+ EM
438	178	239	196	602	224	219	478	166	300	484	377	PT_G_REP_TIL_P2_BV510CD4-A-AlexaFluor700CD8-Asubset	9	PT_G	Non_melanoma	REP_TIL	C ovarii CDK12 mut	178	25	-6.25760804827743	1.49101557236812	CD4+ EM
553	206	277	211	614	238	200	572	188	279	487	409	PT_G_REP_TIL_P2_BV510CD4-A-AlexaFluor700CD8-Asubset	9	PT_G	Non_melanoma	REP_TIL	C ovarii CDK12 mut	192	25	-7.24877559359603	1.66532923680446	CD4+ EM
471	189	247	249	564	268	167	518	183	316	337	371	PT_G_REP_TIL_P2_BV510CD4-A-AlexaFluor700CD8-Asubset	9	PT_G	Non_melanoma	REP_TIL	C ovarii CDK12 mut	177	25	-6.13037025149398	1.40467800599239	CD4+ EM
547	208	247	178	605	245	194	514	187	296	324	377	PT_G_REP_TIL_P2_BV510CD4-A-AlexaFluor700CD8-Asubset	9	PT_G	Non_melanoma	REP_TIL	C ovarii CDK12 mut	191	25	-6.70272456820541	1.16542853814266	CD4+ EM
498	153	248	264	649	230	200	483	212	291	510	407	PT_G_REP_TIL_P2_BV510CD4-A-AlexaFluor700CD8-Asubset	9	PT_G	Non_melanoma	REP_TIL	C ovarii CDK12 mut	192	25	-6.87676059420639	1.66336895924709	CD4+ EM
428	181	205	173	552	244	226	546	167	280	432	293	PT_G_REP_TIL_P2_BV510CD4-A-AlexaFluor700CD8-Asubset	9	PT_G	Non_melanoma	REP_TIL	C ovarii CDK12 mut	190	29	-5.98381435092025	0.59805997115276	CD4+ EM
382	263	247	257	626	257	193	462	171	328	401	190	PT_G_REP_TIL_P2_BV510CD4-A-AlexaFluor700CD8-Asubset	9	PT_G	Non_melanoma	REP_TIL	C ovarii CDK12 mut	175	29	-5.57868777926498	-0.50751475590565	CD4+ EM
419	195	242	209	570	249	220	429	188	287	414	311	PT_G_REP_TIL_P2_BV510CD4-A-AlexaFluor700CD8-Asubset	9	PT_G	Non_melanoma	REP_TIL	C ovarii CDK12 mut	162	29	-5.49486076052719	1.06628431779049	CD4+ EM
599	211	266	203	644	251	187	499	190	305	466	488	PT_G_REP_TIL_P2_BV510CD4-A-AlexaFluor700CD8-Asubset	9	PT_G	Non_melanoma	REP_TIL	C ovarii CDK12 mut	193	25	-7.41595088656478	1.87548782330654	CD4+ EM
548	206	221	211	646	233	257	518	257	284	467	234	PT_G_REP_TIL_P2_BV510CD4-A-AlexaFluor700CD8-Asubset	9	PT_G	Non_melanoma	REP_TIL	C ovarii CDK12 mut	189	29	-6.76717292483383	-0.250930350006603	CD4+ EM
435	176	252	181	529	263	199	481	189	271	308	288	PT_G_REP_TIL_P2_BV510CD4-A-AlexaFluor700CD8-Asubset	9	PT_G	Non_melanoma	REP_TIL	C ovarii CDK12 mut	162	29	-5.556347481566	0.542844254790761	CD4+ EM
582	205	264	184	647	249	192	487	204	318	487	421	PT_G_REP_TIL_P2_BV510CD4-A-AlexaFluor700CD8-Asubset	9	PT_G	Non_melanoma	REP_TIL	C ovarii CDK12 mut	192	25	-7.31906186755233	1.64006199341915	CD4+ EM
369	206	246	178	595	250	186	503	196	318	335	484	PT_G_REP_TIL_P2_BV510CD4-A-AlexaFluor700CD8-Asubset	9	PT_G	Non_melanoma	REP_TIL	C ovarii CDK12 mut	164	25	-5.94447766955429	2.97396172982357	CD4+ EM
378	243	226	207	547	254	181	528	178	329	373	397	PT_G_REP_TIL_P2_BV510CD4-A-AlexaFluor700CD8-Asubset	9	PT_G	Non_melanoma	REP_TIL	C ovarii CDK12 mut	164	25	-5.83873902972274	2.32562388878963	CD4+ EM
409	185	233	258	577	266	209	486	183	455	326	190	PT_G_REP_TIL_P2_BV510CD4-A-AlexaFluor700CD8-Asubset	9	PT_G	Non_melanoma	REP_TIL	C ovarii CDK12 mut	174	28	-1.50155197794967	-0.774502318085216	CD4+ EM
313	188	263	190	514	245	203	489	204	268	362	211	PT_G_REP_TIL_P2_BV510CD4-A-AlexaFluor700CD8-Asubset	9	PT_G	Non_melanoma	REP_TIL	C ovarii CDK12 mut	50	5	-3.34291326220565	-2.24557028311589	CD4+ EM exhausted
533	149	272	197	581	245	215	535	184	325	440	457	PT_G_REP_TIL_P2_BV510CD4-A-AlexaFluor700CD8-Asubset	9	PT_G	Non_melanoma	REP_TIL	C ovarii CDK12 mut	192	25	-7.12809001620346	1.97775425416134	CD4+ EM
584	267	246	190	625	228	221	459	177	381	487	230	PT_G_REP_TIL_P2_BV510CD4-A-AlexaFluor700CD8-Asubset	9	PT_G	Non_melanoma	REP_TIL	C ovarii CDK12 mut	189	29	-6.61380826647811	-0.248341034830592	CD4+ EM
568	172	227	173	613	259	200	552	206	281	458	526	PT_G_REP_TIL_P2_BV510CD4-A-AlexaFluor700CD8-Asubset	9	PT_G	Non_melanoma	REP_TIL	C ovarii CDK12 mut	193	25	-7.40602170641952	2.17198123437069	CD4+ EM
493	173	254	190	571	262	206	392	194	258	412	372	PT_G_REP_TIL_P2_BV510CD4-A-AlexaFluor700CD8-Asubset	9	PT_G	Non_melanoma	REP_TIL	C ovarii CDK12 mut	163	25	-6.0583931129747	1.33607162934444	CD4+ EM
610	262	279	190	633	232	210	566	205	299	457	305	PT_G_REP_TIL_P2_BV510CD4-A-AlexaFluor700CD8-Asubset	9	PT_G	Non_melanoma	REP_TIL	C ovarii CDK12 mut	191	25	-7.04637014086776	0.632601339637257	CD4+ EM
565	210	268	187	561	245	196	406	194	307	385	329	PT_G_REP_TIL_P2_BV510CD4-A-AlexaFluor700CD8-Asubset	9	PT_G	Non_melanoma	REP_TIL	C ovarii CDK12 mut	176	29	-6.29217445071273	0.674951870261647	CD4+ EM
477	204	230	194	560	266	187	464	164	296	339	441	PT_G_REP_TIL_P2_BV510CD4-A-AlexaFluor700CD8-Asubset	9	PT_G	Non_melanoma	REP_TIL	C ovarii CDK12 mut	178	25	-6.31726037676864	1.99805869561336	CD4+ EM
416	185	228	181	499	260	194	490	172	290	396	459	PT_G_REP_TIL_P2_BV510CD4-A-AlexaFluor700CD8-Asubset	9	PT_G	Non_melanoma	REP_TIL	C ovarii CDK12 mut	164	25	-5.89166080172592	2.51706613999508	CD4+ EM
497	180	218	201	554	276	230	489	167	286	420	215	PT_G_REP_TIL_P2_BV510CD4-A-AlexaFluor700CD8-Asubset	9	PT_G	Non_melanoma	REP_TIL	C ovarii CDK12 mut	175	29	-6.15455543215805	-0.28634081381657	CD4+ EM
483	184	246	209	623	245	186	534	216	268	370	187	PT_G_REP_TIL_P2_BV510CD4-A-AlexaFluor700CD8-Asubset	9	PT_G	Non_melanoma	REP_TIL	C ovarii CDK12 mut	189	29	-6.3193565529161	-0.481230776489757	CD4+ EM
451	189	245	208	543	257	205	507	173	291	324	313	PT_G_REP_TIL_P2_BV510CD4-A-AlexaFluor700CD8-Asubset	9	PT_G	Non_melanoma	REP_TIL	C ovarii CDK12 mut	177	25	-5.92443906481796	0.873720843612172	CD4+ EM
548	166	232	193	551	259	235	471	181	263	353	359	PT_G_REP_TIL_P2_BV510CD4-A-AlexaFluor700CD8-Asubset	9	PT_G	Non_melanoma	REP_TIL	C ovarii CDK12 mut	177	25	-6.32549964602523	1.00416089993618	CD4+ EM
387	196	235	212	625	233	217	500	193	324	411	406	PT_G_REP_TIL_P2_BV510CD4-A-AlexaFluor700CD8-Asubset	9	PT_G	Non_melanoma	REP_TIL	C ovarii CDK12 mut	164	25	-5.98948346789413	2.3218103836169	CD4+ EM
487	289	236	290	588	260	190	599	202	364	381	513	PT_G_REP_TIL_P2_BV510CD4-A-AlexaFluor700CD8-Asubset	9	PT_G	Non_melanoma	REP_TIL	C ovarii CDK12 mut	193	25	-7.10495912249618	2.21777023774288	CD4+ EM
298	175	228	186	572	240	216	423	179	294	308	370	PT_G_REP_TIL_P2_BV510CD4-A-AlexaFluor700CD8-Asubset	9	PT_G	Non_melanoma	REP_TIL	C ovarii CDK12 mut	121	20	-4.21532355959945	3.19001378518245	CD4+ EM
416	184	253	248	625	247	200	453	199	314	455	472	PT_G_REP_TIL_P2_BV510CD4-A-AlexaFluor700CD8-Asubset	9	PT_G	Non_melanoma	REP_TIL	C ovarii CDK12 mut	165	25	-6.24900542910629	2.85075916749141	CD4+ EM
333	198	230	208	502	272	181	495	180	272	350	420	PT_G_REP_TIL_P2_BV510CD4-A-AlexaFluor700CD8-Asubset	9	PT_G	Non_melanoma	REP_TIL	C ovarii CDK12 mut	149	25	-5.22262298281723	2.9121264408221	CD4+ EM
390	227	260	193	589	273	194	509	175	282	396	464	PT_G_REP_TIL_P2_BV510CD4-A-AlexaFluor700CD8-Asubset	9	PT_G	Non_melanoma	REP_TIL	C ovarii CDK12 mut	164	25	-6.14651166613632	3.11012138825557	CD4+ EM
570	261	261	219	594	243	209	479	200	282	383	343	PT_G_REP_TIL_P2_BV510CD4-A-AlexaFluor700CD8-Asubset	9	PT_G	Non_melanoma	REP_TIL	C ovarii CDK12 mut	191	25	-6.80972396548324	0.929065365611531	CD4+ EM
369	227	235	180	597	255	199	527	178	300	442	481	PT_G_REP_TIL_P2_BV510CD4-A-AlexaFluor700CD8-Asubset	9	PT_G	Non_melanoma	REP_TIL	C ovarii CDK12 mut	165	25	-6.45445453341537	3.17907299500606	CD4+ EM
418	186	225	256	571	258	185	442	168	369	365	390	PT_G_REP_TIL_P2_BV510CD4-A-AlexaFluor700CD8-Asubset	9	PT_G	Non_melanoma	REP_TIL	C ovarii CDK12 mut	163	25	0.0576166290468646	4.05710639458797	CD4+ EM
582	171	260	221	640	245	196	431	234	328	420	209	PT_G_REP_TIL_P2_BV510CD4-A-AlexaFluor700CD8-Asubset	9	PT_G	Non_melanoma	REP_TIL	C ovarii CDK12 mut	189	29	-6.6016789596849	-0.461590956629298	CD4+ EM
346	188	268	234	605	249	208	527	195	294	394	442	PT_G_REP_TIL_P2_BV510CD4-A-AlexaFluor700CD8-Asubset	9	PT_G	Non_melanoma	REP_TIL	C ovarii CDK12 mut	164	25	-5.9368086975389	3.10652842026851	CD4+ EM
464	190	268	216	610	233	212	545	195	289	498	488	PT_G_REP_TIL_P2_BV510CD4-A-AlexaFluor700CD8-Asubset	9	PT_G	Non_melanoma	REP_TIL	C ovarii CDK12 mut	179	25	-7.0183688324266	2.51031984788082	CD4+ EM
486	171	197	177	583	234	199	641	193	269	452	384	PT_G_REP_TIL_P2_BV510CD4-A-AlexaFluor700CD8-Asubset	9	PT_G	Non_melanoma	REP_TIL	C ovarii CDK12 mut	192	25	-6.90656530077987	1.72254886132381	CD4+ EM
244	167	247	179	615	284	207	334	160	299	429	399	PT_G_REP_TIL_P2_BV510CD4-A-AlexaFluor700CD8-Asubset	9	PT_G	Non_melanoma	REP_TIL	C ovarii CDK12 mut	109	20	-3.74978887255722	4.72598208886287	CD4+ EM
212	166	235	222	589	245	207	338	194	340	325	428	PT_G_REP_TIL_P2_BV510CD4-A-AlexaFluor700CD8-Asubset	9	PT_G	Non_melanoma	REP_TIL	C ovarii CDK12 mut	123	20	-3.76488839800888	4.255149740993	CD4+ EM
537	211	261	187	584	246	184	505	194	278	365	294	PT_G_REP_TIL_P2_BV510CD4-A-AlexaFluor700CD8-Asubset	9	PT_G	Non_melanoma	REP_TIL	C ovarii CDK12 mut	176	29	-6.51970493014389	0.384250391541936	CD4+ EM
523	228	249	218	486	274	198	534	175	258	411	429	PT_G_REP_TIL_P2_BV510CD4-A-AlexaFluor700CD8-Asubset	9	PT_G	Non_melanoma	REP_TIL	C ovarii CDK12 mut	192	25	-6.78598415072494	1.81640567284725	CD4+ EM
292	187	242	243	577	247	195	412	189	326	348	430	PT_G_REP_TIL_P2_BV510CD4-A-AlexaFluor700CD8-Asubset	9	PT_G	Non_melanoma	REP_TIL	C ovarii CDK12 mut	135	20	-1.19410919364028	2.95012845498226	CD4+ EM
344	214	220	202	505	265	185	497	168	320	396	283	PT_G_REP_TIL_P2_BV510CD4-A-AlexaFluor700CD8-Asubset	9	PT_G	Non_melanoma	REP_TIL	C ovarii CDK12 mut	162	29	-5.17780887301498	1.24462010365627	CD4+ EM
507	302	265	204	598	264	208	467	181	305	399	193	PT_G_REP_TIL_P2_BV510CD4-A-AlexaFluor700CD8-Asubset	9	PT_G	Non_melanoma	REP_TIL	C ovarii CDK12 mut	189	29	-6.42735444720321	-0.410147439421199	CD4+ EM
562	188	258	208	570	244	212	446	183	271	430	357	PT_G_REP_TIL_P2_BV510CD4-A-AlexaFluor700CD8-Asubset	9	PT_G	Non_melanoma	REP_TIL	C ovarii CDK12 mut	191	25	-6.66111051257186	1.14461960297725	CD4+ EM
464	162	269	177	601	251	187	540	191	306	395	321	PT_G_REP_TIL_P2_BV510CD4-A-AlexaFluor700CD8-Asubset	9	PT_G	Non_melanoma	REP_TIL	C ovarii CDK12 mut	177	25	-6.3628307503038	0.90405442219875	CD4+ EM
475	173	254	215	645	226	214	545	209	276	425	387	PT_G_REP_TIL_P2_BV510CD4-A-AlexaFluor700CD8-Asubset	9	PT_G	Non_melanoma	REP_TIL	C ovarii CDK12 mut	192	25	-6.66631900485092	1.48970987301967	CD4+ EM
431	180	226	219	583	273	181	412	175	291	329	199	PT_G_REP_TIL_P2_BV510CD4-A-AlexaFluor700CD8-Asubset	9	PT_G	Non_melanoma	REP_TIL	C ovarii CDK12 mut	175	29	-5.41712724383407	-0.169928516925357	CD4+ EM
427	223	247	175	578	260	183	480	188	265	423	388	PT_G_REP_TIL_P2_BV510CD4-A-AlexaFluor700CD8-Asubset	9	PT_G	Non_melanoma	REP_TIL	C ovarii CDK12 mut	177	25	-6.02214585955673	1.98641755086086	CD4+ EM
560	178	246	200	592	245	218	443	196	276	334	289	PT_G_REP_TIL_P2_BV510CD4-A-AlexaFluor700CD8-Asubset	9	PT_G	Non_melanoma	REP_TIL	C ovarii CDK12 mut	176	29	-6.33274852450424	0.350984800874211	CD4+ EM
449	324	273	184	647	230	196	395	198	299	516	376	PT_G_REP_TIL_P2_BV510CD4-A-AlexaFluor700CD8-Asubset	9	PT_G	Non_melanoma	REP_TIL	C ovarii CDK12 mut	178	25	-6.49262391741806	2.01729907494686	CD4+ EM
523	179	254	205	606	249	206	447	177	297	418	392	PT_G_REP_TIL_P2_BV510CD4-A-AlexaFluor700CD8-Asubset	9	PT_G	Non_melanoma	REP_TIL	C ovarii CDK12 mut	178	25	-6.71374904330307	1.29710211259029	CD4+ EM
319	175	262	225	607	239	212	457	206	280	423	381	PT_G_REP_TIL_P2_BV510CD4-A-AlexaFluor700CD8-Asubset	9	PT_G	Non_melanoma	REP_TIL	C ovarii CDK12 mut	149	25	-4.98830997164779	3.24633302193782	CD4+ EM
415	171	245	246	545	275	252	494	171	289	436	443	PT_G_REP_TIL_P2_BV510CD4-A-AlexaFluor700CD8-Asubset	9	PT_G	Non_melanoma	REP_TIL	C ovarii CDK12 mut	164	25	-6.14220439608627	2.87953843575618	CD4+ EM
588	199	259	210	640	227	203	539	185	310	413	369	PT_G_REP_TIL_P2_BV510CD4-A-AlexaFluor700CD8-Asubset	9	PT_G	Non_melanoma	REP_TIL	C ovarii CDK12 mut	191	25	-7.097363106566	0.959819872199513	CD4+ EM
549	198	214	186	619	243	205	485	179	320	441	374	PT_G_REP_TIL_P2_BV510CD4-A-AlexaFluor700CD8-Asubset	9	PT_G	Non_melanoma	REP_TIL	C ovarii CDK12 mut	191	25	-6.8932000320726	1.12951125603817	CD4+ EM
463	237	254	226	574	246	195	565	194	324	437	438	PT_G_REP_TIL_P2_BV510CD4-A-AlexaFluor700CD8-Asubset	9	PT_G	Non_melanoma	REP_TIL	C ovarii CDK12 mut	179	25	-6.88450061495834	2.24990834695003	CD4+ EM
515	177	247	188	605	247	194	536	189	315	387	350	PT_G_REP_TIL_P2_BV510CD4-A-AlexaFluor700CD8-Asubset	9	PT_G	Non_melanoma	REP_TIL	C ovarii CDK12 mut	191	25	-6.73062574084335	1.02711524468563	CD4+ EM
309	240	224	228	573	286	172	452	175	278	364	457	PT_G_REP_TIL_P2_BV510CD4-A-AlexaFluor700CD8-Asubset	9	PT_G	Non_melanoma	REP_TIL	C ovarii CDK12 mut	135	20	-5.19204913790756	3.75400819283626	CD4+ EM
440	176	251	186	540	257	196	494	185	273	360	234	PT_G_REP_TIL_P2_BV510CD4-A-AlexaFluor700CD8-Asubset	9	PT_G	Non_melanoma	REP_TIL	C ovarii CDK12 mut	175	29	-5.77279149706893	-0.115091424168132	CD4+ EM
535	173	244	168	620	230	212	581	198	349	444	465	PT_G_REP_TIL_P2_BV510CD4-A-AlexaFluor700CD8-Asubset	9	PT_G	Non_melanoma	REP_TIL	C ovarii CDK12 mut	192	25	-7.25510465319686	2.16968502503536	CD4+ EM
385	255	234	269	577	259	184	465	177	277	436	477	PT_G_REP_TIL_P2_BV510CD4-A-AlexaFluor700CD8-Asubset	9	PT_G	Non_melanoma	REP_TIL	C ovarii CDK12 mut	165	25	-6.26366006548934	3.14746465188167	CD4+ EM
395	220	267	208	571	260	188	511	202	279	395	307	PT_G_REP_TIL_P2_BV510CD4-A-AlexaFluor700CD8-Asubset	9	PT_G	Non_melanoma	REP_TIL	C ovarii CDK12 mut	149	25	-5.69464742358261	1.12445797425411	CD4+ EM
335	174	255	206	469	267	209	376	185	290	422	236	PT_G_REP_TIL_P2_BV510CD4-A-AlexaFluor700CD8-Asubset	9	PT_G	Non_melanoma	REP_TIL	C ovarii CDK12 mut	22	5	-4.91649734194808	0.265300307690121	CD4+ EM exhausted
599	240	238	304	671	251	209	584	210	324	462	527	PT_G_REP_TIL_P2_BV510CD4-A-AlexaFluor700CD8-Asubset	9	PT_G	Non_melanoma	REP_TIL	C ovarii CDK12 mut	193	25	-7.39120113070541	2.17517437440059	CD4+ EM
584	153	202	238	664	235	230	546	195	276	487	418	PT_G_REP_TIL_P2_BV510CD4-A-AlexaFluor700CD8-Asubset	9	PT_G	Non_melanoma	REP_TIL	C ovarii CDK12 mut	192	25	-7.31935035403305	1.55595864754818	CD4+ EM
273	275	239	212	578	280	181	324	184	336	293	392	PT_G_REP_TIL_P2_BV510CD4-A-AlexaFluor700CD8-Asubset	9	PT_G	Non_melanoma	REP_TIL	C ovarii CDK12 mut	106	20	-3.70970641787582	3.83851708871029	CD4+ EM
404	171	222	199	611	253	243	468	215	291	374	194	PT_G_REP_TIL_P2_BV510CD4-A-AlexaFluor700CD8-Asubset	9	PT_G	Non_melanoma	REP_TIL	C ovarii CDK12 mut	175	29	-5.55583583529525	-0.465414713800929	CD4+ EM
520	182	271	222	594	240	220	443	235	295	462	217	PT_G_REP_TIL_P2_BV510CD4-A-AlexaFluor700CD8-Asubset	9	PT_G	Non_melanoma	REP_TIL	C ovarii CDK12 mut	189	29	-6.4069391411119	-0.454952578724406	CD4+ EM
566	258	206	187	625	281	254	594	158	351	444	189	PT_G_REP_TIL_P2_BV510CD4-A-AlexaFluor700CD8-Asubset	9	PT_G	Non_melanoma	REP_TIL	C ovarii CDK12 mut	189	29	-6.86206733401351	-0.412683140219234	CD4+ EM
501	166	224	192	602	249	219	544	178	288	444	413	PT_G_REP_TIL_P2_BV510CD4-A-AlexaFluor700CD8-Asubset	9	PT_G	Non_melanoma	REP_TIL	C ovarii CDK12 mut	192	25	-6.97789298708969	1.72601952057979	CD4+ EM
366	193	206	184	583	265	175	508	176	256	412	466	PT_G_REP_TIL_P2_BV510CD4-A-AlexaFluor700CD8-Asubset	9	PT_G	Non_melanoma	REP_TIL	C ovarii CDK12 mut	164	25	-6.17226468737655	3.23992838364742	CD4+ EM
327	162	253	249	553	250	195	498	184	296	383	478	PT_G_REP_TIL_P2_BV510CD4-A-AlexaFluor700CD8-Asubset	9	PT_G	Non_melanoma	REP_TIL	C ovarii CDK12 mut	151	20	-5.7568565529161	3.63717307549617	CD4+ EM
232	251	258	206	616	255	180	482	198	264	475	569	PT_G_REP_TIL_P2_BV510CD4-A-AlexaFluor700CD8-Asubset	9	PT_G	Non_melanoma	REP_TIL	C ovarii CDK12 mut	152	20	-5.8233848732286	4.96068181496761	CD4+ EM
535	259	265	302	648	299	138	516	199	264	416	485	PT_G_REP_TIL_P2_BV510CD4-A-AlexaFluor700CD8-Asubset	9	PT_G	Non_melanoma	REP_TIL	C ovarii CDK12 mut	193	25	-7.143177143889	2.23031725388668	CD4+ EM
553	234	224	299	664	257	175	533	188	298	429	205	PT_G_REP_TIL_P2_BV510CD4-A-AlexaFluor700CD8-Asubset	9	PT_G	Non_melanoma	REP_TIL	C ovarii CDK12 mut	189	29	-6.79651319201522	-0.357288550318263	CD4+ EM
484	162	277	184	625	255	173	485	211	309	514	502	PT_G_REP_TIL_P2_BV510CD4-A-AlexaFluor700CD8-Asubset	9	PT_G	Non_melanoma	REP_TIL	C ovarii CDK12 mut	179	25	-6.91657315905624	2.51057662469051	CD4+ EM
362	192	221	184	545	259	203	419	170	248	404	338	PT_G_REP_TIL_P2_BV510CD4-A-AlexaFluor700CD8-Asubset	9	PT_G	Non_melanoma	REP_TIL	C ovarii CDK12 mut	162	29	-5.09713565524154	1.65126802426479	CD4+ EM
533	196	217	219	641	261	217	532	178	273	432	515	PT_G_REP_TIL_P2_BV510CD4-A-AlexaFluor700CD8-Asubset	9	PT_G	Non_melanoma	REP_TIL	C ovarii CDK12 mut	193	25	-7.32979737933212	2.21954216462276	CD4+ EM
489	163	239	175	511	256	204	508	172	295	386	421	PT_G_REP_TIL_P2_BV510CD4-A-AlexaFluor700CD8-Asubset	9	PT_G	Non_melanoma	REP_TIL	C ovarii CDK12 mut	177	25	-6.28646051104599	1.86180486184261	CD4+ EM
307	203	248	248	552	267	172	496	173	306	402	472	PT_G_REP_TIL_P2_BV510CD4-A-AlexaFluor700CD8-Asubset	9	PT_G	Non_melanoma	REP_TIL	C ovarii CDK12 mut	151	20	-5.70064460452133	3.84609832268856	CD4+ EM
544	150	270	212	626	238	209	496	212	266	454	331	PT_G_REP_TIL_P2_BV510CD4-A-AlexaFluor700CD8-Asubset	9	PT_G	Non_melanoma	REP_TIL	C ovarii CDK12 mut	191	25	-6.89200507815414	0.707682211219289	CD4+ EM
452	198	257	187	592	274	157	519	191	287	396	365	PT_G_REP_TIL_P2_BV510CD4-A-AlexaFluor700CD8-Asubset	9	PT_G	Non_melanoma	REP_TIL	C ovarii CDK12 mut	177	25	-6.34973537142807	1.4439171741595	CD4+ EM
495	192	238	234	542	251	192	553	182	288	335	196	PT_G_REP_TIL_P2_BV510CD4-A-AlexaFluor700CD8-Asubset	9	PT_G	Non_melanoma	REP_TIL	C ovarii CDK12 mut	175	29	-6.17228519137435	-0.395435373962901	CD4+ EM
456	243	250	181	628	260	190	467	196	485	469	441	PT_G_REP_TIL_P2_BV510CD4-A-AlexaFluor700CD8-Asubset	9	PT_G	Non_melanoma	REP_TIL	C ovarii CDK12 mut	56	8	0.740022041243978	4.72895040017269	CD4+ EMRA
417	161	249	195	511	249	193	462	179	290	348	188	PT_G_REP_TIL_P2_BV510CD4-A-AlexaFluor700CD8-Asubset	9	PT_G	Non_melanoma	REP_TIL	C ovarii CDK12 mut	175	29	-5.36972963030868	-0.230489622534297	CD4+ EM
470	241	205	178	628	258	205	579	172	285	466	494	PT_G_REP_TIL_P2_BV510CD4-A-AlexaFluor700CD8-Asubset	9	PT_G	Non_melanoma	REP_TIL	C ovarii CDK12 mut	179	25	-7.12987243350082	2.53747500878475	CD4+ EM
482	193	208	186	580	257	207	549	201	323	342	380	PT_G_REP_TIL_P2_BV510CD4-A-AlexaFluor700CD8-Asubset	9	PT_G	Non_melanoma	REP_TIL	C ovarii CDK12 mut	177	25	-6.38393270190292	1.38355078202388	CD4+ EM
484	206	251	188	600	273	175	391	187	287	374	348	PT_G_REP_TIL_P2_BV510CD4-A-AlexaFluor700CD8-Asubset	9	PT_G	Non_melanoma	REP_TIL	C ovarii CDK12 mut	163	25	-6.03967916186386	1.1790749023547	CD4+ EM
452	201	231	229	542	241	211	400	191	292	297	448	PT_G_REP_TIL_P2_BV510CD4-A-AlexaFluor700CD8-Asubset	9	PT_G	Non_melanoma	REP_TIL	C ovarii CDK12 mut	163	25	-5.55793201144271	2.19572009545467	CD4+ EM
491	177	269	191	630	222	201	506	212	278	456	429	PT_G_REP_TIL_P2_BV510CD4-A-AlexaFluor700CD8-Asubset	9	PT_G	Non_melanoma	REP_TIL	C ovarii CDK12 mut	192	25	-6.83829938586288	1.87443544369838	CD4+ EM
560	238	228	184	636	222	235	564	202	353	412	304	PT_G_REP_TIL_P2_BV510CD4-A-AlexaFluor700CD8-Asubset	9	PT_G	Non_melanoma	REP_TIL	C ovarii CDK12 mut	191	25	-6.98472320254379	0.560653645812489	CD4+ EM
593	284	226	207	635	262	183	499	185	282	421	404	PT_G_REP_TIL_P2_BV510CD4-A-AlexaFluor700CD8-Asubset	9	PT_G	Non_melanoma	REP_TIL	C ovarii CDK12 mut	191	25	-7.22662173922592	1.46555246812008	CD4+ EM
549	270	231	185	658	264	198	518	177	299	416	413	PT_G_REP_TIL_P2_BV510CD4-A-AlexaFluor700CD8-Asubset	9	PT_G	Non_melanoma	REP_TIL	C ovarii CDK12 mut	191	25	-7.19726144488388	1.53079261284969	CD4+ EM
492	211	233	189	521	247	204	442	191	273	293	355	PT_G_REP_TIL_P2_BV510CD4-A-AlexaFluor700CD8-Asubset	9	PT_G	Non_melanoma	REP_TIL	C ovarii CDK12 mut	177	25	-5.86018001254135	1.22284545403621	CD4+ EM
508	178	221	226	585	268	197	575	179	276	445	402	PT_G_REP_TIL_P2_BV510CD4-A-AlexaFluor700CD8-Asubset	9	PT_G	Non_melanoma	REP_TIL	C ovarii CDK12 mut	192	25	-7.0109716575914	1.74025561314724	CD4+ EM
533	172	244	194	628	252	238	498	182	267	400	302	PT_G_REP_TIL_P2_BV510CD4-A-AlexaFluor700CD8-Asubset	9	PT_G	Non_melanoma	REP_TIL	C ovarii CDK12 mut	191	25	-6.65082751925521	0.431371499120213	CD4+ EM
549	191	256	189	644	270	177	453	197	295	421	389	PT_G_REP_TIL_P2_BV510CD4-A-AlexaFluor700CD8-Asubset	9	PT_G	Non_melanoma	REP_TIL	C ovarii CDK12 mut	191	25	-6.92250167544418	1.25412191849849	CD4+ EM
332	191	213	203	616	258	216	554	187	286	399	450	PT_G_REP_TIL_P2_BV510CD4-A-AlexaFluor700CD8-Asubset	9	PT_G	Non_melanoma	REP_TIL	C ovarii CDK12 mut	164	25	-6.18801128085189	3.35020174485347	CD4+ EM
541	161	257	178	604	253	185	523	184	382	399	431	PT_G_REP_TIL_P2_BV510CD4-A-AlexaFluor700CD8-Asubset	9	PT_G	Non_melanoma	REP_TIL	C ovarii CDK12 mut	192	25	-6.9220987480455	1.50186039906643	CD4+ EM
288	168	260	227	612	233	210	333	183	410	486	438	PT_G_REP_TIL_P2_BV510CD4-A-AlexaFluor700CD8-Asubset	9	PT_G	Non_melanoma	REP_TIL	C ovarii CDK12 mut	110	20	-3.93947993929916	5.24664153557918	CD4+ EM
522	156	279	197	621	250	194	475	181	288	468	389	PT_G_REP_TIL_P2_BV510CD4-A-AlexaFluor700CD8-Asubset	9	PT_G	Non_melanoma	REP_TIL	C ovarii CDK12 mut	192	25	-6.8252650421434	1.34004928570888	CD4+ EM
454	365	242	251	634	264	202	565	198	290	441	467	PT_G_REP_TIL_P2_BV510CD4-A-AlexaFluor700CD8-Asubset	9	PT_G	Non_melanoma	REP_TIL	C ovarii CDK12 mut	193	25	-7.05931054766708	2.44082464676998	CD4+ EM
413	207	259	270	526	260	191	580	186	307	410	273	PT_G_REP_TIL_P2_BV510CD4-A-AlexaFluor700CD8-Asubset	9	PT_G	Non_melanoma	REP_TIL	C ovarii CDK12 mut	190	29	-6.04205667193466	0.513689924298741	CD4+ EM
382	218	222	183	610	247	189	537	193	250	414	486	PT_G_REP_TIL_P2_BV510CD4-A-AlexaFluor700CD8-Asubset	9	PT_G	Non_melanoma	REP_TIL	C ovarii CDK12 mut	179	25	-6.52804004366928	3.15781678658626	CD4+ EM
457	156	225	195	571	245	219	494	160	295	488	253	PT_G_REP_TIL_P2_BV510CD4-A-AlexaFluor700CD8-Asubset	9	PT_G	Non_melanoma	REP_TIL	C ovarii CDK12 mut	190	29	-6.08496438677841	-0.254138868034862	CD4+ EM
506	195	219	228	595	270	214	524	188	272	396	233	PT_G_REP_TIL_P2_BV510CD4-A-AlexaFluor700CD8-Asubset	9	PT_G	Non_melanoma	REP_TIL	C ovarii CDK12 mut	189	29	-6.48418199236923	-0.183614115894817	CD4+ EM
345	182	231	218	537	257	202	487	178	266	349	364	PT_G_REP_TIL_P2_BV510CD4-A-AlexaFluor700CD8-Asubset	9	PT_G	Non_melanoma	REP_TIL	C ovarii CDK12 mut	149	25	-5.19034730608993	2.25723423463009	CD4+ EM
354	192	245	206	562	242	198	519	172	282	377	400	PT_G_REP_TIL_P2_BV510CD4-A-AlexaFluor700CD8-Asubset	9	PT_G	Non_melanoma	REP_TIL	C ovarii CDK12 mut	149	25	-5.71218024905258	2.58376063805721	CD4+ EM
369	192	237	172	478	259	196	452	183	253	415	476	PT_G_REP_TIL_P2_BV510CD4-A-AlexaFluor700CD8-Asubset	9	PT_G	Non_melanoma	REP_TIL	C ovarii CDK12 mut	150	20	-5.72535525973373	2.86803235512874	CD4+ EM
451	216	253	171	611	240	197	547	175	349	373	326	PT_G_REP_TIL_P2_BV510CD4-A-AlexaFluor700CD8-Asubset	9	PT_G	Non_melanoma	REP_TIL	C ovarii CDK12 mut	177	25	-6.14285718615585	1.25050665837429	CD4+ EM
435	263	241	195	506	268	191	421	155	299	381	329	PT_G_REP_TIL_P2_BV510CD4-A-AlexaFluor700CD8-Asubset	9	PT_G	Non_melanoma	REP_TIL	C ovarii CDK12 mut	163	25	-5.59404193575912	1.09358467560909	CD4+ EM
475	214	192	174	575	259	214	553	169	251	412	403	PT_G_REP_TIL_P2_BV510CD4-A-AlexaFluor700CD8-Asubset	9	PT_G	Non_melanoma	REP_TIL	C ovarii CDK12 mut	192	25	-6.72996865923934	1.60074522000454	CD4+ EM
451	179	252	205	561	244	181	495	198	273	372	485	PT_G_REP_TIL_P2_BV510CD4-A-AlexaFluor700CD8-Asubset	9	PT_G	Non_melanoma	REP_TIL	C ovarii CDK12 mut	178	25	-6.5093208473497	2.32523216706417	CD4+ EM
533	195	238	182	572	246	180	496	187	316	314	344	PT_G_REP_TIL_P2_BV510CD4-A-AlexaFluor700CD8-Asubset	9	PT_G	Non_melanoma	REP_TIL	C ovarii CDK12 mut	177	25	-6.40643846209579	0.868674475966908	CD4+ EM
471	175	228	197	611	246	200	487	201	424	356	220	PT_G_REP_TIL_P2_BV510CD4-A-AlexaFluor700CD8-Asubset	9	PT_G	Non_melanoma	REP_TIL	C ovarii CDK12 mut	188	8	-5.86238061602645	-0.636944453896068	CD4+ EMRA
527	277	243	196	610	250	211	508	184	269	400	198	PT_G_REP_TIL_P2_BV510CD4-A-AlexaFluor700CD8-Asubset	9	PT_G	Non_melanoma	REP_TIL	C ovarii CDK12 mut	189	29	-6.56569205935531	-0.368064414442561	CD4+ EM
466	208	200	195	640	254	185	567	193	434	454	517	PT_G_REP_TIL_P2_BV510CD4-A-AlexaFluor700CD8-Asubset	9	PT_G	Non_melanoma	REP_TIL	C ovarii CDK12 mut	179	25	-6.93876563723617	2.25287641984127	CD4+ EM
363	278	235	257	604	276	200	501	174	279	421	513	PT_G_REP_TIL_P2_BV510CD4-A-AlexaFluor700CD8-Asubset	9	PT_G	Non_melanoma	REP_TIL	C ovarii CDK12 mut	165	25	-6.39088212664657	3.37981786233089	CD4+ EM
571	244	212	272	562	282	188	553	190	270	358	417	PT_G_REP_TIL_P2_BV510CD4-A-AlexaFluor700CD8-Asubset	9	PT_G	Non_melanoma	REP_TIL	C ovarii CDK12 mut	191	25	-7.10013972933822	1.61028327447078	CD4+ EM
571	158	260	195	620	246	231	519	202	275	376	191	PT_G_REP_TIL_P2_BV510CD4-A-AlexaFluor700CD8-Asubset	9	PT_G	Non_melanoma	REP_TIL	C ovarii CDK12 mut	189	29	-6.65885554965072	-0.529308717430614	CD4+ EM
416	271	259	213	552	250	215	504	194	273	398	393	PT_G_REP_TIL_P2_BV510CD4-A-AlexaFluor700CD8-Asubset	9	PT_G	Non_melanoma	REP_TIL	C ovarii CDK12 mut	164	25	-6.18842374499374	2.18518509369991	CD4+ EM
502	184	237	213	568	270	205	435	178	419	345	337	PT_G_REP_TIL_P2_BV510CD4-A-AlexaFluor700CD8-Asubset	9	PT_G	Non_melanoma	REP_TIL	C ovarii CDK12 mut	188	8	-6.12643682177597	1.24550237160824	CD4+ EMRA
446	151	225	209	632	238	205	331	183	436	412	183	PT_G_REP_TIL_P2_BV510CD4-A-AlexaFluor700CD8-Asubset	9	PT_G	Non_melanoma	REP_TIL	C ovarii CDK12 mut	25	5	-4.27971421893173	-0.91576043862202	CD4+ EM exhausted
454	189	230	205	592	253	211	445	179	349	368	216	PT_G_REP_TIL_P2_BV510CD4-A-AlexaFluor700CD8-Asubset	9	PT_G	Non_melanoma	REP_TIL	C ovarii CDK12 mut	175	29	-5.78928720171981	-0.438431780518077	CD4+ EM
562	169	250	193	582	255	240	542	192	285	383	269	PT_G_REP_TIL_P2_BV510CD4-A-AlexaFluor700CD8-Asubset	9	PT_G	Non_melanoma	REP_TIL	C ovarii CDK12 mut	189	29	-6.6732498329454	0.172928024350621	CD4+ EM
332	205	252	192	506	270	164	494	187	284	345	393	PT_G_REP_TIL_P2_BV510CD4-A-AlexaFluor700CD8-Asubset	9	PT_G	Non_melanoma	REP_TIL	C ovarii CDK12 mut	149	25	-5.15915118868881	2.87640823823116	CD4+ EM
441	201	218	210	577	278	194	461	174	243	407	431	PT_G_REP_TIL_P2_BV510CD4-A-AlexaFluor700CD8-Asubset	9	PT_G	Non_melanoma	REP_TIL	C ovarii CDK12 mut	178	25	-6.0417276542955	2.1379155109515	CD4+ EM
450	180	254	197	523	261	221	454	203	282	392	247	PT_G_REP_TIL_P2_BV510CD4-A-AlexaFluor700CD8-Asubset	9	PT_G	Non_melanoma	REP_TIL	C ovarii CDK12 mut	175	29	-5.66400157626205	0.0207660340582507	CD4+ EM
415	171	245	202	548	261	222	602	185	286	362	380	PT_G_REP_TIL_P2_BV510CD4-A-AlexaFluor700CD8-Asubset	9	PT_G	Non_melanoma	REP_TIL	C ovarii CDK12 mut	164	25	-6.14719831164413	1.86384644013546	CD4+ EM
427	176	259	191	516	241	190	511	213	303	397	402	PT_G_REP_TIL_P2_BV510CD4-A-AlexaFluor700CD8-Asubset	9	PT_G	Non_melanoma	REP_TIL	C ovarii CDK12 mut	164	25	-6.13774596865707	2.11939825516842	CD4+ EM
488	190	218	203	647	254	203	479	198	314	356	298	PT_G_REP_TIL_P2_BV510CD4-A-AlexaFluor700CD8-Asubset	9	PT_G	Non_melanoma	REP_TIL	C ovarii CDK12 mut	176	29	-6.20132981951766	0.360528309165456	CD4+ EM
388	235	255	176	597	252	189	480	174	307	380	431	PT_G_REP_TIL_P2_BV510CD4-A-AlexaFluor700CD8-Asubset	9	PT_G	Non_melanoma	REP_TIL	C ovarii CDK12 mut	164	25	-5.95545207675033	2.47347726327083	CD4+ EM
433	236	241	192	580	242	185	488	203	362	438	437	PT_G_REP_TIL_P2_BV510CD4-A-AlexaFluor700CD8-Asubset	9	PT_G	Non_melanoma	REP_TIL	C ovarii CDK12 mut	178	25	-6.32728349383407	2.33228291970394	CD4+ EM
259	214	229	187	543	255	177	452	184	295	325	525	PT_G_REP_TIL_P2_BV510CD4-A-AlexaFluor700CD8-Asubset	9	PT_G	Non_melanoma	REP_TIL	C ovarii CDK12 mut	135	20	-5.13364516909652	4.1327337215533	CD4+ EM
532	212	231	196	629	228	221	575	186	337	446	478	PT_G_REP_TIL_P2_BV510CD4-A-AlexaFluor700CD8-Asubset	9	PT_G	Non_melanoma	REP_TIL	C ovarii CDK12 mut	193	25	-7.26209794695907	2.14765204888485	CD4+ EM
480	210	231	224	511	262	213	507	175	312	392	331	PT_G_REP_TIL_P2_BV510CD4-A-AlexaFluor700CD8-Asubset	9	PT_G	Non_melanoma	REP_TIL	C ovarii CDK12 mut	177	25	-5.97824584658676	0.786049384891011	CD4+ EM
462	182	219	202	512	261	194	452	165	280	369	244	PT_G_REP_TIL_P2_BV510CD4-A-AlexaFluor700CD8-Asubset	9	PT_G	Non_melanoma	REP_TIL	C ovarii CDK12 mut	175	29	-5.73050224001937	0.055501975386359	CD4+ EM
477	201	201	185	583	258	203	573	174	391	332	347	PT_G_REP_TIL_P2_BV510CD4-A-AlexaFluor700CD8-Asubset	9	PT_G	Non_melanoma	REP_TIL	C ovarii CDK12 mut	177	25	-6.17962466891342	1.46593369942806	CD4+ EM
428	194	250	191	506	241	203	534	189	291	405	441	PT_G_REP_TIL_P2_BV510CD4-A-AlexaFluor700CD8-Asubset	9	PT_G	Non_melanoma	REP_TIL	C ovarii CDK12 mut	164	25	-6.12728654559188	2.34909834366939	CD4+ EM
503	185	229	189	557	256	196	426	183	270	359	214	PT_G_REP_TIL_P2_BV510CD4-A-AlexaFluor700CD8-Asubset	9	PT_G	Non_melanoma	REP_TIL	C ovarii CDK12 mut	176	29	-5.95744811709457	-0.319705020369075	CD4+ EM
409	202	245	202	580	255	183	417	178	294	362	435	PT_G_REP_TIL_P2_BV510CD4-A-AlexaFluor700CD8-Asubset	9	PT_G	Non_melanoma	REP_TIL	C ovarii CDK12 mut	163	25	-5.52210246737533	2.6241420696368	CD4+ EM
295	199	219	204	504	254	216	484	167	278	385	400	PT_G_REP_TIL_P2_BV510CD4-A-AlexaFluor700CD8-Asubset	9	PT_G	Non_melanoma	REP_TIL	C ovarii CDK12 mut	149	25	-4.97752057726913	3.3247789333453	CD4+ EM
337	222	255	227	595	270	167	456	184	281	416	424	PT_G_REP_TIL_P2_BV510CD4-A-AlexaFluor700CD8-Asubset	9	PT_G	Non_melanoma	REP_TIL	C ovarii CDK12 mut	150	20	-5.33064376528793	3.5343884418597	CD4+ EM
454	177	261	188	572	248	203	531	195	266	357	425	PT_G_REP_TIL_P2_BV510CD4-A-AlexaFluor700CD8-Asubset	9	PT_G	Non_melanoma	REP_TIL	C ovarii CDK12 mut	164	25	-6.37452041323715	1.99749519330166	CD4+ EM
396	194	254	211	599	252	195	579	188	281	403	377	PT_G_REP_TIL_P2_BV510CD4-A-AlexaFluor700CD8-Asubset	9	PT_G	Non_melanoma	REP_TIL	C ovarii CDK12 mut	164	25	-6.14846431429916	2.05026497346065	CD4+ EM
414	172	248	209	602	245	202	460	192	280	336	393	PT_G_REP_TIL_P2_BV510CD4-A-AlexaFluor700CD8-Asubset	9	PT_G	Non_melanoma	REP_TIL	C ovarii CDK12 mut	163	25	-5.72343360598617	1.77164556485317	CD4+ EM
525	171	250	163	632	227	236	517	192	361	492	504	PT_G_REP_TIL_P2_BV510CD4-A-AlexaFluor700CD8-Asubset	9	PT_G	Non_melanoma	REP_TIL	C ovarii CDK12 mut	193	25	-7.21292792971664	2.16167845231197	CD4+ EM
470	275	273	278	627	260	186	563	185	339	473	351	PT_G_REP_TIL_P2_BV510CD4-A-AlexaFluor700CD8-Asubset	9	PT_G	Non_melanoma	REP_TIL	C ovarii CDK12 mut	190	29	-6.61659919436508	0.91401251059673	CD4+ EM
466	216	264	198	624	255	182	442	187	297	415	203	PT_G_REP_TIL_P2_BV510CD4-A-AlexaFluor700CD8-Asubset	9	PT_G	Non_melanoma	REP_TIL	C ovarii CDK12 mut	175	29	-5.94168054278427	-0.432722579420589	CD4+ EM
347	226	250	243	597	239	212	457	192	304	326	186	PT_G_REP_TIL_P2_BV510CD4-A-AlexaFluor700CD8-Asubset	9	PT_G	Non_melanoma	REP_TIL	C ovarii CDK12 mut	50	5	-2.72235190089279	-1.87315271395542	CD4+ EM exhausted
276	195	222	163	579	215	195	467	214	338	379	464	PT_G_REP_TIL_P2_BV510CD4-A-AlexaFluor700CD8-Asubset	9	PT_G	Non_melanoma	REP_TIL	C ovarii CDK12 mut	135	20	-5.13626920397811	4.13876332741878	CD4+ EM
295	282	245	228	609	256	183	559	188	306	481	514	PT_G_REP_TIL_P2_BV510CD4-A-AlexaFluor700CD8-Asubset	9	PT_G	Non_melanoma	REP_TIL	C ovarii CDK12 mut	166	20	-6.18739234622055	4.48171843987606	CD4+ EM
536	203	240	215	615	244	198	459	173	268	400	373	PT_G_REP_TIL_P2_BV510CD4-A-AlexaFluor700CD8-Asubset	9	PT_G	Non_melanoma	REP_TIL	C ovarii CDK12 mut	191	25	-6.62889777834945	1.14864613515041	CD4+ EM
480	368	268	242	635	264	202	609	194	287	445	293	PT_G_REP_TIL_P2_BV510CD4-A-AlexaFluor700CD8-Asubset	9	PT_G	Non_melanoma	REP_TIL	C ovarii CDK12 mut	190	29	-6.53816901858383	0.659387726603963	CD4+ EM
464	200	244	184	588	260	212	500	156	294	425	199	PT_G_REP_TIL_P2_BV510CD4-A-AlexaFluor700CD8-Asubset	9	PT_G	Non_melanoma	REP_TIL	C ovarii CDK12 mut	175	29	-6.04587184603744	-0.449450622976802	CD4+ EM
469	294	243	221	551	259	208	493	180	285	389	409	PT_G_REP_TIL_P2_BV510CD4-A-AlexaFluor700CD8-Asubset	9	PT_G	Non_melanoma	REP_TIL	C ovarii CDK12 mut	177	25	-6.49475585635238	1.90912510853908	CD4+ EM
538	271	238	202	642	223	193	529	196	327	456	472	PT_G_REP_TIL_P2_BV510CD4-A-AlexaFluor700CD8-Asubset	9	PT_G	Non_melanoma	REP_TIL	C ovarii CDK12 mut	193	25	-7.29167186434799	2.00746359330318	CD4+ EM
402	256	255	188	565	245	217	564	195	274	427	394	PT_G_REP_TIL_P2_BV510CD4-A-AlexaFluor700CD8-Asubset	9	PT_G	Non_melanoma	REP_TIL	C ovarii CDK12 mut	164	25	-6.20482360537582	2.084655184566	CD4+ EM
528	215	242	214	605	259	205	437	198	274	253	272	PT_G_REP_TIL_P2_BV510CD4-A-AlexaFluor700CD8-Asubset	9	PT_G	Non_melanoma	REP_TIL	C ovarii CDK12 mut	160	28	-6.00769006426864	0.262820471345402	CD4+ EM
505	210	192	172	645	234	239	563	171	259	450	352	PT_G_REP_TIL_P2_BV510CD4-A-AlexaFluor700CD8-Asubset	9	PT_G	Non_melanoma	REP_TIL	C ovarii CDK12 mut	192	25	-6.72251855547958	1.01188971501491	CD4+ EM
439	157	274	279	625	260	208	547	208	505	527	589	PT_G_REP_TIL_P2_BV510CD4-A-AlexaFluor700CD8-Asubset	9	PT_G	Non_melanoma	REP_TIL	C ovarii CDK12 mut	56	8	0.791386016053624	4.91540231209896	CD4+ EMRA
410	209	260	200	568	249	182	440	185	289	366	266	PT_G_REP_TIL_P2_BV510CD4-A-AlexaFluor700CD8-Asubset	9	PT_G	Non_melanoma	REP_TIL	C ovarii CDK12 mut	162	29	-5.4576679390245	0.46105276447437	CD4+ EM
498	191	232	184	556	259	202	449	180	268	329	201	PT_G_REP_TIL_P2_BV510CD4-A-AlexaFluor700CD8-Asubset	9	PT_G	Non_melanoma	REP_TIL	C ovarii CDK12 mut	176	29	-5.95686303790145	-0.314807783545039	CD4+ EM
391	204	214	202	579	248	185	473	193	316	405	421	PT_G_REP_TIL_P2_BV510CD4-A-AlexaFluor700CD8-Asubset	9	PT_G	Non_melanoma	REP_TIL	C ovarii CDK12 mut	164	25	-5.88962613757186	2.46880688172481	CD4+ EM
306	189	241	216	486	253	171	459	180	368	302	295	PT_G_REP_TIL_P2_BV510CD4-A-AlexaFluor700CD8-Asubset	9	PT_G	Non_melanoma	REP_TIL	C ovarii CDK12 mut	92	12	-1.46294998343521	1.31979872685573	CD4+ EMRA
443	176	251	130	573	234	209	609	213	513	524	589	PT_G_REP_TIL_P2_BV510CD4-A-AlexaFluor700CD8-Asubset	9	PT_G	Non_melanoma	REP_TIL	C ovarii CDK12 mut	56	8	0.739409335298009	4.93617000085018	CD4+ EMRA
500	200	222	195	664	276	179	518	196	261	459	434	PT_G_REP_TIL_P2_BV510CD4-A-AlexaFluor700CD8-Asubset	9	PT_G	Non_melanoma	REP_TIL	C ovarii CDK12 mut	192	25	-7.03302394564682	1.90211405259273	CD4+ EM
273	174	246	199	548	235	217	412	184	237	426	448	PT_G_REP_TIL_P2_BV510CD4-A-AlexaFluor700CD8-Asubset	9	PT_G	Non_melanoma	REP_TIL	C ovarii CDK12 mut	137	20	-4.55249177630477	4.39067067605159	CD4+ EM
416	195	256	200	581	256	214	473	185	268	358	268	PT_G_REP_TIL_P2_BV510CD4-A-AlexaFluor700CD8-Asubset	9	PT_G	Non_melanoma	REP_TIL	C ovarii CDK12 mut	162	29	-5.50004731829696	0.366563815890767	CD4+ EM
448	163	254	180	568	240	238	393	189	285	410	378	PT_G_REP_TIL_P2_BV510CD4-A-AlexaFluor700CD8-Asubset	9	PT_G	Non_melanoma	REP_TIL	C ovarii CDK12 mut	163	25	-5.7269698303514	1.63917340737484	CD4+ EM
433	114	258	189	538	260	252	404	163	302	398	308	PT_G_REP_TIL_P2_BV510CD4-A-AlexaFluor700CD8-Asubset	9	PT_G	Non_melanoma	REP_TIL	C ovarii CDK12 mut	162	29	-5.51255428011947	1.19269504052303	CD4+ EM
563	169	268	193	498	243	201	324	180	422	392	189	PT_G_REP_TIL_P2_BV510CD4-A-AlexaFluor700CD8-Asubset	9	PT_G	Non_melanoma	REP_TIL	C ovarii CDK12 mut	176	29	-5.81928788836532	-0.343928824842952	CD4+ EM
530	269	202	245	592	264	207	590	160	292	392	447	PT_G_REP_TIL_P2_BV510CD4-A-AlexaFluor700CD8-Asubset	9	PT_G	Non_melanoma	REP_TIL	C ovarii CDK12 mut	193	25	-7.08663474734359	2.01007379990719	CD4+ EM
534	174	253	183	603	229	219	513	172	326	442	466	PT_G_REP_TIL_P2_BV510CD4-A-AlexaFluor700CD8-Asubset	9	PT_G	Non_melanoma	REP_TIL	C ovarii CDK12 mut	192	25	-7.16883098300033	2.03030719262264	CD4+ EM
419	171	247	217	571	240	193	403	195	322	296	222	PT_G_REP_TIL_P2_BV510CD4-A-AlexaFluor700CD8-Asubset	9	PT_G	Non_melanoma	REP_TIL	C ovarii CDK12 mut	162	29	-5.31258022006088	-0.164211060584567	CD4+ EM
295	256	260	197	603	264	224	466	170	309	417	472	PT_G_REP_TIL_P2_BV510CD4-A-AlexaFluor700CD8-Asubset	9	PT_G	Non_melanoma	REP_TIL	C ovarii CDK12 mut	151	20	-5.46164476092391	4.50835027199886	CD4+ EM
415	190	236	212	597	252	201	491	193	270	316	398	PT_G_REP_TIL_P2_BV510CD4-A-AlexaFluor700CD8-Asubset	9	PT_G	Non_melanoma	REP_TIL	C ovarii CDK12 mut	177	25	-5.72313558276229	1.76739301186702	CD4+ EM
536	276	218	252	687	260	180	477	198	304	352	200	PT_G_REP_TIL_P2_BV510CD4-A-AlexaFluor700CD8-Asubset	9	PT_G	Non_melanoma	REP_TIL	C ovarii CDK12 mut	189	29	-6.52779065783554	-0.394782762707256	CD4+ EM
297	203	241	233	573	266	219	503	191	272	378	306	PT_G_REP_TIL_P2_BV510CD4-A-AlexaFluor700CD8-Asubset	9	PT_G	Non_melanoma	REP_TIL	C ovarii CDK12 mut	149	25	-4.55567132647567	2.20113744240902	CD4+ EM
465	178	253	192	518	241	210	349	182	319	409	204	PT_G_REP_TIL_P2_BV510CD4-A-AlexaFluor700CD8-Asubset	9	PT_G	Non_melanoma	REP_TIL	C ovarii CDK12 mut	175	29	-5.48025762255722	-0.258642028749965	CD4+ EM
635	211	214	192	707	253	195	561	203	332	468	419	PT_G_REP_TIL_P2_BV510CD4-A-AlexaFluor700CD8-Asubset	9	PT_G	Non_melanoma	REP_TIL	C ovarii CDK12 mut	193	25	-7.38241063769393	1.67983641129635	CD4+ EM
524	236	263	191	566	245	184	376	179	300	351	360	PT_G_REP_TIL_P2_BV510CD4-A-AlexaFluor700CD8-Asubset	9	PT_G	Non_melanoma	REP_TIL	C ovarii CDK12 mut	163	25	-5.9785009544664	1.18715013962887	CD4+ EM
526	196	233	204	694	267	200	530	177	287	418	248	PT_G_REP_TIL_P2_BV510CD4-A-AlexaFluor700CD8-Asubset	9	PT_G	Non_melanoma	REP_TIL	C ovarii CDK12 mut	189	29	-6.8425408523851	-0.270325969637416	CD4+ EM
500	220	251	189	557	265	185	481	185	289	330	467	PT_G_REP_TIL_P2_BV510CD4-A-AlexaFluor700CD8-Asubset	9	PT_G	Non_melanoma	REP_TIL	C ovarii CDK12 mut	178	25	-6.54153215106063	1.99473824006221	CD4+ EM
377	205	234	216	563	262	192	405	179	276	337	420	PT_G_REP_TIL_P2_BV510CD4-A-AlexaFluor700CD8-Asubset	9	PT_G	Non_melanoma	REP_TIL	C ovarii CDK12 mut	163	25	-5.06040298159652	2.77036776047847	CD4+ EM
544	211	252	195	592	239	200	368	193	303	411	409	PT_G_REP_TIL_P2_BV510CD4-A-AlexaFluor700CD8-Asubset	9	PT_G	Non_melanoma	REP_TIL	C ovarii CDK12 mut	178	25	-6.27173673327499	1.44563569527767	CD4+ EM
414	202	231	298	593	275	208	542	168	284	410	256	PT_G_REP_TIL_P2_BV510CD4-A-AlexaFluor700CD8-Asubset	9	PT_G	Non_melanoma	REP_TIL	C ovarii CDK12 mut	190	29	-5.91467773135238	0.230052028118588	CD4+ EM
544	176	262	219	625	275	205	473	165	382	436	191	PT_G_REP_TIL_P2_BV510CD4-A-AlexaFluor700CD8-Asubset	9	PT_G	Non_melanoma	REP_TIL	C ovarii CDK12 mut	189	29	-6.33074533160263	-0.622123758972667	CD4+ EM
421	217	224	176	590	249	223	566	193	302	419	356	PT_G_REP_TIL_P2_BV510CD4-A-AlexaFluor700CD8-Asubset	9	PT_G	Non_melanoma	REP_TIL	C ovarii CDK12 mut	177	25	-6.1341873329454	1.6483873317828	CD4+ EM
580	263	245	192	603	255	188	494	170	278	388	246	PT_G_REP_TIL_P2_BV510CD4-A-AlexaFluor700CD8-Asubset	9	PT_G	Non_melanoma	REP_TIL	C ovarii CDK12 mut	189	29	-6.69860183413558	-0.146156605065845	CD4+ EM
506	166	256	233	547	238	206	516	197	313	381	361	PT_G_REP_TIL_P2_BV510CD4-A-AlexaFluor700CD8-Asubset	9	PT_G	Non_melanoma	REP_TIL	C ovarii CDK12 mut	177	25	-6.36600028689437	1.08801712494991	CD4+ EM
366	318	233	294	607	256	208	545	194	263	415	510	PT_G_REP_TIL_P2_BV510CD4-A-AlexaFluor700CD8-Asubset	9	PT_G	Non_melanoma	REP_TIL	C ovarii CDK12 mut	180	25	-6.64826499636703	3.27738608819149	CD4+ EM
468	180	256	209	572	267	177	455	175	301	349	223	PT_G_REP_TIL_P2_BV510CD4-A-AlexaFluor700CD8-Asubset	9	PT_G	Non_melanoma	REP_TIL	C ovarii CDK12 mut	175	29	-5.82936107333236	-0.125997107208751	CD4+ EM
464	202	247	214	580	240	198	505	212	261	402	407	PT_G_REP_TIL_P2_BV510CD4-A-AlexaFluor700CD8-Asubset	9	PT_G	Non_melanoma	REP_TIL	C ovarii CDK12 mut	178	25	-6.47530662234359	1.67586030465267	CD4+ EM
272	219	223	168	598	249	186	520	172	257	449	457	PT_G_REP_TIL_P2_BV510CD4-A-AlexaFluor700CD8-Asubset	9	PT_G	Non_melanoma	REP_TIL	C ovarii CDK12 mut	136	20	-5.67949687655502	4.10775079232357	CD4+ EM
381	173	226	211	586	255	230	404	188	310	429	422	PT_G_REP_TIL_P2_BV510CD4-A-AlexaFluor700CD8-Asubset	9	PT_G	Non_melanoma	REP_TIL	C ovarii CDK12 mut	150	20	-5.42007266696029	2.88493957024715	CD4+ EM
332	216	192	185	669	266	194	546	155	265	442	454	PT_G_REP_TIL_P2_BV510CD4-A-AlexaFluor700CD8-Asubset	9	PT_G	Non_melanoma	REP_TIL	C ovarii CDK12 mut	165	25	-6.26491033251815	3.23984279137752	CD4+ EM
483	204	231	193	614	247	213	471	190	289	433	378	PT_G_REP_TIL_P2_BV510CD4-A-AlexaFluor700CD8-Asubset	9	PT_G	Non_melanoma	REP_TIL	C ovarii CDK12 mut	178	25	-6.53020059283309	1.40468193989895	CD4+ EM
523	198	242	188	571	250	203	502	186	276	335	398	PT_G_REP_TIL_P2_BV510CD4-A-AlexaFluor700CD8-Asubset	9	PT_G	Non_melanoma	REP_TIL	C ovarii CDK12 mut	177	25	-6.56406413729721	1.26523472767971	CD4+ EM
499	184	246	183	534	269	193	449	177	287	337	289	PT_G_REP_TIL_P2_BV510CD4-A-AlexaFluor700CD8-Asubset	9	PT_G	Non_melanoma	REP_TIL	C ovarii CDK12 mut	176	29	-5.87012540514999	0.37576668363712	CD4+ EM
319	185	252	188	553	258	187	451	165	293	392	195	PT_G_REP_TIL_P2_BV510CD4-A-AlexaFluor700CD8-Asubset	9	PT_G	Non_melanoma	REP_TIL	C ovarii CDK12 mut	50	5	-3.49231850321823	-2.20019279021122	CD4+ EM exhausted
289	212	251	200	570	239	178	443	195	281	385	445	PT_G_REP_TIL_P2_BV510CD4-A-AlexaFluor700CD8-Asubset	9	PT_G	Non_melanoma	REP_TIL	C ovarii CDK12 mut	135	20	-5.06457816775375	3.90379108887813	CD4+ EM
360	173	263	182	506	243	185	447	182	286	362	254	PT_G_REP_TIL_P2_BV510CD4-A-AlexaFluor700CD8-Asubset	9	PT_G	Non_melanoma	REP_TIL	C ovarii CDK12 mut	162	29	-5.07141505892807	0.35526810985706	CD4+ EM
547	258	246	204	631	283	189	460	192	323	314	198	PT_G_REP_TIL_P2_BV510CD4-A-AlexaFluor700CD8-Asubset	9	PT_G	Non_melanoma	REP_TIL	C ovarii CDK12 mut	176	29	-6.47707091982894	-0.390060823143504	CD4+ EM
423	161	250	259	662	247	208	471	178	287	476	253	PT_G_REP_TIL_P2_BV510CD4-A-AlexaFluor700CD8-Asubset	9	PT_G	Non_melanoma	REP_TIL	C ovarii CDK12 mut	190	29	-5.93805419619613	-0.171225156367801	CD4+ EM
474	190	268	203	638	246	187	536	224	336	470	234	PT_G_REP_TIL_P2_BV510CD4-A-AlexaFluor700CD8-Asubset	9	PT_G	Non_melanoma	REP_TIL	C ovarii CDK12 mut	190	29	-6.25631486590438	-0.527297477901958	CD4+ EM
400	199	244	189	519	251	227	420	189	275	383	307	PT_G_REP_TIL_P2_BV510CD4-A-AlexaFluor700CD8-Asubset	9	PT_G	Non_melanoma	REP_TIL	C ovarii CDK12 mut	162	29	-5.20542155917221	1.27761675816677	CD4+ EM
590	186	254	207	644	266	192	521	199	295	367	414	PT_G_REP_TIL_P2_BV510CD4-A-AlexaFluor700CD8-Asubset	9	PT_G	Non_melanoma	REP_TIL	C ovarii CDK12 mut	191	25	-7.13938342745834	1.27900793057583	CD4+ EM
253	226	203	146	631	281	177	535	185	304	470	615	PT_G_REP_TIL_P2_BV510CD4-A-AlexaFluor700CD8-Asubset	9	PT_G	Non_melanoma	REP_TIL	C ovarii CDK12 mut	166	20	-6.19662391360336	4.76778544884823	CD4+ EM
482	183	254	204	611	252	182	516	204	318	344	370	PT_G_REP_TIL_P2_BV510CD4-A-AlexaFluor700CD8-Asubset	9	PT_G	Non_melanoma	REP_TIL	C ovarii CDK12 mut	177	25	-6.52632533724838	1.41361786824367	CD4+ EM
488	175	245	215	599	242	205	400	188	251	418	303	PT_G_REP_TIL_P2_BV510CD4-A-AlexaFluor700CD8-Asubset	9	PT_G	Non_melanoma	REP_TIL	C ovarii CDK12 mut	176	29	-6.01919233019882	0.661780733882405	CD4+ EM
520	216	241	214	635	263	171	459	186	304	365	192	PT_G_REP_TIL_P2_BV510CD4-A-AlexaFluor700CD8-Asubset	9	PT_G	Non_melanoma	REP_TIL	C ovarii CDK12 mut	189	29	-6.3912731331163	-0.474735777557872	CD4+ EM
396	193	227	191	635	244	187	470	177	425	393	190	PT_G_REP_TIL_P2_BV510CD4-A-AlexaFluor700CD8-Asubset	9	PT_G	Non_melanoma	REP_TIL	C ovarii CDK12 mut	175	29	-4.43122827227645	-0.868348579586528	CD4+ EM
267	233	250	191	588	240	205	362	184	311	406	499	PT_G_REP_TIL_P2_BV510CD4-A-AlexaFluor700CD8-Asubset	9	PT_G	Non_melanoma	REP_TIL	C ovarii CDK12 mut	123	20	-4.53582917864852	4.91418494683407	CD4+ EM
492	183	246	215	560	253	209	567	174	313	391	205	PT_G_REP_TIL_P2_BV510CD4-A-AlexaFluor700CD8-Asubset	9	PT_G	Non_melanoma	REP_TIL	C ovarii CDK12 mut	190	29	-6.27449714358383	-0.395805578411601	CD4+ EM
601	250	213	166	639	244	209	568	168	268	442	448	PT_G_REP_TIL_P2_BV510CD4-A-AlexaFluor700CD8-Asubset	9	PT_G	Non_melanoma	REP_TIL	C ovarii CDK12 mut	193	25	-7.41430722888046	1.80138983231685	CD4+ EM
576	201	227	191	662	268	199	460	175	291	391	316	PT_G_REP_TIL_P2_BV510CD4-A-AlexaFluor700CD8-Asubset	9	PT_G	Non_melanoma	REP_TIL	C ovarii CDK12 mut	191	25	-6.91781531985336	0.634222883998372	CD4+ EM
535	192	251	194	642	245	189	515	201	324	418	358	PT_G_REP_TIL_P2_BV510CD4-A-AlexaFluor700CD8-Asubset	9	PT_G	Non_melanoma	REP_TIL	C ovarii CDK12 mut	191	25	-6.95242320712142	1.07306744557522	CD4+ EM
409	271	228	337	619	251	223	520	181	357	488	495	PT_G_REP_TIL_P2_BV510CD4-A-AlexaFluor700CD8-Asubset	9	PT_G	Non_melanoma	REP_TIL	C ovarii CDK12 mut	180	25	-0.474988989191584	8.44099797707699	CD4+ EM
224	208	208	170	499	256	209	508	177	342	404	501	PT_G_REP_TIL_P2_BV510CD4-A-AlexaFluor700CD8-Asubset	9	PT_G	Non_melanoma	REP_TIL	C ovarii CDK12 mut	151	20	-5.52020227129989	4.2668160389056	CD4+ EM
539	167	264	216	617	244	178	538	184	287	402	239	PT_G_REP_TIL_P2_BV510CD4-A-AlexaFluor700CD8-Asubset	9	PT_G	Non_melanoma	REP_TIL	C ovarii CDK12 mut	189	29	-6.74631606753402	-0.244015048922084	CD4+ EM
516	223	251	201	560	277	191	488	183	296	375	367	PT_G_REP_TIL_P2_BV510CD4-A-AlexaFluor700CD8-Asubset	9	PT_G	Non_melanoma	REP_TIL	C ovarii CDK12 mut	177	25	-6.52694236453109	1.21816851597927	CD4+ EM
423	322	237	208	627	254	229	433	190	465	343	186	PT_G_REP_TIL_P2_BV510CD4-A-AlexaFluor700CD8-Asubset	9	PT_G	Non_melanoma	REP_TIL	C ovarii CDK12 mut	188	8	-0.934389583426051	-0.718469839275859	CD4+ EMRA
251	211	256	312	546	260	174	550	190	327	333	434	PT_G_REP_TIL_P2_BV510CD4-A-AlexaFluor700CD8-Asubset	9	PT_G	Non_melanoma	REP_TIL	C ovarii CDK12 mut	81	20	-1.40442513640457	3.35910095673702	CD4+ EM
370	203	206	240	624	239	198	518	178	276	393	194	PT_G_REP_TIL_P2_BV510CD4-A-AlexaFluor700CD8-Asubset	9	PT_G	Non_melanoma	REP_TIL	C ovarii CDK12 mut	175	29	-5.51072274859481	-0.5798613836179	CD4+ EM
442	228	246	215	611	274	172	547	201	267	392	400	PT_G_REP_TIL_P2_BV510CD4-A-AlexaFluor700CD8-Asubset	9	PT_G	Non_melanoma	REP_TIL	C ovarii CDK12 mut	164	25	-6.53339873965316	1.9484783599963	CD4+ EM
453	202	261	189	560	255	206	450	181	308	402	445	PT_G_REP_TIL_P2_BV510CD4-A-AlexaFluor700CD8-Asubset	9	PT_G	Non_melanoma	REP_TIL	C ovarii CDK12 mut	178	25	-6.20602714236312	2.20799197655819	CD4+ EM
528	207	239	199	552	253	205	496	183	277	351	309	PT_G_REP_TIL_P2_BV510CD4-A-AlexaFluor700CD8-Asubset	9	PT_G	Non_melanoma	REP_TIL	C ovarii CDK12 mut	176	29	-6.41592799838119	0.517798800288655	CD4+ EM
356	190	241	177	530	240	259	561	154	364	462	431	PT_G_REP_TIL_P2_BV510CD4-A-AlexaFluor700CD8-Asubset	9	PT_G	Non_melanoma	REP_TIL	C ovarii CDK12 mut	164	25	-5.90485965426498	3.13144840699337	CD4+ EM
539	203	238	197	544	270	176	410	182	275	333	424	PT_G_REP_TIL_P2_BV510CD4-A-AlexaFluor700CD8-Asubset	9	PT_G	Non_melanoma	REP_TIL	C ovarii CDK12 mut	178	25	-6.07547771151596	1.45004417401455	CD4+ EM
602	198	227	181	586	258	196	466	173	303	353	397	PT_G_REP_TIL_P2_BV510CD4-A-AlexaFluor700CD8-Asubset	9	PT_G	Non_melanoma	REP_TIL	C ovarii CDK12 mut	191	25	-6.97678434069686	1.32340683442257	CD4+ EM
338	302	223	186	608	251	220	477	186	280	360	427	PT_G_REP_TIL_P2_BV510CD4-A-AlexaFluor700CD8-Asubset	9	PT_G	Non_melanoma	REP_TIL	C ovarii CDK12 mut	148	25	-5.52890979464584	3.29053105813167	CD4+ EM
480	170	241	330	538	255	194	466	135	572	479	525	PT_G_REP_TIL_P2_BV510CD4-A-AlexaFluor700CD8-Asubset	9	PT_G	Non_melanoma	REP_TIL	C ovarii CDK12 mut	56	8	1.12614012543625	4.78574647408626	CD4+ EMRA
517	182	250	202	605	279	153	530	183	285	397	209	PT_G_REP_TIL_P2_BV510CD4-A-AlexaFluor700CD8-Asubset	9	PT_G	Non_melanoma	REP_TIL	C ovarii CDK12 mut	189	29	-6.55804835970932	-0.389895539463542	CD4+ EM
561	181	278	186	593	265	241	526	185	284	379	367	PT_G_REP_TIL_P2_BV510CD4-A-AlexaFluor700CD8-Asubset	9	PT_G	Non_melanoma	REP_TIL	C ovarii CDK12 mut	191	25	-6.86580335314804	1.00546010237835	CD4+ EM
459	168	253	193	558	232	220	419	179	287	426	292	PT_G_REP_TIL_P2_BV510CD4-A-AlexaFluor700CD8-Asubset	9	PT_G	Non_melanoma	REP_TIL	C ovarii CDK12 mut	162	29	-5.95507537539535	0.650953907786824	CD4+ EM
502	178	242	211	622	249	178	492	186	294	453	300	PT_G_REP_TIL_P2_BV510CD4-A-AlexaFluor700CD8-Asubset	9	PT_G	Non_melanoma	REP_TIL	C ovarii CDK12 mut	190	29	-6.6723257225328	0.560659785090901	CD4+ EM
534	194	263	179	578	264	188	456	170	293	422	340	PT_G_REP_TIL_P2_BV510CD4-A-AlexaFluor700CD8-Asubset	9	PT_G	Non_melanoma	REP_TIL	C ovarii CDK12 mut	191	25	-6.56646262820297	0.96951856118343	CD4+ EM
501	217	214	184	628	273	178	541	193	261	434	311	PT_G_REP_TIL_P2_BV510CD4-A-AlexaFluor700CD8-Asubset	9	PT_G	Non_melanoma	REP_TIL	C ovarii CDK12 mut	190	29	-6.74902879412704	0.610737461863972	CD4+ EM
156	172	258	217	525	258	184	334	171	635	466	516	PT_G_REP_TIL_P2_BV510CD4-A-AlexaFluor700CD8-Asubset	9	PT_G	Non_melanoma	REP_TIL	C ovarii CDK12 mut	84	21	-0.0398214679532575	6.43850268822811	CD4+ CM exhausted
420	205	258	208	511	261	205	465	175	284	362	466	PT_G_REP_TIL_P2_BV510CD4-A-AlexaFluor700CD8-Asubset	9	PT_G	Non_melanoma	REP_TIL	C ovarii CDK12 mut	164	25	-5.8689399879747	2.53549017411373	CD4+ EM
331	181	236	205	420	272	199	306	469	299	256	188	PT_G_REP_TIL_P2_BV510CD4-A-AlexaFluor700CD8-Asubset	9	PT_G	Non_melanoma	REP_TIL	C ovarii CDK12 mut	62	17	2.45788706128068	-4.29506311911442	CD4+ CM
480	205	245	180	537	251	190	471	169	285	332	369	PT_G_REP_TIL_P2_BV510CD4-A-AlexaFluor700CD8-Asubset	9	PT_G	Non_melanoma	REP_TIL	C ovarii CDK12 mut	177	25	-5.97116004641586	1.30652238827846	CD4+ EM
591	209	223	236	606	249	200	577	175	270	406	181	PT_G_REP_TIL_P2_BV510CD4-A-AlexaFluor700CD8-Asubset	9	PT_G	Non_melanoma	REP_TIL	C ovarii CDK12 mut	189	29	-6.86533796008163	-0.450418244780086	CD4+ EM
408	175	246	253	550	260	229	516	182	266	384	396	PT_G_REP_TIL_P2_BV510CD4-A-AlexaFluor700CD8-Asubset	9	PT_G	Non_melanoma	REP_TIL	C ovarii CDK12 mut	164	25	-5.87207233126693	2.26847543221615	CD4+ EM
531	195	259	219	611	254	191	537	183	348	380	270	PT_G_REP_TIL_P2_BV510CD4-A-AlexaFluor700CD8-Asubset	9	PT_G	Non_melanoma	REP_TIL	C ovarii CDK12 mut	190	29	-6.55016194994979	0.104071673273064	CD4+ EM
565	236	251	196	612	241	200	448	211	241	474	500	PT_G_REP_TIL_P2_BV510CD4-A-AlexaFluor700CD8-Asubset	9	PT_G	Non_melanoma	REP_TIL	C ovarii CDK12 mut	193	25	-7.23668634112411	1.8456210086932	CD4+ EM
554	166	226	209	599	238	208	510	181	285	403	306	PT_G_REP_TIL_P2_BV510CD4-A-AlexaFluor700CD8-Asubset	9	PT_G	Non_melanoma	REP_TIL	C ovarii CDK12 mut	191	25	-6.76532136614852	0.414972920237996	CD4+ EM
541	178	260	180	545	237	202	422	192	273	365	198	PT_G_REP_TIL_P2_BV510CD4-A-AlexaFluor700CD8-Asubset	9	PT_G	Non_melanoma	REP_TIL	C ovarii CDK12 mut	176	29	-6.01734983141952	-0.374329667271159	CD4+ EM
507	193	217	176	618	271	201	486	171	288	400	443	PT_G_REP_TIL_P2_BV510CD4-A-AlexaFluor700CD8-Asubset	9	PT_G	Non_melanoma	REP_TIL	C ovarii CDK12 mut	178	25	-6.98818790133529	1.80312587720058	CD4+ EM
416	211	214	167	605	252	197	552	178	280	415	493	PT_G_REP_TIL_P2_BV510CD4-A-AlexaFluor700CD8-Asubset	9	PT_G	Non_melanoma	REP_TIL	C ovarii CDK12 mut	179	25	-6.70057689364486	2.93330158692501	CD4+ EM
353	202	251	210	577	245	198	531	204	295	413	454	PT_G_REP_TIL_P2_BV510CD4-A-AlexaFluor700CD8-Asubset	9	PT_G	Non_melanoma	REP_TIL	C ovarii CDK12 mut	164	25	-6.04568540270858	3.10498346787594	CD4+ EM
208	186	208	180	490	246	209	465	168	453	417	519	PT_G_REP_TIL_P2_BV510CD4-A-AlexaFluor700CD8-Asubset	9	PT_G	Non_melanoma	REP_TIL	C ovarii CDK12 mut	151	20	-5.61557637866073	4.90176810723446	CD4+ EM
434	205	213	153	621	266	171	523	180	612	487	538	PT_G_REP_TIL_P2_BV510CD4-A-AlexaFluor700CD8-Asubset	9	PT_G	Non_melanoma	REP_TIL	C ovarii CDK12 mut	56	8	0.831625588578649	4.87800302010677	CD4+ EMRA
294	210	214	219	620	264	207	349	174	267	396	199	PT_G_REP_TIL_P2_BV510CD4-A-AlexaFluor700CD8-Asubset	9	PT_G	Non_melanoma	REP_TIL	C ovarii CDK12 mut	8	5	-2.63526784594589	-2.20924959677555	CD4+ EM exhausted
586	170	232	212	618	241	230	526	172	290	489	281	PT_G_REP_TIL_P2_BV510CD4-A-AlexaFluor700CD8-Asubset	9	PT_G	Non_melanoma	REP_TIL	C ovarii CDK12 mut	189	29	-6.88215409930282	-0.0682571490416748	CD4+ EM
375	174	194	167	594	259	208	501	149	245	486	333	PT_G_REP_TIL_P2_BV510CD4-A-AlexaFluor700CD8-Asubset	9	PT_G	Non_melanoma	REP_TIL	C ovarii CDK12 mut	149	25	-5.84173547442489	1.17361046773098	CD4+ EM
294	200	253	204	536	259	184	461	191	300	414	459	PT_G_REP_TIL_P2_BV510CD4-A-AlexaFluor700CD8-Asubset	9	PT_G	Non_melanoma	REP_TIL	C ovarii CDK12 mut	136	20	-5.31553041155868	3.92626561623714	CD4+ EM
519	225	257	196	549	270	197	415	262	278	376	293	PT_G_REP_TIL_P2_BV510CD4-A-AlexaFluor700CD8-Asubset	9	PT_G	Non_melanoma	REP_TIL	C ovarii CDK12 mut	176	29	-5.95847093279891	0.474440384923436	CD4+ EM
488	205	279	204	619	239	215	420	192	308	495	452	PT_G_REP_TIL_P2_BV510CD4-A-AlexaFluor700CD8-Asubset	9	PT_G	Non_melanoma	REP_TIL	C ovarii CDK12 mut	178	25	-6.48704063113265	2.17196502190731	CD4+ EM
396	211	257	230	571	242	160	540	184	265	372	224	PT_G_REP_TIL_P2_BV510CD4-A-AlexaFluor700CD8-Asubset	9	PT_G	Non_melanoma	REP_TIL	C ovarii CDK12 mut	175	29	-5.73493205721908	-0.319693695486568	CD4+ EM
539	189	219	233	588	265	206	557	183	287	375	228	PT_G_REP_TIL_P2_BV510CD4-A-AlexaFluor700CD8-Asubset	9	PT_G	Non_melanoma	REP_TIL	C ovarii CDK12 mut	189	29	-6.62905799563461	-0.209882627905391	CD4+ EM
330	212	235	184	504	264	184	421	203	367	373	528	PT_G_REP_TIL_P2_BV510CD4-A-AlexaFluor700CD8-Asubset	9	PT_G	Non_melanoma	REP_TIL	C ovarii CDK12 mut	135	20	-4.99734555895858	4.5614732692828	CD4+ EM
469	207	215	191	575	265	212	534	177	257	415	347	PT_G_REP_TIL_P2_BV510CD4-A-AlexaFluor700CD8-Asubset	9	PT_G	Non_melanoma	REP_TIL	C ovarii CDK12 mut	177	25	-6.47316943820053	1.24615814191005	CD4+ EM
381	173	249	183	547	243	224	467	195	314	374	422	PT_G_REP_TIL_P2_BV510CD4-A-AlexaFluor700CD8-Asubset	9	PT_G	Non_melanoma	REP_TIL	C ovarii CDK12 mut	164	25	-5.58877622302108	2.57061733704708	CD4+ EM
503	177	241	188	556	258	204	448	187	297	334	189	PT_G_REP_TIL_P2_BV510CD4-A-AlexaFluor700CD8-Asubset	9	PT_G	Non_melanoma	REP_TIL	C ovarii CDK12 mut	175	29	-6.00859843905502	-0.344121884287379	CD4+ EM
574	200	214	187	585	265	192	451	161	277	442	495	PT_G_REP_TIL_P2_BV510CD4-A-AlexaFluor700CD8-Asubset	9	PT_G	Non_melanoma	REP_TIL	C ovarii CDK12 mut	178	25	-7.14566718752914	1.85340072613857	CD4+ EM
336	183	260	210	582	219	232	379	194	303	433	187	PT_G_REP_TIL_P2_BV510CD4-A-AlexaFluor700CD8-Asubset	9	PT_G	Non_melanoma	REP_TIL	C ovarii CDK12 mut	8	5	-3.65788685496383	-2.39840708273747	CD4+ EM exhausted
528	242	210	193	605	255	232	526	170	272	418	446	PT_G_REP_TIL_P2_BV510CD4-A-AlexaFluor700CD8-Asubset	9	PT_G	Non_melanoma	REP_TIL	C ovarii CDK12 mut	192	25	-7.14741479571395	1.93077315789364	CD4+ EM
444	177	256	207	592	266	171	459	177	316	353	188	PT_G_REP_TIL_P2_BV510CD4-A-AlexaFluor700CD8-Asubset	9	PT_G	Non_melanoma	REP_TIL	C ovarii CDK12 mut	175	29	-5.66905795748764	-0.369817655266307	CD4+ EM
411	196	251	194	568	254	194	542	186	296	342	334	PT_G_REP_TIL_P2_BV510CD4-A-AlexaFluor700CD8-Asubset	9	PT_G	Non_melanoma	REP_TIL	C ovarii CDK12 mut	177	25	-5.77260457690292	1.4413263986697	CD4+ EM
373	185	253	208	546	245	190	342	187	271	367	453	PT_G_REP_TIL_P2_BV510CD4-A-AlexaFluor700CD8-Asubset	9	PT_G	Non_melanoma	REP_TIL	C ovarii CDK12 mut	150	20	-4.5513392608934	3.4099143932452	CD4+ EM
531	197	226	188	585	255	199	513	187	265	406	416	PT_G_REP_TIL_P2_BV510CD4-A-AlexaFluor700CD8-Asubset	9	PT_G	Non_melanoma	REP_TIL	C ovarii CDK12 mut	192	25	-6.92913257296615	1.59871186715267	CD4+ EM
414	216	250	222	627	254	203	560	200	310	466	575	PT_G_REP_TIL_P2_BV510CD4-A-AlexaFluor700CD8-Asubset	9	PT_G	Non_melanoma	REP_TIL	C ovarii CDK12 mut	179	25	-6.82588540728622	3.24384440880916	CD4+ EM
391	224	256	189	595	249	189	389	200	288	421	513	PT_G_REP_TIL_P2_BV510CD4-A-AlexaFluor700CD8-Asubset	9	PT_G	Non_melanoma	REP_TIL	C ovarii CDK12 mut	165	25	-5.6475306671434	3.27473272782467	CD4+ EM
467	243	240	228	533	258	201	533	163	299	420	421	PT_G_REP_TIL_P2_BV510CD4-A-AlexaFluor700CD8-Asubset	9	PT_G	Non_melanoma	REP_TIL	C ovarii CDK12 mut	164	25	-6.58338796313339	2.21312918168209	CD4+ EM
314	206	246	207	584	245	175	397	226	327	387	516	PT_G_REP_TIL_P2_BV510CD4-A-AlexaFluor700CD8-Asubset	9	PT_G	Non_melanoma	REP_TIL	C ovarii CDK12 mut	138	20	-4.90936767275863	4.7150377224078	CD4+ EM
477	235	228	182	680	229	218	522	181	315	462	362	PT_G_REP_TIL_P2_BV510CD4-A-AlexaFluor700CD8-Asubset	9	PT_G	Non_melanoma	REP_TIL	C ovarii CDK12 mut	192	25	-6.89193927462631	1.38930692177913	CD4+ EM
463	213	238	265	668	251	221	438	177	316	444	405	PT_G_REP_TIL_P2_BV510CD4-A-AlexaFluor700CD8-Asubset	9	PT_G	Non_melanoma	REP_TIL	C ovarii CDK12 mut	178	25	-6.32745610888534	1.81232060891292	CD4+ EM
538	193	269	275	613	267	189	458	190	335	406	187	PT_G_REP_TIL_P2_BV510CD4-A-AlexaFluor700CD8-Asubset	9	PT_G	Non_melanoma	REP_TIL	C ovarii CDK12 mut	189	29	-6.36192809756332	-0.453286628902934	CD4+ EM
360	212	200	172	566	237	204	550	169	285	418	492	PT_G_REP_TIL_P2_BV510CD4-A-AlexaFluor700CD8-Asubset	9	PT_G	Non_melanoma	REP_TIL	C ovarii CDK12 mut	164	25	-6.37707053835922	3.26551117402218	CD4+ EM
606	221	256	190	671	230	192	507	205	323	399	284	PT_G_REP_TIL_P2_BV510CD4-A-AlexaFluor700CD8-Asubset	9	PT_G	Non_melanoma	REP_TIL	C ovarii CDK12 mut	191	25	-6.93385326083236	0.0944626110484378	CD4+ EM
446	262	254	196	548	261	178	462	215	253	366	325	PT_G_REP_TIL_P2_BV510CD4-A-AlexaFluor700CD8-Asubset	9	PT_G	Non_melanoma	REP_TIL	C ovarii CDK12 mut	177	25	-5.8983269851976	1.08082952004574	CD4+ EM
452	248	218	195	581	257	193	548	169	335	403	336	PT_G_REP_TIL_P2_BV510CD4-A-AlexaFluor700CD8-Asubset	9	PT_G	Non_melanoma	REP_TIL	C ovarii CDK12 mut	177	25	-6.21285783465438	1.31182410222194	CD4+ EM
422	295	251	170	577	246	177	512	190	279	430	534	PT_G_REP_TIL_P2_BV510CD4-A-AlexaFluor700CD8-Asubset	9	PT_G	Non_melanoma	REP_TIL	C ovarii CDK12 mut	179	25	-6.69110786135726	2.88320102196834	CD4+ EM
620	161	258	219	666	278	187	461	188	282	382	269	PT_G_REP_TIL_P2_BV510CD4-A-AlexaFluor700CD8-Asubset	9	PT_G	Non_melanoma	REP_TIL	C ovarii CDK12 mut	189	29	-6.83482944186264	-0.119645472348712	CD4+ EM
434	223	244	218	580	266	173	510	182	285	367	367	PT_G_REP_TIL_P2_BV510CD4-A-AlexaFluor700CD8-Asubset	9	PT_G	Non_melanoma	REP_TIL	C ovarii CDK12 mut	177	25	-5.93379508669906	1.40362741452358	CD4+ EM
489	205	244	215	592	250	196	405	193	272	335	444	PT_G_REP_TIL_P2_BV510CD4-A-AlexaFluor700CD8-Asubset	9	PT_G	Non_melanoma	REP_TIL	C ovarii CDK12 mut	178	25	-5.90965854342514	1.96875085335872	CD4+ EM
476	198	231	204	637	267	190	585	174	291	464	447	PT_G_REP_TIL_P2_BV510CD4-A-AlexaFluor700CD8-Asubset	9	PT_G	Non_melanoma	REP_TIL	C ovarii CDK12 mut	179	25	-7.08017121966415	2.05482258301876	CD4+ EM
474	180	252	189	567	243	200	475	185	329	400	199	PT_G_REP_TIL_P2_BV510CD4-A-AlexaFluor700CD8-Asubset	9	PT_G	Non_melanoma	REP_TIL	C ovarii CDK12 mut	175	29	-5.86973344500595	-0.477935116470836	CD4+ EM
470	191	228	264	609	237	201	519	184	307	408	439	PT_G_REP_TIL_P2_BV510CD4-A-AlexaFluor700CD8-Asubset	9	PT_G	Non_melanoma	REP_TIL	C ovarii CDK12 mut	178	25	-6.63378822024398	2.06284512978695	CD4+ EM
509	175	242	189	625	245	180	520	185	278	441	345	PT_G_REP_TIL_P2_BV510CD4-A-AlexaFluor700CD8-Asubset	9	PT_G	Non_melanoma	REP_TIL	C ovarii CDK12 mut	191	25	-6.76663505251937	0.842303712188222	CD4+ EM
546	198	247	183	636	242	190	487	197	270	364	397	PT_G_REP_TIL_P2_BV510CD4-A-AlexaFluor700CD8-Asubset	9	PT_G	Non_melanoma	REP_TIL	C ovarii CDK12 mut	191	25	-6.98742257769638	1.23904599648616	CD4+ EM
525	204	234	177	576	264	202	554	158	324	461	416	PT_G_REP_TIL_P2_BV510CD4-A-AlexaFluor700CD8-Asubset	9	PT_G	Non_melanoma	REP_TIL	C ovarii CDK12 mut	192	25	-7.04204188998275	1.80468298894069	CD4+ EM
379	165	249	183	490	240	206	362	153	299	428	361	PT_G_REP_TIL_P2_BV510CD4-A-AlexaFluor700CD8-Asubset	9	PT_G	Non_melanoma	REP_TIL	C ovarii CDK12 mut	163	25	-5.19830714877182	1.95668150883815	CD4+ EM
501	206	251	190	540	245	197	433	184	303	329	400	PT_G_REP_TIL_P2_BV510CD4-A-AlexaFluor700CD8-Asubset	9	PT_G	Non_melanoma	REP_TIL	C ovarii CDK12 mut	163	25	-5.97959148104721	1.40857638817928	CD4+ EM
539	210	246	186	648	242	192	474	193	271	424	197	PT_G_REP_TIL_P2_BV510CD4-A-AlexaFluor700CD8-Asubset	9	PT_G	Non_melanoma	REP_TIL	C ovarii CDK12 mut	189	29	-6.65356170352035	-0.52883736389973	CD4+ EM
379	159	263	185	525	236	218	423	188	315	419	413	PT_G_REP_TIL_P2_BV510CD4-A-AlexaFluor700CD8-Asubset	9	PT_G	Non_melanoma	REP_TIL	C ovarii CDK12 mut	150	20	-5.37562238390975	2.53252615433834	CD4+ EM
360	186	245	187	569	249	219	447	193	283	333	239	PT_G_REP_TIL_P2_BV510CD4-A-AlexaFluor700CD8-Asubset	9	PT_G	Non_melanoma	REP_TIL	C ovarii CDK12 mut	162	29	-4.97963058169418	0.408271421014287	CD4+ EM
517	225	242	193	631	251	192	533	185	275	393	208	PT_G_REP_TIL_P2_BV510CD4-A-AlexaFluor700CD8-Asubset	9	PT_G	Non_melanoma	REP_TIL	C ovarii CDK12 mut	189	29	-6.64233171160751	-0.352880578220866	CD4+ EM
415	213	237	188	566	273	212	471	158	481	462	541	PT_G_REP_TIL_P2_BV510CD4-A-AlexaFluor700CD8-Asubset	9	PT_G	Non_melanoma	REP_TIL	C ovarii CDK12 mut	56	8	0.642075725240178	4.85907449227474	CD4+ EMRA
575	216	253	210	642	257	155	479	188	361	387	210	PT_G_REP_TIL_P2_BV510CD4-A-AlexaFluor700CD8-Asubset	9	PT_G	Non_melanoma	REP_TIL	C ovarii CDK12 mut	189	29	-6.42371331866317	-0.487605195225261	CD4+ EM
587	192	239	205	652	242	234	474	214	281	378	256	PT_G_REP_TIL_P2_BV510CD4-A-AlexaFluor700CD8-Asubset	9	PT_G	Non_melanoma	REP_TIL	C ovarii CDK12 mut	189	29	-6.84641420062118	-0.176033090532802	CD4+ EM
244	168	221	190	588	261	201	512	164	273	427	457	PT_G_REP_TIL_P2_BV510CD4-A-AlexaFluor700CD8-Asubset	9	PT_G	Non_melanoma	REP_TIL	C ovarii CDK12 mut	136	20	-5.46147786791854	4.17702903252742	CD4+ EM
557	297	220	232	622	273	206	601	199	278	476	191	PT_G_REP_TIL_P2_BV510CD4-A-AlexaFluor700CD8-Asubset	9	PT_G	Non_melanoma	REP_TIL	C ovarii CDK12 mut	189	29	-6.73239623721176	-0.299587916315578	CD4+ EM
319	211	265	238	567	249	182	486	166	260	459	469	PT_G_REP_TIL_P2_BV510CD4-A-AlexaFluor700CD8-Asubset	9	PT_G	Non_melanoma	REP_TIL	C ovarii CDK12 mut	165	25	-5.70598756487899	3.91970147591732	CD4+ EM
401	195	222	203	541	242	202	457	196	254	354	386	PT_G_REP_TIL_P2_BV510CD4-A-AlexaFluor700CD8-Asubset	9	PT_G	Non_melanoma	REP_TIL	C ovarii CDK12 mut	163	25	-5.4701453369432	2.21368135911129	CD4+ EM
503	226	257	236	587	239	208	472	189	345	484	531	PT_G_REP_TIL_P2_BV510CD4-A-AlexaFluor700CD8-Asubset	9	PT_G	Non_melanoma	REP_TIL	C ovarii CDK12 mut	193	25	-6.85357581790023	2.58871306878231	CD4+ EM
454	177	256	189	578	235	196	446	187	288	392	466	PT_G_REP_TIL_P2_BV510CD4-A-AlexaFluor700CD8-Asubset	9	PT_G	Non_melanoma	REP_TIL	C ovarii CDK12 mut	178	25	-6.22473680193954	2.30903233986995	CD4+ EM
563	198	244	188	585	262	199	434	200	293	409	370	PT_G_REP_TIL_P2_BV510CD4-A-AlexaFluor700CD8-Asubset	9	PT_G	Non_melanoma	REP_TIL	C ovarii CDK12 mut	191	25	-6.63723241503768	1.1361563394656	CD4+ EM
469	180	265	212	594	265	197	481	192	287	411	310	PT_G_REP_TIL_P2_BV510CD4-A-AlexaFluor700CD8-Asubset	9	PT_G	Non_melanoma	REP_TIL	C ovarii CDK12 mut	177	25	-6.1908918541246	0.728566784678914	CD4+ EM
263	198	243	214	574	256	177	404	200	275	283	336	PT_G_REP_TIL_P2_BV510CD4-A-AlexaFluor700CD8-Asubset	9	PT_G	Non_melanoma	REP_TIL	C ovarii CDK12 mut	92	12	-3.80992948229843	3.27762307625911	CD4+ EMRA
506	190	260	200	545	268	204	571	195	304	389	420	PT_G_REP_TIL_P2_BV510CD4-A-AlexaFluor700CD8-Asubset	9	PT_G	Non_melanoma	REP_TIL	C ovarii CDK12 mut	192	25	-6.84100782092147	1.78380610448024	CD4+ EM
465	143	224	190	676	219	257	503	173	312	480	220	PT_G_REP_TIL_P2_BV510CD4-A-AlexaFluor700CD8-Asubset	9	PT_G	Non_melanoma	REP_TIL	C ovarii CDK12 mut	189	29	-6.34595548327499	-0.415212671936534	CD4+ EM
320	196	236	200	565	270	173	537	195	315	416	494	PT_G_REP_TIL_P2_BV510CD4-A-AlexaFluor700CD8-Asubset	9	PT_G	Non_melanoma	REP_TIL	C ovarii CDK12 mut	151	20	-6.05850993807846	3.86904062729976	CD4+ EM
401	175	222	188	545	260	195	498	171	286	387	308	PT_G_REP_TIL_P2_BV510CD4-A-AlexaFluor700CD8-Asubset	9	PT_G	Non_melanoma	REP_TIL	C ovarii CDK12 mut	162	29	-5.57890140231185	1.02043660384319	CD4+ EM
480	172	257	215	562	241	204	514	187	263	424	298	PT_G_REP_TIL_P2_BV510CD4-A-AlexaFluor700CD8-Asubset	9	PT_G	Non_melanoma	REP_TIL	C ovarii CDK12 mut	190	29	-6.3079253357225	0.546718139468648	CD4+ EM
225	265	227	206	633	269	171	457	185	299	365	441	PT_G_REP_TIL_P2_BV510CD4-A-AlexaFluor700CD8-Asubset	9	PT_G	Non_melanoma	REP_TIL	C ovarii CDK12 mut	136	20	-5.11278545077377	4.00712074738643	CD4+ EM
488	198	244	193	534	284	163	392	198	289	277	367	PT_G_REP_TIL_P2_BV510CD4-A-AlexaFluor700CD8-Asubset	9	PT_G	Non_melanoma	REP_TIL	C ovarii CDK12 mut	163	25	-5.72918616946273	1.37454130154751	CD4+ EM
374	207	253	245	593	250	186	444	201	303	363	356	PT_G_REP_TIL_P2_BV510CD4-A-AlexaFluor700CD8-Asubset	9	PT_G	Non_melanoma	REP_TIL	C ovarii CDK12 mut	149	25	-5.31763612444931	1.62992336255214	CD4+ EM
537	196	201	187	605	245	233	519	155	307	432	435	PT_G_REP_TIL_P2_BV510CD4-A-AlexaFluor700CD8-Asubset	9	PT_G	Non_melanoma	REP_TIL	C ovarii CDK12 mut	192	25	-7.11452018435531	1.85013355713985	CD4+ EM
450	201	240	173	593	242	174	535	193	347	341	443	PT_G_REP_TIL_P2_BV510CD4-A-AlexaFluor700CD8-Asubset	9	PT_G	Non_melanoma	REP_TIL	C ovarii CDK12 mut	164	25	-6.38360749896102	2.02458371621273	CD4+ EM
403	231	240	166	641	248	161	533	203	286	359	462	PT_G_REP_TIL_P2_BV510CD4-A-AlexaFluor700CD8-Asubset	9	PT_G	Non_melanoma	REP_TIL	C ovarii CDK12 mut	164	25	-6.34135066683822	2.65438284379146	CD4+ EM
527	247	254	201	631	273	177	518	175	305	390	392	PT_G_REP_TIL_P2_BV510CD4-A-AlexaFluor700CD8-Asubset	9	PT_G	Non_melanoma	REP_TIL	C ovarii CDK12 mut	191	25	-7.00831090624862	1.36761857968471	CD4+ EM
550	221	276	236	649	273	194	434	202	236	487	510	PT_G_REP_TIL_P2_BV510CD4-A-AlexaFluor700CD8-Asubset	9	PT_G	Non_melanoma	REP_TIL	C ovarii CDK12 mut	193	25	-7.23983775790267	1.89245118600033	CD4+ EM
367	186	252	191	556	242	211	384	180	391	323	305	PT_G_REP_TIL_P2_BV510CD4-A-AlexaFluor700CD8-Asubset	9	PT_G	Non_melanoma	REP_TIL	C ovarii CDK12 mut	162	29	-4.36443578417831	0.672046978293873	CD4+ EM
417	188	242	195	534	264	190	439	187	271	387	237	PT_G_REP_TIL_P2_BV510CD4-A-AlexaFluor700CD8-Asubset	9	PT_G	Non_melanoma	REP_TIL	C ovarii CDK12 mut	162	29	-5.43682967837387	0.0371302434121745	CD4+ EM
614	306	270	216	534	260	178	585	202	291	407	402	PT_G_REP_TIL_P2_BV510CD4-A-AlexaFluor700CD8-Asubset	9	PT_G	Non_melanoma	REP_TIL	C ovarii CDK12 mut	191	25	-7.03192674334579	1.39891590577266	CD4+ EM
451	316	240	276	624	268	193	610	178	310	435	532	PT_G_REP_TIL_P2_BV510CD4-A-AlexaFluor700CD8-Asubset	9	PT_G	Non_melanoma	REP_TIL	C ovarii CDK12 mut	179	25	-6.99819289858871	2.78136362534664	CD4+ EM
528	173	228	186	541	257	182	574	194	255	402	422	PT_G_REP_TIL_P2_BV510CD4-A-AlexaFluor700CD8-Asubset	9	PT_G	Non_melanoma	REP_TIL	C ovarii CDK12 mut	192	25	-6.88142453845077	1.71076740723751	CD4+ EM
486	154	270	228	607	223	205	453	195	287	437	290	PT_G_REP_TIL_P2_BV510CD4-A-AlexaFluor700CD8-Asubset	9	PT_G	Non_melanoma	REP_TIL	C ovarii CDK12 mut	176	29	-6.26119195635849	0.429117847501256	CD4+ EM
479	200	248	174	566	232	202	413	179	262	384	347	PT_G_REP_TIL_P2_BV510CD4-A-AlexaFluor700CD8-Asubset	9	PT_G	Non_melanoma	REP_TIL	C ovarii CDK12 mut	163	25	-5.9831658523851	1.18977071744106	CD4+ EM
453	169	254	185	553	233	208	432	193	263	382	364	PT_G_REP_TIL_P2_BV510CD4-A-AlexaFluor700CD8-Asubset	9	PT_G	Non_melanoma	REP_TIL	C ovarii CDK12 mut	163	25	-5.79322349246078	1.35314561825893	CD4+ EM
321	189	237	197	547	256	207	389	182	349	344	466	PT_G_REP_TIL_P2_BV510CD4-A-AlexaFluor700CD8-Asubset	9	PT_G	Non_melanoma	REP_TIL	C ovarii CDK12 mut	135	20	-4.78344928439193	4.24468078118465	CD4+ EM
499	157	264	186	574	264	201	387	247	512	389	295	PT_G_REP_TIL_P2_BV510CD4-A-AlexaFluor700CD8-Asubset	9	PT_G	Non_melanoma	REP_TIL	C ovarii CDK12 mut	188	8	0.811621941966481	3.63789500695369	CD4+ EMRA
389	141	256	270	609	261	196	420	192	278	366	211	PT_G_REP_TIL_P2_BV510CD4-A-AlexaFluor700CD8-Asubset	9	PT_G	Non_melanoma	REP_TIL	C ovarii CDK12 mut	175	29	-5.30587398226791	-0.485998909653209	CD4+ EM
538	179	277	209	539	249	196	583	174	372	441	480	PT_G_REP_TIL_P2_BV510CD4-A-AlexaFluor700CD8-Asubset	9	PT_G	Non_melanoma	REP_TIL	C ovarii CDK12 mut	193	25	-7.12081443484359	2.08792461854122	CD4+ EM
327	166	246	212	561	263	215	441	221	276	483	305	PT_G_REP_TIL_P2_BV510CD4-A-AlexaFluor700CD8-Asubset	9	PT_G	Non_melanoma	REP_TIL	C ovarii CDK12 mut	149	25	-5.0947004478746	1.52463056546352	CD4+ EM
482	210	247	191	535	274	170	474	172	300	341	352	PT_G_REP_TIL_P2_BV510CD4-A-AlexaFluor700CD8-Asubset	9	PT_G	Non_melanoma	REP_TIL	C ovarii CDK12 mut	177	25	-6.02366172488265	1.22301628094814	CD4+ EM
430	289	226	212	627	262	167	500	177	354	394	188	PT_G_REP_TIL_P2_BV510CD4-A-AlexaFluor700CD8-Asubset	9	PT_G	Non_melanoma	REP_TIL	C ovarii CDK12 mut	175	29	-5.90262853320175	-0.51957849758961	CD4+ EM
341	200	222	198	527	259	212	474	170	305	368	301	PT_G_REP_TIL_P2_BV510CD4-A-AlexaFluor700CD8-Asubset	9	PT_G	Non_melanoma	REP_TIL	C ovarii CDK12 mut	149	25	-5.0883527916246	1.5125366638293	CD4+ EM
468	176	244	198	580	245	177	518	181	302	339	422	PT_G_REP_TIL_P2_BV510CD4-A-AlexaFluor700CD8-Asubset	9	PT_G	Non_melanoma	REP_TIL	C ovarii CDK12 mut	177	25	-6.33423291857772	1.86513556939266	CD4+ EM
389	184	210	226	566	258	204	507	171	277	396	468	PT_G_REP_TIL_P2_BV510CD4-A-AlexaFluor700CD8-Asubset	9	PT_G	Non_melanoma	REP_TIL	C ovarii CDK12 mut	164	25	-6.24248706515365	2.95554174882076	CD4+ EM
408	162	234	190	563	258	183	366	173	292	345	281	PT_G_REP_TIL_P2_BV510CD4-A-AlexaFluor700CD8-Asubset	9	PT_G	Non_melanoma	REP_TIL	C ovarii CDK12 mut	162	29	-5.12576781924301	0.798027415095784	CD4+ EM
450	188	264	183	613	251	209	553	192	430	416	466	PT_G_REP_TIL_P2_BV510CD4-A-AlexaFluor700CD8-Asubset	9	PT_G	Non_melanoma	REP_TIL	C ovarii CDK12 mut	180	25	-6.71147119219833	2.24489750367305	CD4+ EM
469	210	250	198	559	238	184	542	187	305	364	475	PT_G_REP_TIL_P2_BV510CD4-A-AlexaFluor700CD8-Asubset	9	PT_G	Non_melanoma	REP_TIL	C ovarii CDK12 mut	164	25	-6.70525228198104	2.18476380807064	CD4+ EM
505	219	239	182	524	268	162	455	178	294	407	417	PT_G_REP_TIL_P2_BV510CD4-A-AlexaFluor700CD8-Asubset	9	PT_G	Non_melanoma	REP_TIL	C ovarii CDK12 mut	178	25	-6.37314664538436	1.85421134930751	CD4+ EM
421	177	222	170	644	211	225	575	195	301	415	427	PT_G_REP_TIL_P2_BV510CD4-A-AlexaFluor700CD8-Asubset	9	PT_G	Non_melanoma	REP_TIL	C ovarii CDK12 mut	179	25	-6.61249267275863	2.08416022759578	CD4+ EM
427	223	222	218	658	260	194	522	206	276	350	479	PT_G_REP_TIL_P2_BV510CD4-A-AlexaFluor700CD8-Asubset	9	PT_G	Non_melanoma	REP_TIL	C ovarii CDK12 mut	179	25	-6.33853255923324	2.68773116570614	CD4+ EM
459	171	256	199	597	261	208	462	179	361	406	412	PT_G_REP_TIL_P2_BV510CD4-A-AlexaFluor700CD8-Asubset	9	PT_G	Non_melanoma	REP_TIL	C ovarii CDK12 mut	178	25	-6.2188550155931	1.81824352246425	CD4+ EM
478	298	272	234	593	266	182	576	181	367	441	437	PT_G_REP_TIL_P2_BV510CD4-A-AlexaFluor700CD8-Asubset	9	PT_G	Non_melanoma	REP_TIL	C ovarii CDK12 mut	193	25	-6.9692851227098	2.23903407555721	CD4+ EM
559	217	243	213	562	249	190	553	191	302	316	265	PT_G_REP_TIL_P2_BV510CD4-A-AlexaFluor700CD8-Asubset	9	PT_G	Non_melanoma	REP_TIL	C ovarii CDK12 mut	176	29	-6.56085454638534	0.055255800752856	CD4+ EM
549	162	208	210	647	263	214	475	156	281	471	184	PT_G_REP_TIL_P2_BV510CD4-A-AlexaFluor700CD8-Asubset	9	PT_G	Non_melanoma	REP_TIL	C ovarii CDK12 mut	189	29	-6.74045955355697	-0.519760828197978	CD4+ EM
531	184	244	191	533	247	188	495	199	418	350	357	PT_G_REP_TIL_P2_BV510CD4-A-AlexaFluor700CD8-Asubset	9	PT_G	Non_melanoma	REP_TIL	C ovarii CDK12 mut	177	25	-6.24873792346054	1.32990219098232	CD4+ EM
292	186	240	312	609	255	189	492	204	267	449	497	PT_G_REP_TIL_P2_BV510CD4-A-AlexaFluor700CD8-Asubset	9	PT_G	Non_melanoma	REP_TIL	C ovarii CDK12 mut	153	26	-5.48254214938217	4.7775091121783	CD4+ CM
488	185	244	192	614	263	203	451	177	294	425	229	PT_G_REP_TIL_P2_BV510CD4-A-AlexaFluor700CD8-Asubset	9	PT_G	Non_melanoma	REP_TIL	C ovarii CDK12 mut	176	29	-6.11254798586898	-0.285840075195812	CD4+ EM
286	297	260	219	616	230	198	435	201	272	407	486	PT_G_REP_TIL_P2_BV510CD4-A-AlexaFluor700CD8-Asubset	9	PT_G	Non_melanoma	REP_TIL	C ovarii CDK12 mut	137	20	-5.32417737658554	4.67946853142879	CD4+ EM
576	243	257	216	657	247	151	517	187	328	417	410	PT_G_REP_TIL_P2_BV510CD4-A-AlexaFluor700CD8-Asubset	9	PT_G	Non_melanoma	REP_TIL	C ovarii CDK12 mut	191	25	-7.19858037646347	1.48400642377041	CD4+ EM
425	181	239	202	585	259	180	484	179	364	351	423	PT_G_REP_TIL_P2_BV510CD4-A-AlexaFluor700CD8-Asubset	9	PT_G	Non_melanoma	REP_TIL	C ovarii CDK12 mut	164	25	-6.04262839968734	2.06975283127926	CD4+ EM
428	170	249	189	535	262	193	554	179	288	350	422	PT_G_REP_TIL_P2_BV510CD4-A-AlexaFluor700CD8-Asubset	9	PT_G	Non_melanoma	REP_TIL	C ovarii CDK12 mut	164	25	-6.16084920580917	2.16293634873531	CD4+ EM
512	250	213	177	564	268	204	535	159	292	430	441	PT_G_REP_TIL_P2_BV510CD4-A-AlexaFluor700CD8-Asubset	9	PT_G	Non_melanoma	REP_TIL	C ovarii CDK12 mut	192	25	-6.92738210375839	1.96222676736019	CD4+ EM
540	236	234	229	566	243	200	458	179	280	402	430	PT_G_REP_TIL_P2_BV510CD4-A-AlexaFluor700CD8-Asubset	9	PT_G	Non_melanoma	REP_TIL	C ovarii CDK12 mut	178	25	-6.60263263400131	1.75724007588527	CD4+ EM
389	226	254	195	554	266	182	541	183	302	405	394	PT_G_REP_TIL_P2_BV510CD4-A-AlexaFluor700CD8-Asubset	9	PT_G	Non_melanoma	REP_TIL	C ovarii CDK12 mut	164	25	-5.89366161044174	2.27797331315181	CD4+ EM
279	186	211	225	538	253	211	419	171	313	375	364	PT_G_REP_TIL_P2_BV510CD4-A-AlexaFluor700CD8-Asubset	9	PT_G	Non_melanoma	REP_TIL	C ovarii CDK12 mut	121	20	-4.13858567889266	3.4808429668536	CD4+ EM
535	168	221	201	703	241	196	546	208	339	474	447	PT_G_REP_TIL_P2_BV510CD4-A-AlexaFluor700CD8-Asubset	9	PT_G	Non_melanoma	REP_TIL	C ovarii CDK12 mut	192	25	-7.28451263125473	2.00124027234218	CD4+ EM
543	270	262	204	562	243	220	403	206	285	412	188	PT_G_REP_TIL_P2_BV510CD4-A-AlexaFluor700CD8-Asubset	9	PT_G	Non_melanoma	REP_TIL	C ovarii CDK12 mut	176	29	-6.3140870254808	-0.444647472084544	CD4+ EM
468	196	230	193	632	251	202	464	173	285	452	198	PT_G_REP_TIL_P2_BV510CD4-A-AlexaFluor700CD8-Asubset	9	PT_G	Non_melanoma	REP_TIL	C ovarii CDK12 mut	189	29	-6.12693225558334	-0.480864923180125	CD4+ EM
309	171	218	220	538	267	202	483	165	253	390	327	PT_G_REP_TIL_P2_BV510CD4-A-AlexaFluor700CD8-Asubset	9	PT_G	Non_melanoma	REP_TIL	C ovarii CDK12 mut	149	25	-4.98011266406112	2.11292089921138	CD4+ EM
492	177	235	181	624	235	214	478	187	292	406	191	PT_G_REP_TIL_P2_BV510CD4-A-AlexaFluor700CD8-Asubset	9	PT_G	Non_melanoma	REP_TIL	C ovarii CDK12 mut	189	29	-6.39982997592025	-0.553747813881419	CD4+ EM
440	174	245	234	567	246	200	506	189	362	416	387	PT_G_REP_TIL_P2_BV510CD4-A-AlexaFluor700CD8-Asubset	9	PT_G	Non_melanoma	REP_TIL	C ovarii CDK12 mut	177	25	-6.11813699420028	1.76068880063198	CD4+ EM
342	162	207	170	579	240	228	534	156	375	440	447	PT_G_REP_TIL_P2_BV510CD4-A-AlexaFluor700CD8-Asubset	9	PT_G	Non_melanoma	REP_TIL	C ovarii CDK12 mut	164	25	-5.80881225283676	3.50587262612484	CD4+ EM
473	170	258	191	531	251	199	467	193	273	370	386	PT_G_REP_TIL_P2_BV510CD4-A-AlexaFluor700CD8-Asubset	9	PT_G	Non_melanoma	REP_TIL	C ovarii CDK12 mut	177	25	-6.09717666323715	1.43728103142879	CD4+ EM
451	177	250	193	594	259	217	473	184	264	347	311	PT_G_REP_TIL_P2_BV510CD4-A-AlexaFluor700CD8-Asubset	9	PT_G	Non_melanoma	REP_TIL	C ovarii CDK12 mut	177	25	-5.89510213549667	0.820322353660084	CD4+ EM
287	211	249	217	586	262	209	581	203	331	456	557	PT_G_REP_TIL_P2_BV510CD4-A-AlexaFluor700CD8-Asubset	9	PT_G	Non_melanoma	REP_TIL	C ovarii CDK12 mut	166	20	-6.20258962328964	4.6800912807574	CD4+ EM
441	182	252	209	539	274	161	528	177	283	341	265	PT_G_REP_TIL_P2_BV510CD4-A-AlexaFluor700CD8-Asubset	9	PT_G	Non_melanoma	REP_TIL	C ovarii CDK12 mut	175	29	-5.78282367404037	0.146138791262128	CD4+ EM
509	209	252	233	542	261	176	426	176	284	371	219	PT_G_REP_TIL_P2_BV510CD4-A-AlexaFluor700CD8-Asubset	9	PT_G	Non_melanoma	REP_TIL	C ovarii CDK12 mut	176	29	-5.9092436950975	-0.140749301494144	CD4+ EM
619	211	246	204	588	271	203	562	218	272	396	543	PT_G_REP_TIL_P2_BV510CD4-A-AlexaFluor700CD8-Asubset	9	PT_G	Non_melanoma	REP_TIL	C ovarii CDK12 mut	193	25	-7.38945924456649	2.06946672898433	CD4+ EM
464	193	226	199	551	256	201	350	174	290	349	372	PT_G_REP_TIL_P2_BV510CD4-A-AlexaFluor700CD8-Asubset	9	PT_G	Non_melanoma	REP_TIL	C ovarii CDK12 mut	163	25	-5.49050056155258	1.54928578835628	CD4+ EM
359	169	230	196	547	235	234	361	190	270	320	350	PT_G_REP_TIL_P2_BV510CD4-A-AlexaFluor700CD8-Asubset	9	PT_G	Non_melanoma	REP_TIL	C ovarii CDK12 mut	106	20	-4.20014106448226	3.02082337838314	CD4+ EM
515	208	265	213	546	233	229	438	183	311	404	196	PT_G_REP_TIL_P2_BV510CD4-A-AlexaFluor700CD8-Asubset	9	PT_G	Non_melanoma	REP_TIL	C ovarii CDK12 mut	176	29	-6.07799350436264	-0.402505617321513	CD4+ EM
455	267	201	206	581	239	220	566	159	271	498	263	PT_G_REP_TIL_P2_BV510CD4-A-AlexaFluor700CD8-Asubset	9	PT_G	Non_melanoma	REP_TIL	C ovarii CDK12 mut	190	29	-6.33811389620834	-0.037771638215564	CD4+ EM
403	295	241	306	553	284	197	552	190	298	318	448	PT_G_REP_TIL_P2_BV510CD4-A-AlexaFluor700CD8-Asubset	9	PT_G	Non_melanoma	REP_TIL	C ovarii CDK12 mut	148	25	-6.30217181857162	2.49098481637142	CD4+ EM
544	210	240	219	612	262	229	535	187	291	344	359	PT_G_REP_TIL_P2_BV510CD4-A-AlexaFluor700CD8-Asubset	9	PT_G	Non_melanoma	REP_TIL	C ovarii CDK12 mut	191	25	-6.8498536270433	1.10107411843441	CD4+ EM
412	192	215	213	560	262	212	556	166	257	444	439	PT_G_REP_TIL_P2_BV510CD4-A-AlexaFluor700CD8-Asubset	9	PT_G	Non_melanoma	REP_TIL	C ovarii CDK12 mut	164	25	-6.48479806597763	2.56604661446712	CD4+ EM
454	206	257	211	606	262	161	537	178	308	351	190	PT_G_REP_TIL_P2_BV510CD4-A-AlexaFluor700CD8-Asubset	9	PT_G	Non_melanoma	REP_TIL	C ovarii CDK12 mut	175	29	-6.0185285728746	-0.470049421967052	CD4+ EM
441	168	217	191	588	277	186	371	173	376	407	319	PT_G_REP_TIL_P2_BV510CD4-A-AlexaFluor700CD8-Asubset	9	PT_G	Non_melanoma	REP_TIL	C ovarii CDK12 mut	163	25	-5.75864278491073	1.05083407860897	CD4+ EM
407	197	252	205	553	239	200	394	187	286	334	361	PT_G_REP_TIL_P2_BV510CD4-A-AlexaFluor700CD8-Asubset	9	PT_G	Non_melanoma	REP_TIL	C ovarii CDK12 mut	163	25	-5.25318919833236	1.661355275928	CD4+ EM
516	267	238	188	613	260	196	499	188	282	358	490	PT_G_REP_TIL_P2_BV510CD4-A-AlexaFluor700CD8-Asubset	9	PT_G	Non_melanoma	REP_TIL	C ovarii CDK12 mut	193	25	-6.90513288195663	2.11150755387447	CD4+ EM
434	193	234	217	569	257	195	508	175	304	356	326	PT_G_REP_TIL_P2_BV510CD4-A-AlexaFluor700CD8-Asubset	9	PT_G	Non_melanoma	REP_TIL	C ovarii CDK12 mut	177	25	-5.88068401034408	1.22563936215542	CD4+ EM
164	197	260	194	430	241	181	198	198	461	469	542	PT_G_REP_TIL_P2_BV510CD4-A-AlexaFluor700CD8-Asubset	9	PT_G	Non_melanoma	REP_TIL	C ovarii CDK12 mut	110	20	-0.565509251909785	6.54434480172298	CD4+ EM
432	224	263	215	603	254	193	553	177	331	398	439	PT_G_REP_TIL_P2_BV510CD4-A-AlexaFluor700CD8-Asubset	9	PT_G	Non_melanoma	REP_TIL	C ovarii CDK12 mut	164	25	-6.65337001498275	2.23342480164669	CD4+ EM
505	192	214	253	556	254	223	588	178	275	409	452	PT_G_REP_TIL_P2_BV510CD4-A-AlexaFluor700CD8-Asubset	9	PT_G	Non_melanoma	REP_TIL	C ovarii CDK12 mut	192	25	-6.96537076647811	2.15199961167476	CD4+ EM
362	158	238	190	566	267	198	360	198	251	359	284	PT_G_REP_TIL_P2_BV510CD4-A-AlexaFluor700CD8-Asubset	9	PT_G	Non_melanoma	REP_TIL	C ovarii CDK12 mut	162	29	-4.94003211672836	0.827118058024861	CD4+ EM
435	162	255	200	604	245	192	504	196	267	359	346	PT_G_REP_TIL_P2_BV510CD4-A-AlexaFluor700CD8-Asubset	9	PT_G	Non_melanoma	REP_TIL	C ovarii CDK12 mut	177	25	-5.85796701129013	1.5599193761935	CD4+ EM
433	174	252	169	506	249	201	485	175	275	389	454	PT_G_REP_TIL_P2_BV510CD4-A-AlexaFluor700CD8-Asubset	9	PT_G	Non_melanoma	REP_TIL	C ovarii CDK12 mut	164	25	-5.92118703539901	2.45883955460689	CD4+ EM
502	228	258	233	566	258	197	506	185	307	433	329	PT_G_REP_TIL_P2_BV510CD4-A-AlexaFluor700CD8-Asubset	9	PT_G	Non_melanoma	REP_TIL	C ovarii CDK12 mut	177	25	-6.67509948428207	0.960460383712269	CD4+ EM
388	172	234	196	602	247	228	560	187	283	354	362	PT_G_REP_TIL_P2_BV510CD4-A-AlexaFluor700CD8-Asubset	9	PT_G	Non_melanoma	REP_TIL	C ovarii CDK12 mut	149	25	-5.75329982455307	1.86648156148098	CD4+ EM
479	226	262	199	638	275	188	493	191	262	384	210	PT_G_REP_TIL_P2_BV510CD4-A-AlexaFluor700CD8-Asubset	9	PT_G	Non_melanoma	REP_TIL	C ovarii CDK12 mut	189	29	-6.34868680651718	-0.49264363545277	CD4+ EM
321	177	238	215	515	249	196	408	186	315	282	385	PT_G_REP_TIL_P2_BV510CD4-A-AlexaFluor700CD8-Asubset	9	PT_G	Non_melanoma	REP_TIL	C ovarii CDK12 mut	106	20	-4.03479491885238	3.12126388054989	CD4+ EM
497	229	265	197	707	233	225	543	222	295	439	252	PT_G_REP_TIL_P2_BV510CD4-A-AlexaFluor700CD8-Asubset	9	PT_G	Non_melanoma	REP_TIL	C ovarii CDK12 mut	190	29	-6.67181073840194	-0.28505970138409	CD4+ EM
385	199	235	291	594	245	206	566	168	272	487	529	PT_G_REP_TIL_P2_BV510CD4-A-AlexaFluor700CD8-Asubset	9	PT_G	Non_melanoma	REP_TIL	C ovarii CDK12 mut	179	25	-6.64261304553085	3.21489037972591	CD4+ EM
458	206	270	205	606	252	198	481	175	281	473	358	PT_G_REP_TIL_P2_BV510CD4-A-AlexaFluor700CD8-Asubset	9	PT_G	Non_melanoma	REP_TIL	C ovarii CDK12 mut	178	25	-6.46628677065902	1.31526710492275	CD4+ EM
421	250	261	232	632	257	178	443	200	279	446	299	PT_G_REP_TIL_P2_BV510CD4-A-AlexaFluor700CD8-Asubset	9	PT_G	Non_melanoma	REP_TIL	C ovarii CDK12 mut	162	29	-6.04557382281356	0.543842215358235	CD4+ EM
579	286	245	262	599	259	214	507	221	258	386	275	PT_G_REP_TIL_P2_BV510CD4-A-AlexaFluor700CD8-Asubset	9	PT_G	Non_melanoma	REP_TIL	C ovarii CDK12 mut	189	29	-6.70386230166488	0.197349790750958	CD4+ EM
521	233	241	170	598	225	237	484	193	268	426	210	PT_G_REP_TIL_P2_BV510CD4-A-AlexaFluor700CD8-Asubset	9	PT_G	Non_melanoma	REP_TIL	C ovarii CDK12 mut	189	29	-6.3909274261766	-0.43830625313618	CD4+ EM
549	180	224	178	631	263	195	460	177	255	425	190	PT_G_REP_TIL_P2_BV510CD4-A-AlexaFluor700CD8-Asubset	9	PT_G	Non_melanoma	REP_TIL	C ovarii CDK12 mut	189	29	-6.62656413729721	-0.560313623131297	CD4+ EM
391	196	222	213	542	280	211	421	153	297	399	458	PT_G_REP_TIL_P2_BV510CD4-A-AlexaFluor700CD8-Asubset	9	PT_G	Non_melanoma	REP_TIL	C ovarii CDK12 mut	150	20	-5.49636136706405	2.93713273507259	CD4+ EM
535	301	263	208	681	257	216	472	184	314	441	232	PT_G_REP_TIL_P2_BV510CD4-A-AlexaFluor700CD8-Asubset	9	PT_G	Non_melanoma	REP_TIL	C ovarii CDK12 mut	189	29	-6.62511216815048	-0.206993560970805	CD4+ EM
619	267	215	262	649	257	213	595	140	315	485	530	PT_G_REP_TIL_P2_BV510CD4-A-AlexaFluor700CD8-Asubset	9	PT_G	Non_melanoma	REP_TIL	C ovarii CDK12 mut	193	25	-7.4491492431932	2.09775986176632	CD4+ EM
308	200	229	188	509	251	204	414	195	269	353	209	PT_G_REP_TIL_P2_BV510CD4-A-AlexaFluor700CD8-Asubset	9	PT_G	Non_melanoma	REP_TIL	C ovarii CDK12 mut	50	5	-2.67891394312911	-2.18066344755986	CD4+ EM exhausted
375	222	240	176	601	246	215	463	188	282	383	426	PT_G_REP_TIL_P2_BV510CD4-A-AlexaFluor700CD8-Asubset	9	PT_G	Non_melanoma	REP_TIL	C ovarii CDK12 mut	150	20	-5.73576795275741	2.56693829995296	CD4+ EM
410	184	234	173	541	251	221	486	176	283	373	426	PT_G_REP_TIL_P2_BV510CD4-A-AlexaFluor700CD8-Asubset	9	PT_G	Non_melanoma	REP_TIL	C ovarii CDK12 mut	164	25	-5.89102136309677	2.31970061761043	CD4+ EM
499	179	263	204	567	261	210	485	205	286	351	362	PT_G_REP_TIL_P2_BV510CD4-A-AlexaFluor700CD8-Asubset	9	PT_G	Non_melanoma	REP_TIL	C ovarii CDK12 mut	177	25	-6.28468000109725	1.01944305401943	CD4+ EM
466	163	253	190	535	246	236	388	200	288	377	198	PT_G_REP_TIL_P2_BV510CD4-A-AlexaFluor700CD8-Asubset	9	PT_G	Non_melanoma	REP_TIL	C ovarii CDK12 mut	175	29	-5.46464692767196	-0.257580499828838	CD4+ EM
301	176	238	219	543	256	214	502	187	370	379	446	PT_G_REP_TIL_P2_BV510CD4-A-AlexaFluor700CD8-Asubset	9	PT_G	Non_melanoma	REP_TIL	C ovarii CDK12 mut	135	20	-5.43366872485214	3.87404098015926	CD4+ EM
481	183	239	206	546	248	220	413	168	305	405	283	PT_G_REP_TIL_P2_BV510CD4-A-AlexaFluor700CD8-Asubset	9	PT_G	Non_melanoma	REP_TIL	C ovarii CDK12 mut	176	29	-5.96046744998031	0.628029484569051	CD4+ EM
455	219	243	196	636	242	204	486	171	313	485	411	PT_G_REP_TIL_P2_BV510CD4-A-AlexaFluor700CD8-Asubset	9	PT_G	Non_melanoma	REP_TIL	C ovarii CDK12 mut	178	25	-6.7096792381578	1.90993823510311	CD4+ EM
426	200	248	194	549	269	186	417	173	287	337	300	PT_G_REP_TIL_P2_BV510CD4-A-AlexaFluor700CD8-Asubset	9	PT_G	Non_melanoma	REP_TIL	C ovarii CDK12 mut	162	29	-5.40155660327011	0.958234031020619	CD4+ EM
344	194	265	186	629	260	190	470	214	292	411	254	PT_G_REP_TIL_P2_BV510CD4-A-AlexaFluor700CD8-Asubset	9	PT_G	Non_melanoma	REP_TIL	C ovarii CDK12 mut	162	29	-5.21172057803207	-0.374708216370128	CD4+ EM
463	249	262	185	606	256	204	413	178	279	478	473	PT_G_REP_TIL_P2_BV510CD4-A-AlexaFluor700CD8-Asubset	9	PT_G	Non_melanoma	REP_TIL	C ovarii CDK12 mut	178	25	-6.37929259951644	2.5561636875262	CD4+ EM
417	251	248	181	538	239	218	429	170	292	398	453	PT_G_REP_TIL_P2_BV510CD4-A-AlexaFluor700CD8-Asubset	9	PT_G	Non_melanoma	REP_TIL	C ovarii CDK12 mut	163	25	-5.94686137850814	2.43045463067196	CD4+ EM
498	191	249	222	555	268	178	509	179	278	309	186	PT_G_REP_TIL_P2_BV510CD4-A-AlexaFluor700CD8-Asubset	9	PT_G	Non_melanoma	REP_TIL	C ovarii CDK12 mut	160	28	-6.20845233614974	-0.388023715199016	CD4+ EM
454	204	260	209	564	240	193	409	199	299	364	449	PT_G_REP_TIL_P2_BV510CD4-A-AlexaFluor700CD8-Asubset	9	PT_G	Non_melanoma	REP_TIL	C ovarii CDK12 mut	163	25	-5.91740142520004	2.24284400445125	CD4+ EM
414	190	232	174	588	261	186	459	163	300	339	357	PT_G_REP_TIL_P2_BV510CD4-A-AlexaFluor700CD8-Asubset	9	PT_G	Non_melanoma	REP_TIL	C ovarii CDK12 mut	177	25	-5.65536987002426	1.6613962839236	CD4+ EM
406	195	237	212	557	266	182	354	174	286	341	398	PT_G_REP_TIL_P2_BV510CD4-A-AlexaFluor700CD8-Asubset	9	PT_G	Non_melanoma	REP_TIL	C ovarii CDK12 mut	163	25	-5.13564788516098	2.03462662202022	CD4+ EM
376	192	221	309	570	250	201	507	178	277	374	417	PT_G_REP_TIL_P2_BV510CD4-A-AlexaFluor700CD8-Asubset	9	PT_G	Non_melanoma	REP_TIL	C ovarii CDK12 mut	164	25	-5.90664588625961	2.75695123177669	CD4+ EM
424	220	252	221	625	259	159	468	194	269	377	352	PT_G_REP_TIL_P2_BV510CD4-A-AlexaFluor700CD8-Asubset	9	PT_G	Non_melanoma	REP_TIL	C ovarii CDK12 mut	177	25	-5.90161382372909	1.40438606244228	CD4+ EM
563	303	206	232	589	260	238	499	166	249	490	199	PT_G_REP_TIL_P2_BV510CD4-A-AlexaFluor700CD8-Asubset	9	PT_G	Non_melanoma	REP_TIL	C ovarii CDK12 mut	189	29	-6.78082906420761	-0.392519157112621	CD4+ EM
504	219	227	197	661	246	179	503	172	306	424	465	PT_G_REP_TIL_P2_BV510CD4-A-AlexaFluor700CD8-Asubset	9	PT_G	Non_melanoma	REP_TIL	C ovarii CDK12 mut	193	25	-7.0144249122911	2.15975274544857	CD4+ EM
495	182	267	186	625	252	178	355	181	298	467	286	PT_G_REP_TIL_P2_BV510CD4-A-AlexaFluor700CD8-Asubset	9	PT_G	Non_melanoma	REP_TIL	C ovarii CDK12 mut	176	29	-6.07093393023544	0.494485456763722	CD4+ EM
553	197	251	227	624	278	194	543	165	292	390	191	PT_G_REP_TIL_P2_BV510CD4-A-AlexaFluor700CD8-Asubset	9	PT_G	Non_melanoma	REP_TIL	C ovarii CDK12 mut	189	29	-6.78384505923324	-0.416454147280238	CD4+ EM
255	233	215	198	564	265	169	460	195	265	389	419	PT_G_REP_TIL_P2_BV510CD4-A-AlexaFluor700CD8-Asubset	9	PT_G	Non_melanoma	REP_TIL	C ovarii CDK12 mut	136	20	-4.96161567385726	3.6821242759814	CD4+ EM
535	205	257	194	638	238	193	472	200	293	401	423	PT_G_REP_TIL_P2_BV510CD4-A-AlexaFluor700CD8-Asubset	9	PT_G	Non_melanoma	REP_TIL	C ovarii CDK12 mut	178	25	-6.92446958239608	1.55437328320644	CD4+ EM
530	191	250	187	579	242	198	457	185	294	378	371	PT_G_REP_TIL_P2_BV510CD4-A-AlexaFluor700CD8-Asubset	9	PT_G	Non_melanoma	REP_TIL	C ovarii CDK12 mut	191	25	-6.5398679893785	1.18049683076046	CD4+ EM
457	195	247	237	622	243	184	510	184	309	373	392	PT_G_REP_TIL_P2_BV510CD4-A-AlexaFluor700CD8-Asubset	9	PT_G	Non_melanoma	REP_TIL	C ovarii CDK12 mut	177	25	-6.36219560320907	1.63590123158596	CD4+ EM
584	234	243	201	615	243	186	516	200	270	385	390	PT_G_REP_TIL_P2_BV510CD4-A-AlexaFluor700CD8-Asubset	9	PT_G	Non_melanoma	REP_TIL	C ovarii CDK12 mut	191	25	-7.08787738497787	1.17262114983699	CD4+ EM
592	208	213	248	656	256	192	513	174	282	458	274	PT_G_REP_TIL_P2_BV510CD4-A-AlexaFluor700CD8-Asubset	9	PT_G	Non_melanoma	REP_TIL	C ovarii CDK12 mut	189	29	-6.94888984377914	-0.0199721713671906	CD4+ EM
242	256	252	282	548	253	221	400	190	288	326	408	PT_G_REP_TIL_P2_BV510CD4-A-AlexaFluor700CD8-Asubset	9	PT_G	Non_melanoma	REP_TIL	C ovarii CDK12 mut	94	12	-0.929126016455226	2.42663635712764	CD4+ EMRA
492	194	252	199	536	256	183	396	213	271	318	293	PT_G_REP_TIL_P2_BV510CD4-A-AlexaFluor700CD8-Asubset	9	PT_G	Non_melanoma	REP_TIL	C ovarii CDK12 mut	176	29	-5.85230266268783	0.385050136863209	CD4+ EM
402	157	271	310	609	255	208	494	190	287	422	206	PT_G_REP_TIL_P2_BV510CD4-A-AlexaFluor700CD8-Asubset	9	PT_G	Non_melanoma	REP_TIL	C ovarii CDK12 mut	175	29	-5.61217033083969	-0.441661368788265	CD4+ EM
503	265	232	201	588	240	200	427	187	323	415	383	PT_G_REP_TIL_P2_BV510CD4-A-AlexaFluor700CD8-Asubset	9	PT_G	Non_melanoma	REP_TIL	C ovarii CDK12 mut	178	25	-6.47509061511093	1.39977755051754	CD4+ EM
519	215	236	191	560	248	198	517	184	299	343	372	PT_G_REP_TIL_P2_BV510CD4-A-AlexaFluor700CD8-Asubset	9	PT_G	Non_melanoma	REP_TIL	C ovarii CDK12 mut	177	25	-6.57280551608139	1.18682195645473	CD4+ EM
457	200	248	237	612	244	208	541	183	293	402	353	PT_G_REP_TIL_P2_BV510CD4-A-AlexaFluor700CD8-Asubset	9	PT_G	Non_melanoma	REP_TIL	C ovarii CDK12 mut	177	25	-6.4687067192369	1.22094680768154	CD4+ EM
477	215	246	240	470	263	191	471	207	272	430	513	PT_G_REP_TIL_P2_BV510CD4-A-AlexaFluor700CD8-Asubset	9	PT_G	Non_melanoma	REP_TIL	C ovarii CDK12 mut	178	25	-6.46703635867172	2.47296728593013	CD4+ EM
402	179	230	191	560	249	200	456	185	279	334	187	PT_G_REP_TIL_P2_BV510CD4-A-AlexaFluor700CD8-Asubset	9	PT_G	Non_melanoma	REP_TIL	C ovarii CDK12 mut	175	29	-5.39395391161972	-0.267283450544856	CD4+ EM
524	239	259	219	601	262	185	451	215	277	402	258	PT_G_REP_TIL_P2_BV510CD4-A-AlexaFluor700CD8-Asubset	9	PT_G	Non_melanoma	REP_TIL	C ovarii CDK12 mut	176	29	-6.34960042651229	0.00546792921326327	CD4+ EM
337	164	220	190	550	236	215	417	169	338	353	353	PT_G_REP_TIL_P2_BV510CD4-A-AlexaFluor700CD8-Asubset	9	PT_G	Non_melanoma	REP_TIL	C ovarii CDK12 mut	149	25	-4.84317456896835	2.28972067338131	CD4+ EM
528	177	246	187	626	247	210	487	197	299	382	408	PT_G_REP_TIL_P2_BV510CD4-A-AlexaFluor700CD8-Asubset	9	PT_G	Non_melanoma	REP_TIL	C ovarii CDK12 mut	191	25	-6.85002719576889	1.36415686112545	CD4+ EM
526	196	256	204	630	280	185	527	189	267	424	201	PT_G_REP_TIL_P2_BV510CD4-A-AlexaFluor700CD8-Asubset	9	PT_G	Non_melanoma	REP_TIL	C ovarii CDK12 mut	189	29	-6.73594962771469	-0.408025990904353	CD4+ EM
555	301	222	199	585	256	215	538	168	269	442	229	PT_G_REP_TIL_P2_BV510CD4-A-AlexaFluor700CD8-Asubset	9	PT_G	Non_melanoma	REP_TIL	C ovarii CDK12 mut	189	29	-6.7210169952684	-0.241076688946269	CD4+ EM
364	176	253	216	511	252	216	499	165	283	394	417	PT_G_REP_TIL_P2_BV510CD4-A-AlexaFluor700CD8-Asubset	9	PT_G	Non_melanoma	REP_TIL	C ovarii CDK12 mut	164	25	-5.66384708102279	2.657981772243	CD4+ EM
299	192	255	195	504	237	200	467	186	278	364	379	PT_G_REP_TIL_P2_BV510CD4-A-AlexaFluor700CD8-Asubset	9	PT_G	Non_melanoma	REP_TIL	C ovarii CDK12 mut	149	25	-4.87037097628646	2.91253556710384	CD4+ EM
446	217	245	222	477	255	223	562	186	286	353	391	PT_G_REP_TIL_P2_BV510CD4-A-AlexaFluor700CD8-Asubset	9	PT_G	Non_melanoma	REP_TIL	C ovarii CDK12 mut	164	25	-6.13445960696273	1.95703734856746	CD4+ EM
227	208	261	204	555	224	213	333	181	310	417	323	PT_G_REP_TIL_P2_BV510CD4-A-AlexaFluor700CD8-Asubset	9	PT_G	Non_melanoma	REP_TIL	C ovarii CDK12 mut	107	20	-3.34119044955307	3.92314161759517	CD4+ EM
432	187	208	206	538	257	195	474	168	326	377	319	PT_G_REP_TIL_P2_BV510CD4-A-AlexaFluor700CD8-Asubset	9	PT_G	Non_melanoma	REP_TIL	C ovarii CDK12 mut	177	25	-5.70894633944564	0.991034049808003	CD4+ EM
571	186	222	186	592	235	218	483	178	301	396	327	PT_G_REP_TIL_P2_BV510CD4-A-AlexaFluor700CD8-Asubset	9	PT_G	Non_melanoma	REP_TIL	C ovarii CDK12 mut	191	25	-6.77356158907943	0.536731202422597	CD4+ EM
357	189	227	218	605	243	205	512	180	263	419	472	PT_G_REP_TIL_P2_BV510CD4-A-AlexaFluor700CD8-Asubset	9	PT_G	Non_melanoma	REP_TIL	C ovarii CDK12 mut	165	25	-6.1499458473497	3.47069229584835	CD4+ EM
523	246	207	201	628	262	183	564	213	264	344	467	PT_G_REP_TIL_P2_BV510CD4-A-AlexaFluor700CD8-Asubset	9	PT_G	Non_melanoma	REP_TIL	C ovarii CDK12 mut	193	25	-7.06200801547103	1.92956127625606	CD4+ EM
310	151	249	332	615	250	214	593	194	254	419	324	PT_G_REP_TIL_P2_BV510CD4-A-AlexaFluor700CD8-Asubset	9	PT_G	Non_melanoma	REP_TIL	C ovarii CDK12 mut	81	20	-5.61338245089584	1.71054520112178	CD4+ EM
286	185	243	215	434	265	188	286	260	292	225	187	PT_G_REP_TIL_P2_BV510CD4-A-AlexaFluor700CD8-Asubset	9	PT_G	Non_melanoma	REP_TIL	C ovarii CDK12 mut	33	11	0.553745366973348	-1.88070164221623	CD4+ EM
400	196	245	258	565	247	208	509	203	293	325	408	PT_G_REP_TIL_P2_BV510CD4-A-AlexaFluor700CD8-Asubset	9	PT_G	Non_melanoma	REP_TIL	C ovarii CDK12 mut	164	25	-5.76190053637557	2.27196397286556	CD4+ EM
344	172	251	189	554	251	213	484	205	294	388	331	PT_G_REP_TIL_P2_BV510CD4-A-AlexaFluor700CD8-Asubset	9	PT_G	Non_melanoma	REP_TIL	C ovarii CDK12 mut	149	25	-5.24992858584457	1.88247992497585	CD4+ EM
521	188	257	217	557	250	177	404	188	271	402	321	PT_G_REP_TIL_P2_BV510CD4-A-AlexaFluor700CD8-Asubset	9	PT_G	Non_melanoma	REP_TIL	C ovarii CDK12 mut	176	29	-6.17630063708358	0.70753719311855	CD4+ EM
311	179	234	208	503	257	202	507	174	360	389	309	PT_G_REP_TIL_P2_BV510CD4-A-AlexaFluor700CD8-Asubset	9	PT_G	Non_melanoma	REP_TIL	C ovarii CDK12 mut	79	12	-5.06147348101669	1.29203285676143	CD4+ EMRA
497	171	259	207	612	236	189	579	171	420	441	474	PT_G_REP_TIL_P2_BV510CD4-A-AlexaFluor700CD8-Asubset	9	PT_G	Non_melanoma	REP_TIL	C ovarii CDK12 mut	193	25	-6.93773519213729	2.16719998818538	CD4+ EM
484	246	273	180	605	266	203	582	174	492	451	373	PT_G_REP_TIL_P2_BV510CD4-A-AlexaFluor700CD8-Asubset	9	PT_G	Non_melanoma	REP_TIL	C ovarii CDK12 mut	188	8	-6.28776418383651	1.450906057178	CD4+ EMRA
495	188	268	190	580	241	212	546	189	287	414	210	PT_G_REP_TIL_P2_BV510CD4-A-AlexaFluor700CD8-Asubset	9	PT_G	Non_melanoma	REP_TIL	C ovarii CDK12 mut	189	29	-6.35100185092025	-0.44341860312321	CD4+ EM
390	177	227	181	552	260	207	468	178	267	391	208	PT_G_REP_TIL_P2_BV510CD4-A-AlexaFluor700CD8-Asubset	9	PT_G	Non_melanoma	REP_TIL	C ovarii CDK12 mut	175	29	-5.39186345751815	-0.288409482420467	CD4+ EM
445	233	247	181	597	257	201	530	190	282	415	439	PT_G_REP_TIL_P2_BV510CD4-A-AlexaFluor700CD8-Asubset	9	PT_G	Non_melanoma	REP_TIL	C ovarii CDK12 mut	179	25	-6.56937228854232	2.29064740639827	CD4+ EM
492	161	237	186	557	269	194	501	163	288	427	246	PT_G_REP_TIL_P2_BV510CD4-A-AlexaFluor700CD8-Asubset	9	PT_G	Non_melanoma	REP_TIL	C ovarii CDK12 mut	176	29	-6.14921771700912	0.00156332392893004	CD4+ EM
339	178	439	238	251	270	258	464	178	309	257	193	PT_G_REP_TIL_P2_BV510CD4-A-AlexaFluor700CD8-Asubset	9	PT_G	Non_melanoma	REP_TIL	C ovarii CDK12 mut	45	13	7.48379839245743	0.694482703029134	CD8+ EM
500	169	250	220	578	222	214	511	213	286	456	245	PT_G_REP_TIL_P2_BV510CD4-A-AlexaFluor700CD8-Asubset	9	PT_G	Non_melanoma	REP_TIL	C ovarii CDK12 mut	190	29	-6.39650308306747	-0.216442268074535	CD4+ EM
509	140	282	260	591	223	237	544	196	307	434	239	PT_G_REP_TIL_P2_BV510CD4-A-AlexaFluor700CD8-Asubset	9	PT_G	Non_melanoma	REP_TIL	C ovarii CDK12 mut	190	29	-6.50472699816757	-0.089435089112304	CD4+ EM
275	264	223	271	626	253	233	421	210	265	373	381	PT_G_REP_TIL_P2_BV510CD4-A-AlexaFluor700CD8-Asubset	9	PT_G	Non_melanoma	REP_TIL	C ovarii CDK12 mut	95	20	-1.44933938201004	2.5899132679095	CD4+ EM
363	185	246	218	553	241	189	477	200	273	302	345	PT_G_REP_TIL_P2_BV510CD4-A-AlexaFluor700CD8-Asubset	9	PT_G	Non_melanoma	REP_TIL	C ovarii CDK12 mut	149	25	-5.29513513262802	1.65193464261196	CD4+ EM
385	231	260	224	522	251	187	441	186	274	358	393	PT_G_REP_TIL_P2_BV510CD4-A-AlexaFluor700CD8-Asubset	9	PT_G	Non_melanoma	REP_TIL	C ovarii CDK12 mut	163	25	-5.31610738452011	2.24940289956234	CD4+ EM
575	185	271	219	622	256	201	487	179	304	393	260	PT_G_REP_TIL_P2_BV510CD4-A-AlexaFluor700CD8-Asubset	9	PT_G	Non_melanoma	REP_TIL	C ovarii CDK12 mut	189	29	-6.81028901751571	-0.0282733176956399	CD4+ EM
489	180	250	191	557	242	203	456	189	264	344	320	PT_G_REP_TIL_P2_BV510CD4-A-AlexaFluor700CD8-Asubset	9	PT_G	Non_melanoma	REP_TIL	C ovarii CDK12 mut	177	25	-6.01194059069686	0.80068357688091	CD4+ EM
451	250	239	186	591	265	212	599	199	299	461	565	PT_G_REP_TIL_P2_BV510CD4-A-AlexaFluor700CD8-Asubset	9	PT_G	Non_melanoma	REP_TIL	C ovarii CDK12 mut	179	25	-7.0476018112474	2.68142714005611	CD4+ EM
423	205	274	193	607	239	213	537	196	317	411	336	PT_G_REP_TIL_P2_BV510CD4-A-AlexaFluor700CD8-Asubset	9	PT_G	Non_melanoma	REP_TIL	C ovarii CDK12 mut	177	25	-6.15928756411605	1.3485164831271	CD4+ EM
557	178	250	297	503	268	173	547	180	625	382	433	PT_G_REP_TIL_P2_BV510CD4-A-AlexaFluor700CD8-Asubset	9	PT_G	Non_melanoma	REP_TIL	C ovarii CDK12 mut	56	8	1.06858713213868	4.55100383263729	CD4+ EMRA
490	204	231	204	640	247	222	559	244	287	475	194	PT_G_REP_TIL_P2_BV510CD4-A-AlexaFluor700CD8-Asubset	9	PT_G	Non_melanoma	REP_TIL	C ovarii CDK12 mut	189	29	-6.51584016497665	-0.381997447193645	CD4+ EM
416	185	247	178	606	236	201	478	156	321	418	441	PT_G_REP_TIL_P2_BV510CD4-A-AlexaFluor700CD8-Asubset	9	PT_G	Non_melanoma	REP_TIL	C ovarii CDK12 mut	178	25	-6.1523176353746	2.5725656936755	CD4+ EM
580	262	244	209	627	271	214	524	188	390	363	294	PT_G_REP_TIL_P2_BV510CD4-A-AlexaFluor700CD8-Asubset	9	PT_G	Non_melanoma	REP_TIL	C ovarii CDK12 mut	191	25	-6.82788240130477	0.319838453351475	CD4+ EM
526	171	241	191	551	240	208	464	192	285	387	454	PT_G_REP_TIL_P2_BV510CD4-A-AlexaFluor700CD8-Asubset	9	PT_G	Non_melanoma	REP_TIL	C ovarii CDK12 mut	178	25	-6.56909858401351	1.77490200501583	CD4+ EM
521	203	216	204	622	279	225	573	157	449	476	492	PT_G_REP_TIL_P2_BV510CD4-A-AlexaFluor700CD8-Asubset	9	PT_G	Non_melanoma	REP_TIL	C ovarii CDK12 mut	193	25	-6.99903070147567	2.12145413857601	CD4+ EM
261	261	207	236	555	267	178	599	163	312	374	439	PT_G_REP_TIL_P2_BV510CD4-A-AlexaFluor700CD8-Asubset	9	PT_G	Non_melanoma	REP_TIL	C ovarii CDK12 mut	151	20	-5.80211507494979	3.80864681702755	CD4+ EM
505	183	245	192	567	263	197	530	193	260	456	396	PT_G_REP_TIL_P2_BV510CD4-A-AlexaFluor700CD8-Asubset	9	PT_G	Non_melanoma	REP_TIL	C ovarii CDK12 mut	192	25	-6.88162242587142	1.60434748631618	CD4+ EM
269	208	235	194	606	255	208	537	176	316	407	535	PT_G_REP_TIL_P2_BV510CD4-A-AlexaFluor700CD8-Asubset	9	PT_G	Non_melanoma	REP_TIL	C ovarii CDK12 mut	151	20	-6.14051925356918	4.56636180382869	CD4+ EM
291	168	259	188	528	254	208	417	182	286	355	310	PT_G_REP_TIL_P2_BV510CD4-A-AlexaFluor700CD8-Asubset	9	PT_G	Non_melanoma	REP_TIL	C ovarii CDK12 mut	107	20	-3.65901123698287	2.97872533303402	CD4+ EM
486	197	265	208	583	249	193	447	188	285	414	428	PT_G_REP_TIL_P2_BV510CD4-A-AlexaFluor700CD8-Asubset	9	PT_G	Non_melanoma	REP_TIL	C ovarii CDK12 mut	178	25	-6.39981996233993	1.85881795388363	CD4+ EM
418	172	237	204	529	253	197	476	178	301	322	279	PT_G_REP_TIL_P2_BV510CD4-A-AlexaFluor700CD8-Asubset	9	PT_G	Non_melanoma	REP_TIL	C ovarii CDK12 mut	162	29	-5.42512046511703	0.410078455029942	CD4+ EM
370	206	265	304	543	257	208	530	181	260	429	175	PT_G_REP_TIL_P2_BV510CD4-A-AlexaFluor700CD8-Asubset	9	PT_G	Non_melanoma	REP_TIL	C ovarii CDK12 mut	175	29	-5.54736196215682	-0.542385380447887	CD4+ EM
392	272	223	179	604	266	218	531	186	289	374	492	PT_G_REP_TIL_P2_BV510CD4-A-AlexaFluor700CD8-Asubset	9	PT_G	Non_melanoma	REP_TIL	C ovarii CDK12 mut	164	25	-6.29927264864974	3.13809766274593	CD4+ EM
317	200	231	207	525	262	231	539	165	286	417	280	PT_G_REP_TIL_P2_BV510CD4-A-AlexaFluor700CD8-Asubset	9	PT_G	Non_melanoma	REP_TIL	C ovarii CDK12 mut	149	25	-5.22609912570053	0.997143287478902	CD4+ EM
468	191	260	183	547	252	221	487	187	294	362	356	PT_G_REP_TIL_P2_BV510CD4-A-AlexaFluor700CD8-Asubset	9	PT_G	Non_melanoma	REP_TIL	C ovarii CDK12 mut	177	25	-6.04861652072006	1.2145437191119	CD4+ EM
420	179	253	238	565	262	190	472	190	286	416	512	PT_G_REP_TIL_P2_BV510CD4-A-AlexaFluor700CD8-Asubset	9	PT_G	Non_melanoma	REP_TIL	C ovarii CDK12 mut	165	25	-6.39778863604599	2.90297259789608	CD4+ EM
564	235	217	163	604	266	216	580	161	345	433	366	PT_G_REP_TIL_P2_BV510CD4-A-AlexaFluor700CD8-Asubset	9	PT_G	Non_melanoma	REP_TIL	C ovarii CDK12 mut	191	25	-7.15942632372909	1.38274731141231	CD4+ EM
573	184	247	196	583	247	219	518	175	291	393	208	PT_G_REP_TIL_P2_BV510CD4-A-AlexaFluor700CD8-Asubset	9	PT_G	Non_melanoma	REP_TIL	C ovarii CDK12 mut	189	29	-6.70634853060775	-0.487598161877177	CD4+ EM
477	176	252	188	585	255	190	511	197	294	393	387	PT_G_REP_TIL_P2_BV510CD4-A-AlexaFluor700CD8-Asubset	9	PT_G	Non_melanoma	REP_TIL	C ovarii CDK12 mut	177	25	-6.5043421905809	1.4998562524905	CD4+ EM
428	255	219	257	571	277	185	475	176	288	367	359	PT_G_REP_TIL_P2_BV510CD4-A-AlexaFluor700CD8-Asubset	9	PT_G	Non_melanoma	REP_TIL	C ovarii CDK12 mut	148	25	-5.82743417437606	1.54207803708217	CD4+ EM
274	206	220	214	528	252	194	493	167	295	400	440	PT_G_REP_TIL_P2_BV510CD4-A-AlexaFluor700CD8-Asubset	9	PT_G	Non_melanoma	REP_TIL	C ovarii CDK12 mut	136	20	-5.26456700976425	3.82943262559078	CD4+ EM
527	210	233	181	579	262	172	552	177	307	356	288	PT_G_REP_TIL_P2_BV510CD4-A-AlexaFluor700CD8-Asubset	9	PT_G	Non_melanoma	REP_TIL	C ovarii CDK12 mut	191	25	-6.50817214663558	0.313701618730046	CD4+ EM
470	223	225	215	606	272	228	544	170	374	376	273	PT_G_REP_TIL_P2_BV510CD4-A-AlexaFluor700CD8-Asubset	9	PT_G	Non_melanoma	REP_TIL	C ovarii CDK12 mut	190	29	-6.2288933914476	0.223624754964329	CD4+ EM
465	147	276	194	596	233	206	521	178	586	527	503	PT_G_REP_TIL_P2_BV510CD4-A-AlexaFluor700CD8-Asubset	9	PT_G	Non_melanoma	REP_TIL	C ovarii CDK12 mut	56	8	0.827081628484197	4.91796006661556	CD4+ EMRA
492	186	246	191	617	266	174	472	180	285	316	313	PT_G_REP_TIL_P2_BV510CD4-A-AlexaFluor700CD8-Asubset	9	PT_G	Non_melanoma	REP_TIL	C ovarii CDK12 mut	176	29	-6.15612279589706	0.675208051024892	CD4+ EM
431	184	241	191	492	265	216	382	220	294	383	198	PT_G_REP_TIL_P2_BV510CD4-A-AlexaFluor700CD8-Asubset	9	PT_G	Non_melanoma	REP_TIL	C ovarii CDK12 mut	162	29	-5.39532910998397	-0.218421499908946	CD4+ EM
552	285	238	191	652	249	184	554	180	297	424	416	PT_G_REP_TIL_P2_BV510CD4-A-AlexaFluor700CD8-Asubset	9	PT_G	Non_melanoma	REP_TIL	C ovarii CDK12 mut	193	25	-7.26700078661972	1.62931301098964	CD4+ EM
455	217	266	202	580	259	189	521	194	339	389	210	PT_G_REP_TIL_P2_BV510CD4-A-AlexaFluor700CD8-Asubset	9	PT_G	Non_melanoma	REP_TIL	C ovarii CDK12 mut	175	29	-5.96364795382553	-0.480819146812938	CD4+ EM
486	190	241	169	470	248	213	606	163	675	468	503	PT_G_REP_TIL_P2_BV510CD4-A-AlexaFluor700CD8-Asubset	9	PT_G	Non_melanoma	REP_TIL	C ovarii CDK12 mut	56	8	0.845058925790258	4.90217580300472	CD4+ EMRA
411	274	212	182	596	249	204	517	182	277	402	410	PT_G_REP_TIL_P2_BV510CD4-A-AlexaFluor700CD8-Asubset	9	PT_G	Non_melanoma	REP_TIL	C ovarii CDK12 mut	164	25	-6.4109321754747	2.34082927209041	CD4+ EM
406	185	255	213	558	263	207	551	178	269	393	302	PT_G_REP_TIL_P2_BV510CD4-A-AlexaFluor700CD8-Asubset	9	PT_G	Non_melanoma	REP_TIL	C ovarii CDK12 mut	190	29	-5.86132919009262	0.89530654650829	CD4+ EM
568	178	219	263	681	251	216	587	207	295	480	190	PT_G_REP_TIL_P2_BV510CD4-A-AlexaFluor700CD8-Asubset	9	PT_G	Non_melanoma	REP_TIL	C ovarii CDK12 mut	189	29	-6.81962596591049	-0.396204780519984	CD4+ EM
301	254	235	207	575	251	161	490	196	305	368	479	PT_G_REP_TIL_P2_BV510CD4-A-AlexaFluor700CD8-Asubset	9	PT_G	Non_melanoma	REP_TIL	C ovarii CDK12 mut	151	20	-5.63608133013778	3.85871400338314	CD4+ EM
284	221	240	240	603	256	196	524	197	290	346	450	PT_G_REP_TIL_P2_BV510CD4-A-AlexaFluor700CD8-Asubset	9	PT_G	Non_melanoma	REP_TIL	C ovarii CDK12 mut	136	20	-5.4369798820787	3.83246387940548	CD4+ EM
416	206	209	260	588	254	194	522	186	267	361	344	PT_G_REP_TIL_P2_BV510CD4-A-AlexaFluor700CD8-Asubset	9	PT_G	Non_melanoma	REP_TIL	C ovarii CDK12 mut	177	25	-5.93740712817245	1.29321815472744	CD4+ EM
360	237	202	304	568	242	218	520	141	312	437	396	PT_G_REP_TIL_P2_BV510CD4-A-AlexaFluor700CD8-Asubset	9	PT_G	Non_melanoma	REP_TIL	C ovarii CDK12 mut	180	25	-5.76436483080917	2.50127448540828	CD4+ EM
293	182	259	233	500	258	188	453	200	325	366	413	PT_G_REP_TIL_P2_BV510CD4-A-AlexaFluor700CD8-Asubset	9	PT_G	Non_melanoma	REP_TIL	C ovarii CDK12 mut	135	20	-4.46161376650863	3.59626044732235	CD4+ EM
325	280	241	228	642	237	188	361	202	285	373	320	PT_G_REP_TIL_P2_BV510CD4-A-AlexaFluor700CD8-Asubset	9	PT_G	Non_melanoma	REP_TIL	C ovarii CDK12 mut	107	20	-4.76573478396469	1.808043856441	CD4+ EM
469	221	246	191	584	231	189	435	202	273	321	347	PT_G_REP_TIL_P2_BV510CD4-A-AlexaFluor700CD8-Asubset	9	PT_G	Non_melanoma	REP_TIL	C ovarii CDK12 mut	177	25	-5.87399684603744	1.21264125805996	CD4+ EM
506	273	240	169	640	248	163	549	224	237	486	575	PT_G_REP_TIL_P2_BV510CD4-A-AlexaFluor700CD8-Asubset	9	PT_G	Non_melanoma	REP_TIL	C ovarii CDK12 mut	193	25	-7.29534303362899	2.44743122559688	CD4+ EM
399	149	263	216	607	232	212	280	198	313	465	207	PT_G_REP_TIL_P2_BV510CD4-A-AlexaFluor700CD8-Asubset	9	PT_G	Non_melanoma	REP_TIL	C ovarii CDK12 mut	8	5	-5.23923980410629	-0.282075565041087	CD4+ EM exhausted
539	224	254	216	585	252	206	514	190	266	410	345	PT_G_REP_TIL_P2_BV510CD4-A-AlexaFluor700CD8-Asubset	9	PT_G	Non_melanoma	REP_TIL	C ovarii CDK12 mut	191	25	-6.82406913455062	0.986515958129384	CD4+ EM
388	236	244	226	581	252	197	495	175	294	369	285	PT_G_REP_TIL_P2_BV510CD4-A-AlexaFluor700CD8-Asubset	9	PT_G	Non_melanoma	REP_TIL	C ovarii CDK12 mut	162	29	-5.53564559634262	0.883690912543751	CD4+ EM
425	185	230	235	602	255	213	530	185	308	344	235	PT_G_REP_TIL_P2_BV510CD4-A-AlexaFluor700CD8-Asubset	9	PT_G	Non_melanoma	REP_TIL	C ovarii CDK12 mut	175	29	-5.74236976321273	-0.235880654037975	CD4+ EM
448	186	190	216	572	233	205	592	167	310	407	430	PT_G_REP_TIL_P2_BV510CD4-A-AlexaFluor700CD8-Asubset	9	PT_G	Non_melanoma	REP_TIL	C ovarii CDK12 mut	164	25	-6.72378741915756	2.24413432580135	CD4+ EM
596	182	264	227	590	256	208	558	189	269	414	395	PT_G_REP_TIL_P2_BV510CD4-A-AlexaFluor700CD8-Asubset	9	PT_G	Non_melanoma	REP_TIL	C ovarii CDK12 mut	192	25	-7.20483791049057	1.34221639138363	CD4+ EM
244	197	238	198	501	256	189	396	178	462	284	424	PT_G_REP_TIL_P2_BV510CD4-A-AlexaFluor700CD8-Asubset	9	PT_G	Non_melanoma	REP_TIL	C ovarii CDK12 mut	135	20	-0.0641341131501721	3.28617348176143	CD4+ EM
394	201	246	195	572	243	202	428	190	285	415	293	PT_G_REP_TIL_P2_BV510CD4-A-AlexaFluor700CD8-Asubset	9	PT_G	Non_melanoma	REP_TIL	C ovarii CDK12 mut	162	29	-5.34633170779281	1.0660640190234	CD4+ EM
555	206	249	208	456	251	197	364	203	323	278	214	PT_G_REP_TIL_P2_BV510CD4-A-AlexaFluor700CD8-Asubset	9	PT_G	Non_melanoma	REP_TIL	C ovarii CDK12 mut	86	22	-5.74744998629623	-0.158722948015712	CD4+ EM
510	197	223	213	608	263	182	496	189	436	300	222	PT_G_REP_TIL_P2_BV510CD4-A-AlexaFluor700CD8-Asubset	9	PT_G	Non_melanoma	REP_TIL	C ovarii CDK12 mut	188	8	-5.79913245852523	-0.721390824497722	CD4+ EMRA
547	287	274	231	570	248	228	578	206	276	378	375	PT_G_REP_TIL_P2_BV510CD4-A-AlexaFluor700CD8-Asubset	9	PT_G	Non_melanoma	REP_TIL	C ovarii CDK12 mut	191	25	-6.96340381320053	1.32481958371303	CD4+ EM
311	246	230	230	605	256	179	445	202	296	444	567	PT_G_REP_TIL_P2_BV510CD4-A-AlexaFluor700CD8-Asubset	9	PT_G	Non_melanoma	REP_TIL	C ovarii CDK12 mut	166	20	-5.83059798892074	4.92933215600155	CD4+ EM
431	219	225	241	606	267	175	560	202	258	438	489	PT_G_REP_TIL_P2_BV510CD4-A-AlexaFluor700CD8-Asubset	9	PT_G	Non_melanoma	REP_TIL	C ovarii CDK12 mut	179	25	-6.92888318713241	2.6333760212054	CD4+ EM
305	188	251	206	613	232	208	414	177	344	381	240	PT_G_REP_TIL_P2_BV510CD4-A-AlexaFluor700CD8-Asubset	9	PT_G	Non_melanoma	REP_TIL	C ovarii CDK12 mut	50	5	-3.45681153948837	-1.69353745478489	CD4+ EM exhausted
551	231	262	227	590	239	192	489	198	295	448	332	PT_G_REP_TIL_P2_BV510CD4-A-AlexaFluor700CD8-Asubset	9	PT_G	Non_melanoma	REP_TIL	C ovarii CDK12 mut	191	25	-6.83013545687728	0.808189232169606	CD4+ EM
559	194	233	187	612	263	200	465	193	357	400	351	PT_G_REP_TIL_P2_BV510CD4-A-AlexaFluor700CD8-Asubset	9	PT_G	Non_melanoma	REP_TIL	C ovarii CDK12 mut	191	25	-6.78357946093612	1.06389274102352	CD4+ EM
565	194	251	258	560	247	224	493	187	308	373	429	PT_G_REP_TIL_P2_BV510CD4-A-AlexaFluor700CD8-Asubset	9	PT_G	Non_melanoma	REP_TIL	C ovarii CDK12 mut	192	25	-6.83656560595565	1.57414426308773	CD4+ EM
359	318	247	235	579	269	173	563	210	265	419	534	PT_G_REP_TIL_P2_BV510CD4-A-AlexaFluor700CD8-Asubset	9	PT_G	Non_melanoma	REP_TIL	C ovarii CDK12 mut	166	20	-6.50449573214584	3.67613281708858	CD4+ EM
472	171	232	209	534	241	200	489	186	280	369	220	PT_G_REP_TIL_P2_BV510CD4-A-AlexaFluor700CD8-Asubset	9	PT_G	Non_melanoma	REP_TIL	C ovarii CDK12 mut	175	29	-5.81971513445907	-0.226009797037624	CD4+ EM
480	300	243	297	614	263	220	569	178	295	457	302	PT_G_REP_TIL_P2_BV510CD4-A-AlexaFluor700CD8-Asubset	9	PT_G	Non_melanoma	REP_TIL	C ovarii CDK12 mut	190	29	-6.54442893679672	0.756313760100819	CD4+ EM
480	223	258	202	536	244	200	435	192	326	390	460	PT_G_REP_TIL_P2_BV510CD4-A-AlexaFluor700CD8-Asubset	9	PT_G	Non_melanoma	REP_TIL	C ovarii CDK12 mut	178	25	-6.20433961566024	2.07446541291378	CD4+ EM
572	247	240	199	632	256	188	502	185	268	332	188	PT_G_REP_TIL_P2_BV510CD4-A-AlexaFluor700CD8-Asubset	9	PT_G	Non_melanoma	REP_TIL	C ovarii CDK12 mut	189	29	-6.65778361971908	-0.434305708588145	CD4+ EM
294	207	274	223	612	255	207	406	180	294	504	482	PT_G_REP_TIL_P2_BV510CD4-A-AlexaFluor700CD8-Asubset	9	PT_G	Non_melanoma	REP_TIL	C ovarii CDK12 mut	137	20	-5.10542785342269	5.27568282586239	CD4+ EM
487	254	265	282	616	250	197	518	180	292	435	197	PT_G_REP_TIL_P2_BV510CD4-A-AlexaFluor700CD8-Asubset	9	PT_G	Non_melanoma	REP_TIL	C ovarii CDK12 mut	190	29	-6.38361322100692	-0.321380953968547	CD4+ EM
416	214	245	182	561	240	194	512	188	305	309	351	PT_G_REP_TIL_P2_BV510CD4-A-AlexaFluor700CD8-Asubset	9	PT_G	Non_melanoma	REP_TIL	C ovarii CDK12 mut	177	25	-5.69793903048568	1.56689502698085	CD4+ EM
312	201	218	190	515	249	185	469	180	277	330	376	PT_G_REP_TIL_P2_BV510CD4-A-AlexaFluor700CD8-Asubset	9	PT_G	Non_melanoma	REP_TIL	C ovarii CDK12 mut	149	25	-4.92373000796371	2.80192722779415	CD4+ EM
497	248	241	291	620	235	238	581	200	294	464	366	PT_G_REP_TIL_P2_BV510CD4-A-AlexaFluor700CD8-Asubset	9	PT_G	Non_melanoma	REP_TIL	C ovarii CDK12 mut	192	25	-6.76670753176742	1.06205858689449	CD4+ EM
508	194	262	178	605	266	193	503	192	262	468	187	PT_G_REP_TIL_P2_BV510CD4-A-AlexaFluor700CD8-Asubset	9	PT_G	Non_melanoma	REP_TIL	C ovarii CDK12 mut	189	29	-6.54233752902084	-0.509869318188213	CD4+ EM
552	216	263	187	581	238	208	434	211	271	355	430	PT_G_REP_TIL_P2_BV510CD4-A-AlexaFluor700CD8-Asubset	9	PT_G	Non_melanoma	REP_TIL	C ovarii CDK12 mut	178	25	-6.62457620318466	1.40082063180111	CD4+ EM
268	175	239	193	537	261	168	455	186	468	315	415	PT_G_REP_TIL_P2_BV510CD4-A-AlexaFluor700CD8-Asubset	9	PT_G	Non_melanoma	REP_TIL	C ovarii CDK12 mut	135	20	0.0821850079721881	3.74396957856319	CD4+ EM
453	173	244	184	614	254	226	590	197	306	463	537	PT_G_REP_TIL_P2_BV510CD4-A-AlexaFluor700CD8-Asubset	9	PT_G	Non_melanoma	REP_TIL	C ovarii CDK12 mut	179	25	-7.00511895831161	2.72135724526546	CD4+ EM
381	231	252	199	539	262	187	434	161	326	376	420	PT_G_REP_TIL_P2_BV510CD4-A-AlexaFluor700CD8-Asubset	9	PT_G	Non_melanoma	REP_TIL	C ovarii CDK12 mut	150	20	-5.32205831225448	2.51683821183345	CD4+ EM
579	205	213	147	632	255	211	573	173	308	498	536	PT_G_REP_TIL_P2_BV510CD4-A-AlexaFluor700CD8-Asubset	9	PT_G	Non_melanoma	REP_TIL	C ovarii CDK12 mut	193	25	-7.44786225970321	2.14309586983822	CD4+ EM
446	269	246	231	587	242	204	550	201	288	454	461	PT_G_REP_TIL_P2_BV510CD4-A-AlexaFluor700CD8-Asubset	9	PT_G	Non_melanoma	REP_TIL	C ovarii CDK12 mut	179	25	-6.89176570590072	2.53021254044674	CD4+ EM
273	177	263	215	631	252	206	328	178	317	431	465	PT_G_REP_TIL_P2_BV510CD4-A-AlexaFluor700CD8-Asubset	9	PT_G	Non_melanoma	REP_TIL	C ovarii CDK12 mut	124	20	-4.03257381136947	5.22974004250667	CD4+ EM
497	196	257	263	549	263	176	555	190	295	431	447	PT_G_REP_TIL_P2_BV510CD4-A-AlexaFluor700CD8-Asubset	9	PT_G	Non_melanoma	REP_TIL	C ovarii CDK12 mut	192	25	-6.87018357928329	2.0612861106982	CD4+ EM
445	166	243	211	576	250	210	568	179	433	417	357	PT_G_REP_TIL_P2_BV510CD4-A-AlexaFluor700CD8-Asubset	9	PT_G	Non_melanoma	REP_TIL	C ovarii CDK12 mut	188	8	-6.18731795962387	1.37198414307735	CD4+ EMRA
490	191	226	249	571	243	207	515	184	269	445	461	PT_G_REP_TIL_P2_BV510CD4-A-AlexaFluor700CD8-Asubset	9	PT_G	Non_melanoma	REP_TIL	C ovarii CDK12 mut	192	25	-7.04011069949203	2.14039840203426	CD4+ EM
546	265	233	186	622	263	178	536	166	281	448	461	PT_G_REP_TIL_P2_BV510CD4-A-AlexaFluor700CD8-Asubset	9	PT_G	Non_melanoma	REP_TIL	C ovarii CDK12 mut	193	25	-7.29770242388778	1.97058822613857	CD4+ EM
333	260	256	193	552	236	176	478	172	311	356	473	PT_G_REP_TIL_P2_BV510CD4-A-AlexaFluor700CD8-Asubset	9	PT_G	Non_melanoma	REP_TIL	C ovarii CDK12 mut	135	20	-5.62047254260116	3.63179125291011	CD4+ EM
498	175	267	194	615	269	191	512	189	299	406	216	PT_G_REP_TIL_P2_BV510CD4-A-AlexaFluor700CD8-Asubset	9	PT_G	Non_melanoma	REP_TIL	C ovarii CDK12 mut	189	29	-6.44822417910629	-0.390768687904857	CD4+ EM
461	167	265	192	557	264	199	480	169	308	400	383	PT_G_REP_TIL_P2_BV510CD4-A-AlexaFluor700CD8-Asubset	9	PT_G	Non_melanoma	REP_TIL	C ovarii CDK12 mut	177	25	-6.23102008517318	1.66086079579494	CD4+ EM
566	184	230	201	617	279	192	455	213	248	331	326	PT_G_REP_TIL_P2_BV510CD4-A-AlexaFluor700CD8-Asubset	9	PT_G	Non_melanoma	REP_TIL	C ovarii CDK12 mut	191	25	-6.43671714480453	0.553226251422383	CD4+ EM
486	210	186	169	585	238	215	573	179	274	485	522	PT_G_REP_TIL_P2_BV510CD4-A-AlexaFluor700CD8-Asubset	9	PT_G	Non_melanoma	REP_TIL	C ovarii CDK12 mut	179	25	-7.19511615450912	2.48954381447933	CD4+ EM
585	196	271	193	625	266	201	513	175	308	418	218	PT_G_REP_TIL_P2_BV510CD4-A-AlexaFluor700CD8-Asubset	9	PT_G	Non_melanoma	REP_TIL	C ovarii CDK12 mut	189	29	-6.87521421130233	-0.358657907427333	CD4+ EM
435	170	262	185	600	225	210	509	206	280	493	416	PT_G_REP_TIL_P2_BV510CD4-A-AlexaFluor700CD8-Asubset	9	PT_G	Non_melanoma	REP_TIL	C ovarii CDK12 mut	179	25	-6.50246583636337	2.12321152192257	CD4+ EM
558	193	274	193	589	254	196	517	177	311	433	287	PT_G_REP_TIL_P2_BV510CD4-A-AlexaFluor700CD8-Asubset	9	PT_G	Non_melanoma	REP_TIL	C ovarii CDK12 mut	191	25	-6.77491008456283	0.1944246183028	CD4+ EM
268	168	258	318	550	253	206	479	194	293	416	288	PT_G_REP_TIL_P2_BV510CD4-A-AlexaFluor700CD8-Asubset	9	PT_G	Non_melanoma	REP_TIL	C ovarii CDK12 mut	79	12	-1.4348202865892	2.21315278512142	CD4+ EMRA
559	211	237	189	613	251	195	510	189	261	456	405	PT_G_REP_TIL_P2_BV510CD4-A-AlexaFluor700CD8-Asubset	9	PT_G	Non_melanoma	REP_TIL	C ovarii CDK12 mut	192	25	-7.18942987139755	1.42245473366878	CD4+ EM
391	233	269	203	584	221	207	557	192	306	479	486	PT_G_REP_TIL_P2_BV510CD4-A-AlexaFluor700CD8-Asubset	9	PT_G	Non_melanoma	REP_TIL	C ovarii CDK12 mut	179	25	-6.72031127627426	2.921977658092	CD4+ EM
224	192	246	195	551	246	204	364	187	277	327	295	PT_G_REP_TIL_P2_BV510CD4-A-AlexaFluor700CD8-Asubset	9	PT_G	Non_melanoma	REP_TIL	C ovarii CDK12 mut	107	20	-3.37558185275131	3.40067567330501	CD4+ EM
573	178	237	193	661	266	191	520	200	275	456	335	PT_G_REP_TIL_P2_BV510CD4-A-AlexaFluor700CD8-Asubset	9	PT_G	Non_melanoma	REP_TIL	C ovarii CDK12 mut	191	25	-7.07290565188461	0.779691834269978	CD4+ EM
514	189	245	183	565	255	197	431	166	273	435	367	PT_G_REP_TIL_P2_BV510CD4-A-AlexaFluor700CD8-Asubset	9	PT_G	Non_melanoma	REP_TIL	C ovarii CDK12 mut	178	25	-6.32106362994247	1.16965331536434	CD4+ EM
507	188	247	190	619	212	215	531	212	291	363	467	PT_G_REP_TIL_P2_BV510CD4-A-AlexaFluor700CD8-Asubset	9	PT_G	Non_melanoma	REP_TIL	C ovarii CDK12 mut	192	25	-6.966579071837	1.96206535798214	CD4+ EM
575	209	280	192	599	254	206	435	186	390	413	203	PT_G_REP_TIL_P2_BV510CD4-A-AlexaFluor700CD8-Asubset	9	PT_G	Non_melanoma	REP_TIL	C ovarii CDK12 mut	189	29	-6.19008695300155	-0.604241292656444	CD4+ EM
457	196	244	184	602	249	186	518	192	264	389	275	PT_G_REP_TIL_P2_BV510CD4-A-AlexaFluor700CD8-Asubset	9	PT_G	Non_melanoma	REP_TIL	C ovarii CDK12 mut	190	29	-6.18923293765121	0.31691743832729	CD4+ EM
560	193	270	202	530	252	211	477	205	262	373	185	PT_G_REP_TIL_P2_BV510CD4-A-AlexaFluor700CD8-Asubset	9	PT_G	Non_melanoma	REP_TIL	C ovarii CDK12 mut	189	29	-6.37926303561264	-0.490762453259013	CD4+ EM
612	246	256	242	652	236	223	589	211	297	417	199	PT_G_REP_TIL_P2_BV510CD4-A-AlexaFluor700CD8-Asubset	9	PT_G	Non_melanoma	REP_TIL	C ovarii CDK12 mut	189	29	-6.87972985919052	-0.408548991859935	CD4+ EM
450	224	227	223	607	272	203	555	186	267	383	491	PT_G_REP_TIL_P2_BV510CD4-A-AlexaFluor700CD8-Asubset	9	PT_G	Non_melanoma	REP_TIL	C ovarii CDK12 mut	179	25	-6.89912473376327	2.50382318001888	CD4+ EM
537	173	239	199	580	258	239	499	193	280	453	313	PT_G_REP_TIL_P2_BV510CD4-A-AlexaFluor700CD8-Asubset	9	PT_G	Non_melanoma	REP_TIL	C ovarii CDK12 mut	191	25	-6.6993237655931	0.516240675269582	CD4+ EM
448	202	229	164	523	256	193	511	182	262	455	524	PT_G_REP_TIL_P2_BV510CD4-A-AlexaFluor700CD8-Asubset	9	PT_G	Non_melanoma	REP_TIL	C ovarii CDK12 mut	179	25	-6.59352981265121	2.80102576714657	CD4+ EM
333	202	238	238	530	254	207	433	162	284	379	432	PT_G_REP_TIL_P2_BV510CD4-A-AlexaFluor700CD8-Asubset	9	PT_G	Non_melanoma	REP_TIL	C ovarii CDK12 mut	150	20	-5.10743438418441	3.11776771050594	CD4+ EM
420	284	234	200	599	257	178	484	175	292	371	305	PT_G_REP_TIL_P2_BV510CD4-A-AlexaFluor700CD8-Asubset	9	PT_G	Non_melanoma	REP_TIL	C ovarii CDK12 mut	148	25	-5.74563991244369	0.972837943850972	CD4+ EM
340	202	218	213	653	254	198	541	176	267	411	419	PT_G_REP_TIL_P2_BV510CD4-A-AlexaFluor700CD8-Asubset	9	PT_G	Non_melanoma	REP_TIL	C ovarii CDK12 mut	136	20	-6.2203198593431	3.27265562516353	CD4+ EM
337	176	275	292	629	253	164	531	206	222	482	480	PT_G_REP_TIL_P2_BV510CD4-A-AlexaFluor700CD8-Asubset	9	PT_G	Non_melanoma	REP_TIL	C ovarii CDK12 mut	165	25	-6.12426912005477	3.96823634606502	CD4+ EM
301	196	480	207	214	259	225	483	189	289	281	203	PT_G_REP_TIL_P2_BV510CD4-A-AlexaFluor700CD8-Asubset	9	PT_G	Non_melanoma	REP_TIL	C ovarii CDK12 mut	45	13	7.60543573681778	0.869970757781483	CD8+ EM
390	177	250	232	577	247	204	388	179	296	399	386	PT_G_REP_TIL_P2_BV510CD4-A-AlexaFluor700CD8-Asubset	9	PT_G	Non_melanoma	REP_TIL	C ovarii CDK12 mut	163	25	-5.31232320483261	2.50701751214168	CD4+ EM
392	164	260	191	537	263	211	371	187	302	436	201	PT_G_REP_TIL_P2_BV510CD4-A-AlexaFluor700CD8-Asubset	9	PT_G	Non_melanoma	REP_TIL	C ovarii CDK12 mut	162	29	-5.33057891543441	-0.288140754879497	CD4+ EM
307	243	251	232	548	254	213	544	181	297	401	492	PT_G_REP_TIL_P2_BV510CD4-A-AlexaFluor700CD8-Asubset	9	PT_G	Non_melanoma	REP_TIL	C ovarii CDK12 mut	151	20	-6.0199671905809	3.79317154389522	CD4+ EM
232	188	253	275	608	239	220	422	192	274	448	393	PT_G_REP_TIL_P2_BV510CD4-A-AlexaFluor700CD8-Asubset	9	PT_G	Non_melanoma	REP_TIL	C ovarii CDK12 mut	95	20	-4.32290088351303	4.1230901668658	CD4+ EM
415	193	225	179	582	243	193	512	186	268	395	421	PT_G_REP_TIL_P2_BV510CD4-A-AlexaFluor700CD8-Asubset	9	PT_G	Non_melanoma	REP_TIL	C ovarii CDK12 mut	164	25	-6.13076793368392	2.30543627244136	CD4+ EM
400	172	240	189	504	255	193	489	184	279	292	347	PT_G_REP_TIL_P2_BV510CD4-A-AlexaFluor700CD8-Asubset	9	PT_G	Non_melanoma	REP_TIL	C ovarii CDK12 mut	159	18	-5.39893304522567	1.58335127335689	CD4+ EM
459	208	259	189	637	263	177	401	186	290	400	318	PT_G_REP_TIL_P2_BV510CD4-A-AlexaFluor700CD8-Asubset	9	PT_G	Non_melanoma	REP_TIL	C ovarii CDK12 mut	176	29	-6.03258811648422	0.685485143481709	CD4+ EM
350	188	239	224	527	255	213	587	196	291	430	379	PT_G_REP_TIL_P2_BV510CD4-A-AlexaFluor700CD8-Asubset	9	PT_G	Non_melanoma	REP_TIL	C ovarii CDK12 mut	164	25	-5.75435458834701	2.65863837700985	CD4+ EM
497	180	256	189	526	243	198	439	192	304	328	281	PT_G_REP_TIL_P2_BV510CD4-A-AlexaFluor700CD8-Asubset	9	PT_G	Non_melanoma	REP_TIL	C ovarii CDK12 mut	176	29	-5.88769876177841	0.337570447741963	CD4+ EM
547	270	252	225	599	260	211	572	192	304	378	430	PT_G_REP_TIL_P2_BV510CD4-A-AlexaFluor700CD8-Asubset	9	PT_G	Non_melanoma	REP_TIL	C ovarii CDK12 mut	193	25	-7.14341508563095	1.76724185448787	CD4+ EM
268	229	242	163	544	248	169	414	193	372	467	556	PT_G_REP_TIL_P2_BV510CD4-A-AlexaFluor700CD8-Asubset	9	PT_G	Non_melanoma	REP_TIL	C ovarii CDK12 mut	138	20	-5.53626119311386	5.1395605991473	CD4+ EM
458	188	252	182	659	242	199	415	176	302	423	332	PT_G_REP_TIL_P2_BV510CD4-A-AlexaFluor700CD8-Asubset	9	PT_G	Non_melanoma	REP_TIL	C ovarii CDK12 mut	176	29	-6.11632548983627	0.808529217063405	CD4+ EM
483	266	226	197	640	240	202	522	178	308	486	425	PT_G_REP_TIL_P2_BV510CD4-A-AlexaFluor700CD8-Asubset	9	PT_G	Non_melanoma	REP_TIL	C ovarii CDK12 mut	193	25	-7.07582294161849	1.93037917119167	CD4+ EM
556	203	238	183	535	249	195	504	193	282	359	431	PT_G_REP_TIL_P2_BV510CD4-A-AlexaFluor700CD8-Asubset	9	PT_G	Non_melanoma	REP_TIL	C ovarii CDK12 mut	178	25	-6.82002364810043	1.56311239701412	CD4+ EM
511	236	238	180	584	256	200	448	177	285	367	186	PT_G_REP_TIL_P2_BV510CD4-A-AlexaFluor700CD8-Asubset	9	PT_G	Non_melanoma	REP_TIL	C ovarii CDK12 mut	176	29	-6.17433654482894	-0.446460973204158	CD4+ EM
246	235	231	194	610	274	188	487	191	345	326	476	PT_G_REP_TIL_P2_BV510CD4-A-AlexaFluor700CD8-Asubset	9	PT_G	Non_melanoma	REP_TIL	C ovarii CDK12 mut	135	20	-5.32037889178329	4.13128365975521	CD4+ EM
305	201	251	195	547	249	193	388	187	316	375	357	PT_G_REP_TIL_P2_BV510CD4-A-AlexaFluor700CD8-Asubset	9	PT_G	Non_melanoma	REP_TIL	C ovarii CDK12 mut	107	20	-3.85523425753646	3.50615634423397	CD4+ EM
601	294	256	197	599	268	251	540	175	339	412	188	PT_G_REP_TIL_P2_BV510CD4-A-AlexaFluor700CD8-Asubset	9	PT_G	Non_melanoma	REP_TIL	C ovarii CDK12 mut	189	29	-6.76383315737777	-0.433403502882503	CD4+ EM
341	201	236	169	563	245	198	347	172	382	473	489	PT_G_REP_TIL_P2_BV510CD4-A-AlexaFluor700CD8-Asubset	9	PT_G	Non_melanoma	REP_TIL	C ovarii CDK12 mut	110	20	-4.24926912005477	5.2449335048785	CD4+ EM
434	190	233	193	581	277	179	494	183	275	309	335	PT_G_REP_TIL_P2_BV510CD4-A-AlexaFluor700CD8-Asubset	9	PT_G	Non_melanoma	REP_TIL	C ovarii CDK12 mut	177	25	-5.53779660876327	1.32058026295803	CD4+ EM
443	179	232	188	568	266	199	376	196	309	429	432	PT_G_REP_TIL_P2_BV510CD4-A-AlexaFluor700CD8-Asubset	9	PT_G	Non_melanoma	REP_TIL	C ovarii CDK12 mut	163	25	-5.7221246879869	2.1832388828387	CD4+ EM
418	186	247	188	560	249	202	368	186	442	396	419	PT_G_REP_TIL_P2_BV510CD4-A-AlexaFluor700CD8-Asubset	9	PT_G	Non_melanoma	REP_TIL	C ovarii CDK12 mut	163	25	0.508886151356168	4.26932038766048	CD4+ EM
551	195	266	191	626	258	171	488	164	292	464	474	PT_G_REP_TIL_P2_BV510CD4-A-AlexaFluor700CD8-Asubset	9	PT_G	Non_melanoma	REP_TIL	C ovarii CDK12 mut	193	25	-7.327259175139	1.85646559697292	CD4+ EM
533	185	259	189	563	249	192	431	177	286	386	314	PT_G_REP_TIL_P2_BV510CD4-A-AlexaFluor700CD8-Asubset	9	PT_G	Non_melanoma	REP_TIL	C ovarii CDK12 mut	176	29	-6.29867231066757	0.609657723723866	CD4+ EM
451	208	250	190	539	258	196	466	196	271	344	275	PT_G_REP_TIL_P2_BV510CD4-A-AlexaFluor700CD8-Asubset	9	PT_G	Non_melanoma	REP_TIL	C ovarii CDK12 mut	162	29	-5.69721042330795	0.433150667964436	CD4+ EM
461	339	271	257	620	264	191	497	210	269	414	394	PT_G_REP_TIL_P2_BV510CD4-A-AlexaFluor700CD8-Asubset	9	PT_G	Non_melanoma	REP_TIL	C ovarii CDK12 mut	148	25	-6.47197496111923	2.29418553811214	CD4+ EM
383	165	244	250	565	248	197	543	198	358	469	469	PT_G_REP_TIL_P2_BV510CD4-A-AlexaFluor700CD8-Asubset	9	PT_G	Non_melanoma	REP_TIL	C ovarii CDK12 mut	180	25	-6.36509858782821	3.05826582413814	CD4+ EM
214	167	251	286	562	275	182	539	180	263	375	373	PT_G_REP_TIL_P2_BV510CD4-A-AlexaFluor700CD8-Asubset	9	PT_G	Non_melanoma	REP_TIL	C ovarii CDK12 mut	136	20	-1.51477789099746	2.84988011819027	CD4+ EM
123	302	232	236	587	260	184	508	221	221	490	611	PT_G_REP_TIL_P2_BV510CD4-A-AlexaFluor700CD8-Asubset	9	PT_G	Non_melanoma	REP_TIL	C ovarii CDK12 mut	152	20	-5.97879420931869	4.84081353646419	CD4+ EM
404	197	259	219	591	255	203	536	186	294	416	240	PT_G_REP_TIL_P2_BV510CD4-A-AlexaFluor700CD8-Asubset	9	PT_G	Non_melanoma	REP_TIL	C ovarii CDK12 mut	190	29	-5.74278556521469	-0.30162195462086	CD4+ EM
392	233	223	202	634	279	178	409	177	262	382	187	PT_G_REP_TIL_P2_BV510CD4-A-AlexaFluor700CD8-Asubset	9	PT_G	Non_melanoma	REP_TIL	C ovarii CDK12 mut	175	29	-5.46394120867782	-0.35266081589558	CD4+ EM
318	226	213	173	597	274	170	587	202	255	443	551	PT_G_REP_TIL_P2_BV510CD4-A-AlexaFluor700CD8-Asubset	9	PT_G	Non_melanoma	REP_TIL	C ovarii CDK12 mut	166	20	-6.33011304553085	3.94698085290096	CD4+ EM
501	209	243	192	675	252	208	549	203	307	382	203	PT_G_REP_TIL_P2_BV510CD4-A-AlexaFluor700CD8-Asubset	9	PT_G	Non_melanoma	REP_TIL	C ovarii CDK12 mut	189	29	-6.68742524798446	-0.38845638531544	CD4+ EM
357	196	223	213	577	246	202	408	184	296	282	367	PT_G_REP_TIL_P2_BV510CD4-A-AlexaFluor700CD8-Asubset	9	PT_G	Non_melanoma	REP_TIL	C ovarii CDK12 mut	106	20	-4.86099826510482	2.11451162797115	CD4+ EM
494	156	266	203	626	263	221	523	172	301	450	320	PT_G_REP_TIL_P2_BV510CD4-A-AlexaFluor700CD8-Asubset	9	PT_G	Non_melanoma	REP_TIL	C ovarii CDK12 mut	190	29	-6.63774596865707	0.693841655074574	CD4+ EM
578	287	207	311	644	283	217	519	178	272	426	324	PT_G_REP_TIL_P2_BV510CD4-A-AlexaFluor700CD8-Asubset	9	PT_G	Non_melanoma	REP_TIL	C ovarii CDK12 mut	191	25	-6.83689986880355	0.879002351581074	CD4+ EM
346	188	240	261	582	241	200	483	194	264	379	440	PT_G_REP_TIL_P2_BV510CD4-A-AlexaFluor700CD8-Asubset	9	PT_G	Non_melanoma	REP_TIL	C ovarii CDK12 mut	150	20	-5.58155833895736	3.08270635110042	CD4+ EM
638	231	216	186	676	272	197	560	182	276	442	311	PT_G_REP_TIL_P2_BV510CD4-A-AlexaFluor700CD8-Asubset	9	PT_G	Non_melanoma	REP_TIL	C ovarii CDK12 mut	191	25	-7.09502469714218	0.574404377757527	CD4+ EM
426	190	200	193	591	269	229	583	175	290	431	443	PT_G_REP_TIL_P2_BV510CD4-A-AlexaFluor700CD8-Asubset	9	PT_G	Non_melanoma	REP_TIL	C ovarii CDK12 mut	179	25	-6.69622146304183	2.46632828217647	CD4+ EM
455	198	249	231	591	256	212	478	202	284	274	248	PT_G_REP_TIL_P2_BV510CD4-A-AlexaFluor700CD8-Asubset	9	PT_G	Non_melanoma	REP_TIL	C ovarii CDK12 mut	160	28	-0.314088038759761	-2.37856922644474	CD4+ EM
506	239	216	217	600	258	197	482	192	259	370	208	PT_G_REP_TIL_P2_BV510CD4-A-AlexaFluor700CD8-Asubset	9	PT_G	Non_melanoma	REP_TIL	C ovarii CDK12 mut	189	29	-6.24872123416	-0.373924445093654	CD4+ EM
506	172	262	224	622	275	193	555	184	290	436	460	PT_G_REP_TIL_P2_BV510CD4-A-AlexaFluor700CD8-Asubset	9	PT_G	Non_melanoma	REP_TIL	C ovarii CDK12 mut	192	25	-7.09251939471298	2.09306253892086	CD4+ EM
523	146	274	199	616	247	189	381	189	280	443	187	PT_G_REP_TIL_P2_BV510CD4-A-AlexaFluor700CD8-Asubset	9	PT_G	Non_melanoma	REP_TIL	C ovarii CDK12 mut	176	29	-6.31863223727279	-0.545290570438884	CD4+ EM
533	207	249	199	602	256	211	459	202	261	371	294	PT_G_REP_TIL_P2_BV510CD4-A-AlexaFluor700CD8-Asubset	9	PT_G	Non_melanoma	REP_TIL	C ovarii CDK12 mut	176	29	-6.44080697711044	0.440072376548268	CD4+ EM
419	153	232	196	564	266	190	550	187	277	369	187	PT_G_REP_TIL_P2_BV510CD4-A-AlexaFluor700CD8-Asubset	9	PT_G	Non_melanoma	REP_TIL	C ovarii CDK12 mut	175	29	-5.73507653887802	-0.45567468899586	CD4+ EM
441	196	238	206	564	264	213	312	219	282	332	183	PT_G_REP_TIL_P2_BV510CD4-A-AlexaFluor700CD8-Asubset	9	PT_G	Non_melanoma	REP_TIL	C ovarii CDK12 mut	162	29	-5.29052650149398	-0.196892287314914	CD4+ EM
472	202	217	207	569	267	206	498	165	275	400	456	PT_G_REP_TIL_P2_BV510CD4-A-AlexaFluor700CD8-Asubset	9	PT_G	Non_melanoma	REP_TIL	C ovarii CDK12 mut	178	25	-6.60879146273666	2.26003994446895	CD4+ EM
194	242	550	187	289	328	241	539	205	358	296	581	PT_G_REP_TIL_P2_BV510CD4-A-AlexaFluor700CD8-Asubset	9	PT_G	Non_melanoma	REP_TIL	C ovarii CDK12 mut	43	1	7.46688021008439	2.39257111054561	CD8+ EM exhausted
222	183	246	197	490	257	184	359	183	282	375	474	PT_G_REP_TIL_P2_BV510CD4-A-AlexaFluor700CD8-Asubset	9	PT_G	Non_melanoma	REP_TIL	C ovarii CDK12 mut	121	20	-3.76941644366317	4.12313165169857	CD4+ EM
493	183	249	198	574	257	198	491	187	274	362	223	PT_G_REP_TIL_P2_BV510CD4-A-AlexaFluor700CD8-Asubset	9	PT_G	Non_melanoma	REP_TIL	C ovarii CDK12 mut	176	29	-6.09604989703231	-0.310550849617503	CD4+ EM
420	205	253	181	554	239	222	446	191	270	336	431	PT_G_REP_TIL_P2_BV510CD4-A-AlexaFluor700CD8-Asubset	9	PT_G	Non_melanoma	REP_TIL	C ovarii CDK12 mut	163	25	-5.74576770480209	2.27434291344783	CD4+ EM
79	246	198	146	493	274	187	549	181	368	484	637	PT_G_REP_TIL_P2_BV510CD4-A-AlexaFluor700CD8-Asubset	9	PT_G	Non_melanoma	REP_TIL	C ovarii CDK12 mut	151	20	-5.91653978045516	4.79217233163021	CD4+ EM
500	187	250	195	582	248	197	422	196	276	371	257	PT_G_REP_TIL_P2_BV510CD4-A-AlexaFluor700CD8-Asubset	9	PT_G	Non_melanoma	REP_TIL	C ovarii CDK12 mut	176	29	-6.00661336596542	0.122658189653374	CD4+ EM
408	226	256	261	555	241	197	479	190	265	396	414	PT_G_REP_TIL_P2_BV510CD4-A-AlexaFluor700CD8-Asubset	9	PT_G	Non_melanoma	REP_TIL	C ovarii CDK12 mut	164	25	-6.02883063967758	2.37992777329586	CD4+ EM
429	166	255	197	573	240	200	464	191	312	384	245	PT_G_REP_TIL_P2_BV510CD4-A-AlexaFluor700CD8-Asubset	9	PT_G	Non_melanoma	REP_TIL	C ovarii CDK12 mut	175	29	-5.60367976840072	-0.0123874430666192	CD4+ EM
401	193	244	178	446	266	188	477	170	263	338	415	PT_G_REP_TIL_P2_BV510CD4-A-AlexaFluor700CD8-Asubset	9	PT_G	Non_melanoma	REP_TIL	C ovarii CDK12 mut	103	18	-5.50561629946762	2.03547539216182	CD4+ EM
300	172	227	188	574	236	232	515	186	285	381	405	PT_G_REP_TIL_P2_BV510CD4-A-AlexaFluor700CD8-Asubset	9	PT_G	Non_melanoma	REP_TIL	C ovarii CDK12 mut	136	20	-5.42667543108993	3.46184124451778	CD4+ EM
191	197	217	221	540	269	191	494	163	550	336	536	PT_G_REP_TIL_P2_BV510CD4-A-AlexaFluor700CD8-Asubset	9	PT_G	Non_melanoma	REP_TIL	C ovarii CDK12 mut	69	15	0.424495041710801	4.80455483895443	CD4+ EMRA exhausted
481	218	253	214	602	254	204	446	199	275	375	252	PT_G_REP_TIL_P2_BV510CD4-A-AlexaFluor700CD8-Asubset	9	PT_G	Non_melanoma	REP_TIL	C ovarii CDK12 mut	176	29	-6.12008058245712	0.0919891225983875	CD4+ EM
502	204	247	197	519	260	196	481	200	259	276	306	PT_G_REP_TIL_P2_BV510CD4-A-AlexaFluor700CD8-Asubset	9	PT_G	Non_melanoma	REP_TIL	C ovarii CDK12 mut	177	25	-5.83444606478744	0.714305836974599	CD4+ EM
365	150	243	198	526	257	186	403	187	288	366	230	PT_G_REP_TIL_P2_BV510CD4-A-AlexaFluor700CD8-Asubset	9	PT_G	Non_melanoma	REP_TIL	C ovarii CDK12 mut	162	29	-4.99245130236679	0.366791297017552	CD4+ EM
431	181	242	188	567	217	217	508	200	301	396	399	PT_G_REP_TIL_P2_BV510CD4-A-AlexaFluor700CD8-Asubset	9	PT_G	Non_melanoma	REP_TIL	C ovarii CDK12 mut	164	25	-6.14000140841537	1.93594970208309	CD4+ EM
412	188	226	237	564	249	192	388	180	302	337	309	PT_G_REP_TIL_P2_BV510CD4-A-AlexaFluor700CD8-Asubset	9	PT_G	Non_melanoma	REP_TIL	C ovarii CDK12 mut	162	29	-5.29459773715072	1.22023655873439	CD4+ EM
521	166	259	184	594	253	191	487	189	271	378	254	PT_G_REP_TIL_P2_BV510CD4-A-AlexaFluor700CD8-Asubset	9	PT_G	Non_melanoma	REP_TIL	C ovarii CDK12 mut	176	29	-6.43110429461532	0.154812608181454	CD4+ EM
416	175	251	208	584	249	172	483	192	322	362	336	PT_G_REP_TIL_P2_BV510CD4-A-AlexaFluor700CD8-Asubset	9	PT_G	Non_melanoma	REP_TIL	C ovarii CDK12 mut	177	25	-5.72383605654769	1.30906619530819	CD4+ EM
397	179	255	185	573	238	191	543	206	284	459	499	PT_G_REP_TIL_P2_BV510CD4-A-AlexaFluor700CD8-Asubset	9	PT_G	Non_melanoma	REP_TIL	C ovarii CDK12 mut	179	25	-6.66751538928085	2.94359960061214	CD4+ EM
597	201	246	214	638	260	200	460	193	304	340	383	PT_G_REP_TIL_P2_BV510CD4-A-AlexaFluor700CD8-Asubset	9	PT_G	Non_melanoma	REP_TIL	C ovarii CDK12 mut	191	25	-6.9324165504747	1.09107782345913	CD4+ EM
388	169	241	196	640	235	211	348	228	295	366	189	PT_G_REP_TIL_P2_BV510CD4-A-AlexaFluor700CD8-Asubset	9	PT_G	Non_melanoma	REP_TIL	C ovarii CDK12 mut	162	29	-5.25294505770736	-0.245687197626613	CD4+ EM
526	167	252	196	572	260	185	479	189	267	397	191	PT_G_REP_TIL_P2_BV510CD4-A-AlexaFluor700CD8-Asubset	9	PT_G	Non_melanoma	REP_TIL	C ovarii CDK12 mut	189	29	-6.43279468234115	-0.525970499695323	CD4+ EM
530	190	264	217	588	265	188	449	214	288	386	217	PT_G_REP_TIL_P2_BV510CD4-A-AlexaFluor700CD8-Asubset	9	PT_G	Non_melanoma	REP_TIL	C ovarii CDK12 mut	176	29	-6.33111726458602	-0.449761103571437	CD4+ EM
507	183	243	187	520	240	224	462	193	305	339	243	PT_G_REP_TIL_P2_BV510CD4-A-AlexaFluor700CD8-Asubset	9	PT_G	Non_melanoma	REP_TIL	C ovarii CDK12 mut	176	29	-5.98087369616561	-0.0117407848248703	CD4+ EM
584	169	245	215	582	241	222	591	186	283	471	425	PT_G_REP_TIL_P2_BV510CD4-A-AlexaFluor700CD8-Asubset	9	PT_G	Non_melanoma	REP_TIL	C ovarii CDK12 mut	192	25	-7.29574214633041	1.72555007439754	CD4+ EM
503	157	278	236	514	220	227	449	189	284	434	185	PT_G_REP_TIL_P2_BV510CD4-A-AlexaFluor700CD8-Asubset	9	PT_G	Non_melanoma	REP_TIL	C ovarii CDK12 mut	175	29	-6.00129853900009	-0.385068844736598	CD4+ EM
594	212	247	201	612	248	196	520	186	277	404	197	PT_G_REP_TIL_P2_BV510CD4-A-AlexaFluor700CD8-Asubset	9	PT_G	Non_melanoma	REP_TIL	C ovarii CDK12 mut	189	29	-6.83121310885482	-0.416999648989223	CD4+ EM
487	148	256	189	571	236	211	477	192	266	417	310	PT_G_REP_TIL_P2_BV510CD4-A-AlexaFluor700CD8-Asubset	9	PT_G	Non_melanoma	REP_TIL	C ovarii CDK12 mut	176	29	-6.22778474505477	0.644054074107625	CD4+ EM
325	261	207	199	581	256	183	522	162	283	432	396	PT_G_REP_TIL_P2_BV510CD4-A-AlexaFluor700CD8-Asubset	9	PT_G	Non_melanoma	REP_TIL	C ovarii CDK12 mut	149	25	-5.69441377337509	3.47598304253719	CD4+ EM
552	172	249	189	626	249	205	528	205	293	397	194	PT_G_REP_TIL_P2_BV510CD4-A-AlexaFluor700CD8-Asubset	9	PT_G	Non_melanoma	REP_TIL	C ovarii CDK12 mut	189	29	-6.74942266161972	-0.469167869270824	CD4+ EM
322	183	239	210	564	260	191	367	195	265	312	301	PT_G_REP_TIL_P2_BV510CD4-A-AlexaFluor700CD8-Asubset	9	PT_G	Non_melanoma	REP_TIL	C ovarii CDK12 mut	107	20	-4.36557828600936	1.07555057507656	CD4+ EM
476	187	240	192	583	249	216	509	162	274	409	282	PT_G_REP_TIL_P2_BV510CD4-A-AlexaFluor700CD8-Asubset	9	PT_G	Non_melanoma	REP_TIL	C ovarii CDK12 mut	190	29	-6.35088645632797	0.370483178912617	CD4+ EM
507	229	255	199	591	269	187	493	187	252	428	191	PT_G_REP_TIL_P2_BV510CD4-A-AlexaFluor700CD8-Asubset	9	PT_G	Non_melanoma	REP_TIL	C ovarii CDK12 mut	189	29	-6.34721385653549	-0.508030753315471	CD4+ EM
560	201	247	188	608	275	227	550	201	261	423	180	PT_G_REP_TIL_P2_BV510CD4-A-AlexaFluor700CD8-Asubset	9	PT_G	Non_melanoma	REP_TIL	C ovarii CDK12 mut	189	29	-6.85022365267807	-0.481748740852855	CD4+ EM
319	193	237	210	597	261	216	539	179	276	331	370	PT_G_REP_TIL_P2_BV510CD4-A-AlexaFluor700CD8-Asubset	9	PT_G	Non_melanoma	REP_TIL	C ovarii CDK12 mut	149	25	-5.22149478610092	2.6893001983752	CD4+ EM
447	188	231	219	660	261	213	478	189	278	379	291	PT_G_REP_TIL_P2_BV510CD4-A-AlexaFluor700CD8-Asubset	9	PT_G	Non_melanoma	REP_TIL	C ovarii CDK12 mut	176	29	-6.04476463015609	0.33658285838268	CD4+ EM
487	269	243	244	630	247	199	445	186	271	411	300	PT_G_REP_TIL_P2_BV510CD4-A-AlexaFluor700CD8-Asubset	9	PT_G	Non_melanoma	REP_TIL	C ovarii CDK12 mut	176	29	-6.13496600802474	0.447865564643361	CD4+ EM
484	222	214	173	656	261	200	533	161	292	469	511	PT_G_REP_TIL_P2_BV510CD4-A-AlexaFluor700CD8-Asubset	9	PT_G	Non_melanoma	REP_TIL	C ovarii CDK12 mut	179	25	-7.17067538912826	2.5683251808276	CD4+ EM
445	256	254	237	591	274	186	454	178	281	403	414	PT_G_REP_TIL_P2_BV510CD4-A-AlexaFluor700CD8-Asubset	9	PT_G	Non_melanoma	REP_TIL	C ovarii CDK12 mut	178	25	-6.19057380374008	2.17980851632259	CD4+ EM
425	355	240	290	625	227	194	440	188	360	455	454	PT_G_REP_TIL_P2_BV510CD4-A-AlexaFluor700CD8-Asubset	9	PT_G	Non_melanoma	REP_TIL	C ovarii CDK12 mut	194	26	0.410044931215711	4.40745915871761	CD4+ CM
307	193	248	185	547	237	198	510	183	303	378	448	PT_G_REP_TIL_P2_BV510CD4-A-AlexaFluor700CD8-Asubset	9	PT_G	Non_melanoma	REP_TIL	C ovarii CDK12 mut	136	20	-5.47924291308456	3.51487698060177	CD4+ EM
511	189	249	184	581	281	178	509	188	262	393	255	PT_G_REP_TIL_P2_BV510CD4-A-AlexaFluor700CD8-Asubset	9	PT_G	Non_melanoma	REP_TIL	C ovarii CDK12 mut	176	29	-6.40263997729354	0.0540148376365678	CD4+ EM
476	253	257	199	566	253	198	458	185	287	377	255	PT_G_REP_TIL_P2_BV510CD4-A-AlexaFluor700CD8-Asubset	9	PT_G	Non_melanoma	REP_TIL	C ovarii CDK12 mut	176	29	-6.17460500414901	0.235058103023984	CD4+ EM
384	180	260	202	607	252	189	508	180	324	402	391	PT_G_REP_TIL_P2_BV510CD4-A-AlexaFluor700CD8-Asubset	9	PT_G	Non_melanoma	REP_TIL	C ovarii CDK12 mut	149	25	-5.85546838458114	2.22640432816646	CD4+ EM
532	177	236	187	542	242	209	504	186	274	405	364	PT_G_REP_TIL_P2_BV510CD4-A-AlexaFluor700CD8-Asubset	9	PT_G	Non_melanoma	REP_TIL	C ovarii CDK12 mut	177	25	-6.61707030947738	1.15521218281887	CD4+ EM
222	263	233	285	511	272	174	437	182	285	228	356	PT_G_REP_TIL_P2_BV510CD4-A-AlexaFluor700CD8-Asubset	9	PT_G	Non_melanoma	REP_TIL	C ovarii CDK12 mut	119	23	1.23771996085114	-0.907380383194469	CD4+ EM
531	227	255	207	544	274	172	507	185	298	324	200	PT_G_REP_TIL_P2_BV510CD4-A-AlexaFluor700CD8-Asubset	9	PT_G	Non_melanoma	REP_TIL	C ovarii CDK12 mut	176	29	-6.2372990768724	-0.416239153326534	CD4+ EM
350	200	246	196	561	252	184	511	187	280	335	331	PT_G_REP_TIL_P2_BV510CD4-A-AlexaFluor700CD8-Asubset	9	PT_G	Non_melanoma	REP_TIL	C ovarii CDK12 mut	149	25	-5.27561675723129	1.76068021756313	CD4+ EM
454	161	216	184	612	258	201	495	198	259	434	468	PT_G_REP_TIL_P2_BV510CD4-A-AlexaFluor700CD8-Asubset	9	PT_G	Non_melanoma	REP_TIL	C ovarii CDK12 mut	179	25	-6.85935126956039	2.35700573426387	CD4+ EM
440	192	258	313	657	232	212	474	201	284	491	428	PT_G_REP_TIL_P2_BV510CD4-A-AlexaFluor700CD8-Asubset	9	PT_G	Non_melanoma	REP_TIL	C ovarii CDK12 mut	180	25	-6.30578767474227	2.46185197335384	CD4+ EM
511	160	238	206	574	247	218	387	189	271	362	190	PT_G_REP_TIL_P2_BV510CD4-A-AlexaFluor700CD8-Asubset	9	PT_G	Non_melanoma	REP_TIL	C ovarii CDK12 mut	176	29	-6.01972257311874	-0.419277202070735	CD4+ EM
432	202	248	204	631	255	193	483	178	313	433	504	PT_G_REP_TIL_P2_BV510CD4-A-AlexaFluor700CD8-Asubset	9	PT_G	Non_melanoma	REP_TIL	C ovarii CDK12 mut	165	25	-6.58964549716049	2.79679955941341	CD4+ EM
389	165	223	191	520	239	231	504	180	290	376	381	PT_G_REP_TIL_P2_BV510CD4-A-AlexaFluor700CD8-Asubset	9	PT_G	Non_melanoma	REP_TIL	C ovarii CDK12 mut	149	25	-5.68006717379623	2.19084681969783	CD4+ EM
316	172	249	208	558	249	186	368	179	308	301	425	PT_G_REP_TIL_P2_BV510CD4-A-AlexaFluor700CD8-Asubset	9	PT_G	Non_melanoma	REP_TIL	C ovarii CDK12 mut	121	20	-4.17454778369003	3.61067380410335	CD4+ EM
551	188	228	234	609	260	258	577	192	318	423	461	PT_G_REP_TIL_P2_BV510CD4-A-AlexaFluor700CD8-Asubset	9	PT_G	Non_melanoma	REP_TIL	C ovarii CDK12 mut	192	25	-7.22674762423568	2.02251018983028	CD4+ EM
574	247	220	176	611	282	187	553	192	255	432	314	PT_G_REP_TIL_P2_BV510CD4-A-AlexaFluor700CD8-Asubset	9	PT_G	Non_melanoma	REP_TIL	C ovarii CDK12 mut	191	25	-6.94854938204818	0.682725508033253	CD4+ EM
405	185	197	230	599	257	210	592	164	300	436	430	PT_G_REP_TIL_P2_BV510CD4-A-AlexaFluor700CD8-Asubset	9	PT_G	Non_melanoma	REP_TIL	C ovarii CDK12 mut	179	25	-6.670023552733	2.54043998223446	CD4+ EM
553	200	249	176	558	247	213	487	190	263	425	427	PT_G_REP_TIL_P2_BV510CD4-A-AlexaFluor700CD8-Asubset	9	PT_G	Non_melanoma	REP_TIL	C ovarii CDK12 mut	192	25	-6.94775735552841	1.51201166611812	CD4+ EM
508	207	237	192	562	246	193	500	187	294	346	201	PT_G_REP_TIL_P2_BV510CD4-A-AlexaFluor700CD8-Asubset	9	PT_G	Non_melanoma	REP_TIL	C ovarii CDK12 mut	176	29	-6.16944991763168	-0.41529525417187	CD4+ EM
480	241	262	210	532	254	193	542	173	289	409	355	PT_G_REP_TIL_P2_BV510CD4-A-AlexaFluor700CD8-Asubset	9	PT_G	Non_melanoma	REP_TIL	C ovarii CDK12 mut	177	25	-6.43994628603988	1.33128311139248	CD4+ EM
578	205	231	195	618	270	198	479	180	288	422	346	PT_G_REP_TIL_P2_BV510CD4-A-AlexaFluor700CD8-Asubset	9	PT_G	Non_melanoma	REP_TIL	C ovarii CDK12 mut	191	25	-6.98781072314315	0.871158499537923	CD4+ EM
516	174	224	186	568	253	193	525	190	293	448	449	PT_G_REP_TIL_P2_BV510CD4-A-AlexaFluor700CD8-Asubset	9	PT_G	Non_melanoma	REP_TIL	C ovarii CDK12 mut	192	25	-7.06636535342269	1.93005909424923	CD4+ EM
468	184	240	181	539	259	205	470	170	273	351	353	PT_G_REP_TIL_P2_BV510CD4-A-AlexaFluor700CD8-Asubset	9	PT_G	Non_melanoma	REP_TIL	C ovarii CDK12 mut	177	25	-5.97545730288558	1.20378806096218	CD4+ EM
397	215	222	165	560	260	187	532	179	369	292	452	PT_G_REP_TIL_P2_BV510CD4-A-AlexaFluor700CD8-Asubset	9	PT_G	Non_melanoma	REP_TIL	C ovarii CDK12 mut	164	25	-5.98259936984115	2.34204520684383	CD4+ EM
348	221	236	181	513	258	188	517	182	358	311	393	PT_G_REP_TIL_P2_BV510CD4-A-AlexaFluor700CD8-Asubset	9	PT_G	Non_melanoma	REP_TIL	C ovarii CDK12 mut	164	25	-5.54538070376449	2.45846118432186	CD4+ EM
508	165	227	207	630	247	203	536	192	273	449	310	PT_G_REP_TIL_P2_BV510CD4-A-AlexaFluor700CD8-Asubset	9	PT_G	Non_melanoma	REP_TIL	C ovarii CDK12 mut	190	29	-6.71766101534896	0.557217199622609	CD4+ EM
518	213	231	245	566	244	203	521	168	293	363	456	PT_G_REP_TIL_P2_BV510CD4-A-AlexaFluor700CD8-Asubset	9	PT_G	Non_melanoma	REP_TIL	C ovarii CDK12 mut	178	25	-6.80657588656478	2.00907113057277	CD4+ EM
466	211	243	190	591	267	168	460	183	288	365	394	PT_G_REP_TIL_P2_BV510CD4-A-AlexaFluor700CD8-Asubset	9	PT_G	Non_melanoma	REP_TIL	C ovarii CDK12 mut	177	25	-6.15385877306991	1.63172652226589	CD4+ EM
534	185	257	214	611	259	194	487	183	265	394	352	PT_G_REP_TIL_P2_BV510CD4-A-AlexaFluor700CD8-Asubset	9	PT_G	Non_melanoma	REP_TIL	C ovarii CDK12 mut	191	25	-6.70238362963729	1.04044534665249	CD4+ EM
572	248	251	191	589	301	175	426	187	367	351	423	PT_G_REP_TIL_P2_BV510CD4-A-AlexaFluor700CD8-Asubset	9	PT_G	Non_melanoma	REP_TIL	C ovarii CDK12 mut	178	25	-6.75695668871932	1.42080106240413	CD4+ EM
463	201	253	213	620	240	201	432	185	260	478	306	PT_G_REP_TIL_P2_BV510CD4-A-AlexaFluor700CD8-Asubset	9	PT_G	Non_melanoma	REP_TIL	C ovarii CDK12 mut	176	29	-6.28694354708724	0.735449988662221	CD4+ EM
454	170	269	226	599	253	204	535	194	287	450	311	PT_G_REP_TIL_P2_BV510CD4-A-AlexaFluor700CD8-Asubset	9	PT_G	Non_melanoma	REP_TIL	C ovarii CDK12 mut	190	29	-6.37034856494003	0.678745765506245	CD4+ EM
408	166	248	186	527	246	216	407	202	294	379	343	PT_G_REP_TIL_P2_BV510CD4-A-AlexaFluor700CD8-Asubset	9	PT_G	Non_melanoma	REP_TIL	C ovarii CDK12 mut	163	25	-5.3061958473497	1.42004897099636	CD4+ EM
587	227	271	188	610	242	210	491	192	297	389	444	PT_G_REP_TIL_P2_BV510CD4-A-AlexaFluor700CD8-Asubset	9	PT_G	Non_melanoma	REP_TIL	C ovarii CDK12 mut	191	25	-7.27629243548446	1.55188884240291	CD4+ EM
492	204	269	187	611	256	215	454	211	257	467	307	PT_G_REP_TIL_P2_BV510CD4-A-AlexaFluor700CD8-Asubset	9	PT_G	Non_melanoma	REP_TIL	C ovarii CDK12 mut	176	29	-6.43619453127914	0.566173274337269	CD4+ EM
313	193	237	183	543	241	201	460	184	270	313	414	PT_G_REP_TIL_P2_BV510CD4-A-AlexaFluor700CD8-Asubset	9	PT_G	Non_melanoma	REP_TIL	C ovarii CDK12 mut	135	20	-4.66205417330795	3.27182163697384	CD4+ EM
563	136	277	217	561	243	204	575	186	290	422	187	PT_G_REP_TIL_P2_BV510CD4-A-AlexaFluor700CD8-Asubset	9	PT_G	Non_melanoma	REP_TIL	C ovarii CDK12 mut	189	29	-6.6092849891954	-0.513745110214732	CD4+ EM
509	236	219	205	633	258	217	506	204	276	479	274	PT_G_REP_TIL_P2_BV510CD4-A-AlexaFluor700CD8-Asubset	9	PT_G	Non_melanoma	REP_TIL	C ovarii CDK12 mut	190	29	-6.72429334338241	0.127753902493932	CD4+ EM
542	242	260	196	602	248	179	494	182	398	398	476	PT_G_REP_TIL_P2_BV510CD4-A-AlexaFluor700CD8-Asubset	9	PT_G	Non_melanoma	REP_TIL	C ovarii CDK12 mut	193	25	-6.91379272158676	1.79108263951442	CD4+ EM
527	215	263	200	640	235	224	462	193	317	416	237	PT_G_REP_TIL_P2_BV510CD4-A-AlexaFluor700CD8-Asubset	9	PT_G	Non_melanoma	REP_TIL	C ovarii CDK12 mut	189	29	-6.50466214831405	-0.140209506929897	CD4+ EM
431	197	213	180	589	247	209	560	181	293	397	405	PT_G_REP_TIL_P2_BV510CD4-A-AlexaFluor700CD8-Asubset	9	PT_G	Non_melanoma	REP_TIL	C ovarii CDK12 mut	164	25	-6.41957532580429	2.18693580132625	CD4+ EM
443	229	230	198	605	246	156	552	184	301	338	373	PT_G_REP_TIL_P2_BV510CD4-A-AlexaFluor700CD8-Asubset	9	PT_G	Non_melanoma	REP_TIL	C ovarii CDK12 mut	177	25	-6.17037593539291	1.61914386254451	CD4+ EM
407	213	237	195	613	262	170	498	173	423	411	535	PT_G_REP_TIL_P2_BV510CD4-A-AlexaFluor700CD8-Asubset	9	PT_G	Non_melanoma	REP_TIL	C ovarii CDK12 mut	180	25	0.61232379857964	4.78620900612972	CD4+ EM
518	272	221	203	563	265	208	520	188	239	379	387	PT_G_REP_TIL_P2_BV510CD4-A-AlexaFluor700CD8-Asubset	9	PT_G	Non_melanoma	REP_TIL	C ovarii CDK12 mut	191	25	-6.70167075808578	1.48744203549526	CD4+ EM
547	191	248	189	582	229	209	461	179	359	477	225	PT_G_REP_TIL_P2_BV510CD4-A-AlexaFluor700CD8-Asubset	9	PT_G	Non_melanoma	REP_TIL	C ovarii CDK12 mut	189	29	-6.63786613162094	-0.337793510139964	CD4+ EM
490	237	217	242	647	277	190	445	206	435	365	258	PT_G_REP_TIL_P2_BV510CD4-A-AlexaFluor700CD8-Asubset	9	PT_G	Non_melanoma	REP_TIL	C ovarii CDK12 mut	188	8	0.709408529443212	3.76248373490474	CD4+ EMRA
445	225	186	291	603	251	244	521	152	272	501	404	PT_G_REP_TIL_P2_BV510CD4-A-AlexaFluor700CD8-Asubset	9	PT_G	Non_melanoma	REP_TIL	C ovarii CDK12 mut	179	25	-6.66360484774642	1.79574074250362	CD4+ EM
362	184	252	271	580	227	212	465	195	294	404	308	PT_G_REP_TIL_P2_BV510CD4-A-AlexaFluor700CD8-Asubset	9	PT_G	Non_melanoma	REP_TIL	C ovarii CDK12 mut	149	25	-5.27681314166122	1.18641139966152	CD4+ EM
517	210	252	190	570	255	187	442	184	288	352	395	PT_G_REP_TIL_P2_BV510CD4-A-AlexaFluor700CD8-Asubset	9	PT_G	Non_melanoma	REP_TIL	C ovarii CDK12 mut	178	25	-6.30068790133529	1.4111989925494	CD4+ EM
453	213	245	200	629	256	195	496	176	274	415	314	PT_G_REP_TIL_P2_BV510CD4-A-AlexaFluor700CD8-Asubset	9	PT_G	Non_melanoma	REP_TIL	C ovarii CDK12 mut	190	29	-6.23896228488021	0.70606698495052	CD4+ EM
535	234	254	239	596	275	180	541	202	286	413	474	PT_G_REP_TIL_P2_BV510CD4-A-AlexaFluor700CD8-Asubset	9	PT_G	Non_melanoma	REP_TIL	C ovarii CDK12 mut	193	25	-7.20531713183456	2.0061228464236	CD4+ EM
307	192	249	189	595	226	194	334	199	375	394	387	PT_G_REP_TIL_P2_BV510CD4-A-AlexaFluor700CD8-Asubset	9	PT_G	Non_melanoma	REP_TIL	C ovarii CDK12 mut	110	20	-3.28488814051681	4.44064654809139	CD4+ EM
560	208	235	174	624	257	224	479	184	276	385	372	PT_G_REP_TIL_P2_BV510CD4-A-AlexaFluor700CD8-Asubset	9	PT_G	Non_melanoma	REP_TIL	C ovarii CDK12 mut	191	25	-7.01597034152084	1.13894035321376	CD4+ EM
238	323	241	219	610	239	209	555	200	255	428	499	PT_G_REP_TIL_P2_BV510CD4-A-AlexaFluor700CD8-Asubset	9	PT_G	Non_melanoma	REP_TIL	C ovarii CDK12 mut	151	20	-5.99279653246932	4.41033210259578	CD4+ EM
528	211	242	180	576	258	179	491	187	307	405	251	PT_G_REP_TIL_P2_BV510CD4-A-AlexaFluor700CD8-Asubset	9	PT_G	Non_melanoma	REP_TIL	C ovarii CDK12 mut	176	29	-6.46186982806259	0.121789973496415	CD4+ EM
139	190	247	180	502	262	167	500	186	314	425	526	PT_G_REP_TIL_P2_BV510CD4-A-AlexaFluor700CD8-Asubset	9	PT_G	Non_melanoma	REP_TIL	C ovarii CDK12 mut	151	20	-5.85845433886581	4.68224467736385	CD4+ EM
451	172	252	197	565	245	200	479	201	379	373	193	PT_G_REP_TIL_P2_BV510CD4-A-AlexaFluor700CD8-Asubset	9	PT_G	Non_melanoma	REP_TIL	C ovarii CDK12 mut	175	29	-5.44413911517196	-0.556932668865703	CD4+ EM
377	194	244	293	624	257	210	501	183	279	416	264	PT_G_REP_TIL_P2_BV510CD4-A-AlexaFluor700CD8-Asubset	9	PT_G	Non_melanoma	REP_TIL	C ovarii CDK12 mut	190	29	-5.7616664093309	0.182702396332242	CD4+ EM
227	178	253	185	570	241	213	428	200	498	445	457	PT_G_REP_TIL_P2_BV510CD4-A-AlexaFluor700CD8-Asubset	9	PT_G	Non_melanoma	REP_TIL	C ovarii CDK12 mut	69	15	0.129580535335012	4.58790626031063	CD4+ EMRA exhausted
383	210	220	194	575	254	221	528	160	278	398	182	PT_G_REP_TIL_P2_BV510CD4-A-AlexaFluor700CD8-Asubset	9	PT_G	Non_melanoma	REP_TIL	C ovarii CDK12 mut	175	29	-5.54290353472763	-0.584102432907604	CD4+ EM
596	223	267	201	640	238	205	492	200	281	429	344	PT_G_REP_TIL_P2_BV510CD4-A-AlexaFluor700CD8-Asubset	9	PT_G	Non_melanoma	REP_TIL	C ovarii CDK12 mut	191	25	-7.04788123782211	0.805565495311238	CD4+ EM
475	205	228	230	565	251	189	480	184	279	324	260	PT_G_REP_TIL_P2_BV510CD4-A-AlexaFluor700CD8-Asubset	9	PT_G	Non_melanoma	REP_TIL	C ovarii CDK12 mut	176	29	-5.90360509570175	0.182170484482266	CD4+ EM
366	181	247	212	502	259	188	428	185	293	297	305	PT_G_REP_TIL_P2_BV510CD4-A-AlexaFluor700CD8-Asubset	9	PT_G	Non_melanoma	REP_TIL	C ovarii CDK12 mut	162	29	-5.01146470721298	1.4679936359515	CD4+ EM
538	209	273	208	525	259	191	550	174	314	409	234	PT_G_REP_TIL_P2_BV510CD4-A-AlexaFluor700CD8-Asubset	9	PT_G	Non_melanoma	REP_TIL	C ovarii CDK12 mut	189	29	-6.51314269717269	-0.267396997393153	CD4+ EM
311	203	245	184	495	250	198	536	190	244	369	454	PT_G_REP_TIL_P2_BV510CD4-A-AlexaFluor700CD8-Asubset	9	PT_G	Non_melanoma	REP_TIL	C ovarii CDK12 mut	164	25	-5.74167596514755	3.127788204967	CD4+ EM
545	153	244	229	620	244	221	621	197	301	402	332	PT_G_REP_TIL_P2_BV510CD4-A-AlexaFluor700CD8-Asubset	9	PT_G	Non_melanoma	REP_TIL	C ovarii CDK12 mut	191	25	-6.99732696230941	0.727542538463093	CD4+ EM
370	194	228	273	544	261	218	472	175	291	340	195	PT_G_REP_TIL_P2_BV510CD4-A-AlexaFluor700CD8-Asubset	9	PT_G	Non_melanoma	REP_TIL	C ovarii CDK12 mut	50	5	-3.02613555605941	-1.88622627753117	CD4+ EM exhausted
425	155	232	179	621	231	213	566	186	292	430	327	PT_G_REP_TIL_P2_BV510CD4-A-AlexaFluor700CD8-Asubset	9	PT_G	Non_melanoma	REP_TIL	C ovarii CDK12 mut	190	29	-6.47080527957015	1.01819636326931	CD4+ EM
483	212	228	185	563	287	175	515	181	279	386	404	PT_G_REP_TIL_P2_BV510CD4-A-AlexaFluor700CD8-Asubset	9	PT_G	Non_melanoma	REP_TIL	C ovarii CDK12 mut	177	25	-6.55339490588241	1.59346951943538	CD4+ EM
468	210	268	216	603	241	204	535	201	249	409	368	PT_G_REP_TIL_P2_BV510CD4-A-AlexaFluor700CD8-Asubset	9	PT_G	Non_melanoma	REP_TIL	C ovarii CDK12 mut	177	25	-6.50368940051132	1.50008966427944	CD4+ EM
318	176	234	224	617	264	206	496	168	342	460	511	PT_G_REP_TIL_P2_BV510CD4-A-AlexaFluor700CD8-Asubset	9	PT_G	Non_melanoma	REP_TIL	C ovarii CDK12 mut	152	20	-6.04040300067001	4.75628842812679	CD4+ EM
495	175	217	230	599	262	222	539	170	357	435	271	PT_G_REP_TIL_P2_BV510CD4-A-AlexaFluor700CD8-Asubset	9	PT_G	Non_melanoma	REP_TIL	C ovarii CDK12 mut	190	29	-6.35043441470199	0.0216174836148994	CD4+ EM
513	206	215	187	603	250	193	524	187	459	413	435	PT_G_REP_TIL_P2_BV510CD4-A-AlexaFluor700CD8-Asubset	9	PT_G	Non_melanoma	REP_TIL	C ovarii CDK12 mut	56	8	-6.67367564852767	1.65810896855495	CD4+ EMRA
320	218	235	201	608	259	166	387	194	298	266	373	PT_G_REP_TIL_P2_BV510CD4-A-AlexaFluor700CD8-Asubset	9	PT_G	Non_melanoma	REP_TIL	C ovarii CDK12 mut	106	20	0.664482929152913	-0.718177478493236	CD4+ EM
553	209	249	200	613	259	194	432	196	270	380	366	PT_G_REP_TIL_P2_BV510CD4-A-AlexaFluor700CD8-Asubset	9	PT_G	Non_melanoma	REP_TIL	C ovarii CDK12 mut	191	25	-6.64610826190048	1.10453142624996	CD4+ EM
358	204	217	269	608	245	208	445	192	253	354	460	PT_G_REP_TIL_P2_BV510CD4-A-AlexaFluor700CD8-Asubset	9	PT_G	Non_melanoma	REP_TIL	C ovarii CDK12 mut	150	20	-5.5732570808702	3.09310378533504	CD4+ EM
620	248	240	216	664	273	177	541	214	276	361	469	PT_G_REP_TIL_P2_BV510CD4-A-AlexaFluor700CD8-Asubset	9	PT_G	Non_melanoma	REP_TIL	C ovarii CDK12 mut	193	25	-7.31008254702621	1.67650439244411	CD4+ EM
509	183	237	218	631	244	189	509	183	285	381	210	PT_G_REP_TIL_P2_BV510CD4-A-AlexaFluor700CD8-Asubset	9	PT_G	Non_melanoma	REP_TIL	C ovarii CDK12 mut	189	29	-6.39461623843246	-0.444902192533992	CD4+ EM
442	200	240	310	582	265	168	485	193	303	294	478	PT_G_REP_TIL_P2_BV510CD4-A-AlexaFluor700CD8-Asubset	9	PT_G	Non_melanoma	REP_TIL	C ovarii CDK12 mut	180	25	-0.0848162692361402	4.28803624611995	CD4+ EM
525	169	269	187	649	222	206	475	190	314	474	273	PT_G_REP_TIL_P2_BV510CD4-A-AlexaFluor700CD8-Asubset	9	PT_G	Non_melanoma	REP_TIL	C ovarii CDK12 mut	189	29	-6.72235833819442	-0.0306259875307305	CD4+ EM
527	299	249	259	552	259	159	506	176	284	373	189	PT_G_REP_TIL_P2_BV510CD4-A-AlexaFluor700CD8-Asubset	9	PT_G	Non_melanoma	REP_TIL	C ovarii CDK12 mut	189	29	-6.31854974444442	-0.390955846489452	CD4+ EM
397	199	209	176	584	258	191	546	160	291	415	479	PT_G_REP_TIL_P2_BV510CD4-A-AlexaFluor700CD8-Asubset	9	PT_G	Non_melanoma	REP_TIL	C ovarii CDK12 mut	179	25	-6.47183620150619	3.05404939156673	CD4+ EM
624	216	202	231	670	242	240	604	190	259	449	496	PT_G_REP_TIL_P2_BV510CD4-A-AlexaFluor700CD8-Asubset	9	PT_G	Non_melanoma	REP_TIL	C ovarii CDK12 mut	193	25	-7.46901570971542	1.98751558762691	CD4+ EM
499	171	267	211	540	247	212	527	201	272	423	322	PT_G_REP_TIL_P2_BV510CD4-A-AlexaFluor700CD8-Asubset	9	PT_G	Non_melanoma	REP_TIL	C ovarii CDK12 mut	177	25	-6.39879380877548	0.672259230433919	CD4+ EM
575	216	229	218	597	251	225	502	187	260	393	218	PT_G_REP_TIL_P2_BV510CD4-A-AlexaFluor700CD8-Asubset	9	PT_G	Non_melanoma	REP_TIL	C ovarii CDK12 mut	189	29	-6.73502456362777	-0.443513106287502	CD4+ EM
368	199	244	190	545	262	222	468	179	278	323	362	PT_G_REP_TIL_P2_BV510CD4-A-AlexaFluor700CD8-Asubset	9	PT_G	Non_melanoma	REP_TIL	C ovarii CDK12 mut	149	25	-5.17551528628402	2.01006724339626	CD4+ EM
434	249	244	214	687	261	198	473	202	270	404	512	PT_G_REP_TIL_P2_BV510CD4-A-AlexaFluor700CD8-Asubset	9	PT_G	Non_melanoma	REP_TIL	C ovarii CDK12 mut	165	25	-6.63624774630599	2.87387313347957	CD4+ EM
484	205	262	190	573	263	180	455	185	290	407	389	PT_G_REP_TIL_P2_BV510CD4-A-AlexaFluor700CD8-Asubset	9	PT_G	Non_melanoma	REP_TIL	C ovarii CDK12 mut	178	25	-6.27818404849105	1.57965268593929	CD4+ EM
386	185	241	195	463	262	210	420	187	290	310	357	PT_G_REP_TIL_P2_BV510CD4-A-AlexaFluor700CD8-Asubset	9	PT_G	Non_melanoma	REP_TIL	C ovarii CDK12 mut	103	18	-5.23801051791244	1.57730235558651	CD4+ EM
514	257	251	206	618	263	207	494	192	279	387	449	PT_G_REP_TIL_P2_BV510CD4-A-AlexaFluor700CD8-Asubset	9	PT_G	Non_melanoma	REP_TIL	C ovarii CDK12 mut	178	25	-6.9208723228746	1.90191628438137	CD4+ EM
584	190	212	226	624	309	181	591	164	294	434	353	PT_G_REP_TIL_P2_BV510CD4-A-AlexaFluor700CD8-Asubset	9	PT_G	Non_melanoma	REP_TIL	C ovarii CDK12 mut	191	25	-7.13526975329452	1.00496520501278	CD4+ EM
161	189	208	165	545	271	177	487	172	559	443	522	PT_G_REP_TIL_P2_BV510CD4-A-AlexaFluor700CD8-Asubset	9	PT_G	Non_melanoma	REP_TIL	C ovarii CDK12 mut	69	15	0.457652174276776	4.93408193093441	CD4+ EMRA exhausted
553	221	263	192	645	239	196	521	220	296	477	424	PT_G_REP_TIL_P2_BV510CD4-A-AlexaFluor700CD8-Asubset	9	PT_G	Non_melanoma	REP_TIL	C ovarii CDK12 mut	192	25	-7.31278573687606	1.75347055894039	CD4+ EM
551	182	198	199	602	263	227	556	189	282	463	354	PT_G_REP_TIL_P2_BV510CD4-A-AlexaFluor700CD8-Asubset	9	PT_G	Non_melanoma	REP_TIL	C ovarii CDK12 mut	192	25	-7.06337987597518	0.981763918220021	CD4+ EM
439	173	255	203	649	223	206	584	211	284	494	472	PT_G_REP_TIL_P2_BV510CD4-A-AlexaFluor700CD8-Asubset	9	PT_G	Non_melanoma	REP_TIL	C ovarii CDK12 mut	179	25	-6.91379081423812	2.62286581498287	CD4+ EM
230	170	238	232	551	258	195	446	183	310	390	484	PT_G_REP_TIL_P2_BV510CD4-A-AlexaFluor700CD8-Asubset	9	PT_G	Non_melanoma	REP_TIL	C ovarii CDK12 mut	135	20	-5.11419593508773	4.38545598488948	CD4+ EM
465	185	241	195	600	259	198	455	195	279	345	306	PT_G_REP_TIL_P2_BV510CD4-A-AlexaFluor700CD8-Asubset	9	PT_G	Non_melanoma	REP_TIL	C ovarii CDK12 mut	176	29	-5.95978891070419	0.719000298797108	CD4+ EM
351	212	256	218	583	256	170	395	182	275	413	456	PT_G_REP_TIL_P2_BV510CD4-A-AlexaFluor700CD8-Asubset	9	PT_G	Non_melanoma	REP_TIL	C ovarii CDK12 mut	150	20	-5.16759502108627	3.58820499879024	CD4+ EM
453	174	246	196	590	250	211	475	176	299	363	460	PT_G_REP_TIL_P2_BV510CD4-A-AlexaFluor700CD8-Asubset	9	PT_G	Non_melanoma	REP_TIL	C ovarii CDK12 mut	178	25	-6.41263209994369	2.2675689647784	CD4+ EM
615	192	247	177	518	262	211	550	167	519	459	507	PT_G_REP_TIL_P2_BV510CD4-A-AlexaFluor700CD8-Asubset	9	PT_G	Non_melanoma	REP_TIL	C ovarii CDK12 mut	56	8	0.802622236651845	4.92155017357967	CD4+ EMRA
260	199	223	221	583	269	194	534	180	281	401	492	PT_G_REP_TIL_P2_BV510CD4-A-AlexaFluor700CD8-Asubset	9	PT_G	Non_melanoma	REP_TIL	C ovarii CDK12 mut	151	20	-5.82871257479721	4.20453443032406	CD4+ EM
520	233	223	194	592	253	229	471	197	335	337	249	PT_G_REP_TIL_P2_BV510CD4-A-AlexaFluor700CD8-Asubset	9	PT_G	Non_melanoma	REP_TIL	C ovarii CDK12 mut	176	29	-6.20155393298202	0.0256623404910343	CD4+ EM
502	244	251	196	572	244	192	535	191	304	360	414	PT_G_REP_TIL_P2_BV510CD4-A-AlexaFluor700CD8-Asubset	9	PT_G	Non_melanoma	REP_TIL	C ovarii CDK12 mut	177	25	-6.68131028826766	1.73246993523739	CD4+ EM
529	180	240	205	580	254	197	539	166	310	412	359	PT_G_REP_TIL_P2_BV510CD4-A-AlexaFluor700CD8-Asubset	9	PT_G	Non_melanoma	REP_TIL	C ovarii CDK12 mut	191	25	-6.80498897250228	1.05591251355312	CD4+ EM
535	169	241	184	600	233	208	544	188	301	420	224	PT_G_REP_TIL_P2_BV510CD4-A-AlexaFluor700CD8-Asubset	9	PT_G	Non_melanoma	REP_TIL	C ovarii CDK12 mut	189	29	-6.67692767794662	-0.401121180237315	CD4+ EM
311	170	250	213	632	243	221	517	200	282	445	389	PT_G_REP_TIL_P2_BV510CD4-A-AlexaFluor700CD8-Asubset	9	PT_G	Non_melanoma	REP_TIL	C ovarii CDK12 mut	136	20	-5.31257259066635	3.62787737351558	CD4+ EM
526	233	244	180	613	255	147	533	206	261	433	503	PT_G_REP_TIL_P2_BV510CD4-A-AlexaFluor700CD8-Asubset	9	PT_G	Non_melanoma	REP_TIL	C ovarii CDK12 mut	193	25	-7.2469483536058	2.25061811906002	CD4+ EM
517	186	258	238	658	264	189	545	201	317	422	328	PT_G_REP_TIL_P2_BV510CD4-A-AlexaFluor700CD8-Asubset	9	PT_G	Non_melanoma	REP_TIL	C ovarii CDK12 mut	191	25	-6.89392291720443	0.686026651679494	CD4+ EM
509	204	263	211	632	252	185	567	200	266	462	442	PT_G_REP_TIL_P2_BV510CD4-A-AlexaFluor700CD8-Asubset	9	PT_G	Non_melanoma	REP_TIL	C ovarii CDK12 mut	192	25	-7.1390906494432	2.0079311321368	CD4+ EM
544	217	274	312	590	219	229	587	206	310	422	444	PT_G_REP_TIL_P2_BV510CD4-A-AlexaFluor700CD8-Asubset	9	PT_G	Non_melanoma	REP_TIL	C ovarii CDK12 mut	192	25	-7.22018109973007	2.00396420460842	CD4+ EM
513	184	217	213	606	238	220	496	175	340	426	228	PT_G_REP_TIL_P2_BV510CD4-A-AlexaFluor700CD8-Asubset	9	PT_G	Non_melanoma	REP_TIL	C ovarii CDK12 mut	189	29	-6.28914844210678	-0.35777316588261	CD4+ EM
416	212	251	208	510	261	195	536	188	283	334	389	PT_G_REP_TIL_P2_BV510CD4-A-AlexaFluor700CD8-Asubset	9	PT_G	Non_melanoma	REP_TIL	C ovarii CDK12 mut	164	25	-5.78579913790756	2.00020088654659	CD4+ EM
383	229	268	179	579	240	197	540	182	294	439	543	PT_G_REP_TIL_P2_BV510CD4-A-AlexaFluor700CD8-Asubset	9	PT_G	Non_melanoma	REP_TIL	C ovarii CDK12 mut	165	25	-6.58582030947738	3.1845816562762	CD4+ EM
395	226	254	260	614	257	185	541	215	325	411	330	PT_G_REP_TIL_P2_BV510CD4-A-AlexaFluor700CD8-Asubset	9	PT_G	Non_melanoma	REP_TIL	C ovarii CDK12 mut	148	25	-5.93782006915145	1.34993292790554	CD4+ EM
417	192	241	178	537	241	209	467	180	267	400	382	PT_G_REP_TIL_P2_BV510CD4-A-AlexaFluor700CD8-Asubset	9	PT_G	Non_melanoma	REP_TIL	C ovarii CDK12 mut	177	25	-5.81221400912338	1.8872662971606	CD4+ EM
482	206	247	202	595	258	196	458	194	329	295	329	PT_G_REP_TIL_P2_BV510CD4-A-AlexaFluor700CD8-Asubset	9	PT_G	Non_melanoma	REP_TIL	C ovarii CDK12 mut	177	25	-5.94965135272079	0.725748855887868	CD4+ EM
457	214	248	220	611	257	201	514	194	259	428	405	PT_G_REP_TIL_P2_BV510CD4-A-AlexaFluor700CD8-Asubset	9	PT_G	Non_melanoma	REP_TIL	C ovarii CDK12 mut	178	25	-6.45406829531723	1.7943400333514	CD4+ EM
541	147	259	207	542	242	201	509	181	303	424	190	PT_G_REP_TIL_P2_BV510CD4-A-AlexaFluor700CD8-Asubset	9	PT_G	Non_melanoma	REP_TIL	C ovarii CDK12 mut	189	29	-6.50725280459457	-0.468319754780315	CD4+ EM
333	239	263	225	582	248	227	574	158	307	455	455	PT_G_REP_TIL_P2_BV510CD4-A-AlexaFluor700CD8-Asubset	9	PT_G	Non_melanoma	REP_TIL	C ovarii CDK12 mut	164	25	-6.29385339434677	3.43408288460872	CD4+ EM
545	242	244	211	616	262	210	568	188	265	438	502	PT_G_REP_TIL_P2_BV510CD4-A-AlexaFluor700CD8-Asubset	9	PT_G	Non_melanoma	REP_TIL	C ovarii CDK12 mut	193	25	-7.36516057665878	2.12255563241146	CD4+ EM
430	205	220	176	541	249	226	440	170	261	423	418	PT_G_REP_TIL_P2_BV510CD4-A-AlexaFluor700CD8-Asubset	9	PT_G	Non_melanoma	REP_TIL	C ovarii CDK12 mut	163	25	-6.01230394061141	2.11597766381405	CD4+ EM
559	216	214	178	555	264	205	522	165	274	421	251	PT_G_REP_TIL_P2_BV510CD4-A-AlexaFluor700CD8-Asubset	9	PT_G	Non_melanoma	REP_TIL	C ovarii CDK12 mut	189	29	-6.65423070605331	0.268417645513036	CD4+ EM
462	185	245	181	547	261	207	435	189	335	311	223	PT_G_REP_TIL_P2_BV510CD4-A-AlexaFluor700CD8-Asubset	9	PT_G	Non_melanoma	REP_TIL	C ovarii CDK12 mut	175	29	-5.5795694511705	-0.0710918714413865	CD4+ EM
393	192	236	179	557	269	206	450	169	295	381	318	PT_G_REP_TIL_P2_BV510CD4-A-AlexaFluor700CD8-Asubset	9	PT_G	Non_melanoma	REP_TIL	C ovarii CDK12 mut	162	29	-5.34465562518173	1.19370200139187	CD4+ EM
436	255	241	189	559	237	207	546	168	299	401	478	PT_G_REP_TIL_P2_BV510CD4-A-AlexaFluor700CD8-Asubset	9	PT_G	Non_melanoma	REP_TIL	C ovarii CDK12 mut	179	25	-6.62050115283065	2.6075233409991	CD4+ EM
405	189	240	196	597	244	194	545	218	231	424	504	PT_G_REP_TIL_P2_BV510CD4-A-AlexaFluor700CD8-Asubset	9	PT_G	Non_melanoma	REP_TIL	C ovarii CDK12 mut	179	25	-6.59460937197738	3.02338470917843	CD4+ EM
467	208	242	186	586	262	194	459	181	375	401	333	PT_G_REP_TIL_P2_BV510CD4-A-AlexaFluor700CD8-Asubset	9	PT_G	Non_melanoma	REP_TIL	C ovarii CDK12 mut	177	25	-6.05612765963607	1.07876493436001	CD4+ EM
543	182	231	202	612	266	210	505	180	280	408	230	PT_G_REP_TIL_P2_BV510CD4-A-AlexaFluor700CD8-Asubset	9	PT_G	Non_melanoma	REP_TIL	C ovarii CDK12 mut	189	29	-6.59847079928451	-0.302116196335338	CD4+ EM
539	216	218	251	659	268	194	503	196	251	428	536	PT_G_REP_TIL_P2_BV510CD4-A-AlexaFluor700CD8-Asubset	9	PT_G	Non_melanoma	REP_TIL	C ovarii CDK12 mut	193	25	-7.27008973773056	2.30057610970638	CD4+ EM
561	206	245	208	587	239	194	457	188	320	304	376	PT_G_REP_TIL_P2_BV510CD4-A-AlexaFluor700CD8-Asubset	9	PT_G	Non_melanoma	REP_TIL	C ovarii CDK12 mut	191	25	-6.63219463046127	1.11924471360347	CD4+ EM
434	214	236	175	573	258	173	513	186	281	372	445	PT_G_REP_TIL_P2_BV510CD4-A-AlexaFluor700CD8-Asubset	9	PT_G	Non_melanoma	REP_TIL	C ovarii CDK12 mut	164	25	-6.18873273547225	2.30888976555965	CD4+ EM
403	183	240	217	605	274	181	507	186	438	381	404	PT_G_REP_TIL_P2_BV510CD4-A-AlexaFluor700CD8-Asubset	9	PT_G	Non_melanoma	REP_TIL	C ovarii CDK12 mut	180	25	-5.9690695923143	1.56602432232998	CD4+ EM
531	184	223	211	599	265	198	519	193	269	490	201	PT_G_REP_TIL_P2_BV510CD4-A-AlexaFluor700CD8-Asubset	9	PT_G	Non_melanoma	REP_TIL	C ovarii CDK12 mut	189	29	-6.68070136721664	-0.457798402489208	CD4+ EM
264	221	232	208	527	255	207	335	187	262	353	312	PT_G_REP_TIL_P2_BV510CD4-A-AlexaFluor700CD8-Asubset	9	PT_G	Non_melanoma	REP_TIL	C ovarii CDK12 mut	107	20	-3.15830241854721	3.57498754960201	CD4+ EM
506	166	241	210	610	260	185	548	188	264	386	426	PT_G_REP_TIL_P2_BV510CD4-A-AlexaFluor700CD8-Asubset	9	PT_G	Non_melanoma	REP_TIL	C ovarii CDK12 mut	192	25	-6.88145219500595	1.84324743252895	CD4+ EM
616	190	217	195	627	247	191	478	190	275	380	248	PT_G_REP_TIL_P2_BV510CD4-A-AlexaFluor700CD8-Asubset	9	PT_G	Non_melanoma	REP_TIL	C ovarii CDK12 mut	189	29	-6.90263282473617	-0.131410594762347	CD4+ EM
320	195	242	265	560	271	158	469	205	249	376	329	PT_G_REP_TIL_P2_BV510CD4-A-AlexaFluor700CD8-Asubset	9	PT_G	Non_melanoma	REP_TIL	C ovarii CDK12 mut	149	25	-4.9712325256639	2.08249868851802	CD4+ EM
531	200	259	221	661	234	171	505	200	261	431	197	PT_G_REP_TIL_P2_BV510CD4-A-AlexaFluor700CD8-Asubset	9	PT_G	Non_melanoma	REP_TIL	C ovarii CDK12 mut	189	29	-6.70346700366073	-0.463242690742992	CD4+ EM
538	169	240	195	580	244	179	569	200	258	380	277	PT_G_REP_TIL_P2_BV510CD4-A-AlexaFluor700CD8-Asubset	9	PT_G	Non_melanoma	REP_TIL	C ovarii CDK12 mut	190	29	-6.62553226168685	0.231193948804356	CD4+ EM
463	233	250	205	575	257	208	480	188	283	371	407	PT_G_REP_TIL_P2_BV510CD4-A-AlexaFluor700CD8-Asubset	9	PT_G	Non_melanoma	REP_TIL	C ovarii CDK12 mut	178	25	-6.34424316103988	1.86991621953151	CD4+ EM
425	209	233	178	528	245	178	511	164	313	369	435	PT_G_REP_TIL_P2_BV510CD4-A-AlexaFluor700CD8-Asubset	9	PT_G	Non_melanoma	REP_TIL	C ovarii CDK12 mut	164	25	-6.05931865389877	2.3792804668536	CD4+ EM
394	230	224	191	561	261	204	428	181	289	356	307	PT_G_REP_TIL_P2_BV510CD4-A-AlexaFluor700CD8-Asubset	9	PT_G	Non_melanoma	REP_TIL	C ovarii CDK12 mut	162	29	-5.29940187151962	1.18028809529445	CD4+ EM
315	185	268	296	609	252	172	565	197	311	488	513	PT_G_REP_TIL_P2_BV510CD4-A-AlexaFluor700CD8-Asubset	9	PT_G	Non_melanoma	REP_TIL	C ovarii CDK12 mut	152	20	-6.20734607394271	4.0120963047137	CD4+ EM
507	206	255	220	581	249	216	542	196	272	377	465	PT_G_REP_TIL_P2_BV510CD4-A-AlexaFluor700CD8-Asubset	9	PT_G	Non_melanoma	REP_TIL	C ovarii CDK12 mut	192	25	-6.82972776110702	2.16918768387935	CD4+ EM
455	207	253	186	550	242	197	498	192	281	356	425	PT_G_REP_TIL_P2_BV510CD4-A-AlexaFluor700CD8-Asubset	9	PT_G	Non_melanoma	REP_TIL	C ovarii CDK12 mut	177	25	-6.23679696734481	1.91424264413021	CD4+ EM
441	180	259	206	573	230	214	435	198	298	324	190	PT_G_REP_TIL_P2_BV510CD4-A-AlexaFluor700CD8-Asubset	9	PT_G	Non_melanoma	REP_TIL	C ovarii CDK12 mut	175	29	-5.51258575137191	-0.229731958092235	CD4+ EM
465	132	258	172	630	212	214	519	207	297	485	424	PT_G_REP_TIL_P2_BV510CD4-A-AlexaFluor700CD8-Asubset	9	PT_G	Non_melanoma	REP_TIL	C ovarii CDK12 mut	192	25	-6.6995268982225	1.98608376485012	CD4+ EM
251	258	247	171	567	245	178	539	201	299	398	529	PT_G_REP_TIL_P2_BV510CD4-A-AlexaFluor700CD8-Asubset	9	PT_G	Non_melanoma	REP_TIL	C ovarii CDK12 mut	151	20	-5.9996863525682	4.42214335900448	CD4+ EM
490	169	237	339	617	262	219	457	177	291	410	304	PT_G_REP_TIL_P2_BV510CD4-A-AlexaFluor700CD8-Asubset	9	PT_G	Non_melanoma	REP_TIL	C ovarii CDK12 mut	176	29	-6.06239520724349	0.791410822688557	CD4+ EM
500	252	222	246	602	278	152	570	178	320	395	546	PT_G_REP_TIL_P2_BV510CD4-A-AlexaFluor700CD8-Asubset	9	PT_G	Non_melanoma	REP_TIL	C ovarii CDK12 mut	193	25	-7.14196645434432	2.28227009278438	CD4+ EM
489	299	233	320	676	244	213	540	180	357	444	354	PT_G_REP_TIL_P2_BV510CD4-A-AlexaFluor700CD8-Asubset	9	PT_G	Non_melanoma	REP_TIL	C ovarii CDK12 mut	148	25	-6.5857983749681	0.861379642306782	CD4+ EM
582	164	266	193	644	237	206	457	220	265	446	357	PT_G_REP_TIL_P2_BV510CD4-A-AlexaFluor700CD8-Asubset	9	PT_G	Non_melanoma	REP_TIL	C ovarii CDK12 mut	191	25	-6.96683847125106	0.87076379758022	CD4+ EM
427	177	247	184	515	249	186	452	179	295	326	246	PT_G_REP_TIL_P2_BV510CD4-A-AlexaFluor700CD8-Asubset	9	PT_G	Non_melanoma	REP_TIL	C ovarii CDK12 mut	162	29	-5.35353385623031	0.223185424028851	CD4+ EM
288	186	248	225	533	248	192	309	189	281	384	402	PT_G_REP_TIL_P2_BV510CD4-A-AlexaFluor700CD8-Asubset	9	PT_G	Non_melanoma	REP_TIL	C ovarii CDK12 mut	109	20	-3.38037764246994	4.34239663582943	CD4+ EM
288	294	240	208	545	277	278	337	264	421	245	188	PT_G_REP_TIL_P2_BV510CD4-A-AlexaFluor700CD8-Asubset	9	PT_G	Non_melanoma	REP_TIL	C ovarii CDK12 mut	21	4	-0.176339558916621	-0.44403631585934	CD4+ EM
464	180	222	196	702	275	180	524	197	301	422	513	PT_G_REP_TIL_P2_BV510CD4-A-AlexaFluor700CD8-Asubset	9	PT_G	Non_melanoma	REP_TIL	C ovarii CDK12 mut	179	25	-7.01851474459701	2.45476998788021	CD4+ EM
409	187	236	227	619	242	220	491	177	279	432	407	PT_G_REP_TIL_P2_BV510CD4-A-AlexaFluor700CD8-Asubset	9	PT_G	Non_melanoma	REP_TIL	C ovarii CDK12 mut	164	25	-6.03495275195175	2.37163295251033	CD4+ EM
542	182	240	222	648	260	186	538	181	299	409	225	PT_G_REP_TIL_P2_BV510CD4-A-AlexaFluor700CD8-Asubset	9	PT_G	Non_melanoma	REP_TIL	C ovarii CDK12 mut	189	29	-6.81382476504379	-0.359970550716899	CD4+ EM
582	268	264	218	620	251	187	560	204	280	445	319	PT_G_REP_TIL_P2_BV510CD4-A-AlexaFluor700CD8-Asubset	9	PT_G	Non_melanoma	REP_TIL	C ovarii CDK12 mut	191	25	-6.99009095843368	0.715428788482167	CD4+ EM
400	274	232	269	565	257	233	532	210	249	427	416	PT_G_REP_TIL_P2_BV510CD4-A-AlexaFluor700CD8-Asubset	9	PT_G	Non_melanoma	REP_TIL	C ovarii CDK12 mut	164	25	-6.25217305834823	2.42677463990352	CD4+ EM
519	196	235	198	591	244	215	550	180	302	474	530	PT_G_REP_TIL_P2_BV510CD4-A-AlexaFluor700CD8-Asubset	9	PT_G	Non_melanoma	REP_TIL	C ovarii CDK12 mut	193	25	-7.29640876467758	2.33013214570186	CD4+ EM
585	197	271	202	630	226	189	527	203	296	360	190	PT_G_REP_TIL_P2_BV510CD4-A-AlexaFluor700CD8-Asubset	9	PT_G	Non_melanoma	REP_TIL	C ovarii CDK12 mut	189	29	-6.70022403414779	-0.461135189713023	CD4+ EM
505	197	253	192	574	240	208	461	191	300	353	351	PT_G_REP_TIL_P2_BV510CD4-A-AlexaFluor700CD8-Asubset	9	PT_G	Non_melanoma	REP_TIL	C ovarii CDK12 mut	177	25	-6.29193221743637	0.975951809703328	CD4+ EM
419	205	245	264	600	254	211	554	197	275	408	195	PT_G_REP_TIL_P2_BV510CD4-A-AlexaFluor700CD8-Asubset	9	PT_G	Non_melanoma	REP_TIL	C ovarii CDK12 mut	190	29	-5.79501067812973	-0.449526022852443	CD4+ EM
603	144	268	208	607	273	196	521	181	305	466	194	PT_G_REP_TIL_P2_BV510CD4-A-AlexaFluor700CD8-Asubset	9	PT_G	Non_melanoma	REP_TIL	C ovarii CDK12 mut	189	29	-6.86671506579452	-0.415034424246333	CD4+ EM
502	165	213	173	632	259	194	535	179	267	436	345	PT_G_REP_TIL_P2_BV510CD4-A-AlexaFluor700CD8-Asubset	9	PT_G	Non_melanoma	REP_TIL	C ovarii CDK12 mut	191	25	-6.76128017123275	0.871474404155232	CD4+ EM
454	273	256	277	615	256	187	481	202	285	371	245	PT_G_REP_TIL_P2_BV510CD4-A-AlexaFluor700CD8-Asubset	9	PT_G	Non_melanoma	REP_TIL	C ovarii CDK12 mut	175	29	-6.09349691088729	0.248945910750844	CD4+ EM
423	221	243	184	555	257	199	509	174	289	396	265	PT_G_REP_TIL_P2_BV510CD4-A-AlexaFluor700CD8-Asubset	9	PT_G	Non_melanoma	REP_TIL	C ovarii CDK12 mut	175	29	-5.8009353798204	0.203906614600636	CD4+ EM
456	200	239	186	547	254	177	565	188	431	367	516	PT_G_REP_TIL_P2_BV510CD4-A-AlexaFluor700CD8-Asubset	9	PT_G	Non_melanoma	REP_TIL	C ovarii CDK12 mut	180	25	0.622482098979421	4.74791707497738	CD4+ EM
520	171	229	192	599	239	260	479	184	277	436	231	PT_G_REP_TIL_P2_BV510CD4-A-AlexaFluor700CD8-Asubset	9	PT_G	Non_melanoma	REP_TIL	C ovarii CDK12 mut	189	29	-6.4449578445726	-0.403805177391551	CD4+ EM
308	246	248	300	569	255	212	528	168	278	461	454	PT_G_REP_TIL_P2_BV510CD4-A-AlexaFluor700CD8-Asubset	9	PT_G	Non_melanoma	REP_TIL	C ovarii CDK12 mut	153	26	-0.985300890760951	8.53793515664242	CD4+ CM
396	203	252	192	560	243	191	480	183	366	364	446	PT_G_REP_TIL_P2_BV510CD4-A-AlexaFluor700CD8-Asubset	9	PT_G	Non_melanoma	REP_TIL	C ovarii CDK12 mut	164	25	-5.90336286242538	2.56731881600521	CD4+ EM
496	223	230	253	585	262	216	493	172	367	347	190	PT_G_REP_TIL_P2_BV510CD4-A-AlexaFluor700CD8-Asubset	9	PT_G	Non_melanoma	REP_TIL	C ovarii CDK12 mut	175	29	-6.10147153552108	-0.44252304333546	CD4+ EM
342	203	223	192	569	255	186	586	192	268	336	425	PT_G_REP_TIL_P2_BV510CD4-A-AlexaFluor700CD8-Asubset	9	PT_G	Non_melanoma	REP_TIL	C ovarii CDK12 mut	164	25	-5.81360255892807	2.90717043381832	CD4+ EM
473	185	217	183	623	228	226	536	195	288	307	392	PT_G_REP_TIL_P2_BV510CD4-A-AlexaFluor700CD8-Asubset	9	PT_G	Non_melanoma	REP_TIL	C ovarii CDK12 mut	177	25	-6.39173995669418	1.54390265446804	CD4+ EM
520	240	208	190	563	250	199	532	180	290	362	346	PT_G_REP_TIL_P2_BV510CD4-A-AlexaFluor700CD8-Asubset	9	PT_G	Non_melanoma	REP_TIL	C ovarii CDK12 mut	177	25	-6.54850637133651	1.065044064342	CD4+ EM
396	246	262	195	642	246	217	525	201	270	425	402	PT_G_REP_TIL_P2_BV510CD4-A-AlexaFluor700CD8-Asubset	9	PT_G	Non_melanoma	REP_TIL	C ovarii CDK12 mut	164	25	-6.37210094149642	2.35347666245601	CD4+ EM
459	288	250	231	499	267	180	466	171	261	380	193	PT_G_REP_TIL_P2_BV510CD4-A-AlexaFluor700CD8-Asubset	9	PT_G	Non_melanoma	REP_TIL	C ovarii CDK12 mut	175	29	-5.86310922320419	-0.362277310074352	CD4+ EM
317	200	253	196	569	254	197	528	201	250	485	360	PT_G_REP_TIL_P2_BV510CD4-A-AlexaFluor700CD8-Asubset	9	PT_G	Non_melanoma	REP_TIL	C ovarii CDK12 mut	149	25	-5.57127343829208	2.05426444512508	CD4+ EM
521	163	245	195	571	252	217	522	196	365	417	256	PT_G_REP_TIL_P2_BV510CD4-A-AlexaFluor700CD8-Asubset	9	PT_G	Non_melanoma	REP_TIL	C ovarii CDK12 mut	176	29	-6.31756030734115	-0.0501527448306305	CD4+ EM
388	153	270	256	589	272	210	533	184	370	454	418	PT_G_REP_TIL_P2_BV510CD4-A-AlexaFluor700CD8-Asubset	9	PT_G	Non_melanoma	REP_TIL	C ovarii CDK12 mut	180	25	-6.1114822548204	2.57586826783321	CD4+ EM
411	199	265	204	597	260	216	530	267	395	398	342	PT_G_REP_TIL_P2_BV510CD4-A-AlexaFluor700CD8-Asubset	9	PT_G	Non_melanoma	REP_TIL	C ovarii CDK12 mut	177	25	-5.84147845919662	1.31793405514858	CD4+ EM
312	163	247	182	542	258	188	388	170	424	353	230	PT_G_REP_TIL_P2_BV510CD4-A-AlexaFluor700CD8-Asubset	9	PT_G	Non_melanoma	REP_TIL	C ovarii CDK12 mut	24	5	-2.63015257533126	-1.31488023299076	CD4+ EM exhausted
494	202	243	196	558	255	197	451	188	377	375	386	PT_G_REP_TIL_P2_BV510CD4-A-AlexaFluor700CD8-Asubset	9	PT_G	Non_melanoma	REP_TIL	C ovarii CDK12 mut	177	25	-6.13821851428085	1.50470342141292	CD4+ EM
304	227	244	223	546	267	194	359	185	270	322	322	PT_G_REP_TIL_P2_BV510CD4-A-AlexaFluor700CD8-Asubset	9	PT_G	Non_melanoma	REP_TIL	C ovarii CDK12 mut	107	20	-3.36692320521408	3.18545307618282	CD4+ EM
478	274	250	205	616	264	181	501	200	265	335	198	PT_G_REP_TIL_P2_BV510CD4-A-AlexaFluor700CD8-Asubset	9	PT_G	Non_melanoma	REP_TIL	C ovarii CDK12 mut	175	29	-6.20320092852645	-0.457695524872325	CD4+ EM
247	205	242	176	531	258	179	509	179	295	424	505	PT_G_REP_TIL_P2_BV510CD4-A-AlexaFluor700CD8-Asubset	9	PT_G	Non_melanoma	REP_TIL	C ovarii CDK12 mut	151	20	-5.64919912035995	4.4567460010638	CD4+ EM
550	152	236	182	596	261	204	481	193	483	409	255	PT_G_REP_TIL_P2_BV510CD4-A-AlexaFluor700CD8-Asubset	9	PT_G	Non_melanoma	REP_TIL	C ovarii CDK12 mut	188	8	-5.83824407275253	-0.652675907791637	CD4+ EMRA
366	183	243	200	560	238	211	422	181	266	383	407	PT_G_REP_TIL_P2_BV510CD4-A-AlexaFluor700CD8-Asubset	9	PT_G	Non_melanoma	REP_TIL	C ovarii CDK12 mut	150	20	-5.26382409747177	2.71393575173519	CD4+ EM
215	171	256	187	564	242	208	268	219	537	462	522	PT_G_REP_TIL_P2_BV510CD4-A-AlexaFluor700CD8-Asubset	9	PT_G	Non_melanoma	REP_TIL	C ovarii CDK12 mut	110	20	-0.399614683943324	6.48818959695003	CD4+ EM
487	137	263	221	690	213	231	381	232	273	483	410	PT_G_REP_TIL_P2_BV510CD4-A-AlexaFluor700CD8-Asubset	9	PT_G	Non_melanoma	REP_TIL	C ovarii CDK12 mut	178	25	-6.4586592834764	1.94806947213314	CD4+ EM
505	249	221	183	606	268	194	559	169	268	319	356	PT_G_REP_TIL_P2_BV510CD4-A-AlexaFluor700CD8-Asubset	9	PT_G	Non_melanoma	REP_TIL	C ovarii CDK12 mut	191	25	-6.55612003024154	1.00600614052913	CD4+ EM
525	194	248	208	619	254	220	482	199	263	415	192	PT_G_REP_TIL_P2_BV510CD4-A-AlexaFluor700CD8-Asubset	9	PT_G	Non_melanoma	REP_TIL	C ovarii CDK12 mut	189	29	-6.55082284625106	-0.531767647446178	CD4+ EM
615	243	263	222	636	251	206	540	197	288	439	464	PT_G_REP_TIL_P2_BV510CD4-A-AlexaFluor700CD8-Asubset	9	PT_G	Non_melanoma	REP_TIL	C ovarii CDK12 mut	193	25	-7.42578326876693	1.8834947536578	CD4+ EM
201	223	264	183	601	250	217	382	205	261	393	364	PT_G_REP_TIL_P2_BV510CD4-A-AlexaFluor700CD8-Asubset	9	PT_G	Non_melanoma	REP_TIL	C ovarii CDK12 mut	122	20	-4.01033984835678	3.67362608414791	CD4+ EM
401	195	216	218	598	239	224	527	178	280	395	323	PT_G_REP_TIL_P2_BV510CD4-A-AlexaFluor700CD8-Asubset	9	PT_G	Non_melanoma	REP_TIL	C ovarii CDK12 mut	149	25	-5.79544364626937	1.36658312779567	CD4+ EM
339	217	223	230	563	255	207	570	170	255	378	223	PT_G_REP_TIL_P2_BV510CD4-A-AlexaFluor700CD8-Asubset	9	PT_G	Non_melanoma	REP_TIL	C ovarii CDK12 mut	175	29	-5.30300199206405	-0.635984223068736	CD4+ EM
588	225	232	152	601	254	200	550	155	530	485	550	PT_G_REP_TIL_P2_BV510CD4-A-AlexaFluor700CD8-Asubset	9	PT_G	Non_melanoma	REP_TIL	C ovarii CDK12 mut	56	8	0.800085313958593	4.91498364907406	CD4+ EMRA
462	205	262	182	606	241	193	553	199	265	453	496	PT_G_REP_TIL_P2_BV510CD4-A-AlexaFluor700CD8-Asubset	9	PT_G	Non_melanoma	REP_TIL	C ovarii CDK12 mut	179	25	-6.95549737628036	2.53996314507625	CD4+ EM
349	188	238	249	512	265	202	435	176	274	366	386	PT_G_REP_TIL_P2_BV510CD4-A-AlexaFluor700CD8-Asubset	9	PT_G	Non_melanoma	REP_TIL	C ovarii CDK12 mut	149	25	-4.79794704134994	2.91520490151546	CD4+ EM
511	271	232	250	648	236	249	534	195	265	464	241	PT_G_REP_TIL_P2_BV510CD4-A-AlexaFluor700CD8-Asubset	9	PT_G	Non_melanoma	REP_TIL	C ovarii CDK12 mut	190	29	-6.6339694183641	-0.0816718374500496	CD4+ EM
522	181	248	207	662	255	186	485	186	361	387	234	PT_G_REP_TIL_P2_BV510CD4-A-AlexaFluor700CD8-Asubset	9	PT_G	Non_melanoma	REP_TIL	C ovarii CDK12 mut	189	29	-6.34531699832015	-0.525012176216625	CD4+ EM
475	194	214	197	556	273	208	516	177	268	421	191	PT_G_REP_TIL_P2_BV510CD4-A-AlexaFluor700CD8-Asubset	9	PT_G	Non_melanoma	REP_TIL	C ovarii CDK12 mut	175	29	-6.07758628542953	-0.417774509371303	CD4+ EM
322	165	250	208	605	241	221	448	189	475	353	449	PT_G_REP_TIL_P2_BV510CD4-A-AlexaFluor700CD8-Asubset	9	PT_G	Non_melanoma	REP_TIL	C ovarii CDK12 mut	82	20	0.0370993394083453	3.90622581940792	CD4+ EM
459	172	250	207	663	241	202	458	209	279	417	194	PT_G_REP_TIL_P2_BV510CD4-A-AlexaFluor700CD8-Asubset	9	PT_G	Non_melanoma	REP_TIL	C ovarii CDK12 mut	175	29	-6.00131379778915	-0.492935996235393	CD4+ EM
186	173	244	189	471	236	214	388	184	443	386	401	PT_G_REP_TIL_P2_BV510CD4-A-AlexaFluor700CD8-Asubset	9	PT_G	Non_melanoma	REP_TIL	C ovarii CDK12 mut	40	8	-3.94091092761093	4.12852944832943	CD4+ EMRA
400	189	209	249	631	269	205	522	183	415	457	535	PT_G_REP_TIL_P2_BV510CD4-A-AlexaFluor700CD8-Asubset	9	PT_G	Non_melanoma	REP_TIL	C ovarii CDK12 mut	180	25	-6.39675819094711	4.2129601429095	CD4+ EM
375	222	250	204	574	234	205	527	186	302	355	300	PT_G_REP_TIL_P2_BV510CD4-A-AlexaFluor700CD8-Asubset	9	PT_G	Non_melanoma	REP_TIL	C ovarii CDK12 mut	149	25	-5.58898221667343	1.34512092572353	CD4+ EM
542	169	251	233	628	271	230	543	199	269	451	189	PT_G_REP_TIL_P2_BV510CD4-A-AlexaFluor700CD8-Asubset	9	PT_G	Non_melanoma	REP_TIL	C ovarii CDK12 mut	189	29	-6.77099286730819	-0.447834592045329	CD4+ EM
422	204	235	250	614	218	232	566	185	484	502	514	PT_G_REP_TIL_P2_BV510CD4-A-AlexaFluor700CD8-Asubset	9	PT_G	Non_melanoma	REP_TIL	C ovarii CDK12 mut	56	8	0.739086009902425	4.88015069466732	CD4+ EMRA
477	175	271	232	514	255	208	364	165	252	425	204	PT_G_REP_TIL_P2_BV510CD4-A-AlexaFluor700CD8-Asubset	9	PT_G	Non_melanoma	REP_TIL	C ovarii CDK12 mut	175	29	-5.5480753105455	-0.282354246557735	CD4+ EM
518	202	214	193	616	259	209	398	164	279	422	232	PT_G_REP_TIL_P2_BV510CD4-A-AlexaFluor700CD8-Asubset	9	PT_G	Non_melanoma	REP_TIL	C ovarii CDK12 mut	176	29	-6.17011272128158	-0.320303629816554	CD4+ EM
209	217	250	226	589	244	169	474	187	282	415	449	PT_G_REP_TIL_P2_BV510CD4-A-AlexaFluor700CD8-Asubset	9	PT_G	Non_melanoma	REP_TIL	C ovarii CDK12 mut	136	20	-5.2845312279039	4.27985944253109	CD4+ EM
409	200	224	166	586	244	188	409	173	318	456	526	PT_G_REP_TIL_P2_BV510CD4-A-AlexaFluor700CD8-Asubset	9	PT_G	Non_melanoma	REP_TIL	C ovarii CDK12 mut	165	25	-5.99322854693466	3.20963968735836	CD4+ EM
529	179	242	180	608	250	201	433	191	275	406	367	PT_G_REP_TIL_P2_BV510CD4-A-AlexaFluor700CD8-Asubset	9	PT_G	Non_melanoma	REP_TIL	C ovarii CDK12 mut	191	25	-6.5413933914476	1.12428762417934	CD4+ EM
461	182	234	191	638	258	214	516	189	258	386	251	PT_G_REP_TIL_P2_BV510CD4-A-AlexaFluor700CD8-Asubset	9	PT_G	Non_melanoma	REP_TIL	C ovarii CDK12 mut	190	29	-6.30997573550277	0.23586187165878	CD4+ EM
388	199	241	249	566	277	180	516	169	280	414	468	PT_G_REP_TIL_P2_BV510CD4-A-AlexaFluor700CD8-Asubset	9	PT_G	Non_melanoma	REP_TIL	C ovarii CDK12 mut	164	25	-6.25470220263534	2.99789132577083	CD4+ EM
546	211	218	251	644	246	194	501	184	299	387	215	PT_G_REP_TIL_P2_BV510CD4-A-AlexaFluor700CD8-Asubset	9	PT_G	Non_melanoma	REP_TIL	C ovarii CDK12 mut	189	29	-6.66470252688461	-0.342069428146861	CD4+ EM
403	225	245	182	589	255	210	566	209	240	469	186	PT_G_REP_TIL_P2_BV510CD4-A-AlexaFluor700CD8-Asubset	9	PT_G	Non_melanoma	REP_TIL	C ovarii CDK12 mut	190	29	-5.76145469363265	-0.578071038902782	CD4+ EM
434	225	237	205	584	247	207	633	201	264	445	374	PT_G_REP_TIL_P2_BV510CD4-A-AlexaFluor700CD8-Asubset	9	PT_G	Non_melanoma	REP_TIL	C ovarii CDK12 mut	192	25	-6.55881082232528	1.7860837171664	CD4+ EM
538	207	239	190	557	263	181	526	185	261	323	246	PT_G_REP_TIL_P2_BV510CD4-A-AlexaFluor700CD8-Asubset	9	PT_G	Non_melanoma	REP_TIL	C ovarii CDK12 mut	176	29	-6.31894170458847	-0.166620310128711	CD4+ EM
480	204	273	187	605	260	201	430	198	321	397	455	PT_G_REP_TIL_P2_BV510CD4-A-AlexaFluor700CD8-Asubset	9	PT_G	Non_melanoma	REP_TIL	C ovarii CDK12 mut	178	25	-6.49124013598495	1.94678093892238	CD4+ EM
456	187	252	225	636	249	204	569	203	290	458	401	PT_G_REP_TIL_P2_BV510CD4-A-AlexaFluor700CD8-Asubset	9	PT_G	Non_melanoma	REP_TIL	C ovarii CDK12 mut	192	25	-6.73134147341781	1.72522260647915	CD4+ EM
386	166	247	187	545	266	191	405	184	296	329	355	PT_G_REP_TIL_P2_BV510CD4-A-AlexaFluor700CD8-Asubset	9	PT_G	Non_melanoma	REP_TIL	C ovarii CDK12 mut	163	25	-5.10887824709945	1.68075432282589	CD4+ EM
452	194	238	197	546	250	196	396	197	273	359	449	PT_G_REP_TIL_P2_BV510CD4-A-AlexaFluor700CD8-Asubset	9	PT_G	Non_melanoma	REP_TIL	C ovarii CDK12 mut	163	25	-5.83234130557113	2.23344268304012	CD4+ EM
481	245	251	271	611	217	212	556	216	279	487	501	PT_G_REP_TIL_P2_BV510CD4-A-AlexaFluor700CD8-Asubset	9	PT_G	Non_melanoma	REP_TIL	C ovarii CDK12 mut	179	25	-6.98427974398666	2.58991708260677	CD4+ EM
455	154	262	191	587	242	217	468	200	267	420	185	PT_G_REP_TIL_P2_BV510CD4-A-AlexaFluor700CD8-Asubset	9	PT_G	Non_melanoma	REP_TIL	C ovarii CDK12 mut	175	29	-5.90573321993881	-0.41883329647877	CD4+ EM
594	213	266	194	651	265	188	589	187	273	475	445	PT_G_REP_TIL_P2_BV510CD4-A-AlexaFluor700CD8-Asubset	9	PT_G	Non_melanoma	REP_TIL	C ovarii CDK12 mut	193	25	-7.4136587303453	1.85326399308345	CD4+ EM
539	271	269	222	602	245	178	614	189	285	440	439	PT_G_REP_TIL_P2_BV510CD4-A-AlexaFluor700CD8-Asubset	9	PT_G	Non_melanoma	REP_TIL	C ovarii CDK12 mut	193	25	-7.30855476077133	2.05349459153316	CD4+ EM
387	180	240	198	547	264	186	496	191	541	309	391	PT_G_REP_TIL_P2_BV510CD4-A-AlexaFluor700CD8-Asubset	9	PT_G	Non_melanoma	REP_TIL	C ovarii CDK12 mut	173	30	0.694510974330373	3.93526997071407	CD4+ EM exhausted
446	187	234	216	615	248	219	565	210	308	441	412	PT_G_REP_TIL_P2_BV510CD4-A-AlexaFluor700CD8-Asubset	9	PT_G	Non_melanoma	REP_TIL	C ovarii CDK12 mut	192	25	-6.6957050483995	1.8958226631274	CD4+ EM
521	198	222	198	583	254	209	469	179	257	447	276	PT_G_REP_TIL_P2_BV510CD4-A-AlexaFluor700CD8-Asubset	9	PT_G	Non_melanoma	REP_TIL	C ovarii CDK12 mut	176	29	-6.45623742754989	0.327341873465993	CD4+ EM
470	186	248	266	589	242	200	462	190	322	385	420	PT_G_REP_TIL_P2_BV510CD4-A-AlexaFluor700CD8-Asubset	9	PT_G	Non_melanoma	REP_TIL	C ovarii CDK12 mut	178	25	-6.32312404330307	1.86602200966976	CD4+ EM
538	193	241	194	619	254	189	386	202	272	430	325	PT_G_REP_TIL_P2_BV510CD4-A-AlexaFluor700CD8-Asubset	9	PT_G	Non_melanoma	REP_TIL	C ovarii CDK12 mut	176	29	-6.33985292132431	0.84642674428127	CD4+ EM
524	244	225	187	534	264	178	497	184	293	317	406	PT_G_REP_TIL_P2_BV510CD4-A-AlexaFluor700CD8-Asubset	9	PT_G	Non_melanoma	REP_TIL	C ovarii CDK12 mut	177	25	-6.52831088717514	1.49609007340572	CD4+ EM
475	213	234	183	591	259	190	489	185	498	336	184	PT_G_REP_TIL_P2_BV510CD4-A-AlexaFluor700CD8-Asubset	9	PT_G	Non_melanoma	REP_TIL	C ovarii CDK12 mut	188	8	-5.41849624331527	-0.773375849903606	CD4+ EMRA
509	223	224	188	626	262	184	543	184	252	336	405	PT_G_REP_TIL_P2_BV510CD4-A-AlexaFluor700CD8-Asubset	9	PT_G	Non_melanoma	REP_TIL	C ovarii CDK12 mut	191	25	-6.84870397265487	1.40358020764492	CD4+ EM
336	172	260	248	612	239	223	523	180	293	428	278	PT_G_REP_TIL_P2_BV510CD4-A-AlexaFluor700CD8-Asubset	9	PT_G	Non_melanoma	REP_TIL	C ovarii CDK12 mut	149	25	-5.63501607592636	0.336155791102864	CD4+ EM
524	192	244	201	605	252	199	502	192	255	430	468	PT_G_REP_TIL_P2_BV510CD4-A-AlexaFluor700CD8-Asubset	9	PT_G	Non_melanoma	REP_TIL	C ovarii CDK12 mut	192	25	-7.02539264376693	2.02190448743007	CD4+ EM
354	182	264	241	614	238	223	495	190	290	454	446	PT_G_REP_TIL_P2_BV510CD4-A-AlexaFluor700CD8-Asubset	9	PT_G	Non_melanoma	REP_TIL	C ovarii CDK12 mut	165	25	-5.97053729708724	3.86212267380855	CD4+ EM
457	252	250	310	626	248	183	463	201	253	431	287	PT_G_REP_TIL_P2_BV510CD4-A-AlexaFluor700CD8-Asubset	9	PT_G	Non_melanoma	REP_TIL	C ovarii CDK12 mut	190	29	-6.05801974947982	0.447380412637212	CD4+ EM
509	215	234	184	583	255	186	495	175	275	417	393	PT_G_REP_TIL_P2_BV510CD4-A-AlexaFluor700CD8-Asubset	9	PT_G	Non_melanoma	REP_TIL	C ovarii CDK12 mut	178	25	-6.77125035937362	1.556818623363	CD4+ EM
426	195	243	194	581	254	243	471	178	279	420	193	PT_G_REP_TIL_P2_BV510CD4-A-AlexaFluor700CD8-Asubset	9	PT_G	Non_melanoma	REP_TIL	C ovarii CDK12 mut	175	29	-5.67605554278427	-0.435954402864955	CD4+ EM
484	205	250	208	538	249	195	563	210	275	411	413	PT_G_REP_TIL_P2_BV510CD4-A-AlexaFluor700CD8-Asubset	9	PT_G	Non_melanoma	REP_TIL	C ovarii CDK12 mut	192	25	-6.71728192980819	1.89629401665828	CD4+ EM
348	179	249	194	573	267	174	429	185	288	319	346	PT_G_REP_TIL_P2_BV510CD4-A-AlexaFluor700CD8-Asubset	9	PT_G	Non_melanoma	REP_TIL	C ovarii CDK12 mut	149	25	-5.00296603854232	1.84509195786617	CD4+ EM
506	211	246	212	547	279	183	505	203	270	390	437	PT_G_REP_TIL_P2_BV510CD4-A-AlexaFluor700CD8-Asubset	9	PT_G	Non_melanoma	REP_TIL	C ovarii CDK12 mut	178	25	-6.61778222735458	1.94465209942959	CD4+ EM
563	238	257	207	666	278	175	505	195	276	417	200	PT_G_REP_TIL_P2_BV510CD4-A-AlexaFluor700CD8-Asubset	9	PT_G	Non_melanoma	REP_TIL	C ovarii CDK12 mut	189	29	-6.80246555026107	-0.396722983301662	CD4+ EM
192	215	254	184	596	258	200	336	181	296	469	560	PT_G_REP_TIL_P2_BV510CD4-A-AlexaFluor700CD8-Asubset	9	PT_G	Non_melanoma	REP_TIL	C ovarii CDK12 mut	124	20	-4.56468354876571	5.1877612064471	CD4+ EM
373	192	209	270	534	253	201	559	156	298	414	384	PT_G_REP_TIL_P2_BV510CD4-A-AlexaFluor700CD8-Asubset	9	PT_G	Non_melanoma	REP_TIL	C ovarii CDK12 mut	164	25	-5.79172097857528	2.44469394189022	CD4+ EM
559	234	209	195	623	268	200	504	157	297	463	426	PT_G_REP_TIL_P2_BV510CD4-A-AlexaFluor700CD8-Asubset	9	PT_G	Non_melanoma	REP_TIL	C ovarii CDK12 mut	192	25	-7.21275960619979	1.74860980015896	CD4+ EM
431	173	262	185	525	252	194	520	180	295	387	186	PT_G_REP_TIL_P2_BV510CD4-A-AlexaFluor700CD8-Asubset	9	PT_G	Non_melanoma	REP_TIL	C ovarii CDK12 mut	175	29	-5.63071309741073	-0.375880699337505	CD4+ EM
484	233	249	182	571	262	213	537	166	268	425	196	PT_G_REP_TIL_P2_BV510CD4-A-AlexaFluor700CD8-Asubset	9	PT_G	Non_melanoma	REP_TIL	C ovarii CDK12 mut	189	29	-6.12872134860092	-0.418188433826946	CD4+ EM
408	181	248	176	546	264	181	391	186	255	444	386	PT_G_REP_TIL_P2_BV510CD4-A-AlexaFluor700CD8-Asubset	9	PT_G	Non_melanoma	REP_TIL	C ovarii CDK12 mut	163	25	-5.46136056597763	2.02145935994289	CD4+ EM
491	209	234	186	550	262	195	429	175	287	354	300	PT_G_REP_TIL_P2_BV510CD4-A-AlexaFluor700CD8-Asubset	9	PT_G	Non_melanoma	REP_TIL	C ovarii CDK12 mut	176	29	-5.92335569079452	0.494089652120091	CD4+ EM
287	211	253	207	552	270	195	298	199	431	355	415	PT_G_REP_TIL_P2_BV510CD4-A-AlexaFluor700CD8-Asubset	9	PT_G	Non_melanoma	REP_TIL	C ovarii CDK12 mut	110	20	-3.19500290568405	4.66969670754573	CD4+ EM
393	182	252	217	523	246	199	574	208	295	418	492	PT_G_REP_TIL_P2_BV510CD4-A-AlexaFluor700CD8-Asubset	9	PT_G	Non_melanoma	REP_TIL	C ovarii CDK12 mut	164	25	-6.46580659564071	2.91668762665889	CD4+ EM
533	186	245	211	620	265	293	508	212	273	507	364	PT_G_REP_TIL_P2_BV510CD4-A-AlexaFluor700CD8-Asubset	9	PT_G	Non_melanoma	REP_TIL	C ovarii CDK12 mut	192	25	-6.93376743014389	0.826158363639332	CD4+ EM
391	254	247	217	610	252	187	459	172	285	451	440	PT_G_REP_TIL_P2_BV510CD4-A-AlexaFluor700CD8-Asubset	9	PT_G	Non_melanoma	REP_TIL	C ovarii CDK12 mut	165	25	-6.17699157412582	2.91940631371639	CD4+ EM
593	187	259	200	568	251	188	481	191	277	378	406	PT_G_REP_TIL_P2_BV510CD4-A-AlexaFluor700CD8-Asubset	9	PT_G	Non_melanoma	REP_TIL	C ovarii CDK12 mut	191	25	-6.92085134203964	1.36851694089077	CD4+ EM
416	202	237	199	515	251	209	469	182	302	289	428	PT_G_REP_TIL_P2_BV510CD4-A-AlexaFluor700CD8-Asubset	9	PT_G	Non_melanoma	REP_TIL	C ovarii CDK12 mut	159	18	-5.48529636080795	2.12304939728878	CD4+ EM
362	189	240	193	600	234	221	521	186	302	407	498	PT_G_REP_TIL_P2_BV510CD4-A-AlexaFluor700CD8-Asubset	9	PT_G	Non_melanoma	REP_TIL	C ovarii CDK12 mut	165	25	-6.2621809166246	3.61997093659542	CD4+ EM
487	163	262	197	485	252	199	395	182	286	353	237	PT_G_REP_TIL_P2_BV510CD4-A-AlexaFluor700CD8-Asubset	9	PT_G	Non_melanoma	REP_TIL	C ovarii CDK12 mut	176	29	-5.53053723986679	-0.00535128611423803	CD4+ EM
566	215	246	181	588	248	197	482	191	273	396	403	PT_G_REP_TIL_P2_BV510CD4-A-AlexaFluor700CD8-Asubset	9	PT_G	Non_melanoma	REP_TIL	C ovarii CDK12 mut	191	25	-6.95060216601425	1.37909819584987	CD4+ EM
592	322	242	213	622	270	209	544	210	274	447	263	PT_G_REP_TIL_P2_BV510CD4-A-AlexaFluor700CD8-Asubset	9	PT_G	Non_melanoma	REP_TIL	C ovarii CDK12 mut	189	29	-6.83491479571395	0.0699420983781593	CD4+ EM
313	164	267	203	482	277	176	602	185	274	404	257	PT_G_REP_TIL_P2_BV510CD4-A-AlexaFluor700CD8-Asubset	9	PT_G	Non_melanoma	REP_TIL	C ovarii CDK12 mut	149	25	-5.50290214236312	0.573182244121052	CD4+ EM
517	205	241	211	637	260	203	477	184	382	377	432	PT_G_REP_TIL_P2_BV510CD4-A-AlexaFluor700CD8-Asubset	9	PT_G	Non_melanoma	REP_TIL	C ovarii CDK12 mut	178	25	-6.81120025332504	1.76049675446651	CD4+ EM
281	191	257	186	541	255	204	432	179	292	353	283	PT_G_REP_TIL_P2_BV510CD4-A-AlexaFluor700CD8-Asubset	9	PT_G	Non_melanoma	REP_TIL	C ovarii CDK12 mut	50	5	-3.70940982516342	2.75664033394954	CD4+ EM exhausted
488	183	247	218	542	256	187	565	194	295	392	476	PT_G_REP_TIL_P2_BV510CD4-A-AlexaFluor700CD8-Asubset	9	PT_G	Non_melanoma	REP_TIL	C ovarii CDK12 mut	192	25	-6.77516519244247	2.25347651940487	CD4+ EM
471	196	260	183	552	257	189	508	186	258	386	379	PT_G_REP_TIL_P2_BV510CD4-A-AlexaFluor700CD8-Asubset	9	PT_G	Non_melanoma	REP_TIL	C ovarii CDK12 mut	177	25	-6.38907300646835	1.45295121174953	CD4+ EM
566	205	197	209	644	263	216	593	192	246	423	508	PT_G_REP_TIL_P2_BV510CD4-A-AlexaFluor700CD8-Asubset	9	PT_G	Non_melanoma	REP_TIL	C ovarii CDK12 mut	193	25	-7.38614474947982	2.07022180062435	CD4+ EM
285	177	266	212	624	239	221	568	189	286	456	465	PT_G_REP_TIL_P2_BV510CD4-A-AlexaFluor700CD8-Asubset	9	PT_G	Non_melanoma	REP_TIL	C ovarii CDK12 mut	152	20	-5.94347201998764	4.04702605706356	CD4+ EM
456	198	246	188	549	257	188	503	197	266	360	191	PT_G_REP_TIL_P2_BV510CD4-A-AlexaFluor700CD8-Asubset	9	PT_G	Non_melanoma	REP_TIL	C ovarii CDK12 mut	175	29	-5.81729518588119	-0.375405113876842	CD4+ EM
402	203	237	193	544	250	186	468	194	339	364	489	PT_G_REP_TIL_P2_BV510CD4-A-AlexaFluor700CD8-Asubset	9	PT_G	Non_melanoma	REP_TIL	C ovarii CDK12 mut	164	25	-5.97463475878768	2.8007983158221	CD4+ EM
323	268	257	213	618	253	197	552	215	259	448	547	PT_G_REP_TIL_P2_BV510CD4-A-AlexaFluor700CD8-Asubset	9	PT_G	Non_melanoma	REP_TIL	C ovarii CDK12 mut	166	20	-6.28744327242904	4.30633058053157	CD4+ EM
503	185	227	240	611	263	207	511	165	289	465	480	PT_G_REP_TIL_P2_BV510CD4-A-AlexaFluor700CD8-Asubset	9	PT_G	Non_melanoma	REP_TIL	C ovarii CDK12 mut	193	25	-7.07180654223495	2.15805615883968	CD4+ EM
436	198	261	147	534	262	182	557	220	524	466	566	PT_G_REP_TIL_P2_BV510CD4-A-AlexaFluor700CD8-Asubset	9	PT_G	Non_melanoma	REP_TIL	C ovarii CDK12 mut	56	8	0.714115091008611	4.91936912041805	CD4+ EMRA
464	168	251	198	504	270	197	356	179	276	337	216	PT_G_REP_TIL_P2_BV510CD4-A-AlexaFluor700CD8-Asubset	9	PT_G	Non_melanoma	REP_TIL	C ovarii CDK12 mut	162	29	-5.41107522662216	-0.0824198235879166	CD4+ EM
543	238	265	177	657	242	197	411	175	314	449	458	PT_G_REP_TIL_P2_BV510CD4-A-AlexaFluor700CD8-Asubset	9	PT_G	Non_melanoma	REP_TIL	C ovarii CDK12 mut	178	25	-7.15384256060653	1.79863919716976	CD4+ EM
387	154	240	256	623	230	202	359	192	312	374	423	PT_G_REP_TIL_P2_BV510CD4-A-AlexaFluor700CD8-Asubset	9	PT_G	Non_melanoma	REP_TIL	C ovarii CDK12 mut	150	20	-5.27919923480087	2.8713184784045	CD4+ EM
443	188	238	173	575	243	193	465	185	263	439	438	PT_G_REP_TIL_P2_BV510CD4-A-AlexaFluor700CD8-Asubset	9	PT_G	Non_melanoma	REP_TIL	C ovarii CDK12 mut	178	25	-6.33383857424789	2.21744217377803	CD4+ EM
233	155	190	452	588	266	221	576	181	276	397	439	PT_G_REP_TIL_P2_BV510CD4-A-AlexaFluor700CD8-Asubset	9	PT_G	Non_melanoma	REP_TIL	C ovarii CDK12 mut	81	20	-1.20329760726028	3.82729401093624	CD4+ EM
424	179	230	210	577	238	215	433	175	300	424	194	PT_G_REP_TIL_P2_BV510CD4-A-AlexaFluor700CD8-Asubset	9	PT_G	Non_melanoma	REP_TIL	C ovarii CDK12 mut	175	29	-5.57686864550643	-0.362414877594493	CD4+ EM
203	229	221	207	583	242	181	523	182	302	338	432	PT_G_REP_TIL_P2_BV510CD4-A-AlexaFluor700CD8-Asubset	9	PT_G	Non_melanoma	REP_TIL	C ovarii CDK12 mut	136	20	-5.34128343279891	3.7202159355273	CD4+ EM
535	187	247	186	542	266	206	452	183	259	356	351	PT_G_REP_TIL_P2_BV510CD4-A-AlexaFluor700CD8-Asubset	9	PT_G	Non_melanoma	REP_TIL	C ovarii CDK12 mut	177	25	-6.22431480105453	1.05226327878139	CD4+ EM
547	203	245	201	556	269	192	482	177	291	366	448	PT_G_REP_TIL_P2_BV510CD4-A-AlexaFluor700CD8-Asubset	9	PT_G	Non_melanoma	REP_TIL	C ovarii CDK12 mut	178	25	-6.82431136782699	1.57267608147762	CD4+ EM
378	221	236	165	466	259	206	449	172	338	389	450	PT_G_REP_TIL_P2_BV510CD4-A-AlexaFluor700CD8-Asubset	9	PT_G	Non_melanoma	REP_TIL	C ovarii CDK12 mut	164	25	-5.65512715991073	2.64268102151058	CD4+ EM
267	177	228	191	572	245	198	425	183	403	350	201	PT_G_REP_TIL_P2_BV510CD4-A-AlexaFluor700CD8-Asubset	9	PT_G	Non_melanoma	REP_TIL	C ovarii CDK12 mut	24	5	-2.96845137293869	-1.60037765997746	CD4+ EM exhausted
519	191	273	190	580	268	197	519	184	266	366	247	PT_G_REP_TIL_P2_BV510CD4-A-AlexaFluor700CD8-Asubset	9	PT_G	Non_melanoma	REP_TIL	C ovarii CDK12 mut	176	29	-6.34442006762557	-0.0779767369041665	CD4+ EM
533	187	227	215	640	247	189	404	208	290	462	191	PT_G_REP_TIL_P2_BV510CD4-A-AlexaFluor700CD8-Asubset	9	PT_G	Non_melanoma	REP_TIL	C ovarii CDK12 mut	189	29	-6.45697843249374	-0.539971809566997	CD4+ EM
323	163	254	239	582	246	199	421	199	315	420	443	PT_G_REP_TIL_P2_BV510CD4-A-AlexaFluor700CD8-Asubset	9	PT_G	Non_melanoma	REP_TIL	C ovarii CDK12 mut	150	20	-5.17281114275985	3.89667357903621	CD4+ EM
312	177	233	199	564	223	208	533	177	316	349	420	PT_G_REP_TIL_P2_BV510CD4-A-AlexaFluor700CD8-Asubset	9	PT_G	Non_melanoma	REP_TIL	C ovarii CDK12 mut	149	25	-5.46359407122665	3.42942132455013	CD4+ EM
473	183	214	192	626	255	204	542	163	286	411	193	PT_G_REP_TIL_P2_BV510CD4-A-AlexaFluor700CD8-Asubset	9	PT_G	Non_melanoma	REP_TIL	C ovarii CDK12 mut	189	29	-6.234964958983	-0.458209018887065	CD4+ EM
432	188	232	169	570	267	193	533	184	294	456	489	PT_G_REP_TIL_P2_BV510CD4-A-AlexaFluor700CD8-Asubset	9	PT_G	Non_melanoma	REP_TIL	C ovarii CDK12 mut	179	25	-6.6592436950975	2.76390780907772	CD4+ EM
259	201	239	355	485	254	215	621	195	263	441	556	PT_G_REP_TIL_P2_BV510CD4-A-AlexaFluor700CD8-Asubset	9	PT_G	Non_melanoma	REP_TIL	C ovarii CDK12 mut	153	26	-6.0873066108995	4.33640470009945	CD4+ CM
502	204	246	182	578	242	204	391	199	266	367	380	PT_G_REP_TIL_P2_BV510CD4-A-AlexaFluor700CD8-Asubset	9	PT_G	Non_melanoma	REP_TIL	C ovarii CDK12 mut	163	25	-6.00808393176132	1.37654556733272	CD4+ EM
475	146	242	299	622	244	244	589	174	308	493	427	PT_G_REP_TIL_P2_BV510CD4-A-AlexaFluor700CD8-Asubset	9	PT_G	Non_melanoma	REP_TIL	C ovarii CDK12 mut	192	25	-7.00955068285995	2.28634991150997	CD4+ EM
541	165	257	184	598	253	193	507	211	255	373	292	PT_G_REP_TIL_P2_BV510CD4-A-AlexaFluor700CD8-Asubset	9	PT_G	Non_melanoma	REP_TIL	C ovarii CDK12 mut	176	29	-6.53094875033432	0.28958566886089	CD4+ EM
411	198	248	182	567	263	181	581	182	299	347	424	PT_G_REP_TIL_P2_BV510CD4-A-AlexaFluor700CD8-Asubset	9	PT_G	Non_melanoma	REP_TIL	C ovarii CDK12 mut	164	25	-6.19265042956405	2.24140443307064	CD4+ EM
324	181	221	230	562	237	187	473	187	271	346	465	PT_G_REP_TIL_P2_BV510CD4-A-AlexaFluor700CD8-Asubset	9	PT_G	Non_melanoma	REP_TIL	C ovarii CDK12 mut	135	20	-5.56676541979843	3.29413213235042	CD4+ EM
444	162	278	201	567	245	195	557	176	295	441	423	PT_G_REP_TIL_P2_BV510CD4-A-AlexaFluor700CD8-Asubset	9	PT_G	Non_melanoma	REP_TIL	C ovarii CDK12 mut	164	25	-6.62463580782943	1.98328592282436	CD4+ EM
404	237	246	186	548	249	213	449	188	485	331	185	PT_G_REP_TIL_P2_BV510CD4-A-AlexaFluor700CD8-Asubset	9	PT_G	Non_melanoma	REP_TIL	C ovarii CDK12 mut	6	4	-1.28577267344528	-0.734049301327251	CD4+ EM
379	244	254	194	568	267	208	544	185	270	402	381	PT_G_REP_TIL_P2_BV510CD4-A-AlexaFluor700CD8-Asubset	9	PT_G	Non_melanoma	REP_TIL	C ovarii CDK12 mut	164	25	-5.94729673083358	2.14377035599849	CD4+ EM
268	203	228	193	573	228	206	616	215	287	444	579	PT_G_REP_TIL_P2_BV510CD4-A-AlexaFluor700CD8-Asubset	9	PT_G	Non_melanoma	REP_TIL	C ovarii CDK12 mut	166	20	-6.22696553881698	4.5143689106097	CD4+ EM
431	180	254	177	571	240	192	424	198	312	420	308	PT_G_REP_TIL_P2_BV510CD4-A-AlexaFluor700CD8-Asubset	9	PT_G	Non_melanoma	REP_TIL	C ovarii CDK12 mut	162	29	-5.57978974993759	0.870119471370198	CD4+ EM
492	178	262	197	564	245	205	492	200	320	381	316	PT_G_REP_TIL_P2_BV510CD4-A-AlexaFluor700CD8-Asubset	9	PT_G	Non_melanoma	REP_TIL	C ovarii CDK12 mut	177	25	-6.19635974581771	0.75354834300182	CD4+ EM
423	210	226	185	613	284	176	410	166	261	399	468	PT_G_REP_TIL_P2_BV510CD4-A-AlexaFluor700CD8-Asubset	9	PT_G	Non_melanoma	REP_TIL	C ovarii CDK12 mut	150	20	-5.78692256625228	2.74637832146785	CD4+ EM
476	165	253	179	520	262	204	417	189	266	388	353	PT_G_REP_TIL_P2_BV510CD4-A-AlexaFluor700CD8-Asubset	9	PT_G	Non_melanoma	REP_TIL	C ovarii CDK12 mut	163	25	-5.72749864275985	1.36477400761745	CD4+ EM
469	185	262	186	622	251	182	476	191	311	406	446	PT_G_REP_TIL_P2_BV510CD4-A-AlexaFluor700CD8-Asubset	9	PT_G	Non_melanoma	REP_TIL	C ovarii CDK12 mut	178	25	-6.64802514727645	1.97995926839016	CD4+ EM
484	192	210	209	563	274	228	563	177	369	438	335	PT_G_REP_TIL_P2_BV510CD4-A-AlexaFluor700CD8-Asubset	9	PT_G	Non_melanoma	REP_TIL	C ovarii CDK12 mut	190	29	-6.44418536837631	0.965105850516774	CD4+ EM
419	196	249	243	587	247	199	479	177	301	429	414	PT_G_REP_TIL_P2_BV510CD4-A-AlexaFluor700CD8-Asubset	9	PT_G	Non_melanoma	REP_TIL	C ovarii CDK12 mut	178	25	-6.1138769310289	2.45009817582271	CD4+ EM
471	233	252	193	648	273	187	446	196	271	423	198	PT_G_REP_TIL_P2_BV510CD4-A-AlexaFluor700CD8-Asubset	9	PT_G	Non_melanoma	REP_TIL	C ovarii CDK12 mut	189	29	-6.12299358065658	-0.463965546072505	CD4+ EM
477	208	238	199	592	236	194	504	206	537	415	455	PT_G_REP_TIL_P2_BV510CD4-A-AlexaFluor700CD8-Asubset	9	PT_G	Non_melanoma	REP_TIL	C ovarii CDK12 mut	56	8	0.846875258130498	4.72251882058284	CD4+ EMRA
598	272	271	202	648	268	176	539	187	349	451	339	PT_G_REP_TIL_P2_BV510CD4-A-AlexaFluor700CD8-Asubset	9	PT_G	Non_melanoma	REP_TIL	C ovarii CDK12 mut	191	25	-7.07952272112899	0.926097233115651	CD4+ EM
457	199	250	172	596	259	247	561	167	522	486	527	PT_G_REP_TIL_P2_BV510CD4-A-AlexaFluor700CD8-Asubset	9	PT_G	Non_melanoma	REP_TIL	C ovarii CDK12 mut	56	8	0.743083782834478	4.91312875252865	CD4+ EMRA
450	171	258	197	578	278	190	503	170	460	413	199	PT_G_REP_TIL_P2_BV510CD4-A-AlexaFluor700CD8-Asubset	9	PT_G	Non_melanoma	REP_TIL	C ovarii CDK12 mut	188	8	-4.91911756213241	-0.691357653320812	CD4+ EMRA
449	182	263	195	565	264	191	425	194	417	403	193	PT_G_REP_TIL_P2_BV510CD4-A-AlexaFluor700CD8-Asubset	9	PT_G	Non_melanoma	REP_TIL	C ovarii CDK12 mut	175	29	-4.67995082552963	-0.70479784506657	CD4+ EM
533	253	257	184	629	263	166	448	181	279	479	399	PT_G_REP_TIL_P2_BV510CD4-A-AlexaFluor700CD8-Asubset	9	PT_G	Non_melanoma	REP_TIL	C ovarii CDK12 mut	178	25	-6.98883067782455	1.51239885789058	CD4+ EM
427	183	237	264	600	245	203	454	192	399	374	507	PT_G_REP_TIL_P2_BV510CD4-A-AlexaFluor700CD8-Asubset	9	PT_G	Non_melanoma	REP_TIL	C ovarii CDK12 mut	180	25	0.136472799224324	4.3292988727679	CD4+ EM
337	206	241	223	544	252	204	421	178	275	316	328	PT_G_REP_TIL_P2_BV510CD4-A-AlexaFluor700CD8-Asubset	9	PT_G	Non_melanoma	REP_TIL	C ovarii CDK12 mut	92	12	-4.85536967928939	1.82125188809536	CD4+ EMRA
553	202	236	193	660	208	203	486	195	314	395	396	PT_G_REP_TIL_P2_BV510CD4-A-AlexaFluor700CD8-Asubset	9	PT_G	Non_melanoma	REP_TIL	C ovarii CDK12 mut	191	25	-7.05067168887191	1.19392361146114	CD4+ EM
231	272	244	212	707	254	165	457	207	257	407	434	PT_G_REP_TIL_P2_BV510CD4-A-AlexaFluor700CD8-Asubset	9	PT_G	Non_melanoma	REP_TIL	C ovarii CDK12 mut	137	20	-5.28983651812606	4.3517598102679	CD4+ EM
599	208	246	192	679	255	172	505	195	281	390	196	PT_G_REP_TIL_P2_BV510CD4-A-AlexaFluor700CD8-Asubset	9	PT_G	Non_melanoma	REP_TIL	C ovarii CDK12 mut	189	29	-6.79846107180648	-0.426188569248698	CD4+ EM
439	227	218	200	507	265	206	587	173	279	346	310	PT_G_REP_TIL_P2_BV510CD4-A-AlexaFluor700CD8-Asubset	9	PT_G	Non_melanoma	REP_TIL	C ovarii CDK12 mut	177	25	-5.8551345985704	0.745040376006581	CD4+ EM
460	216	222	194	583	266	218	498	181	283	401	186	PT_G_REP_TIL_P2_BV510CD4-A-AlexaFluor700CD8-Asubset	9	PT_G	Non_melanoma	REP_TIL	C ovarii CDK12 mut	175	29	-6.00455724413925	-0.455446134985469	CD4+ EM
321	187	246	199	491	241	186	388	200	267	342	434	PT_G_REP_TIL_P2_BV510CD4-A-AlexaFluor700CD8-Asubset	9	PT_G	Non_melanoma	REP_TIL	C ovarii CDK12 mut	121	20	-4.23359500582748	3.51478280526302	CD4+ EM
417	217	235	191	604	265	209	435	175	282	368	215	PT_G_REP_TIL_P2_BV510CD4-A-AlexaFluor700CD8-Asubset	9	PT_G	Non_melanoma	REP_TIL	C ovarii CDK12 mut	175	29	-5.48719369586044	-0.292591433704875	CD4+ EM
464	232	256	200	623	237	215	473	199	258	441	448	PT_G_REP_TIL_P2_BV510CD4-A-AlexaFluor700CD8-Asubset	9	PT_G	Non_melanoma	REP_TIL	C ovarii CDK12 mut	178	25	-6.72391235049301	1.97633625966213	CD4+ EM
498	307	229	222	613	263	201	517	177	278	393	199	PT_G_REP_TIL_P2_BV510CD4-A-AlexaFluor700CD8-Asubset	9	PT_G	Non_melanoma	REP_TIL	C ovarii CDK12 mut	189	29	-6.40866195376449	-0.351141225279353	CD4+ EM
426	165	247	233	570	252	199	519	195	278	380	433	PT_G_REP_TIL_P2_BV510CD4-A-AlexaFluor700CD8-Asubset	9	PT_G	Non_melanoma	REP_TIL	C ovarii CDK12 mut	164	25	-6.12003909762435	2.37064852219722	CD4+ EM
423	250	242	192	587	242	176	576	207	427	381	551	PT_G_REP_TIL_P2_BV510CD4-A-AlexaFluor700CD8-Asubset	9	PT_G	Non_melanoma	REP_TIL	C ovarii CDK12 mut	180	25	0.66038579527802	4.73493613701961	CD4+ EM
369	204	254	195	523	266	172	457	188	271	366	472	PT_G_REP_TIL_P2_BV510CD4-A-AlexaFluor700CD8-Asubset	9	PT_G	Non_melanoma	REP_TIL	C ovarii CDK12 mut	150	20	-5.67103826220565	2.92360605698726	CD4+ EM
437	246	233	182	551	259	168	486	181	304	326	430	PT_G_REP_TIL_P2_BV510CD4-A-AlexaFluor700CD8-Asubset	9	PT_G	Non_melanoma	REP_TIL	C ovarii CDK12 mut	164	25	-6.12695991213851	2.11523451310299	CD4+ EM
495	192	252	167	528	235	208	421	185	536	456	458	PT_G_REP_TIL_P2_BV510CD4-A-AlexaFluor700CD8-Asubset	9	PT_G	Non_melanoma	REP_TIL	C ovarii CDK12 mut	56	8	0.781113393945165	4.82382907372615	CD4+ EMRA
479	172	237	189	480	242	219	474	175	265	348	377	PT_G_REP_TIL_P2_BV510CD4-A-AlexaFluor700CD8-Asubset	9	PT_G	Non_melanoma	REP_TIL	C ovarii CDK12 mut	177	25	-5.9739500206285	1.36819960576198	CD4+ EM
369	201	253	196	513	242	190	488	183	289	307	210	PT_G_REP_TIL_P2_BV510CD4-A-AlexaFluor700CD8-Asubset	9	PT_G	Non_melanoma	REP_TIL	C ovarii CDK12 mut	49	4	-5.10416042025619	-0.228993277729533	CD4+ EM
423	199	213	184	677	246	225	449	186	401	364	292	PT_G_REP_TIL_P2_BV510CD4-A-AlexaFluor700CD8-Asubset	9	PT_G	Non_melanoma	REP_TIL	C ovarii CDK12 mut	188	8	-5.66018306429916	0.509851504384495	CD4+ EMRA
540	247	248	205	601	261	223	558	186	269	460	472	PT_G_REP_TIL_P2_BV510CD4-A-AlexaFluor700CD8-Asubset	9	PT_G	Non_melanoma	REP_TIL	C ovarii CDK12 mut	193	25	-7.31749068911605	2.03966440659664	CD4+ EM
402	195	202	181	527	243	208	508	162	426	471	455	PT_G_REP_TIL_P2_BV510CD4-A-AlexaFluor700CD8-Asubset	9	PT_G	Non_melanoma	REP_TIL	C ovarii CDK12 mut	180	25	0.57496116344399	4.83338298302791	CD4+ EM
494	189	247	199	536	253	207	403	182	358	388	434	PT_G_REP_TIL_P2_BV510CD4-A-AlexaFluor700CD8-Asubset	9	PT_G	Non_melanoma	REP_TIL	C ovarii CDK12 mut	163	25	-6.10082875903182	1.83599855404995	CD4+ EM
284	229	239	174	606	255	188	495	186	305	441	502	PT_G_REP_TIL_P2_BV510CD4-A-AlexaFluor700CD8-Asubset	9	PT_G	Non_melanoma	REP_TIL	C ovarii CDK12 mut	151	20	-5.8825799148851	4.56609620553157	CD4+ EM
332	321	243	193	555	271	178	355	181	440	354	486	PT_G_REP_TIL_P2_BV510CD4-A-AlexaFluor700CD8-Asubset	9	PT_G	Non_melanoma	REP_TIL	C ovarii CDK12 mut	96	20	-4.68815194781356	4.77978314858577	CD4+ EM
350	183	239	192	474	248	204	448	174	403	285	391	PT_G_REP_TIL_P2_BV510CD4-A-AlexaFluor700CD8-Asubset	9	PT_G	Non_melanoma	REP_TIL	C ovarii CDK12 mut	90	18	-0.367166511374049	-4.66229639548161	CD4+ EM
496	201	243	237	643	250	173	611	207	297	438	349	PT_G_REP_TIL_P2_BV510CD4-A-AlexaFluor700CD8-Asubset	9	PT_G	Non_melanoma	REP_TIL	C ovarii CDK12 mut	190	29	-6.83306228335433	1.04953910809658	CD4+ EM
579	169	210	231	681	262	242	537	186	279	453	387	PT_G_REP_TIL_P2_BV510CD4-A-AlexaFluor700CD8-Asubset	9	PT_G	Non_melanoma	REP_TIL	C ovarii CDK12 mut	192	25	-7.26025783236557	1.41872562867305	CD4+ EM
387	172	237	194	561	246	207	465	182	263	417	379	PT_G_REP_TIL_P2_BV510CD4-A-AlexaFluor700CD8-Asubset	9	PT_G	Non_melanoma	REP_TIL	C ovarii CDK12 mut	149	25	-5.73726808245712	2.06093515854976	CD4+ EM
573	206	263	207	638	264	187	432	190	311	400	196	PT_G_REP_TIL_P2_BV510CD4-A-AlexaFluor700CD8-Asubset	9	PT_G	Non_melanoma	REP_TIL	C ovarii CDK12 mut	189	29	-6.5513449829393	-0.476201694191478	CD4+ EM
408	164	264	249	597	264	188	532	197	275	404	207	PT_G_REP_TIL_P2_BV510CD4-A-AlexaFluor700CD8-Asubset	9	PT_G	Non_melanoma	REP_TIL	C ovarii CDK12 mut	175	29	-5.73269282992416	-0.449731003225826	CD4+ EM
484	244	260	191	566	253	173	433	184	254	396	321	PT_G_REP_TIL_P2_BV510CD4-A-AlexaFluor700CD8-Asubset	9	PT_G	Non_melanoma	REP_TIL	C ovarii CDK12 mut	176	29	-6.08703529055648	0.96601446372173	CD4+ EM
554	171	258	197	601	252	184	520	200	328	347	190	PT_G_REP_TIL_P2_BV510CD4-A-AlexaFluor700CD8-Asubset	9	PT_G	Non_melanoma	REP_TIL	C ovarii CDK12 mut	189	29	-6.44794952090316	-0.500624995411418	CD4+ EM
396	249	261	203	564	262	184	536	193	309	402	536	PT_G_REP_TIL_P2_BV510CD4-A-AlexaFluor700CD8-Asubset	9	PT_G	Non_melanoma	REP_TIL	C ovarii CDK12 mut	165	25	-6.53608285601669	3.09522332650325	CD4+ EM
462	217	244	228	590	276	172	552	189	282	341	354	PT_G_REP_TIL_P2_BV510CD4-A-AlexaFluor700CD8-Asubset	9	PT_G	Non_melanoma	REP_TIL	C ovarii CDK12 mut	177	25	-6.2165905159288	1.30555631619594	CD4+ EM
493	177	263	189	596	251	176	523	178	333	417	186	PT_G_REP_TIL_P2_BV510CD4-A-AlexaFluor700CD8-Asubset	9	PT_G	Non_melanoma	REP_TIL	C ovarii CDK12 mut	189	29	-6.40149366076522	-0.51975236433842	CD4+ EM
434	305	259	205	594	258	178	496	171	322	431	507	PT_G_REP_TIL_P2_BV510CD4-A-AlexaFluor700CD8-Asubset	9	PT_G	Non_melanoma	REP_TIL	C ovarii CDK12 mut	180	25	-6.83675204928451	2.72362222176693	CD4+ EM
502	185	244	196	516	270	194	385	182	278	286	210	PT_G_REP_TIL_P2_BV510CD4-A-AlexaFluor700CD8-Asubset	9	PT_G	Non_melanoma	REP_TIL	C ovarii CDK12 mut	176	29	-5.63153134997421	-0.108090292395137	CD4+ EM
415	195	242	578	588	269	212	550	173	296	452	437	PT_G_REP_TIL_P2_BV510CD4-A-AlexaFluor700CD8-Asubset	9	PT_G	Non_melanoma	REP_TIL	C ovarii CDK12 mut	168	26	0.0857766050524188	8.60977639657161	CD4+ CM
335	250	248	228	596	246	202	339	188	381	344	230	PT_G_REP_TIL_P2_BV510CD4-A-AlexaFluor700CD8-Asubset	9	PT_G	Non_melanoma	REP_TIL	C ovarii CDK12 mut	7	4	-2.11354266818099	-1.47156534689762	CD4+ EM
513	334	231	228	586	272	236	506	182	270	427	497	PT_G_REP_TIL_P2_BV510CD4-A-AlexaFluor700CD8-Asubset	9	PT_G	Non_melanoma	REP_TIL	C ovarii CDK12 mut	193	25	-7.14798938448959	2.33541621667049	CD4+ EM
454	191	232	186	587	263	169	497	189	300	253	188	PT_G_REP_TIL_P2_BV510CD4-A-AlexaFluor700CD8-Asubset	9	PT_G	Non_melanoma	REP_TIL	C ovarii CDK12 mut	160	28	-0.607506386595302	-2.57621560591557	CD4+ EM
421	255	221	186	628	246	181	533	180	288	376	487	PT_G_REP_TIL_P2_BV510CD4-A-AlexaFluor700CD8-Asubset	9	PT_G	Non_melanoma	REP_TIL	C ovarii CDK12 mut	179	25	-6.47873603518539	2.75705565911434	CD4+ EM
411	174	255	229	573	242	198	480	177	348	407	452	PT_G_REP_TIL_P2_BV510CD4-A-AlexaFluor700CD8-Asubset	9	PT_G	Non_melanoma	REP_TIL	C ovarii CDK12 mut	180	25	-6.03292905505233	2.62208976250789	CD4+ EM
237	208	236	191	636	276	188	558	227	328	429	498	PT_G_REP_TIL_P2_BV510CD4-A-AlexaFluor700CD8-Asubset	9	PT_G	Non_melanoma	REP_TIL	C ovarii CDK12 mut	151	20	-5.99017774279647	4.54735316735408	CD4+ EM
555	167	236	225	581	250	218	497	183	274	420	287	PT_G_REP_TIL_P2_BV510CD4-A-AlexaFluor700CD8-Asubset	9	PT_G	Non_melanoma	REP_TIL	C ovarii CDK12 mut	176	29	-6.7177268188768	0.263028923689343	CD4+ EM
504	167	216	180	616	250	231	494	184	453	419	352	PT_G_REP_TIL_P2_BV510CD4-A-AlexaFluor700CD8-Asubset	9	PT_G	Non_melanoma	REP_TIL	C ovarii CDK12 mut	188	8	-6.28881084139877	1.32773246270321	CD4+ EMRA
324	238	215	207	598	232	228	554	176	295	415	439	PT_G_REP_TIL_P2_BV510CD4-A-AlexaFluor700CD8-Asubset	9	PT_G	Non_melanoma	REP_TIL	C ovarii CDK12 mut	164	25	-6.13434182818466	3.40315451127193	CD4+ EM
449	229	253	202	631	238	188	501	168	314	419	197	PT_G_REP_TIL_P2_BV510CD4-A-AlexaFluor700CD8-Asubset	9	PT_G	Non_melanoma	REP_TIL	C ovarii CDK12 mut	175	29	-6.05049192126327	-0.472131889046214	CD4+ EM
460	185	251	205	497	251	210	513	183	306	374	324	PT_G_REP_TIL_P2_BV510CD4-A-AlexaFluor700CD8-Asubset	9	PT_G	Non_melanoma	REP_TIL	C ovarii CDK12 mut	177	25	-5.9424616020494	0.783519167720296	CD4+ EM
392	161	240	193	506	233	220	500	179	291	379	187	PT_G_REP_TIL_P2_BV510CD4-A-AlexaFluor700CD8-Asubset	9	PT_G	Non_melanoma	REP_TIL	C ovarii CDK12 mut	175	29	-5.44893037493759	-0.305099438608669	CD4+ EM
562	306	253	252	638	246	219	567	213	260	403	291	PT_G_REP_TIL_P2_BV510CD4-A-AlexaFluor700CD8-Asubset	9	PT_G	Non_melanoma	REP_TIL	C ovarii CDK12 mut	191	25	-6.79510699923568	0.321278471766927	CD4+ EM
531	151	274	183	643	231	198	544	220	296	455	223	PT_G_REP_TIL_P2_BV510CD4-A-AlexaFluor700CD8-Asubset	9	PT_G	Non_melanoma	REP_TIL	C ovarii CDK12 mut	189	29	-6.75234233553939	-0.368685047806285	CD4+ EM
509	230	222	165	584	270	184	511	182	282	372	556	PT_G_REP_TIL_P2_BV510CD4-A-AlexaFluor700CD8-Asubset	9	PT_G	Non_melanoma	REP_TIL	C ovarii CDK12 mut	193	25	-7.0838738601976	2.37409820061824	CD4+ EM
502	230	251	202	534	261	182	415	192	263	341	243	PT_G_REP_TIL_P2_BV510CD4-A-AlexaFluor700CD8-Asubset	9	PT_G	Non_melanoma	REP_TIL	C ovarii CDK12 mut	176	29	-5.92090617831283	-0.0121862475881798	CD4+ EM
461	220	253	220	590	267	169	512	189	281	343	314	PT_G_REP_TIL_P2_BV510CD4-A-AlexaFluor700CD8-Asubset	9	PT_G	Non_melanoma	REP_TIL	C ovarii CDK12 mut	177	25	-6.11416351016098	0.754333514987446	CD4+ EM
478	227	249	232	612	247	174	574	166	355	459	443	PT_G_REP_TIL_P2_BV510CD4-A-AlexaFluor700CD8-Asubset	9	PT_G	Non_melanoma	REP_TIL	C ovarii CDK12 mut	193	25	-6.93981706317001	2.32834877473018	CD4+ EM
490	260	254	190	553	251	185	524	201	277	312	437	PT_G_REP_TIL_P2_BV510CD4-A-AlexaFluor700CD8-Asubset	9	PT_G	Non_melanoma	REP_TIL	C ovarii CDK12 mut	177	25	-6.63811361010604	1.83866741162441	CD4+ EM
443	276	244	202	552	244	211	508	167	252	453	251	PT_G_REP_TIL_P2_BV510CD4-A-AlexaFluor700CD8-Asubset	9	PT_G	Non_melanoma	REP_TIL	C ovarii CDK12 mut	190	29	-6.13576518710189	-0.157946463407062	CD4+ EM
527	183	219	182	560	241	192	511	176	369	428	447	PT_G_REP_TIL_P2_BV510CD4-A-AlexaFluor700CD8-Asubset	9	PT_G	Non_melanoma	REP_TIL	C ovarii CDK12 mut	192	25	-6.89811956103378	1.77090324860714	CD4+ EM
388	182	236	291	557	263	203	577	189	266	350	278	PT_G_REP_TIL_P2_BV510CD4-A-AlexaFluor700CD8-Asubset	9	PT_G	Non_melanoma	REP_TIL	C ovarii CDK12 mut	190	29	-5.80595933611923	0.20734322470329	CD4+ EM
411	277	265	311	613	276	220	515	186	313	394	284	PT_G_REP_TIL_P2_BV510CD4-A-AlexaFluor700CD8-Asubset	9	PT_G	Non_melanoma	REP_TIL	C ovarii CDK12 mut	148	25	-5.94187843020492	0.989538152038075	CD4+ EM
456	218	251	194	498	265	200	438	187	621	367	189	PT_G_REP_TIL_P2_BV510CD4-A-AlexaFluor700CD8-Asubset	9	PT_G	Non_melanoma	REP_TIL	C ovarii CDK12 mut	12	5	-3.92188512499862	-0.414781700552486	CD4+ EM exhausted
288	162	243	247	580	272	214	410	190	310	392	315	PT_G_REP_TIL_P2_BV510CD4-A-AlexaFluor700CD8-Asubset	9	PT_G	Non_melanoma	REP_TIL	C ovarii CDK12 mut	95	20	-1.84115182574325	2.06709470254085	CD4+ EM
437	180	214	187	550	281	184	504	167	275	375	294	PT_G_REP_TIL_P2_BV510CD4-A-AlexaFluor700CD8-Asubset	9	PT_G	Non_melanoma	REP_TIL	C ovarii CDK12 mut	177	25	-5.83359586413436	0.7687634418597	CD4+ EM
249	178	228	210	445	265	207	334	179	278	383	387	PT_G_REP_TIL_P2_BV510CD4-A-AlexaFluor700CD8-Asubset	9	PT_G	Non_melanoma	REP_TIL	C ovarii CDK12 mut	121	20	-3.36298643763595	3.86947407227657	CD4+ EM
487	192	227	194	602	281	181	471	189	270	336	421	PT_G_REP_TIL_P2_BV510CD4-A-AlexaFluor700CD8-Asubset	9	PT_G	Non_melanoma	REP_TIL	C ovarii CDK12 mut	178	25	-6.41310846026474	1.68639685612819	CD4+ EM
485	212	228	199	573	260	180	498	184	313	266	491	PT_G_REP_TIL_P2_BV510CD4-A-AlexaFluor700CD8-Asubset	9	PT_G	Non_melanoma	REP_TIL	C ovarii CDK12 mut	178	25	-6.56205808337265	1.91777743798397	CD4+ EM
479	247	245	187	601	273	184	426	180	270	407	437	PT_G_REP_TIL_P2_BV510CD4-A-AlexaFluor700CD8-Asubset	9	PT_G	Non_melanoma	REP_TIL	C ovarii CDK12 mut	178	25	-6.54992782290512	1.9405790756335	CD4+ EM
540	159	264	217	594	230	208	469	197	302	427	235	PT_G_REP_TIL_P2_BV510CD4-A-AlexaFluor700CD8-Asubset	9	PT_G	Non_melanoma	REP_TIL	C ovarii CDK12 mut	189	29	-6.51459561999374	-0.35607204932072	CD4+ EM
373	205	245	187	538	253	182	442	183	284	316	353	PT_G_REP_TIL_P2_BV510CD4-A-AlexaFluor700CD8-Asubset	9	PT_G	Non_melanoma	REP_TIL	C ovarii CDK12 mut	149	25	-5.12533818896347	1.83007599812648	CD4+ EM
500	198	211	185	597	257	205	528	173	280	412	390	PT_G_REP_TIL_P2_BV510CD4-A-AlexaFluor700CD8-Asubset	9	PT_G	Non_melanoma	REP_TIL	C ovarii CDK12 mut	192	25	-6.76203071291976	1.48814763528011	CD4+ EM
429	186	192	188	652	230	227	557	175	263	447	340	PT_G_REP_TIL_P2_BV510CD4-A-AlexaFluor700CD8-Asubset	9	PT_G	Non_melanoma	REP_TIL	C ovarii CDK12 mut	190	29	-6.50292741473251	1.08034684163234	CD4+ EM
529	199	239	184	532	241	236	579	171	235	474	192	PT_G_REP_TIL_P2_BV510CD4-A-AlexaFluor700CD8-Asubset	9	PT_G	Non_melanoma	REP_TIL	C ovarii CDK12 mut	189	29	-6.51651775057846	-0.455968420685313	CD4+ EM
559	279	225	185	590	239	249	470	186	300	432	352	PT_G_REP_TIL_P2_BV510CD4-A-AlexaFluor700CD8-Asubset	9	PT_G	Non_melanoma	REP_TIL	C ovarii CDK12 mut	191	25	-6.93653451617294	0.904389936744191	CD4+ EM
436	188	236	198	590	249	198	520	202	288	396	188	PT_G_REP_TIL_P2_BV510CD4-A-AlexaFluor700CD8-Asubset	9	PT_G	Non_melanoma	REP_TIL	C ovarii CDK12 mut	175	29	-5.79107200320297	-0.518258552731059	CD4+ EM
347	191	434	247	247	288	213	504	185	311	269	488	PT_G_REP_TIL_P2_BV510CD4-A-AlexaFluor700CD8-Asubset	9	PT_G	Non_melanoma	REP_TIL	C ovarii CDK12 mut	43	1	7.41618860547013	2.36534394723079	CD8+ EM exhausted
574	239	239	180	616	248	212	502	203	274	410	182	PT_G_REP_TIL_P2_BV510CD4-A-AlexaFluor700CD8-Asubset	9	PT_G	Non_melanoma	REP_TIL	C ovarii CDK12 mut	189	29	-6.76964914019638	-0.444152813137553	CD4+ EM
596	275	256	210	631	241	201	463	195	308	362	273	PT_G_REP_TIL_P2_BV510CD4-A-AlexaFluor700CD8-Asubset	9	PT_G	Non_melanoma	REP_TIL	C ovarii CDK12 mut	176	29	-6.68330394442611	0.0481601285626667	CD4+ EM
549	197	256	188	555	262	183	488	177	293	356	381	PT_G_REP_TIL_P2_BV510CD4-A-AlexaFluor700CD8-Asubset	9	PT_G	Non_melanoma	REP_TIL	C ovarii CDK12 mut	191	25	-6.69864141161972	1.12444498044155	CD4+ EM
424	206	237	188	574	246	226	556	163	377	425	414	PT_G_REP_TIL_P2_BV510CD4-A-AlexaFluor700CD8-Asubset	9	PT_G	Non_melanoma	REP_TIL	C ovarii CDK12 mut	164	25	-6.38456594164901	2.24384107094906	CD4+ EM
483	183	258	247	581	272	212	476	178	315	332	220	PT_G_REP_TIL_P2_BV510CD4-A-AlexaFluor700CD8-Asubset	9	PT_G	Non_melanoma	REP_TIL	C ovarii CDK12 mut	175	29	-5.96925460513168	-0.260982732952617	CD4+ EM
337	182	243	210	591	268	183	468	202	272	417	509	PT_G_REP_TIL_P2_BV510CD4-A-AlexaFluor700CD8-Asubset	9	PT_G	Non_melanoma	REP_TIL	C ovarii CDK12 mut	165	25	-5.89518129046493	4.02142991524837	CD4+ EM
464	195	254	197	527	270	186	441	166	431	434	500	PT_G_REP_TIL_P2_BV510CD4-A-AlexaFluor700CD8-Asubset	9	PT_G	Non_melanoma	REP_TIL	C ovarii CDK12 mut	180	25	0.661743887109227	4.7858647297015	CD4+ EM
522	256	259	191	586	257	217	557	176	389	436	499	PT_G_REP_TIL_P2_BV510CD4-A-AlexaFluor700CD8-Asubset	9	PT_G	Non_melanoma	REP_TIL	C ovarii CDK12 mut	193	25	-7.02814542468124	2.09899200898311	CD4+ EM
456	182	253	197	571	258	202	457	191	270	357	399	PT_G_REP_TIL_P2_BV510CD4-A-AlexaFluor700CD8-Asubset	9	PT_G	Non_melanoma	REP_TIL	C ovarii CDK12 mut	177	25	-6.09728919680648	1.6564507673373	CD4+ EM
344	185	226	248	552	254	202	507	160	291	380	378	PT_G_REP_TIL_P2_BV510CD4-A-AlexaFluor700CD8-Asubset	9	PT_G	Non_melanoma	REP_TIL	C ovarii CDK12 mut	149	25	-5.53623973544174	2.39006223183773	CD4+ EM
437	235	220	206	595	267	203	527	174	266	342	274	PT_G_REP_TIL_P2_BV510CD4-A-AlexaFluor700CD8-Asubset	9	PT_G	Non_melanoma	REP_TIL	C ovarii CDK12 mut	190	29	-5.97544490511947	0.259396050392606	CD4+ EM
462	208	260	201	634	240	203	583	179	271	450	413	PT_G_REP_TIL_P2_BV510CD4-A-AlexaFluor700CD8-Asubset	9	PT_G	Non_melanoma	REP_TIL	C ovarii CDK12 mut	192	25	-6.88107597048812	1.93432130318783	CD4+ EM
325	204	251	191	491	259	193	427	170	301	367	187	PT_G_REP_TIL_P2_BV510CD4-A-AlexaFluor700CD8-Asubset	9	PT_G	Non_melanoma	REP_TIL	C ovarii CDK12 mut	50	5	-3.09892164881759	-2.31873403090336	CD4+ EM exhausted
503	148	273	204	649	244	182	421	183	328	502	417	PT_G_REP_TIL_P2_BV510CD4-A-AlexaFluor700CD8-Asubset	9	PT_G	Non_melanoma	REP_TIL	C ovarii CDK12 mut	178	25	-6.54905902560287	1.73551990491054	CD4+ EM
168	192	218	197	587	252	182	576	187	280	411	510	PT_G_REP_TIL_P2_BV510CD4-A-AlexaFluor700CD8-Asubset	9	PT_G	Non_melanoma	REP_TIL	C ovarii CDK12 mut	151	20	-5.81656896288925	4.3334082553973	CD4+ EM
481	174	258	182	569	261	192	437	196	271	395	378	PT_G_REP_TIL_P2_BV510CD4-A-AlexaFluor700CD8-Asubset	9	PT_G	Non_melanoma	REP_TIL	C ovarii CDK12 mut	177	25	-6.06262408907943	1.43503167134426	CD4+ EM
445	170	258	201	525	259	196	395	200	255	395	185	PT_G_REP_TIL_P2_BV510CD4-A-AlexaFluor700CD8-Asubset	9	PT_G	Non_melanoma	REP_TIL	C ovarii CDK12 mut	175	29	-5.46394836123519	-0.247352223576091	CD4+ EM
551	235	224	194	493	263	193	561	182	282	294	441	PT_G_REP_TIL_P2_BV510CD4-A-AlexaFluor700CD8-Asubset	9	PT_G	Non_melanoma	REP_TIL	C ovarii CDK12 mut	114	22	-6.60205899889999	1.4859219978442	CD4+ EM
450	176	238	216	549	245	203	496	181	280	356	367	PT_G_REP_TIL_P2_BV510CD4-A-AlexaFluor700CD8-Asubset	9	PT_G	Non_melanoma	REP_TIL	C ovarii CDK12 mut	177	25	-6.00412952120834	1.48740233880184	CD4+ EM
481	154	255	189	592	244	233	440	160	297	471	210	PT_G_REP_TIL_P2_BV510CD4-A-AlexaFluor700CD8-Asubset	9	PT_G	Non_melanoma	REP_TIL	C ovarii CDK12 mut	175	29	-6.00506793673568	-0.334865580976985	CD4+ EM
556	188	266	204	592	264	207	507	204	330	374	236	PT_G_REP_TIL_P2_BV510CD4-A-AlexaFluor700CD8-Asubset	9	PT_G	Non_melanoma	REP_TIL	C ovarii CDK12 mut	189	29	-6.53457509692245	-0.260058413923763	CD4+ EM
249	223	227	207	593	248	235	341	257	292	378	469	PT_G_REP_TIL_P2_BV510CD4-A-AlexaFluor700CD8-Asubset	9	PT_G	Non_melanoma	REP_TIL	C ovarii CDK12 mut	123	20	-4.12271987612777	4.8099740932574	CD4+ EM
543	241	225	176	631	274	226	552	168	282	439	393	PT_G_REP_TIL_P2_BV510CD4-A-AlexaFluor700CD8-Asubset	9	PT_G	Non_melanoma	REP_TIL	C ovarii CDK12 mut	192	25	-7.23311053927474	1.5036883543124	CD4+ EM
480	217	253	194	609	255	175	420	190	256	350	204	PT_G_REP_TIL_P2_BV510CD4-A-AlexaFluor700CD8-Asubset	9	PT_G	Non_melanoma	REP_TIL	C ovarii CDK12 mut	176	29	-5.83348190005355	-0.363586377085231	CD4+ EM
505	291	234	181	636	263	253	545	168	299	430	390	PT_G_REP_TIL_P2_BV510CD4-A-AlexaFluor700CD8-Asubset	9	PT_G	Non_melanoma	REP_TIL	C ovarii CDK12 mut	192	25	-7.14649259264999	1.57056333523891	CD4+ EM
469	171	210	163	629	248	200	540	209	229	451	265	PT_G_REP_TIL_P2_BV510CD4-A-AlexaFluor700CD8-Asubset	9	PT_G	Non_melanoma	REP_TIL	C ovarii CDK12 mut	190	29	-6.46936809237533	0.221234310685612	CD4+ EM
516	220	213	223	627	284	182	598	184	270	408	450	PT_G_REP_TIL_P2_BV510CD4-A-AlexaFluor700CD8-Asubset	9	PT_G	Non_melanoma	REP_TIL	C ovarii CDK12 mut	193	25	-7.25455533679061	1.93597688180111	CD4+ EM
403	197	263	210	558	242	196	377	199	306	491	470	PT_G_REP_TIL_P2_BV510CD4-A-AlexaFluor700CD8-Asubset	9	PT_G	Non_melanoma	REP_TIL	C ovarii CDK12 mut	150	20	-5.85267173464828	3.06508936387203	CD4+ EM
460	180	248	216	585	236	177	507	200	303	379	470	PT_G_REP_TIL_P2_BV510CD4-A-AlexaFluor700CD8-Asubset	9	PT_G	Non_melanoma	REP_TIL	C ovarii CDK12 mut	178	25	-6.57283221896224	2.2639285514941	CD4+ EM
316	195	249	252	558	250	209	420	188	283	392	381	PT_G_REP_TIL_P2_BV510CD4-A-AlexaFluor700CD8-Asubset	9	PT_G	Non_melanoma	REP_TIL	C ovarii CDK12 mut	122	20	-4.48351585085922	3.14054121476314	CD4+ EM
517	168	249	203	612	238	213	534	180	369	335	193	PT_G_REP_TIL_P2_BV510CD4-A-AlexaFluor700CD8-Asubset	9	PT_G	Non_melanoma	REP_TIL	C ovarii CDK12 mut	189	29	-6.02930652316146	-0.599913995445751	CD4+ EM
549	209	188	252	629	259	212	561	185	260	465	312	PT_G_REP_TIL_P2_BV510CD4-A-AlexaFluor700CD8-Asubset	9	PT_G	Non_melanoma	REP_TIL	C ovarii CDK12 mut	190	29	-6.85273944552474	0.589165766059376	CD4+ EM
400	191	238	169	574	257	193	455	187	280	426	555	PT_G_REP_TIL_P2_BV510CD4-A-AlexaFluor700CD8-Asubset	9	PT_G	Non_melanoma	REP_TIL	C ovarii CDK12 mut	165	25	-6.46888791735702	3.15950169068477	CD4+ EM
491	213	244	197	616	244	201	483	184	289	381	252	PT_G_REP_TIL_P2_BV510CD4-A-AlexaFluor700CD8-Asubset	9	PT_G	Non_melanoma	REP_TIL	C ovarii CDK12 mut	176	29	-6.31370555575424	0.170738894759633	CD4+ EM
504	257	252	220	607	269	176	461	171	564	399	521	PT_G_REP_TIL_P2_BV510CD4-A-AlexaFluor700CD8-Asubset	9	PT_G	Non_melanoma	REP_TIL	C ovarii CDK12 mut	56	8	1.16633940522141	4.57245578271053	CD4+ EMRA
363	169	249	221	551	277	174	340	197	288	330	241	PT_G_REP_TIL_P2_BV510CD4-A-AlexaFluor700CD8-Asubset	9	PT_G	Non_melanoma	REP_TIL	C ovarii CDK12 mut	162	29	-4.86626683886581	0.64172406893871	CD4+ EM
491	220	242	206	532	254	221	591	178	268	416	422	PT_G_REP_TIL_P2_BV510CD4-A-AlexaFluor700CD8-Asubset	9	PT_G	Non_melanoma	REP_TIL	C ovarii CDK12 mut	192	25	-6.79658948596054	1.8676495741	CD4+ EM
433	211	242	199	588	251	191	461	187	280	414	488	PT_G_REP_TIL_P2_BV510CD4-A-AlexaFluor700CD8-Asubset	9	PT_G	Non_melanoma	REP_TIL	C ovarii CDK12 mut	165	25	-6.36363755877548	2.71643771630428	CD4+ EM
338	194	261	175	553	237	219	448	175	402	451	550	PT_G_REP_TIL_P2_BV510CD4-A-AlexaFluor700CD8-Asubset	9	PT_G	Non_melanoma	REP_TIL	C ovarii CDK12 mut	138	20	-5.64355336840682	4.90599526864193	CD4+ EM
579	219	253	177	688	244	182	568	224	307	484	502	PT_G_REP_TIL_P2_BV510CD4-A-AlexaFluor700CD8-Asubset	9	PT_G	Non_melanoma	REP_TIL	C ovarii CDK12 mut	193	25	-7.44690667803817	2.01931120854519	CD4+ EM
368	231	230	219	583	256	182	452	190	285	362	457	PT_G_REP_TIL_P2_BV510CD4-A-AlexaFluor700CD8-Asubset	9	PT_G	Non_melanoma	REP_TIL	C ovarii CDK12 mut	150	20	-5.45719205554061	3.26733865243099	CD4+ EM
388	188	217	186	590	230	206	471	179	296	415	425	PT_G_REP_TIL_P2_BV510CD4-A-AlexaFluor700CD8-Asubset	9	PT_G	Non_melanoma	REP_TIL	C ovarii CDK12 mut	164	25	-5.86503850634628	2.49027218323848	CD4+ EM
556	218	253	178	618	243	200	513	179	281	479	497	PT_G_REP_TIL_P2_BV510CD4-A-AlexaFluor700CD8-Asubset	9	PT_G	Non_melanoma	REP_TIL	C ovarii CDK12 mut	193	25	-7.37707435305648	2.0545882175555	CD4+ EM
315	194	246	211	529	251	176	334	182	282	290	383	PT_G_REP_TIL_P2_BV510CD4-A-AlexaFluor700CD8-Asubset	9	PT_G	Non_melanoma	REP_TIL	C ovarii CDK12 mut	106	20	-3.65756332095199	3.33676948052547	CD4+ EM
413	230	247	192	605	246	186	457	179	297	358	232	PT_G_REP_TIL_P2_BV510CD4-A-AlexaFluor700CD8-Asubset	9	PT_G	Non_melanoma	REP_TIL	C ovarii CDK12 mut	175	29	-5.48316871340805	-0.261680971563838	CD4+ EM
321	167	245	192	573	246	199	488	192	257	428	498	PT_G_REP_TIL_P2_BV510CD4-A-AlexaFluor700CD8-Asubset	9	PT_G	Non_melanoma	REP_TIL	C ovarii CDK12 mut	165	25	-5.94984542544418	3.82251491051815	CD4+ EM
439	224	235	218	574	267	197	440	178	277	361	274	PT_G_REP_TIL_P2_BV510CD4-A-AlexaFluor700CD8-Asubset	9	PT_G	Non_melanoma	REP_TIL	C ovarii CDK12 mut	162	29	-5.58019744570785	0.459862906753041	CD4+ EM
371	192	209	175	606	243	224	504	166	289	400	335	PT_G_REP_TIL_P2_BV510CD4-A-AlexaFluor700CD8-Asubset	9	PT_G	Non_melanoma	REP_TIL	C ovarii CDK12 mut	149	25	-5.74660073931747	1.54757132035396	CD4+ EM
517	167	250	210	594	261	191	473	181	280	365	189	PT_G_REP_TIL_P2_BV510CD4-A-AlexaFluor700CD8-Asubset	9	PT_G	Non_melanoma	REP_TIL	C ovarii CDK12 mut	189	29	-6.27655040438705	-0.465698312700771	CD4+ EM
354	176	222	207	577	252	184	597	193	270	417	451	PT_G_REP_TIL_P2_BV510CD4-A-AlexaFluor700CD8-Asubset	9	PT_G	Non_melanoma	REP_TIL	C ovarii CDK12 mut	164	25	-6.26713763888412	3.12581648331783	CD4+ EM
556	212	233	179	605	257	168	507	199	287	401	440	PT_G_REP_TIL_P2_BV510CD4-A-AlexaFluor700CD8-Asubset	9	PT_G	Non_melanoma	REP_TIL	C ovarii CDK12 mut	192	25	-7.19226800616317	1.68928696614406	CD4+ EM
493	206	230	292	625	256	203	452	242	301	377	235	PT_G_REP_TIL_P2_BV510CD4-A-AlexaFluor700CD8-Asubset	9	PT_G	Non_melanoma	REP_TIL	C ovarii CDK12 mut	176	29	-6.22310172732406	-0.248932104290508	CD4+ EM
463	163	266	162	531	245	217	459	172	296	432	205	PT_G_REP_TIL_P2_BV510CD4-A-AlexaFluor700CD8-Asubset	9	PT_G	Non_melanoma	REP_TIL	C ovarii CDK12 mut	175	29	-5.84685575182968	-0.371252279461406	CD4+ EM
391	206	261	185	526	266	182	537	179	264	378	409	PT_G_REP_TIL_P2_BV510CD4-A-AlexaFluor700CD8-Asubset	9	PT_G	Non_melanoma	REP_TIL	C ovarii CDK12 mut	164	25	-5.79424869235092	2.31375922661922	CD4+ EM
270	189	254	189	607	269	189	289	183	437	369	189	PT_G_REP_TIL_P2_BV510CD4-A-AlexaFluor700CD8-Asubset	9	PT_G	Non_melanoma	REP_TIL	C ovarii CDK12 mut	7	4	-2.50686203654342	-1.25855122107365	CD4+ EM
529	192	236	185	591	255	184	514	178	351	400	314	PT_G_REP_TIL_P2_BV510CD4-A-AlexaFluor700CD8-Asubset	9	PT_G	Non_melanoma	REP_TIL	C ovarii CDK12 mut	191	25	-6.57058154757553	0.764789659797169	CD4+ EM
323	180	247	203	589	270	207	490	176	369	328	212	PT_G_REP_TIL_P2_BV510CD4-A-AlexaFluor700CD8-Asubset	9	PT_G	Non_melanoma	REP_TIL	C ovarii CDK12 mut	50	5	-3.56812774355941	-1.340353708447	CD4+ EM exhausted
340	175	246	289	576	261	172	423	180	292	387	192	PT_G_REP_TIL_P2_BV510CD4-A-AlexaFluor700CD8-Asubset	9	PT_G	Non_melanoma	REP_TIL	C ovarii CDK12 mut	50	5	-2.99921952899032	-1.91657648581364	CD4+ EM exhausted
541	170	259	201	592	237	222	490	183	300	347	190	PT_G_REP_TIL_P2_BV510CD4-A-AlexaFluor700CD8-Asubset	9	PT_G	Non_melanoma	REP_TIL	C ovarii CDK12 mut	189	29	-6.45816671069198	-0.53605673807957	CD4+ EM
590	233	247	193	669	252	183	556	198	567	440	479	PT_G_REP_TIL_P2_BV510CD4-A-AlexaFluor700CD8-Asubset	9	PT_G	Non_melanoma	REP_TIL	C ovarii CDK12 mut	56	8	0.875806399030156	4.78408326607845	CD4+ EMRA
533	186	267	192	559	246	175	462	175	307	371	195	PT_G_REP_TIL_P2_BV510CD4-A-AlexaFluor700CD8-Asubset	9	PT_G	Non_melanoma	REP_TIL	C ovarii CDK12 mut	176	29	-6.20791827853256	-0.475802164257549	CD4+ EM
512	219	224	203	517	253	219	538	173	269	411	428	PT_G_REP_TIL_P2_BV510CD4-A-AlexaFluor700CD8-Asubset	9	PT_G	Non_melanoma	REP_TIL	C ovarii CDK12 mut	192	25	-6.84060680087142	1.91130544644497	CD4+ EM
495	192	228	186	647	253	217	484	186	438	372	242	PT_G_REP_TIL_P2_BV510CD4-A-AlexaFluor700CD8-Asubset	9	PT_G	Non_melanoma	REP_TIL	C ovarii CDK12 mut	188	8	-5.91491805728012	-0.599443953217052	CD4+ EMRA
564	199	241	218	648	258	173	466	188	297	451	218	PT_G_REP_TIL_P2_BV510CD4-A-AlexaFluor700CD8-Asubset	9	PT_G	Non_melanoma	REP_TIL	C ovarii CDK12 mut	189	29	-6.78503190692001	-0.393387298763774	CD4+ EM
501	182	219	198	577	238	197	448	193	246	387	212	PT_G_REP_TIL_P2_BV510CD4-A-AlexaFluor700CD8-Asubset	9	PT_G	Non_melanoma	REP_TIL	C ovarii CDK12 mut	176	29	-6.16163741763168	-0.446788232506297	CD4+ EM
561	282	226	183	637	271	204	535	177	251	513	381	PT_G_REP_TIL_P2_BV510CD4-A-AlexaFluor700CD8-Asubset	9	PT_G	Non_melanoma	REP_TIL	C ovarii CDK12 mut	192	25	-7.20735370333724	1.40617396336696	CD4+ EM
464	171	257	249	509	257	191	458	161	310	415	197	PT_G_REP_TIL_P2_BV510CD4-A-AlexaFluor700CD8-Asubset	9	PT_G	Non_melanoma	REP_TIL	C ovarii CDK12 mut	175	29	-5.75840627368026	-0.278965543688319	CD4+ EM
373	165	241	195	582	258	221	436	176	268	462	323	PT_G_REP_TIL_P2_BV510CD4-A-AlexaFluor700CD8-Asubset	9	PT_G	Non_melanoma	REP_TIL	C ovarii CDK12 mut	162	29	-5.34925185854965	1.48431183797023	CD4+ EM
307	215	261	184	548	253	192	261	196	281	406	467	PT_G_REP_TIL_P2_BV510CD4-A-AlexaFluor700CD8-Asubset	9	PT_G	Non_melanoma	REP_TIL	C ovarii CDK12 mut	109	20	-3.57632934268051	5.10197724801204	CD4+ EM
237	180	206	195	565	235	232	527	161	279	394	418	PT_G_REP_TIL_P2_BV510CD4-A-AlexaFluor700CD8-Asubset	9	PT_G	Non_melanoma	REP_TIL	C ovarii CDK12 mut	136	20	-5.41787110980087	3.87843336564205	CD4+ EM
463	159	252	170	624	237	223	522	213	381	414	467	PT_G_REP_TIL_P2_BV510CD4-A-AlexaFluor700CD8-Asubset	9	PT_G	Non_melanoma	REP_TIL	C ovarii CDK12 mut	179	25	-6.73604499514633	2.19178285103939	CD4+ EM
434	280	186	208	632	263	216	556	206	258	398	476	PT_G_REP_TIL_P2_BV510CD4-A-AlexaFluor700CD8-Asubset	9	PT_G	Non_melanoma	REP_TIL	C ovarii CDK12 mut	179	25	-6.90677081759506	2.53863157731197	CD4+ EM
523	172	271	204	653	225	228	495	175	302	504	220	PT_G_REP_TIL_P2_BV510CD4-A-AlexaFluor700CD8-Asubset	9	PT_G	Non_melanoma	REP_TIL	C ovarii CDK12 mut	189	29	-6.72922097857528	-0.324757378281139	CD4+ EM
368	171	254	203	604	254	191	460	186	281	416	450	PT_G_REP_TIL_P2_BV510CD4-A-AlexaFluor700CD8-Asubset	9	PT_G	Non_melanoma	REP_TIL	C ovarii CDK12 mut	150	20	-5.91122399981552	3.39773025017879	CD4+ EM
518	217	258	206	607	257	187	539	173	315	396	376	PT_G_REP_TIL_P2_BV510CD4-A-AlexaFluor700CD8-Asubset	9	PT_G	Non_melanoma	REP_TIL	C ovarii CDK12 mut	191	25	-6.90622102435165	1.29382397633693	CD4+ EM
590	184	241	209	658	256	192	598	204	278	394	280	PT_G_REP_TIL_P2_BV510CD4-A-AlexaFluor700CD8-Asubset	9	PT_G	Non_melanoma	REP_TIL	C ovarii CDK12 mut	191	25	-6.96772252734237	0.0365753372078316	CD4+ EM
499	237	240	193	602	248	215	561	192	312	380	390	PT_G_REP_TIL_P2_BV510CD4-A-AlexaFluor700CD8-Asubset	9	PT_G	Non_melanoma	REP_TIL	C ovarii CDK12 mut	192	25	-6.7968054931932	1.52502312165401	CD4+ EM
501	232	218	209	648	233	222	500	188	293	404	300	PT_G_REP_TIL_P2_BV510CD4-A-AlexaFluor700CD8-Asubset	9	PT_G	Non_melanoma	REP_TIL	C ovarii CDK12 mut	190	29	-6.54215251620346	0.422611791907765	CD4+ EM
521	172	267	265	531	234	204	536	193	533	491	524	PT_G_REP_TIL_P2_BV510CD4-A-AlexaFluor700CD8-Asubset	9	PT_G	Non_melanoma	REP_TIL	C ovarii CDK12 mut	56	8	0.859563537282415	4.88827552300594	CD4+ EMRA
523	205	243	211	645	271	151	479	194	304	397	446	PT_G_REP_TIL_P2_BV510CD4-A-AlexaFluor700CD8-Asubset	9	PT_G	Non_melanoma	REP_TIL	C ovarii CDK12 mut	178	25	-6.94442426379257	1.88478340607784	CD4+ EM
460	199	240	209	608	237	201	451	199	310	404	240	PT_G_REP_TIL_P2_BV510CD4-A-AlexaFluor700CD8-Asubset	9	PT_G	Non_melanoma	REP_TIL	C ovarii CDK12 mut	175	29	-6.01398431475692	-0.191551547230266	CD4+ EM
512	196	256	201	539	250	199	507	181	390	409	433	PT_G_REP_TIL_P2_BV510CD4-A-AlexaFluor700CD8-Asubset	9	PT_G	Non_melanoma	REP_TIL	C ovarii CDK12 mut	178	25	-6.72921573336654	1.6730123947253	CD4+ EM
391	226	244	208	569	244	187	493	201	327	379	402	PT_G_REP_TIL_P2_BV510CD4-A-AlexaFluor700CD8-Asubset	9	PT_G	Non_melanoma	REP_TIL	C ovarii CDK12 mut	164	25	-5.83586322482162	2.36458219987056	CD4+ EM
465	184	252	193	584	256	201	515	192	267	399	486	PT_G_REP_TIL_P2_BV510CD4-A-AlexaFluor700CD8-Asubset	9	PT_G	Non_melanoma	REP_TIL	C ovarii CDK12 mut	179	25	-6.67523109133773	2.38778843384884	CD4+ EM
464	231	266	187	577	263	196	431	171	290	424	348	PT_G_REP_TIL_P2_BV510CD4-A-AlexaFluor700CD8-Asubset	9	PT_G	Non_melanoma	REP_TIL	C ovarii CDK12 mut	177	25	-6.04885970767074	1.2348712871661	CD4+ EM
432	175	191	181	602	248	227	577	165	259	470	455	PT_G_REP_TIL_P2_BV510CD4-A-AlexaFluor700CD8-Asubset	9	PT_G	Non_melanoma	REP_TIL	C ovarii CDK12 mut	179	25	-6.79589568789535	2.46559252244136	CD4+ EM
394	207	248	185	524	262	179	486	179	361	322	329	PT_G_REP_TIL_P2_BV510CD4-A-AlexaFluor700CD8-Asubset	9	PT_G	Non_melanoma	REP_TIL	C ovarii CDK12 mut	162	29	-5.45010577853256	1.38857330781124	CD4+ EM
546	234	212	211	665	243	210	547	203	283	427	328	PT_G_REP_TIL_P2_BV510CD4-A-AlexaFluor700CD8-Asubset	9	PT_G	Non_melanoma	REP_TIL	C ovarii CDK12 mut	191	25	-6.99126302416854	0.76484384041927	CD4+ EM
389	186	246	270	578	281	290	416	184	290	362	456	PT_G_REP_TIL_P2_BV510CD4-A-AlexaFluor700CD8-Asubset	9	PT_G	Non_melanoma	REP_TIL	C ovarii CDK12 mut	150	20	-5.11372338946395	3.59035577279232	CD4+ EM
403	192	221	192	543	249	191	420	163	301	372	425	PT_G_REP_TIL_P2_BV510CD4-A-AlexaFluor700CD8-Asubset	9	PT_G	Non_melanoma	REP_TIL	C ovarii CDK12 mut	163	25	-5.4463621300035	2.51810492974422	CD4+ EM
486	168	246	184	565	244	229	435	206	251	436	220	PT_G_REP_TIL_P2_BV510CD4-A-AlexaFluor700CD8-Asubset	9	PT_G	Non_melanoma	REP_TIL	C ovarii CDK12 mut	176	29	-6.10619985278182	-0.263423155725978	CD4+ EM
513	237	268	202	507	264	192	598	181	304	454	442	PT_G_REP_TIL_P2_BV510CD4-A-AlexaFluor700CD8-Asubset	9	PT_G	Non_melanoma	REP_TIL	C ovarii CDK12 mut	192	25	-7.04890643771224	2.00199152928493	CD4+ EM
521	177	281	203	561	270	231	368	220	288	438	185	PT_G_REP_TIL_P2_BV510CD4-A-AlexaFluor700CD8-Asubset	9	PT_G	Non_melanoma	REP_TIL	C ovarii CDK12 mut	176	29	-6.10870229418807	-0.571203689754985	CD4+ EM
538	160	271	198	626	229	233	471	188	297	410	188	PT_G_REP_TIL_P2_BV510CD4-A-AlexaFluor700CD8-Asubset	9	PT_G	Non_melanoma	REP_TIL	C ovarii CDK12 mut	189	29	-6.52538978274398	-0.55012391108372	CD4+ EM
530	230	245	178	534	275	164	516	207	291	384	573	PT_G_REP_TIL_P2_BV510CD4-A-AlexaFluor700CD8-Asubset	9	PT_G	Non_melanoma	REP_TIL	C ovarii CDK12 mut	193	25	-7.08190547640853	2.39992441636226	CD4+ EM
536	203	249	187	600	220	223	516	176	301	415	407	PT_G_REP_TIL_P2_BV510CD4-A-AlexaFluor700CD8-Asubset	9	PT_G	Non_melanoma	REP_TIL	C ovarii CDK12 mut	192	25	-7.04275142367416	1.45527078610561	CD4+ EM
425	159	254	346	620	257	207	555	204	271	349	439	PT_G_REP_TIL_P2_BV510CD4-A-AlexaFluor700CD8-Asubset	9	PT_G	Non_melanoma	REP_TIL	C ovarii CDK12 mut	180	25	-6.13733970339828	2.63685454827449	CD4+ EM
466	200	240	184	545	246	197	425	183	304	373	462	PT_G_REP_TIL_P2_BV510CD4-A-AlexaFluor700CD8-Asubset	9	PT_G	Non_melanoma	REP_TIL	C ovarii CDK12 mut	178	25	-6.08354007418685	2.18011750680111	CD4+ EM
485	214	228	227	641	257	212	541	191	288	394	294	PT_G_REP_TIL_P2_BV510CD4-A-AlexaFluor700CD8-Asubset	9	PT_G	Non_melanoma	REP_TIL	C ovarii CDK12 mut	190	29	-6.56610023196273	0.505715627490498	CD4+ EM
510	196	220	172	599	247	195	526	171	307	357	459	PT_G_REP_TIL_P2_BV510CD4-A-AlexaFluor700CD8-Asubset	9	PT_G	Non_melanoma	REP_TIL	C ovarii CDK12 mut	178	25	-6.97674237902694	1.9442423771014	CD4+ EM
515	194	253	200	492	256	187	414	176	346	347	468	PT_G_REP_TIL_P2_BV510CD4-A-AlexaFluor700CD8-Asubset	9	PT_G	Non_melanoma	REP_TIL	C ovarii CDK12 mut	163	25	-6.10768472369247	1.90473236542843	CD4+ EM
436	209	206	355	516	259	204	522	157	598	455	479	PT_G_REP_TIL_P2_BV510CD4-A-AlexaFluor700CD8-Asubset	9	PT_G	Non_melanoma	REP_TIL	C ovarii CDK12 mut	56	8	1.1977760273642	4.87343110543392	CD4+ EMRA
401	179	237	229	521	252	206	509	164	587	471	466	PT_G_REP_TIL_P2_BV510CD4-A-AlexaFluor700CD8-Asubset	9	PT_G	Non_melanoma	REP_TIL	C ovarii CDK12 mut	56	8	0.858001955193944	4.82034148675106	CD4+ EMRA
241	187	241	236	533	276	212	332	182	277	304	384	PT_G_REP_TIL_P2_BV510CD4-A-AlexaFluor700CD8-Asubset	9	PT_G	Non_melanoma	REP_TIL	C ovarii CDK12 mut	107	20	-3.39693772013717	3.84694017869136	CD4+ EM
193	123	247	245	620	235	221	484	173	262	507	423	PT_G_REP_TIL_P2_BV510CD4-A-AlexaFluor700CD8-Asubset	9	PT_G	Non_melanoma	REP_TIL	C ovarii CDK12 mut	136	20	-5.27538549120956	4.78502358895443	CD4+ EM
521	209	244	287	563	263	205	546	168	305	463	403	PT_G_REP_TIL_P2_BV510CD4-A-AlexaFluor700CD8-Asubset	9	PT_G	Non_melanoma	REP_TIL	C ovarii CDK12 mut	192	25	-6.92627488787704	1.75287248593471	CD4+ EM
484	198	250	199	606	264	166	433	185	281	394	418	PT_G_REP_TIL_P2_BV510CD4-A-AlexaFluor700CD8-Asubset	9	PT_G	Non_melanoma	REP_TIL	C ovarii CDK12 mut	178	25	-6.35281573947006	1.8006100843539	CD4+ EM
341	187	227	243	607	227	190	560	174	339	459	509	PT_G_REP_TIL_P2_BV510CD4-A-AlexaFluor700CD8-Asubset	9	PT_G	Non_melanoma	REP_TIL	C ovarii CDK12 mut	166	20	-6.30105601962142	3.91900314789913	CD4+ EM
491	182	255	184	658	236	206	508	207	322	442	499	PT_G_REP_TIL_P2_BV510CD4-A-AlexaFluor700CD8-Asubset	9	PT_G	Non_melanoma	REP_TIL	C ovarii CDK12 mut	179	25	-6.99257957156234	2.38944639664791	CD4+ EM
556	191	227	198	613	271	196	445	168	281	434	293	PT_G_REP_TIL_P2_BV510CD4-A-AlexaFluor700CD8-Asubset	9	PT_G	Non_melanoma	REP_TIL	C ovarii CDK12 mut	176	29	-6.61018811877304	0.160879437147595	CD4+ EM
467	169	246	193	549	264	200	406	178	358	385	339	PT_G_REP_TIL_P2_BV510CD4-A-AlexaFluor700CD8-Asubset	9	PT_G	Non_melanoma	REP_TIL	C ovarii CDK12 mut	163	25	-5.92597972567611	1.19699050885341	CD4+ EM
512	181	240	191	586	254	219	479	194	248	377	205	PT_G_REP_TIL_P2_BV510CD4-A-AlexaFluor700CD8-Asubset	9	PT_G	Non_melanoma	REP_TIL	C ovarii CDK12 mut	176	29	-6.3036791008287	-0.494227986515544	CD4+ EM
341	188	247	189	554	254	206	572	186	283	393	433	PT_G_REP_TIL_P2_BV510CD4-A-AlexaFluor700CD8-Asubset	9	PT_G	Non_melanoma	REP_TIL	C ovarii CDK12 mut	164	25	-5.91965924914413	2.93330134850643	CD4+ EM
455	234	230	231	632	266	181	541	179	297	419	478	PT_G_REP_TIL_P2_BV510CD4-A-AlexaFluor700CD8-Asubset	9	PT_G	Non_melanoma	REP_TIL	C ovarii CDK12 mut	179	25	-6.89169894869857	2.57317080002926	CD4+ EM
396	215	244	188	571	270	208	497	209	439	383	220	PT_G_REP_TIL_P2_BV510CD4-A-AlexaFluor700CD8-Asubset	9	PT_G	Non_melanoma	REP_TIL	C ovarii CDK12 mut	188	8	-4.38449823077255	-0.763486843288921	CD4+ EMRA
544	178	265	333	576	267	209	574	194	295	422	354	PT_G_REP_TIL_P2_BV510CD4-A-AlexaFluor700CD8-Asubset	9	PT_G	Non_melanoma	REP_TIL	C ovarii CDK12 mut	192	25	-6.6761885803514	0.990204949199177	CD4+ EM
267	224	213	207	542	243	194	478	173	304	282	315	PT_G_REP_TIL_P2_BV510CD4-A-AlexaFluor700CD8-Asubset	9	PT_G	Non_melanoma	REP_TIL	C ovarii CDK12 mut	92	12	0.896297641438909	-1.27353237170079	CD4+ EMRA
354	168	209	187	536	240	215	531	179	267	420	226	PT_G_REP_TIL_P2_BV510CD4-A-AlexaFluor700CD8-Asubset	9	PT_G	Non_melanoma	REP_TIL	C ovarii CDK12 mut	175	29	-5.34820710833602	-0.57883052128651	CD4+ EM
497	206	274	205	554	242	208	481	172	298	428	244	PT_G_REP_TIL_P2_BV510CD4-A-AlexaFluor700CD8-Asubset	9	PT_G	Non_melanoma	REP_TIL	C ovarii CDK12 mut	176	29	-6.19392120059066	-0.190478112281345	CD4+ EM
431	261	228	216	623	273	207	544	187	286	403	193	PT_G_REP_TIL_P2_BV510CD4-A-AlexaFluor700CD8-Asubset	9	PT_G	Non_melanoma	REP_TIL	C ovarii CDK12 mut	190	29	-5.99329578097396	-0.437050264061473	CD4+ EM
342	265	245	206	643	213	247	289	194	440	418	225	PT_G_REP_TIL_P2_BV510CD4-A-AlexaFluor700CD8-Asubset	9	PT_G	Non_melanoma	REP_TIL	C ovarii CDK12 mut	25	5	-2.94144522364669	-1.41756473082402	CD4+ EM exhausted
222	192	254	230	535	245	193	476	213	323	408	435	PT_G_REP_TIL_P2_BV510CD4-A-AlexaFluor700CD8-Asubset	9	PT_G	Non_melanoma	REP_TIL	C ovarii CDK12 mut	136	20	-5.09807120974594	4.01738943558834	CD4+ EM
503	161	243	234	586	243	236	539	225	281	463	265	PT_G_REP_TIL_P2_BV510CD4-A-AlexaFluor700CD8-Asubset	9	PT_G	Non_melanoma	REP_TIL	C ovarii CDK12 mut	190	29	-6.46013318713241	0.0396734893200474	CD4+ EM
411	203	246	206	617	248	204	425	182	287	422	471	PT_G_REP_TIL_P2_BV510CD4-A-AlexaFluor700CD8-Asubset	9	PT_G	Non_melanoma	REP_TIL	C ovarii CDK12 mut	165	25	-5.89224063571029	2.93874062997005	CD4+ EM
515	214	209	179	617	269	211	541	161	283	447	417	PT_G_REP_TIL_P2_BV510CD4-A-AlexaFluor700CD8-Asubset	9	PT_G	Non_melanoma	REP_TIL	C ovarii CDK12 mut	192	25	-7.15746556933456	1.77046265107296	CD4+ EM
319	177	252	204	498	271	165	434	190	270	353	421	PT_G_REP_TIL_P2_BV510CD4-A-AlexaFluor700CD8-Asubset	9	PT_G	Non_melanoma	REP_TIL	C ovarii CDK12 mut	121	20	-4.37969886477523	3.42227162820003	CD4+ EM
505	249	241	270	671	233	220	434	200	267	449	407	PT_G_REP_TIL_P2_BV510CD4-A-AlexaFluor700CD8-Asubset	9	PT_G	Non_melanoma	REP_TIL	C ovarii CDK12 mut	178	25	-6.41126166995101	1.98243822556637	CD4+ EM
241	165	260	189	561	233	226	518	201	272	388	462	PT_G_REP_TIL_P2_BV510CD4-A-AlexaFluor700CD8-Asubset	9	PT_G	Non_melanoma	REP_TIL	C ovarii CDK12 mut	136	20	-5.55292903597885	4.11047973137996	CD4+ EM
531	174	264	190	646	237	212	546	196	308	480	236	PT_G_REP_TIL_P2_BV510CD4-A-AlexaFluor700CD8-Asubset	9	PT_G	Non_melanoma	REP_TIL	C ovarii CDK12 mut	189	29	-6.78549014742904	-0.264412175596736	CD4+ EM
376	172	238	227	549	239	219	361	183	283	352	393	PT_G_REP_TIL_P2_BV510CD4-A-AlexaFluor700CD8-Asubset	9	PT_G	Non_melanoma	REP_TIL	C ovarii CDK12 mut	163	25	-4.34702264483505	3.07561435204647	CD4+ EM
413	186	186	244	597	262	199	606	160	284	419	286	PT_G_REP_TIL_P2_BV510CD4-A-AlexaFluor700CD8-Asubset	9	PT_G	Non_melanoma	REP_TIL	C ovarii CDK12 mut	190	29	-6.27870809252792	0.736576397239186	CD4+ EM
312	167	267	191	533	255	201	443	153	282	479	324	PT_G_REP_TIL_P2_BV510CD4-A-AlexaFluor700CD8-Asubset	9	PT_G	Non_melanoma	REP_TIL	C ovarii CDK12 mut	149	25	-5.09777127917343	1.81234421235225	CD4+ EM
484	274	254	216	594	249	195	527	190	263	440	229	PT_G_REP_TIL_P2_BV510CD4-A-AlexaFluor700CD8-Asubset	9	PT_G	Non_melanoma	REP_TIL	C ovarii CDK12 mut	190	29	-6.40210687335067	-0.224847327650569	CD4+ EM
568	253	240	214	607	280	200	450	188	316	349	208	PT_G_REP_TIL_P2_BV510CD4-A-AlexaFluor700CD8-Asubset	9	PT_G	Non_melanoma	REP_TIL	C ovarii CDK12 mut	189	29	-6.53201352770858	-0.359972011030696	CD4+ EM
163	189	252	214	522	252	174	489	170	356	406	539	PT_G_REP_TIL_P2_BV510CD4-A-AlexaFluor700CD8-Asubset	9	PT_G	Non_melanoma	REP_TIL	C ovarii CDK12 mut	151	20	-5.78330575640731	4.76265372735164	CD4+ EM
496	295	268	256	639	281	177	482	175	274	443	262	PT_G_REP_TIL_P2_BV510CD4-A-AlexaFluor700CD8-Asubset	9	PT_G	Non_melanoma	REP_TIL	C ovarii CDK12 mut	190	29	-6.40681230242782	0.108875889598347	CD4+ EM
435	187	247	215	565	264	188	500	177	286	439	480	PT_G_REP_TIL_P2_BV510CD4-A-AlexaFluor700CD8-Asubset	9	PT_G	Non_melanoma	REP_TIL	C ovarii CDK12 mut	179	25	-6.49806605990463	2.71999659043453	CD4+ EM
422	175	251	174	604	231	213	460	186	334	331	412	PT_G_REP_TIL_P2_BV510CD4-A-AlexaFluor700CD8-Asubset	9	PT_G	Non_melanoma	REP_TIL	C ovarii CDK12 mut	163	25	-5.9850288551622	2.01953162652157	CD4+ EM
514	199	237	197	580	263	180	473	187	263	389	390	PT_G_REP_TIL_P2_BV510CD4-A-AlexaFluor700CD8-Asubset	9	PT_G	Non_melanoma	REP_TIL	C ovarii CDK12 mut	178	25	-6.57726298983627	1.26919164162777	CD4+ EM
416	208	255	208	543	251	183	389	178	445	425	472	PT_G_REP_TIL_P2_BV510CD4-A-AlexaFluor700CD8-Asubset	9	PT_G	Non_melanoma	REP_TIL	C ovarii CDK12 mut	55	8	0.56085231189198	4.48566331368587	CD4+ EMRA
109	224	253	207	567	266	172	528	187	332	458	600	PT_G_REP_TIL_P2_BV510CD4-A-AlexaFluor700CD8-Asubset	9	PT_G	Non_melanoma	REP_TIL	C ovarii CDK12 mut	151	20	-5.95349418337875	4.72908629876278	CD4+ EM
317	197	248	184	537	261	201	451	183	320	331	427	PT_G_REP_TIL_P2_BV510CD4-A-AlexaFluor700CD8-Asubset	9	PT_G	Non_melanoma	REP_TIL	C ovarii CDK12 mut	135	20	-4.87991820986801	3.35984482270382	CD4+ EM
389	178	250	197	558	250	212	316	190	297	499	471	PT_G_REP_TIL_P2_BV510CD4-A-AlexaFluor700CD8-Asubset	9	PT_G	Non_melanoma	REP_TIL	C ovarii CDK12 mut	124	20	-4.25085841830307	5.09521760445736	CD4+ EM
396	231	230	305	635	257	180	536	204	364	461	554	PT_G_REP_TIL_P2_BV510CD4-A-AlexaFluor700CD8-Asubset	9	PT_G	Non_melanoma	REP_TIL	C ovarii CDK12 mut	180	25	-6.65130054171615	3.47625936967037	CD4+ EM
270	221	248	281	589	263	211	481	179	333	365	472	PT_G_REP_TIL_P2_BV510CD4-A-AlexaFluor700CD8-Asubset	9	PT_G	Non_melanoma	REP_TIL	C ovarii CDK12 mut	82	20	-1.29914938624435	3.66756453019283	CD4+ EM
319	197	231	187	530	247	208	466	178	293	366	422	PT_G_REP_TIL_P2_BV510CD4-A-AlexaFluor700CD8-Asubset	9	PT_G	Non_melanoma	REP_TIL	C ovarii CDK12 mut	135	20	-5.0943456810289	3.23968758088253	CD4+ EM
497	217	255	185	576	267	184	583	183	320	354	243	PT_G_REP_TIL_P2_BV510CD4-A-AlexaFluor700CD8-Asubset	9	PT_G	Non_melanoma	REP_TIL	C ovarii CDK12 mut	190	29	-6.54764329608016	0.0190040248324649	CD4+ EM
324	196	232	182	638	267	173	309	189	415	387	376	PT_G_REP_TIL_P2_BV510CD4-A-AlexaFluor700CD8-Asubset	9	PT_G	Non_melanoma	REP_TIL	C ovarii CDK12 mut	110	20	-3.19852959330612	4.51008643609188	CD4+ EM
519	174	223	194	588	255	207	455	165	286	405	193	PT_G_REP_TIL_P2_BV510CD4-A-AlexaFluor700CD8-Asubset	9	PT_G	Non_melanoma	REP_TIL	C ovarii CDK12 mut	189	29	-6.41207944567733	-0.574752550304912	CD4+ EM
581	193	253	210	663	280	156	377	196	262	344	217	PT_G_REP_TIL_P2_BV510CD4-A-AlexaFluor700CD8-Asubset	9	PT_G	Non_melanoma	REP_TIL	C ovarii CDK12 mut	176	29	-6.43441020663314	-0.334134798229717	CD4+ EM
224	155	257	193	547	253	237	338	176	284	427	335	PT_G_REP_TIL_P2_BV510CD4-A-AlexaFluor700CD8-Asubset	9	PT_G	Non_melanoma	REP_TIL	C ovarii CDK12 mut	107	20	-3.34861957247787	4.04720773202083	CD4+ EM
513	187	243	184	510	267	192	447	174	266	366	395	PT_G_REP_TIL_P2_BV510CD4-A-AlexaFluor700CD8-Asubset	9	PT_G	Non_melanoma	REP_TIL	C ovarii CDK12 mut	177	25	-6.15107118304306	1.45484759312771	CD4+ EM
483	182	245	193	560	229	198	466	185	298	373	417	PT_G_REP_TIL_P2_BV510CD4-A-AlexaFluor700CD8-Asubset	9	PT_G	Non_melanoma	REP_TIL	C ovarii CDK12 mut	178	25	-6.34610282595687	1.75754131775997	CD4+ EM
442	256	230	246	603	235	200	517	187	321	329	454	PT_G_REP_TIL_P2_BV510CD4-A-AlexaFluor700CD8-Asubset	9	PT_G	Non_melanoma	REP_TIL	C ovarii CDK12 mut	164	25	-6.54401313479476	2.29899324875972	CD4+ EM
464	224	218	179	574	268	218	481	190	269	406	445	PT_G_REP_TIL_P2_BV510CD4-A-AlexaFluor700CD8-Asubset	9	PT_G	Non_melanoma	REP_TIL	C ovarii CDK12 mut	178	25	-6.45156871493392	2.30996360283992	CD4+ EM
438	250	252	224	551	254	193	452	178	284	391	406	PT_G_REP_TIL_P2_BV510CD4-A-AlexaFluor700CD8-Asubset	9	PT_G	Non_melanoma	REP_TIL	C ovarii CDK12 mut	163	25	-6.0153957527452	2.1667331646075	CD4+ EM
539	200	281	177	607	261	186	501	190	286	498	530	PT_G_REP_TIL_P2_BV510CD4-A-AlexaFluor700CD8-Asubset	9	PT_G	Non_melanoma	REP_TIL	C ovarii CDK12 mut	193	25	-7.33902513201766	2.16775288087032	CD4+ EM
454	195	253	191	534	248	195	563	202	646	439	566	PT_G_REP_TIL_P2_BV510CD4-A-AlexaFluor700CD8-Asubset	9	PT_G	Non_melanoma	REP_TIL	C ovarii CDK12 mut	56	8	0.857403524560399	4.90184297066829	CD4+ EMRA
432	249	264	202	600	246	185	494	192	288	456	216	PT_G_REP_TIL_P2_BV510CD4-A-AlexaFluor700CD8-Asubset	9	PT_G	Non_melanoma	REP_TIL	C ovarii CDK12 mut	175	29	-6.03095494921737	-0.320695202530406	CD4+ EM
459	217	214	236	585	284	174	492	170	272	389	473	PT_G_REP_TIL_P2_BV510CD4-A-AlexaFluor700CD8-Asubset	9	PT_G	Non_melanoma	REP_TIL	C ovarii CDK12 mut	178	25	-6.61304580386215	2.40744771462581	CD4+ EM
413	287	239	184	577	249	214	467	157	299	443	449	PT_G_REP_TIL_P2_BV510CD4-A-AlexaFluor700CD8-Asubset	9	PT_G	Non_melanoma	REP_TIL	C ovarii CDK12 mut	165	25	-6.36408387835556	2.59169783097408	CD4+ EM
435	184	280	197	576	264	203	509	219	315	450	198	PT_G_REP_TIL_P2_BV510CD4-A-AlexaFluor700CD8-Asubset	9	PT_G	Non_melanoma	REP_TIL	C ovarii CDK12 mut	175	29	-5.77165090258651	-0.539993744076274	CD4+ EM
436	161	254	247	572	256	217	460	188	265	329	459	PT_G_REP_TIL_P2_BV510CD4-A-AlexaFluor700CD8-Asubset	9	PT_G	Non_melanoma	REP_TIL	C ovarii CDK12 mut	178	25	-5.93002998049789	2.66427816849849	CD4+ EM
501	213	218	191	572	239	217	519	198	252	312	381	PT_G_REP_TIL_P2_BV510CD4-A-AlexaFluor700CD8-Asubset	9	PT_G	Non_melanoma	REP_TIL	C ovarii CDK12 mut	177	25	-6.50627528842025	1.21693243485592	CD4+ EM
471	248	244	185	520	259	208	488	180	272	373	341	PT_G_REP_TIL_P2_BV510CD4-A-AlexaFluor700CD8-Asubset	9	PT_G	Non_melanoma	REP_TIL	C ovarii CDK12 mut	177	25	-5.98938523943954	1.12355770569942	CD4+ EM
515	177	254	188	603	250	215	489	182	582	353	192	PT_G_REP_TIL_P2_BV510CD4-A-AlexaFluor700CD8-Asubset	9	PT_G	Non_melanoma	REP_TIL	C ovarii CDK12 mut	188	8	-5.26530992205673	-0.776165704906963	CD4+ EMRA
280	238	243	190	488	255	188	555	201	280	266	342	PT_G_REP_TIL_P2_BV510CD4-A-AlexaFluor700CD8-Asubset	9	PT_G	Non_melanoma	REP_TIL	C ovarii CDK12 mut	117	18	1.04297096316285	-1.45965216654637	CD4+ EM
533	209	265	241	504	259	194	517	179	293	419	374	PT_G_REP_TIL_P2_BV510CD4-A-AlexaFluor700CD8-Asubset	9	PT_G	Non_melanoma	REP_TIL	C ovarii CDK12 mut	177	25	-6.55493938143783	1.17287816506527	CD4+ EM
519	243	256	187	633	295	200	418	196	292	349	186	PT_G_REP_TIL_P2_BV510CD4-A-AlexaFluor700CD8-Asubset	9	PT_G	Non_melanoma	REP_TIL	C ovarii CDK12 mut	176	29	-6.3779674690538	-0.469673793495677	CD4+ EM
485	199	254	196	530	250	208	507	168	305	381	287	PT_G_REP_TIL_P2_BV510CD4-A-AlexaFluor700CD8-Asubset	9	PT_G	Non_melanoma	REP_TIL	C ovarii CDK12 mut	177	25	-5.95481788332992	0.53950353366039	CD4+ EM
451	170	261	199	590	256	192	380	192	279	446	336	PT_G_REP_TIL_P2_BV510CD4-A-AlexaFluor700CD8-Asubset	9	PT_G	Non_melanoma	REP_TIL	C ovarii CDK12 mut	163	25	-5.73990165408187	1.0098717401614	CD4+ EM
492	182	224	188	640	259	183	470	181	422	346	186	PT_G_REP_TIL_P2_BV510CD4-A-AlexaFluor700CD8-Asubset	9	PT_G	Non_melanoma	REP_TIL	C ovarii CDK12 mut	175	29	-5.92629825289779	-0.656513433636211	CD4+ EM
607	161	264	190	641	257	249	515	195	266	479	420	PT_G_REP_TIL_P2_BV510CD4-A-AlexaFluor700CD8-Asubset	9	PT_G	Non_melanoma	REP_TIL	C ovarii CDK12 mut	192	25	-7.27484332736068	1.53522386056087	CD4+ EM
560	247	212	223	637	267	219	546	233	262	471	333	PT_G_REP_TIL_P2_BV510CD4-A-AlexaFluor700CD8-Asubset	9	PT_G	Non_melanoma	REP_TIL	C ovarii CDK12 mut	191	25	-6.98735629733139	0.73245276909969	CD4+ EM
394	204	237	220	571	269	199	307	178	282	364	344	PT_G_REP_TIL_P2_BV510CD4-A-AlexaFluor700CD8-Asubset	9	PT_G	Non_melanoma	REP_TIL	C ovarii CDK12 mut	163	25	-3.45276152308517	3.51111378174923	CD4+ EM
351	148	246	328	589	243	218	454	193	276	415	351	PT_G_REP_TIL_P2_BV510CD4-A-AlexaFluor700CD8-Asubset	9	PT_G	Non_melanoma	REP_TIL	C ovarii CDK12 mut	81	20	-5.66517173464828	1.60496046048305	CD4+ EM
389	165	236	189	492	259	237	504	206	276	454	197	PT_G_REP_TIL_P2_BV510CD4-A-AlexaFluor700CD8-Asubset	9	PT_G	Non_melanoma	REP_TIL	C ovarii CDK12 mut	175	29	-5.53162919695907	-0.476988833130382	CD4+ EM
398	204	251	170	559	230	224	452	214	290	404	520	PT_G_REP_TIL_P2_BV510CD4-A-AlexaFluor700CD8-Asubset	9	PT_G	Non_melanoma	REP_TIL	C ovarii CDK12 mut	165	25	-6.33543502505355	3.03811373215816	CD4+ EM
428	187	231	194	481	268	204	449	174	287	329	347	PT_G_REP_TIL_P2_BV510CD4-A-AlexaFluor700CD8-Asubset	9	PT_G	Non_melanoma	REP_TIL	C ovarii CDK12 mut	163	25	-5.41620885546737	1.51093258362911	CD4+ EM
462	196	271	231	616	234	217	543	172	413	442	376	PT_G_REP_TIL_P2_BV510CD4-A-AlexaFluor700CD8-Asubset	9	PT_G	Non_melanoma	REP_TIL	C ovarii CDK12 mut	192	25	-6.27502309496932	1.39482547742031	CD4+ EM
447	265	206	178	620	260	227	585	187	323	453	522	PT_G_REP_TIL_P2_BV510CD4-A-AlexaFluor700CD8-Asubset	9	PT_G	Non_melanoma	REP_TIL	C ovarii CDK12 mut	179	25	-7.00301372225814	2.73846568566463	CD4+ EM
436	215	264	207	521	255	188	493	169	314	446	414	PT_G_REP_TIL_P2_BV510CD4-A-AlexaFluor700CD8-Asubset	9	PT_G	Non_melanoma	REP_TIL	C ovarii CDK12 mut	164	25	-6.2161022346788	2.28230061036251	CD4+ EM
346	189	233	185	553	244	185	482	184	277	357	366	PT_G_REP_TIL_P2_BV510CD4-A-AlexaFluor700CD8-Asubset	9	PT_G	Non_melanoma	REP_TIL	C ovarii CDK12 mut	149	25	-5.25973283465438	2.19073214036129	CD4+ EM
458	187	210	258	561	250	218	559	143	311	461	259	PT_G_REP_TIL_P2_BV510CD4-A-AlexaFluor700CD8-Asubset	9	PT_G	Non_melanoma	REP_TIL	C ovarii CDK12 mut	190	29	-6.38290988619857	0.0532742778649108	CD4+ EM
523	212	220	187	606	274	185	411	175	279	365	302	PT_G_REP_TIL_P2_BV510CD4-A-AlexaFluor700CD8-Asubset	9	PT_G	Non_melanoma	REP_TIL	C ovarii CDK12 mut	176	29	-6.22905027087265	0.597909529029347	CD4+ EM
549	198	238	178	603	258	206	503	190	290	414	437	PT_G_REP_TIL_P2_BV510CD4-A-AlexaFluor700CD8-Asubset	9	PT_G	Non_melanoma	REP_TIL	C ovarii CDK12 mut	192	25	-7.13259231265121	1.66305901509426	CD4+ EM
530	172	223	201	648	236	250	562	207	305	449	189	PT_G_REP_TIL_P2_BV510CD4-A-AlexaFluor700CD8-Asubset	9	PT_G	Non_melanoma	REP_TIL	C ovarii CDK12 mut	189	29	-6.68984090502792	-0.440922420204662	CD4+ EM
419	210	255	202	560	264	186	447	189	303	348	375	PT_G_REP_TIL_P2_BV510CD4-A-AlexaFluor700CD8-Asubset	9	PT_G	Non_melanoma	REP_TIL	C ovarii CDK12 mut	163	25	-5.59216033633285	1.67274214726589	CD4+ EM
300	201	226	224	578	256	182	478	176	373	361	306	PT_G_REP_TIL_P2_BV510CD4-A-AlexaFluor700CD8-Asubset	9	PT_G	Non_melanoma	REP_TIL	C ovarii CDK12 mut	79	12	-1.2386383932405	2.08401932221553	CD4+ EMRA
509	165	233	211	657	259	221	523	193	249	443	271	PT_G_REP_TIL_P2_BV510CD4-A-AlexaFluor700CD8-Asubset	9	PT_G	Non_melanoma	REP_TIL	C ovarii CDK12 mut	190	29	-6.66732560809188	0.1816232095351	CD4+ EM
441	186	250	199	545	256	179	412	180	275	371	195	PT_G_REP_TIL_P2_BV510CD4-A-AlexaFluor700CD8-Asubset	9	PT_G	Non_melanoma	REP_TIL	C ovarii CDK12 mut	175	29	-5.43766223605209	-0.20439856845238	CD4+ EM
450	243	222	192	634	242	187	552	182	286	408	526	PT_G_REP_TIL_P2_BV510CD4-A-AlexaFluor700CD8-Asubset	9	PT_G	Non_melanoma	REP_TIL	C ovarii CDK12 mut	179	25	-6.89138566668563	2.75971950989864	CD4+ EM
425	198	239	182	539	276	171	478	180	282	293	345	PT_G_REP_TIL_P2_BV510CD4-A-AlexaFluor700CD8-Asubset	9	PT_G	Non_melanoma	REP_TIL	C ovarii CDK12 mut	177	25	-5.46191512759262	1.45922603112362	CD4+ EM
434	179	235	204	586	250	188	461	178	320	321	188	PT_G_REP_TIL_P2_BV510CD4-A-AlexaFluor700CD8-Asubset	9	PT_G	Non_melanoma	REP_TIL	C ovarii CDK12 mut	175	29	-5.58152686770492	-0.363233219564937	CD4+ EM
564	164	276	210	642	241	189	478	176	322	460	239	PT_G_REP_TIL_P2_BV510CD4-A-AlexaFluor700CD8-Asubset	9	PT_G	Non_melanoma	REP_TIL	C ovarii CDK12 mut	189	29	-6.71351825411849	-0.328297298134349	CD4+ EM
356	183	256	195	606	253	177	410	258	272	380	438	PT_G_REP_TIL_P2_BV510CD4-A-AlexaFluor700CD8-Asubset	9	PT_G	Non_melanoma	REP_TIL	C ovarii CDK12 mut	150	20	-5.29876767809921	3.46265067559383	CD4+ EM
328	205	235	196	611	261	214	524	185	350	364	493	PT_G_REP_TIL_P2_BV510CD4-A-AlexaFluor700CD8-Asubset	9	PT_G	Non_melanoma	REP_TIL	C ovarii CDK12 mut	166	20	-5.9646145027452	4.23233451348446	CD4+ EM
428	231	240	284	568	266	215	483	176	289	433	498	PT_G_REP_TIL_P2_BV510CD4-A-AlexaFluor700CD8-Asubset	9	PT_G	Non_melanoma	REP_TIL	C ovarii CDK12 mut	180	25	-6.43869554217391	2.88387217026851	CD4+ EM
459	182	255	183	590	251	171	488	193	294	376	199	PT_G_REP_TIL_P2_BV510CD4-A-AlexaFluor700CD8-Asubset	9	PT_G	Non_melanoma	REP_TIL	C ovarii CDK12 mut	175	29	-5.81675683672958	-0.436663221300624	CD4+ EM
525	237	199	225	594	278	198	579	178	227	459	194	PT_G_REP_TIL_P2_BV510CD4-A-AlexaFluor700CD8-Asubset	9	PT_G	Non_melanoma	REP_TIL	C ovarii CDK12 mut	189	29	-6.6771937530809	-0.372821312130473	CD4+ EM
383	189	246	193	514	245	212	481	193	320	273	192	PT_G_REP_TIL_P2_BV510CD4-A-AlexaFluor700CD8-Asubset	9	PT_G	Non_melanoma	REP_TIL	C ovarii CDK12 mut	49	4	-0.504163972693019	-2.24855194586613	CD4+ EM
357	197	241	182	575	255	191	467	180	277	374	266	PT_G_REP_TIL_P2_BV510CD4-A-AlexaFluor700CD8-Asubset	9	PT_G	Non_melanoma	REP_TIL	C ovarii CDK12 mut	162	29	-5.2684441726976	0.579401333152272	CD4+ EM
414	292	259	187	643	214	213	444	213	299	462	509	PT_G_REP_TIL_P2_BV510CD4-A-AlexaFluor700CD8-Asubset	9	PT_G	Non_melanoma	REP_TIL	C ovarii CDK12 mut	165	25	-6.41539823229843	3.14587320786617	CD4+ EM
488	192	227	198	561	257	265	549	190	270	408	278	PT_G_REP_TIL_P2_BV510CD4-A-AlexaFluor700CD8-Asubset	9	PT_G	Non_melanoma	REP_TIL	C ovarii CDK12 mut	190	29	-6.51604425128036	0.273286823450543	CD4+ EM
492	209	244	186	586	254	202	502	178	269	489	412	PT_G_REP_TIL_P2_BV510CD4-A-AlexaFluor700CD8-Asubset	9	PT_G	Non_melanoma	REP_TIL	C ovarii CDK12 mut	192	25	-6.90888559039169	1.71991385918758	CD4+ EM
394	203	255	224	551	260	200	492	178	286	373	340	PT_G_REP_TIL_P2_BV510CD4-A-AlexaFluor700CD8-Asubset	9	PT_G	Non_melanoma	REP_TIL	C ovarii CDK12 mut	149	25	-5.63256751711898	1.51857854825161	CD4+ EM
431	166	225	186	575	246	207	496	151	302	478	190	PT_G_REP_TIL_P2_BV510CD4-A-AlexaFluor700CD8-Asubset	9	PT_G	Non_melanoma	REP_TIL	C ovarii CDK12 mut	175	29	-5.836780659514	-0.497970204533122	CD4+ EM
474	167	241	189	605	243	207	509	198	296	321	389	PT_G_REP_TIL_P2_BV510CD4-A-AlexaFluor700CD8-Asubset	9	PT_G	Non_melanoma	REP_TIL	C ovarii CDK12 mut	177	25	-6.3837104957872	1.54186238747738	CD4+ EM
270	294	246	185	563	263	215	376	199	237	409	394	PT_G_REP_TIL_P2_BV510CD4-A-AlexaFluor700CD8-Asubset	9	PT_G	Non_melanoma	REP_TIL	C ovarii CDK12 mut	122	20	-4.04008971865707	4.15831174355648	CD4+ EM
407	296	246	219	574	264	199	551	191	290	441	297	PT_G_REP_TIL_P2_BV510CD4-A-AlexaFluor700CD8-Asubset	9	PT_G	Non_melanoma	REP_TIL	C ovarii CDK12 mut	190	29	-5.93558704073959	1.10634042721889	CD4+ EM
546	177	265	199	642	217	198	515	177	325	385	246	PT_G_REP_TIL_P2_BV510CD4-A-AlexaFluor700CD8-Asubset	9	PT_G	Non_melanoma	REP_TIL	C ovarii CDK12 mut	189	29	-6.64847814257675	-0.305895816267513	CD4+ EM
287	227	242	138	601	272	178	566	197	487	491	604	PT_G_REP_TIL_P2_BV510CD4-A-AlexaFluor700CD8-Asubset	9	PT_G	Non_melanoma	REP_TIL	C ovarii CDK12 mut	166	20	0.447130300445027	4.95335473519466	CD4+ EM
368	287	253	237	587	257	199	436	173	295	387	297	PT_G_REP_TIL_P2_BV510CD4-A-AlexaFluor700CD8-Asubset	9	PT_G	Non_melanoma	REP_TIL	C ovarii CDK12 mut	148	25	-5.43108379061752	1.34669949513576	CD4+ EM
384	216	251	216	549	259	203	536	209	289	360	431	PT_G_REP_TIL_P2_BV510CD4-A-AlexaFluor700CD8-Asubset	9	PT_G	Non_melanoma	REP_TIL	C ovarii CDK12 mut	164	25	-5.91032230074935	2.45522584420345	CD4+ EM
455	181	240	230	582	252	197	557	230	308	383	310	PT_G_REP_TIL_P2_BV510CD4-A-AlexaFluor700CD8-Asubset	9	PT_G	Non_melanoma	REP_TIL	C ovarii CDK12 mut	190	29	-6.21279441531234	1.00890137654445	CD4+ EM
285	193	219	178	578	266	220	565	200	316	309	470	PT_G_REP_TIL_P2_BV510CD4-A-AlexaFluor700CD8-Asubset	9	PT_G	Non_melanoma	REP_TIL	C ovarii CDK12 mut	151	20	-5.66494046862655	3.72664226990841	CD4+ EM
530	149	270	191	603	248	184	478	181	319	449	370	PT_G_REP_TIL_P2_BV510CD4-A-AlexaFluor700CD8-Asubset	9	PT_G	Non_melanoma	REP_TIL	C ovarii CDK12 mut	191	25	-6.81560861285263	1.24449052315853	CD4+ EM
415	266	255	216	522	250	199	505	192	358	430	193	PT_G_REP_TIL_P2_BV510CD4-A-AlexaFluor700CD8-Asubset	9	PT_G	Non_melanoma	REP_TIL	C ovarii CDK12 mut	175	29	-5.12323390658432	-0.834918122471355	CD4+ EM
464	182	237	177	643	235	212	448	169	342	376	198	PT_G_REP_TIL_P2_BV510CD4-A-AlexaFluor700CD8-Asubset	9	PT_G	Non_melanoma	REP_TIL	C ovarii CDK12 mut	175	29	-5.97689735110336	-0.591067950905345	CD4+ EM
507	244	255	223	616	251	179	479	203	294	351	371	PT_G_REP_TIL_P2_BV510CD4-A-AlexaFluor700CD8-Asubset	9	PT_G	Non_melanoma	REP_TIL	C ovarii CDK12 mut	191	25	-6.68127357180648	1.1955280492892	CD4+ EM
398	208	224	195	581	267	204	449	177	263	369	200	PT_G_REP_TIL_P2_BV510CD4-A-AlexaFluor700CD8-Asubset	9	PT_G	Non_melanoma	REP_TIL	C ovarii CDK12 mut	175	29	-5.43519031222396	-0.312607925117992	CD4+ EM
509	159	258	193	592	253	202	516	199	271	417	415	PT_G_REP_TIL_P2_BV510CD4-A-AlexaFluor700CD8-Asubset	9	PT_G	Non_melanoma	REP_TIL	C ovarii CDK12 mut	192	25	-6.83979999239974	1.68269052010677	CD4+ EM
552	215	245	225	663	228	214	483	196	292	450	486	PT_G_REP_TIL_P2_BV510CD4-A-AlexaFluor700CD8-Asubset	9	PT_G	Non_melanoma	REP_TIL	C ovarii CDK12 mut	193	25	-7.33532582934432	1.9232747743716	CD4+ EM
473	211	241	188	537	262	190	421	177	293	345	343	PT_G_REP_TIL_P2_BV510CD4-A-AlexaFluor700CD8-Asubset	9	PT_G	Non_melanoma	REP_TIL	C ovarii CDK12 mut	163	25	-5.70771943743759	1.25256242257259	CD4+ EM
435	183	249	188	605	257	169	455	195	297	376	317	PT_G_REP_TIL_P2_BV510CD4-A-AlexaFluor700CD8-Asubset	9	PT_G	Non_melanoma	REP_TIL	C ovarii CDK12 mut	162	29	-5.77558719332748	0.968990285216786	CD4+ EM
430	301	237	192	593	256	236	340	199	557	262	328	PT_G_REP_TIL_P2_BV510CD4-A-AlexaFluor700CD8-Asubset	9	PT_G	Non_melanoma	REP_TIL	C ovarii CDK12 mut	6	4	0.760875292462773	0.329905797063329	CD4+ EM
572	211	232	201	648	246	183	498	210	281	410	238	PT_G_REP_TIL_P2_BV510CD4-A-AlexaFluor700CD8-Asubset	9	PT_G	Non_melanoma	REP_TIL	C ovarii CDK12 mut	189	29	-6.86252652819686	-0.294800560654186	CD4+ EM
508	225	221	178	564	236	224	390	230	260	441	348	PT_G_REP_TIL_P2_BV510CD4-A-AlexaFluor700CD8-Asubset	9	PT_G	Non_melanoma	REP_TIL	C ovarii CDK12 mut	163	25	-6.21607267077499	1.09924592476986	CD4+ EM
624	208	211	186	617	268	222	519	155	351	494	491	PT_G_REP_TIL_P2_BV510CD4-A-AlexaFluor700CD8-Asubset	9	PT_G	Non_melanoma	REP_TIL	C ovarii CDK12 mut	193	25	-7.44733297045761	2.03873362046383	CD4+ EM
379	244	228	234	592	263	191	522	210	260	361	463	PT_G_REP_TIL_P2_BV510CD4-A-AlexaFluor700CD8-Asubset	9	PT_G	Non_melanoma	REP_TIL	C ovarii CDK12 mut	164	25	-5.98274623568588	3.02503623467586	CD4+ EM
436	162	257	222	544	257	205	558	191	265	365	221	PT_G_REP_TIL_P2_BV510CD4-A-AlexaFluor700CD8-Asubset	9	PT_G	Non_melanoma	REP_TIL	C ovarii CDK12 mut	175	29	-5.73971139605575	-0.274261425913356	CD4+ EM
548	230	259	180	607	247	223	483	182	313	484	428	PT_G_REP_TIL_P2_BV510CD4-A-AlexaFluor700CD8-Asubset	9	PT_G	Non_melanoma	REP_TIL	C ovarii CDK12 mut	192	25	-7.18260204012924	1.61542453271053	CD4+ EM
431	204	246	274	630	257	198	373	195	296	378	383	PT_G_REP_TIL_P2_BV510CD4-A-AlexaFluor700CD8-Asubset	9	PT_G	Non_melanoma	REP_TIL	C ovarii CDK12 mut	163	25	-5.50375281985336	2.46495594483516	CD4+ EM
503	202	200	175	617	254	208	577	158	265	470	497	PT_G_REP_TIL_P2_BV510CD4-A-AlexaFluor700CD8-Asubset	9	PT_G	Non_melanoma	REP_TIL	C ovarii CDK12 mut	193	25	-7.24187146838241	2.43000926476619	CD4+ EM
534	273	245	272	619	264	268	569	160	284	464	338	PT_G_REP_TIL_P2_BV510CD4-A-AlexaFluor700CD8-Asubset	9	PT_G	Non_melanoma	REP_TIL	C ovarii CDK12 mut	190	29	-6.80250226672225	0.849693853675343	CD4+ EM
480	196	207	244	599	257	196	578	169	289	433	343	PT_G_REP_TIL_P2_BV510CD4-A-AlexaFluor700CD8-Asubset	9	PT_G	Non_melanoma	REP_TIL	C ovarii CDK12 mut	190	29	-6.58147679980331	1.02158196669719	CD4+ EM
464	182	250	195	552	256	182	525	196	272	349	231	PT_G_REP_TIL_P2_BV510CD4-A-AlexaFluor700CD8-Asubset	9	PT_G	Non_melanoma	REP_TIL	C ovarii CDK12 mut	175	29	-5.9994102638536	-0.144141953171275	CD4+ EM
310	203	238	202	625	246	186	399	185	284	440	535	PT_G_REP_TIL_P2_BV510CD4-A-AlexaFluor700CD8-Asubset	9	PT_G	Non_melanoma	REP_TIL	C ovarii CDK12 mut	138	20	-5.12033712084823	5.24405517083309	CD4+ EM
583	222	233	241	690	228	227	537	209	270	486	418	PT_G_REP_TIL_P2_BV510CD4-A-AlexaFluor700CD8-Asubset	9	PT_G	Non_melanoma	REP_TIL	C ovarii CDK12 mut	192	25	-7.39335977252059	1.66444768410824	CD4+ EM
518	184	242	197	575	240	214	491	206	267	349	210	PT_G_REP_TIL_P2_BV510CD4-A-AlexaFluor700CD8-Asubset	9	PT_G	Non_melanoma	REP_TIL	C ovarii CDK12 mut	176	29	-6.23885451968246	-0.402482133091472	CD4+ EM
489	187	250	192	601	239	183	399	178	306	379	297	PT_G_REP_TIL_P2_BV510CD4-A-AlexaFluor700CD8-Asubset	9	PT_G	Non_melanoma	REP_TIL	C ovarii CDK12 mut	176	29	-5.95680820162826	0.540885586558797	CD4+ EM
332	190	227	189	545	232	226	354	169	288	364	354	PT_G_REP_TIL_P2_BV510CD4-A-AlexaFluor700CD8-Asubset	9	PT_G	Non_melanoma	REP_TIL	C ovarii CDK12 mut	107	20	-3.87251817400985	3.47835959893367	CD4+ EM
345	188	247	173	516	239	195	485	199	252	442	381	PT_G_REP_TIL_P2_BV510CD4-A-AlexaFluor700CD8-Asubset	9	PT_G	Non_melanoma	REP_TIL	C ovarii CDK12 mut	149	25	-5.54217683489852	2.19037093621395	CD4+ EM
623	200	239	205	643	275	149	545	190	298	328	367	PT_G_REP_TIL_P2_BV510CD4-A-AlexaFluor700CD8-Asubset	9	PT_G	Non_melanoma	REP_TIL	C ovarii CDK12 mut	191	25	-7.04126941378646	1.00999649268291	CD4+ EM
501	191	232	193	579	235	206	467	199	485	268	286	PT_G_REP_TIL_P2_BV510CD4-A-AlexaFluor700CD8-Asubset	9	PT_G	Non_melanoma	REP_TIL	C ovarii CDK12 mut	174	28	-0.00837369974189273	-0.233050863922618	CD4+ EM
538	269	230	174	648	246	212	528	181	274	410	274	PT_G_REP_TIL_P2_BV510CD4-A-AlexaFluor700CD8-Asubset	9	PT_G	Non_melanoma	REP_TIL	C ovarii CDK12 mut	189	29	-6.68559467013412	0.126750681816556	CD4+ EM
374	209	209	184	630	263	200	445	163	278	393	303	PT_G_REP_TIL_P2_BV510CD4-A-AlexaFluor700CD8-Asubset	9	PT_G	Non_melanoma	REP_TIL	C ovarii CDK12 mut	162	29	-5.30708324130111	1.32876457673214	CD4+ EM
344	201	234	181	572	270	172	532	182	265	345	443	PT_G_REP_TIL_P2_BV510CD4-A-AlexaFluor700CD8-Asubset	9	PT_G	Non_melanoma	REP_TIL	C ovarii CDK12 mut	164	25	-5.82008659060531	2.944030184566	CD4+ EM
312	179	248	217	606	245	194	484	191	279	387	366	PT_G_REP_TIL_P2_BV510CD4-A-AlexaFluor700CD8-Asubset	9	PT_G	Non_melanoma	REP_TIL	C ovarii CDK12 mut	149	25	-4.98387252505355	3.20918597680233	CD4+ EM
428	248	218	191	639	253	215	550	237	389	439	188	PT_G_REP_TIL_P2_BV510CD4-A-AlexaFluor700CD8-Asubset	9	PT_G	Non_melanoma	REP_TIL	C ovarii CDK12 mut	190	29	-5.57723533328109	-0.668132167042278	CD4+ EM
518	229	226	182	642	248	217	517	180	278	443	421	PT_G_REP_TIL_P2_BV510CD4-A-AlexaFluor700CD8-Asubset	9	PT_G	Non_melanoma	REP_TIL	C ovarii CDK12 mut	192	25	-7.11510907824569	1.78509630662105	CD4+ EM
602	236	252	180	622	227	232	492	196	296	439	520	PT_G_REP_TIL_P2_BV510CD4-A-AlexaFluor700CD8-Asubset	9	PT_G	Non_melanoma	REP_TIL	C ovarii CDK12 mut	193	25	-7.36070739443832	1.99157204133175	CD4+ EM
448	184	236	199	655	239	207	510	176	333	454	189	PT_G_REP_TIL_P2_BV510CD4-A-AlexaFluor700CD8-Asubset	9	PT_G	Non_melanoma	REP_TIL	C ovarii CDK12 mut	175	29	-6.12831317599349	-0.490664880455516	CD4+ EM
467	176	259	206	556	242	212	508	190	285	381	340	PT_G_REP_TIL_P2_BV510CD4-A-AlexaFluor700CD8-Asubset	9	PT_G	Non_melanoma	REP_TIL	C ovarii CDK12 mut	177	25	-6.15850984271102	1.1313944051852	CD4+ EM
426	221	207	230	683	224	242	559	200	286	457	272	PT_G_REP_TIL_P2_BV510CD4-A-AlexaFluor700CD8-Asubset	9	PT_G	Non_melanoma	REP_TIL	C ovarii CDK12 mut	190	29	-6.44294511492782	-0.0679625977883561	CD4+ EM
555	184	259	184	542	266	194	507	183	275	381	357	PT_G_REP_TIL_P2_BV510CD4-A-AlexaFluor700CD8-Asubset	9	PT_G	Non_melanoma	REP_TIL	C ovarii CDK12 mut	191	25	-6.70690309222274	1.04117490750454	CD4+ EM
359	185	237	183	576	263	186	435	192	346	405	480	PT_G_REP_TIL_P2_BV510CD4-A-AlexaFluor700CD8-Asubset	9	PT_G	Non_melanoma	REP_TIL	C ovarii CDK12 mut	150	20	-5.62568723376327	3.48809685212276	CD4+ EM
358	205	234	182	582	250	210	438	159	500	398	413	PT_G_REP_TIL_P2_BV510CD4-A-AlexaFluor700CD8-Asubset	9	PT_G	Non_melanoma	REP_TIL	C ovarii CDK12 mut	40	8	0.43555761907763	4.11515273553035	CD4+ EMRA
355	196	242	201	472	253	219	436	185	287	276	311	PT_G_REP_TIL_P2_BV510CD4-A-AlexaFluor700CD8-Asubset	9	PT_G	Non_melanoma	REP_TIL	C ovarii CDK12 mut	92	12	-4.97549974139266	1.47492136460445	CD4+ EMRA
472	166	250	184	582	245	204	527	185	283	417	208	PT_G_REP_TIL_P2_BV510CD4-A-AlexaFluor700CD8-Asubset	9	PT_G	Non_melanoma	REP_TIL	C ovarii CDK12 mut	175	29	-6.21814977343612	-0.41043303507664	CD4+ EM
332	199	254	196	529	241	222	417	185	260	360	210	PT_G_REP_TIL_P2_BV510CD4-A-AlexaFluor700CD8-Asubset	9	PT_G	Non_melanoma	REP_TIL	C ovarii CDK12 mut	50	5	-4.83168517764144	0.146610442816235	CD4+ EM exhausted
376	180	243	192	513	247	190	441	187	276	355	203	PT_G_REP_TIL_P2_BV510CD4-A-AlexaFluor700CD8-Asubset	9	PT_G	Non_melanoma	REP_TIL	C ovarii CDK12 mut	162	29	-5.19837533648544	-0.188741352141879	CD4+ EM
416	226	230	289	601	246	195	432	199	352	415	470	PT_G_REP_TIL_P2_BV510CD4-A-AlexaFluor700CD8-Asubset	9	PT_G	Non_melanoma	REP_TIL	C ovarii CDK12 mut	180	25	0.0218791741556598	4.25864400368831	CD4+ EM
490	199	222	204	553	268	192	514	169	352	375	219	PT_G_REP_TIL_P2_BV510CD4-A-AlexaFluor700CD8-Asubset	9	PT_G	Non_melanoma	REP_TIL	C ovarii CDK12 mut	175	29	-6.00460540469223	-0.422318350256465	CD4+ EM
478	230	205	198	611	257	201	528	167	265	435	272	PT_G_REP_TIL_P2_BV510CD4-A-AlexaFluor700CD8-Asubset	9	PT_G	Non_melanoma	REP_TIL	C ovarii CDK12 mut	190	29	-6.49555122073226	0.162728790461041	CD4+ EM
423	272	251	159	576	251	189	449	215	325	489	593	PT_G_REP_TIL_P2_BV510CD4-A-AlexaFluor700CD8-Asubset	9	PT_G	Non_melanoma	REP_TIL	C ovarii CDK12 mut	165	25	-6.71636401827865	3.22522868615291	CD4+ EM
435	172	258	182	521	254	188	557	200	271	420	321	PT_G_REP_TIL_P2_BV510CD4-A-AlexaFluor700CD8-Asubset	9	PT_G	Non_melanoma	REP_TIL	C ovarii CDK12 mut	177	25	-6.15732633288436	1.3094665001025	CD4+ EM
499	169	242	286	608	241	216	482	189	260	448	275	PT_G_REP_TIL_P2_BV510CD4-A-AlexaFluor700CD8-Asubset	9	PT_G	Non_melanoma	REP_TIL	C ovarii CDK12 mut	190	29	-6.30152665789657	0.195478473125912	CD4+ EM
298	219	231	199	611	236	201	592	209	256	520	485	PT_G_REP_TIL_P2_BV510CD4-A-AlexaFluor700CD8-Asubset	9	PT_G	Non_melanoma	REP_TIL	C ovarii CDK12 mut	152	20	-6.26514112170272	3.95558847886226	CD4+ EM
516	178	231	189	569	259	212	403	173	287	288	289	PT_G_REP_TIL_P2_BV510CD4-A-AlexaFluor700CD8-Asubset	9	PT_G	Non_melanoma	REP_TIL	C ovarii CDK12 mut	176	29	-5.97640096362167	0.28922756415508	CD4+ EM
420	180	251	190	584	265	209	457	185	336	365	236	PT_G_REP_TIL_P2_BV510CD4-A-AlexaFluor700CD8-Asubset	9	PT_G	Non_melanoma	REP_TIL	C ovarii CDK12 mut	175	29	-5.56545983965927	-0.111795957864307	CD4+ EM
417	179	237	178	582	253	205	509	207	316	345	436	PT_G_REP_TIL_P2_BV510CD4-A-AlexaFluor700CD8-Asubset	9	PT_G	Non_melanoma	REP_TIL	C ovarii CDK12 mut	164	25	-6.15467225726181	2.24971689683101	CD4+ EM
491	183	256	175	611	225	188	566	207	305	428	529	PT_G_REP_TIL_P2_BV510CD4-A-AlexaFluor700CD8-Asubset	9	PT_G	Non_melanoma	REP_TIL	C ovarii CDK12 mut	179	25	-7.14970647509628	2.37943806153438	CD4+ EM
577	185	250	250	643	236	204	515	187	303	415	289	PT_G_REP_TIL_P2_BV510CD4-A-AlexaFluor700CD8-Asubset	9	PT_G	Non_melanoma	REP_TIL	C ovarii CDK12 mut	191	25	-6.87650787051254	0.160538662492253	CD4+ EM
275	208	254	170	543	260	167	397	167	327	428	495	PT_G_REP_TIL_P2_BV510CD4-A-AlexaFluor700CD8-Asubset	9	PT_G	Non_melanoma	REP_TIL	C ovarii CDK12 mut	123	20	-4.51020919497543	4.71535291176937	CD4+ EM
614	288	228	233	589	261	206	499	178	297	470	181	PT_G_REP_TIL_P2_BV510CD4-A-AlexaFluor700CD8-Asubset	9	PT_G	Non_melanoma	REP_TIL	C ovarii CDK12 mut	189	29	-6.83721410449081	-0.411494534195445	CD4+ EM
249	189	231	192	583	245	213	511	195	290	447	410	PT_G_REP_TIL_P2_BV510CD4-A-AlexaFluor700CD8-Asubset	9	PT_G	Non_melanoma	REP_TIL	C ovarii CDK12 mut	136	20	-5.2481747787767	3.93543424111507	CD4+ EM
427	165	263	190	605	252	178	453	185	305	473	407	PT_G_REP_TIL_P2_BV510CD4-A-AlexaFluor700CD8-Asubset	9	PT_G	Non_melanoma	REP_TIL	C ovarii CDK12 mut	178	25	-6.16237270052963	2.20212497216365	CD4+ EM
524	148	249	183	609	244	197	564	203	272	436	450	PT_G_REP_TIL_P2_BV510CD4-A-AlexaFluor700CD8-Asubset	9	PT_G	Non_melanoma	REP_TIL	C ovarii CDK12 mut	192	25	-7.11109935458236	2.00041021805904	CD4+ EM
558	154	225	236	547	260	241	581	165	252	457	220	PT_G_REP_TIL_P2_BV510CD4-A-AlexaFluor700CD8-Asubset	9	PT_G	Non_melanoma	REP_TIL	C ovarii CDK12 mut	190	29	-6.65965472872787	-0.36025638479092	CD4+ EM
519	194	256	222	557	254	200	401	184	275	358	184	PT_G_REP_TIL_P2_BV510CD4-A-AlexaFluor700CD8-Asubset	9	PT_G	Non_melanoma	REP_TIL	C ovarii CDK12 mut	176	29	-5.96916829760604	-0.338127385557674	CD4+ EM
475	221	242	194	575	252	217	456	197	315	342	403	PT_G_REP_TIL_P2_BV510CD4-A-AlexaFluor700CD8-Asubset	9	PT_G	Non_melanoma	REP_TIL	C ovarii CDK12 mut	177	25	-6.25613700564437	1.73814727765224	CD4+ EM
472	241	211	190	571	254	227	580	179	275	408	433	PT_G_REP_TIL_P2_BV510CD4-A-AlexaFluor700CD8-Asubset	9	PT_G	Non_melanoma	REP_TIL	C ovarii CDK12 mut	192	25	-6.76587974246078	2.10749425393245	CD4+ EM
442	197	253	184	573	255	189	392	203	436	418	434	PT_G_REP_TIL_P2_BV510CD4-A-AlexaFluor700CD8-Asubset	9	PT_G	Non_melanoma	REP_TIL	C ovarii CDK12 mut	163	25	0.480907000941701	4.33796729546688	CD4+ EM
503	159	255	179	615	226	222	505	190	282	408	310	PT_G_REP_TIL_P2_BV510CD4-A-AlexaFluor700CD8-Asubset	9	PT_G	Non_melanoma	REP_TIL	C ovarii CDK12 mut	176	29	-6.50366079028182	0.558121223269917	CD4+ EM
401	184	251	203	630	243	187	500	206	280	371	217	PT_G_REP_TIL_P2_BV510CD4-A-AlexaFluor700CD8-Asubset	9	PT_G	Non_melanoma	REP_TIL	C ovarii CDK12 mut	175	29	-5.59982358630233	-0.419254552305721	CD4+ EM
560	201	208	223	566	284	225	578	153	298	407	447	PT_G_REP_TIL_P2_BV510CD4-A-AlexaFluor700CD8-Asubset	9	PT_G	Non_melanoma	REP_TIL	C ovarii CDK12 mut	192	25	-7.25762569125228	1.83773495656154	CD4+ EM
460	245	222	206	623	270	209	549	192	490	416	213	PT_G_REP_TIL_P2_BV510CD4-A-AlexaFluor700CD8-Asubset	9	PT_G	Non_melanoma	REP_TIL	C ovarii CDK12 mut	188	8	-5.50320779498153	-0.755441467941783	CD4+ EMRA
552	218	248	238	621	260	191	506	186	389	426	438	PT_G_REP_TIL_P2_BV510CD4-A-AlexaFluor700CD8-Asubset	9	PT_G	Non_melanoma	REP_TIL	C ovarii CDK12 mut	193	25	-6.93037521060043	1.66782917481563	CD4+ EM
443	185	253	192	567	242	201	446	205	249	422	358	PT_G_REP_TIL_P2_BV510CD4-A-AlexaFluor700CD8-Asubset	9	PT_G	Non_melanoma	REP_TIL	C ovarii CDK12 mut	177	25	-5.8961330574327	1.36279620629451	CD4+ EM
398	206	241	185	577	268	237	462	159	290	399	198	PT_G_REP_TIL_P2_BV510CD4-A-AlexaFluor700CD8-Asubset	9	PT_G	Non_melanoma	REP_TIL	C ovarii CDK12 mut	175	29	-5.48422300036483	-0.384900819242976	CD4+ EM
564	207	224	225	600	265	204	524	183	255	459	496	PT_G_REP_TIL_P2_BV510CD4-A-AlexaFluor700CD8-Asubset	9	PT_G	Non_melanoma	REP_TIL	C ovarii CDK12 mut	193	25	-7.36642657931381	2.1123742054095	CD4+ EM
228	167	243	208	569	244	234	329	168	296	405	372	PT_G_REP_TIL_P2_BV510CD4-A-AlexaFluor700CD8-Asubset	9	PT_G	Non_melanoma	REP_TIL	C ovarii CDK12 mut	107	20	-3.40738403018051	4.19707478982113	CD4+ EM
434	224	203	205	560	263	192	572	171	259	417	230	PT_G_REP_TIL_P2_BV510CD4-A-AlexaFluor700CD8-Asubset	9	PT_G	Non_melanoma	REP_TIL	C ovarii CDK12 mut	190	29	-5.98153030093246	-0.419842522324107	CD4+ EM
456	245	253	230	598	270	210	556	171	334	386	452	PT_G_REP_TIL_P2_BV510CD4-A-AlexaFluor700CD8-Asubset	9	PT_G	Non_melanoma	REP_TIL	C ovarii CDK12 mut	179	25	-6.78590118105941	2.21672787171505	CD4+ EM
537	245	252	193	621	265	209	447	183	285	473	487	PT_G_REP_TIL_P2_BV510CD4-A-AlexaFluor700CD8-Asubset	9	PT_G	Non_melanoma	REP_TIL	C ovarii CDK12 mut	193	25	-7.21102725680404	1.87728478413723	CD4+ EM
266	228	241	181	602	267	183	557	251	506	439	608	PT_G_REP_TIL_P2_BV510CD4-A-AlexaFluor700CD8-Asubset	9	PT_G	Non_melanoma	REP_TIL	C ovarii CDK12 mut	166	20	0.409719571811624	4.92666377526424	CD4+ EM
459	207	234	185	545	261	175	440	181	343	306	414	PT_G_REP_TIL_P2_BV510CD4-A-AlexaFluor700CD8-Asubset	9	PT_G	Non_melanoma	REP_TIL	C ovarii CDK12 mut	163	25	-5.85579072650009	1.66573013764522	CD4+ EM
430	194	256	199	623	242	204	495	195	290	353	404	PT_G_REP_TIL_P2_BV510CD4-A-AlexaFluor700CD8-Asubset	9	PT_G	Non_melanoma	REP_TIL	C ovarii CDK12 mut	177	25	-6.0155235451036	1.8357892225375	CD4+ EM
435	216	229	188	586	244	195	539	200	418	309	426	PT_G_REP_TIL_P2_BV510CD4-A-AlexaFluor700CD8-Asubset	9	PT_G	Non_melanoma	REP_TIL	C ovarii CDK12 mut	164	25	-6.2453728836351	1.91475965481899	CD4+ EM
381	202	254	191	570	242	186	493	185	314	345	501	PT_G_REP_TIL_P2_BV510CD4-A-AlexaFluor700CD8-Asubset	9	PT_G	Non_melanoma	REP_TIL	C ovarii CDK12 mut	164	25	-5.97844516451889	2.96466555100582	CD4+ EM
517	205	210	214	618	251	220	613	177	266	466	496	PT_G_REP_TIL_P2_BV510CD4-A-AlexaFluor700CD8-Asubset	9	PT_G	Non_melanoma	REP_TIL	C ovarii CDK12 mut	193	25	-7.28408824618392	2.31189217072628	CD4+ EM
484	183	256	172	536	261	210	500	194	267	362	419	PT_G_REP_TIL_P2_BV510CD4-A-AlexaFluor700CD8-Asubset	9	PT_G	Non_melanoma	REP_TIL	C ovarii CDK12 mut	177	25	-6.28766071017318	1.77146067124508	CD4+ EM
467	187	257	187	547	239	193	398	183	281	357	323	PT_G_REP_TIL_P2_BV510CD4-A-AlexaFluor700CD8-Asubset	9	PT_G	Non_melanoma	REP_TIL	C ovarii CDK12 mut	163	25	-5.60131227191024	1.12412776452205	CD4+ EM
478	159	222	188	584	249	229	469	215	278	437	189	PT_G_REP_TIL_P2_BV510CD4-A-AlexaFluor700CD8-Asubset	9	PT_G	Non_melanoma	REP_TIL	C ovarii CDK12 mut	175	29	-6.09642898257308	-0.476130883873485	CD4+ EM
510	172	229	192	640	260	231	557	145	294	531	386	PT_G_REP_TIL_P2_BV510CD4-A-AlexaFluor700CD8-Asubset	9	PT_G	Non_melanoma	REP_TIL	C ovarii CDK12 mut	192	25	-7.0793925445848	1.36783041459224	CD4+ EM
530	232	241	217	647	263	169	562	200	291	450	528	PT_G_REP_TIL_P2_BV510CD4-A-AlexaFluor700CD8-Asubset	9	PT_G	Non_melanoma	REP_TIL	C ovarii CDK12 mut	193	25	-7.34415828402572	2.2845961044421	CD4+ EM
405	185	263	259	600	266	173	574	187	324	418	390	PT_G_REP_TIL_P2_BV510CD4-A-AlexaFluor700CD8-Asubset	9	PT_G	Non_melanoma	REP_TIL	C ovarii CDK12 mut	164	25	-6.24758016284042	2.52651705247066	CD4+ EM
486	201	226	185	608	250	206	567	190	276	418	431	PT_G_REP_TIL_P2_BV510CD4-A-AlexaFluor700CD8-Asubset	9	PT_G	Non_melanoma	REP_TIL	C ovarii CDK12 mut	192	25	-6.98891317065292	1.99724759560726	CD4+ EM
489	244	238	196	590	283	198	542	181	276	344	196	PT_G_REP_TIL_P2_BV510CD4-A-AlexaFluor700CD8-Asubset	9	PT_G	Non_melanoma	REP_TIL	C ovarii CDK12 mut	175	29	-6.21128379519515	-0.507352273643993	CD4+ EM
513	209	249	200	606	254	180	539	189	306	376	515	PT_G_REP_TIL_P2_BV510CD4-A-AlexaFluor700CD8-Asubset	9	PT_G	Non_melanoma	REP_TIL	C ovarii CDK12 mut	193	25	-7.08756410296493	2.20893897515438	CD4+ EM
499	185	230	185	565	251	205	607	197	259	437	501	PT_G_REP_TIL_P2_BV510CD4-A-AlexaFluor700CD8-Asubset	9	PT_G	Non_melanoma	REP_TIL	C ovarii CDK12 mut	179	25	-7.07095348055892	2.39892639619014	CD4+ EM
210	201	268	165	577	250	203	488	183	423	466	567	PT_G_REP_TIL_P2_BV510CD4-A-AlexaFluor700CD8-Asubset	9	PT_G	Non_melanoma	REP_TIL	C ovarii CDK12 mut	166	20	-5.82528268511825	5.0581716487994	CD4+ EM
444	155	255	193	554	229	217	384	203	289	412	188	PT_G_REP_TIL_P2_BV510CD4-A-AlexaFluor700CD8-Asubset	9	PT_G	Non_melanoma	REP_TIL	C ovarii CDK12 mut	175	29	-5.51240169222885	-0.300766061724208	CD4+ EM
536	205	251	176	599	250	202	526	185	270	402	403	PT_G_REP_TIL_P2_BV510CD4-A-AlexaFluor700CD8-Asubset	9	PT_G	Non_melanoma	REP_TIL	C ovarii CDK12 mut	192	25	-7.04581653292709	1.51242877942226	CD4+ EM
551	219	240	186	568	277	176	501	191	282	318	422	PT_G_REP_TIL_P2_BV510CD4-A-AlexaFluor700CD8-Asubset	9	PT_G	Non_melanoma	REP_TIL	C ovarii CDK12 mut	191	25	-6.61995660479599	1.42846514683864	CD4+ EM
605	236	219	311	679	280	176	566	184	270	397	236	PT_G_REP_TIL_P2_BV510CD4-A-AlexaFluor700CD8-Asubset	9	PT_G	Non_melanoma	REP_TIL	C ovarii CDK12 mut	189	29	-6.78876411135726	-0.342719267786525	CD4+ EM
536	263	201	244	553	279	205	582	140	315	465	501	PT_G_REP_TIL_P2_BV510CD4-A-AlexaFluor700CD8-Asubset	9	PT_G	Non_melanoma	REP_TIL	C ovarii CDK12 mut	193	25	-7.23509465869003	2.16809405785701	CD4+ EM
419	201	196	244	558	247	212	522	162	281	421	213	PT_G_REP_TIL_P2_BV510CD4-A-AlexaFluor700CD8-Asubset	9	PT_G	Non_melanoma	REP_TIL	C ovarii CDK12 mut	175	29	-5.94318019564682	-0.380439500988506	CD4+ EM
345	195	249	227	602	264	162	418	182	388	387	183	PT_G_REP_TIL_P2_BV510CD4-A-AlexaFluor700CD8-Asubset	9	PT_G	Non_melanoma	REP_TIL	C ovarii CDK12 mut	50	5	-3.58345209773117	-1.66094885367253	CD4+ EM exhausted
222	197	247	248	581	253	170	347	198	285	390	477	PT_G_REP_TIL_P2_BV510CD4-A-AlexaFluor700CD8-Asubset	9	PT_G	Non_melanoma	REP_TIL	C ovarii CDK12 mut	123	20	-4.19121705706649	4.82442273598812	CD4+ EM
495	191	241	188	540	264	185	412	188	266	308	408	PT_G_REP_TIL_P2_BV510CD4-A-AlexaFluor700CD8-Asubset	9	PT_G	Non_melanoma	REP_TIL	C ovarii CDK12 mut	163	25	-5.86911880190902	1.4533622453799	CD4+ EM
567	277	228	197	680	267	227	574	179	360	492	491	PT_G_REP_TIL_P2_BV510CD4-A-AlexaFluor700CD8-Asubset	9	PT_G	Non_melanoma	REP_TIL	C ovarii CDK12 mut	193	25	-7.39567481692367	2.05319227677486	CD4+ EM
505	225	247	250	575	258	208	461	239	277	451	250	PT_G_REP_TIL_P2_BV510CD4-A-AlexaFluor700CD8-Asubset	9	PT_G	Non_melanoma	REP_TIL	C ovarii CDK12 mut	176	29	-6.32953368838363	-0.2517224063287	CD4+ EM
491	226	250	181	592	259	172	487	194	300	307	376	PT_G_REP_TIL_P2_BV510CD4-A-AlexaFluor700CD8-Asubset	9	PT_G	Non_melanoma	REP_TIL	C ovarii CDK12 mut	177	25	-6.37843190844589	1.2833924482455	CD4+ EM
510	285	249	221	617	274	189	498	190	300	344	482	PT_G_REP_TIL_P2_BV510CD4-A-AlexaFluor700CD8-Asubset	9	PT_G	Non_melanoma	REP_TIL	C ovarii CDK12 mut	193	25	-6.86304389651351	2.14350833398006	CD4+ EM
580	213	235	189	566	267	196	515	177	281	373	404	PT_G_REP_TIL_P2_BV510CD4-A-AlexaFluor700CD8-Asubset	9	PT_G	Non_melanoma	REP_TIL	C ovarii CDK12 mut	191	25	-7.00235854800277	1.41972412568233	CD4+ EM
341	212	252	222	596	253	186	402	183	444	352	414	PT_G_REP_TIL_P2_BV510CD4-A-AlexaFluor700CD8-Asubset	9	PT_G	Non_melanoma	REP_TIL	C ovarii CDK12 mut	40	8	0.161614872855611	3.87367000085018	CD4+ EMRA
557	218	238	285	693	236	181	587	225	325	374	267	PT_G_REP_TIL_P2_BV510CD4-A-AlexaFluor700CD8-Asubset	9	PT_G	Non_melanoma	REP_TIL	C ovarii CDK12 mut	190	29	-6.86242639239364	-0.0774604638228638	CD4+ EM
470	299	237	213	510	279	207	555	165	309	385	431	PT_G_REP_TIL_P2_BV510CD4-A-AlexaFluor700CD8-Asubset	9	PT_G	Non_melanoma	REP_TIL	C ovarii CDK12 mut	164	25	-6.63703071291976	2.113139767467	CD4+ EM
504	203	264	226	605	255	176	451	184	333	323	191	PT_G_REP_TIL_P2_BV510CD4-A-AlexaFluor700CD8-Asubset	9	PT_G	Non_melanoma	REP_TIL	C ovarii CDK12 mut	176	29	-6.07841407473617	-0.418304871500514	CD4+ EM
553	267	225	199	635	278	196	521	176	243	446	370	PT_G_REP_TIL_P2_BV510CD4-A-AlexaFluor700CD8-Asubset	9	PT_G	Non_melanoma	REP_TIL	C ovarii CDK12 mut	191	25	-7.15581618960433	1.22710241776607	CD4+ EM
502	161	240	214	532	264	218	464	184	269	324	183	PT_G_REP_TIL_P2_BV510CD4-A-AlexaFluor700CD8-Asubset	9	PT_G	Non_melanoma	REP_TIL	C ovarii CDK12 mut	175	29	-6.0327354591661	-0.317919235409282	CD4+ EM
580	199	227	197	612	269	184	504	181	275	332	280	PT_G_REP_TIL_P2_BV510CD4-A-AlexaFluor700CD8-Asubset	9	PT_G	Non_melanoma	REP_TIL	C ovarii CDK12 mut	176	29	-6.61310445483261	0.130136665224053	CD4+ EM
501	193	213	180	573	252	200	504	174	248	398	380	PT_G_REP_TIL_P2_BV510CD4-A-AlexaFluor700CD8-Asubset	9	PT_G	Non_melanoma	REP_TIL	C ovarii CDK12 mut	177	25	-6.61139547045761	1.31137802106044	CD4+ EM
266	214	231	183	565	255	196	519	183	304	365	429	PT_G_REP_TIL_P2_BV510CD4-A-AlexaFluor700CD8-Asubset	9	PT_G	Non_melanoma	REP_TIL	C ovarii CDK12 mut	136	20	-5.38457690890365	3.71803392869136	CD4+ EM
463	176	262	186	629	245	198	480	193	305	474	445	PT_G_REP_TIL_P2_BV510CD4-A-AlexaFluor700CD8-Asubset	9	PT_G	Non_melanoma	REP_TIL	C ovarii CDK12 mut	178	25	-6.62152444537216	2.05264486771724	CD4+ EM
434	209	248	231	597	260	169	547	195	335	410	507	PT_G_REP_TIL_P2_BV510CD4-A-AlexaFluor700CD8-Asubset	9	PT_G	Non_melanoma	REP_TIL	C ovarii CDK12 mut	179	25	-6.74746810610824	2.89452232819698	CD4+ EM
475	192	227	168	593	257	206	521	180	281	412	424	PT_G_REP_TIL_P2_BV510CD4-A-AlexaFluor700CD8-Asubset	9	PT_G	Non_melanoma	REP_TIL	C ovarii CDK12 mut	192	25	-6.80916892703109	1.87407567006252	CD4+ EM
388	193	239	229	583	270	175	363	204	270	363	347	PT_G_REP_TIL_P2_BV510CD4-A-AlexaFluor700CD8-Asubset	9	PT_G	Non_melanoma	REP_TIL	C ovarii CDK12 mut	163	25	-5.03924905474716	1.73066093426845	CD4+ EM
304	177	237	208	534	243	200	362	187	308	310	461	PT_G_REP_TIL_P2_BV510CD4-A-AlexaFluor700CD8-Asubset	9	PT_G	Non_melanoma	REP_TIL	C ovarii CDK12 mut	121	20	-4.09289085085922	3.81424154740474	CD4+ EM
441	189	237	273	630	267	181	510	195	290	283	393	PT_G_REP_TIL_P2_BV510CD4-A-AlexaFluor700CD8-Asubset	9	PT_G	Non_melanoma	REP_TIL	C ovarii CDK12 mut	146	23	1.6170733052916	-1.52293954390385	CD4+ EM
415	176	252	186	583	247	176	469	187	312	427	428	PT_G_REP_TIL_P2_BV510CD4-A-AlexaFluor700CD8-Asubset	9	PT_G	Non_melanoma	REP_TIL	C ovarii CDK12 mut	178	25	-6.08465348895126	2.40046896439693	CD4+ EM
422	207	232	217	555	261	180	497	192	274	366	339	PT_G_REP_TIL_P2_BV510CD4-A-AlexaFluor700CD8-Asubset	9	PT_G	Non_melanoma	REP_TIL	C ovarii CDK12 mut	177	25	-5.82794677432113	1.3231463621249	CD4+ EM
481	225	248	219	599	254	189	463	186	277	368	196	PT_G_REP_TIL_P2_BV510CD4-A-AlexaFluor700CD8-Asubset	9	PT_G	Non_melanoma	REP_TIL	C ovarii CDK12 mut	175	29	-6.01860868151718	-0.445270817459605	CD4+ EM
498	152	247	215	556	231	215	433	191	293	312	297	PT_G_REP_TIL_P2_BV510CD4-A-AlexaFluor700CD8-Asubset	9	PT_G	Non_melanoma	REP_TIL	C ovarii CDK12 mut	176	29	-5.96631919558578	0.382346410571553	CD4+ EM
427	164	231	186	552	252	214	443	188	325	355	213	PT_G_REP_TIL_P2_BV510CD4-A-AlexaFluor700CD8-Asubset	9	PT_G	Non_melanoma	REP_TIL	C ovarii CDK12 mut	175	29	-5.49532090838485	-0.151041816652797	CD4+ EM
507	208	245	183	611	233	212	540	189	322	434	479	PT_G_REP_TIL_P2_BV510CD4-A-AlexaFluor700CD8-Asubset	9	PT_G	Non_melanoma	REP_TIL	C ovarii CDK12 mut	193	25	-7.14606296237045	2.2205251644244	CD4+ EM
499	209	210	185	584	265	213	536	152	278	396	342	PT_G_REP_TIL_P2_BV510CD4-A-AlexaFluor700CD8-Asubset	9	PT_G	Non_melanoma	REP_TIL	C ovarii CDK12 mut	177	25	-6.6437932174974	1.03161187869213	CD4+ EM
471	172	255	211	600	260	170	517	189	316	465	494	PT_G_REP_TIL_P2_BV510CD4-A-AlexaFluor700CD8-Asubset	9	PT_G	Non_melanoma	REP_TIL	C ovarii CDK12 mut	179	25	-6.88917409594589	2.59949244958065	CD4+ EM
443	276	231	259	575	255	208	589	178	278	455	201	PT_G_REP_TIL_P2_BV510CD4-A-AlexaFluor700CD8-Asubset	9	PT_G	Non_melanoma	REP_TIL	C ovarii CDK12 mut	190	29	-6.07807361300521	-0.383203815401576	CD4+ EM
518	188	216	194	617	290	186	509	166	264	355	349	PT_G_REP_TIL_P2_BV510CD4-A-AlexaFluor700CD8-Asubset	9	PT_G	Non_melanoma	REP_TIL	C ovarii CDK12 mut	191	25	-6.7041803520494	1.0018401334872	CD4+ EM
485	191	254	194	529	265	186	460	184	286	375	425	PT_G_REP_TIL_P2_BV510CD4-A-AlexaFluor700CD8-Asubset	9	PT_G	Non_melanoma	REP_TIL	C ovarii CDK12 mut	178	25	-6.27080260928207	1.83706416588924	CD4+ EM
418	202	244	214	509	245	186	434	184	276	331	185	PT_G_REP_TIL_P2_BV510CD4-A-AlexaFluor700CD8-Asubset	9	PT_G	Non_melanoma	REP_TIL	C ovarii CDK12 mut	175	29	-5.3523646515184	-0.2344323505769	CD4+ EM
483	217	238	191	633	253	186	469	232	302	442	530	PT_G_REP_TIL_P2_BV510CD4-A-AlexaFluor700CD8-Asubset	9	PT_G	Non_melanoma	REP_TIL	C ovarii CDK12 mut	179	25	-6.91304885561996	2.5295375774493	CD4+ EM
443	179	232	186	589	255	215	483	175	389	411	369	PT_G_REP_TIL_P2_BV510CD4-A-AlexaFluor700CD8-Asubset	9	PT_G	Non_melanoma	REP_TIL	C ovarii CDK12 mut	177	25	-6.09932243044906	1.45393671494625	CD4+ EM
410	180	253	180	583	263	151	491	192	268	379	377	PT_G_REP_TIL_P2_BV510CD4-A-AlexaFluor700CD8-Asubset	9	PT_G	Non_melanoma	REP_TIL	C ovarii CDK12 mut	177	25	-5.82606088336044	1.84049000245235	CD4+ EM
512	173	266	203	579	251	207	444	187	318	396	249	PT_G_REP_TIL_P2_BV510CD4-A-AlexaFluor700CD8-Asubset	9	PT_G	Non_melanoma	REP_TIL	C ovarii CDK12 mut	176	29	-6.17546235735946	0.0453070581769125	CD4+ EM
562	144	264	212	615	237	222	526	191	276	440	187	PT_G_REP_TIL_P2_BV510CD4-A-AlexaFluor700CD8-Asubset	9	PT_G	Non_melanoma	REP_TIL	C ovarii CDK12 mut	189	29	-6.80412732775741	-0.45836834210255	CD4+ EM
454	205	237	191	537	242	199	388	194	283	316	213	PT_G_REP_TIL_P2_BV510CD4-A-AlexaFluor700CD8-Asubset	9	PT_G	Non_melanoma	REP_TIL	C ovarii CDK12 mut	162	29	-5.44886314089828	-0.0544019301543458	CD4+ EM
476	239	253	194	575	227	210	478	180	294	416	305	PT_G_REP_TIL_P2_BV510CD4-A-AlexaFluor700CD8-Asubset	9	PT_G	Non_melanoma	REP_TIL	C ovarii CDK12 mut	177	25	-6.24038325961166	0.661855716525532	CD4+ EM
534	200	248	193	574	280	195	497	180	279	348	387	PT_G_REP_TIL_P2_BV510CD4-A-AlexaFluor700CD8-Asubset	9	PT_G	Non_melanoma	REP_TIL	C ovarii CDK12 mut	191	25	-6.66541063006454	1.19894077283046	CD4+ EM
545	198	234	185	591	255	201	480	168	286	405	255	PT_G_REP_TIL_P2_BV510CD4-A-AlexaFluor700CD8-Asubset	9	PT_G	Non_melanoma	REP_TIL	C ovarii CDK12 mut	176	29	-6.53308450396591	0.000314403592564343	CD4+ EM
568	190	256	219	601	250	184	516	194	297	421	399	PT_G_REP_TIL_P2_BV510CD4-A-AlexaFluor700CD8-Asubset	9	PT_G	Non_melanoma	REP_TIL	C ovarii CDK12 mut	191	25	-7.10506641085678	1.33364834290645	CD4+ EM
498	272	226	205	592	254	207	516	190	275	360	267	PT_G_REP_TIL_P2_BV510CD4-A-AlexaFluor700CD8-Asubset	9	PT_G	Non_melanoma	REP_TIL	C ovarii CDK12 mut	176	29	-6.24996768649154	0.315550793229558	CD4+ EM
439	193	271	196	545	243	201	457	179	301	381	192	PT_G_REP_TIL_P2_BV510CD4-A-AlexaFluor700CD8-Asubset	9	PT_G	Non_melanoma	REP_TIL	C ovarii CDK12 mut	175	29	-5.59095918353134	-0.302171300829433	CD4+ EM
472	175	258	226	571	249	194	578	193	279	462	411	PT_G_REP_TIL_P2_BV510CD4-A-AlexaFluor700CD8-Asubset	9	PT_G	Non_melanoma	REP_TIL	C ovarii CDK12 mut	192	25	-6.78544627841049	1.85813667279384	CD4+ EM
455	170	262	197	600	246	173	452	203	292	389	383	PT_G_REP_TIL_P2_BV510CD4-A-AlexaFluor700CD8-Asubset	9	PT_G	Non_melanoma	REP_TIL	C ovarii CDK12 mut	178	25	-6.10825788195663	1.56240107518337	CD4+ EM
380	154	244	196	570	235	234	510	188	304	379	368	PT_G_REP_TIL_P2_BV510CD4-A-AlexaFluor700CD8-Asubset	9	PT_G	Non_melanoma	REP_TIL	C ovarii CDK12 mut	149	25	-5.67938625033432	2.06727160912655	CD4+ EM
400	230	257	218	556	264	195	607	195	297	386	470	PT_G_REP_TIL_P2_BV510CD4-A-AlexaFluor700CD8-Asubset	9	PT_G	Non_melanoma	REP_TIL	C ovarii CDK12 mut	164	25	-6.54814778979354	2.66800035935543	CD4+ EM
338	196	229	182	564	265	185	472	179	270	361	314	PT_G_REP_TIL_P2_BV510CD4-A-AlexaFluor700CD8-Asubset	9	PT_G	Non_melanoma	REP_TIL	C ovarii CDK12 mut	149	25	-5.12047683413558	1.72032072049282	CD4+ EM
572	192	238	181	618	259	225	544	181	275	467	235	PT_G_REP_TIL_P2_BV510CD4-A-AlexaFluor700CD8-Asubset	9	PT_G	Non_melanoma	REP_TIL	C ovarii CDK12 mut	189	29	-6.90165673907333	-0.279830734909557	CD4+ EM
466	250	239	258	616	246	205	430	193	275	401	419	PT_G_REP_TIL_P2_BV510CD4-A-AlexaFluor700CD8-Asubset	9	PT_G	Non_melanoma	REP_TIL	C ovarii CDK12 mut	178	25	-6.22557412798934	2.1513260791888	CD4+ EM
416	206	243	184	587	264	186	523	176	352	343	405	PT_G_REP_TIL_P2_BV510CD4-A-AlexaFluor700CD8-Asubset	9	PT_G	Non_melanoma	REP_TIL	C ovarii CDK12 mut	164	25	-6.1544886749559	1.92598380547664	CD4+ EM
481	219	231	210	561	263	202	555	182	272	420	194	PT_G_REP_TIL_P2_BV510CD4-A-AlexaFluor700CD8-Asubset	9	PT_G	Non_melanoma	REP_TIL	C ovarii CDK12 mut	190	29	-6.15873109515243	-0.423625033081554	CD4+ EM
516	200	225	219	587	254	177	569	184	280	427	193	PT_G_REP_TIL_P2_BV510CD4-A-AlexaFluor700CD8-Asubset	9	PT_G	Non_melanoma	REP_TIL	C ovarii CDK12 mut	189	29	-6.45283614810043	-0.396240364492915	CD4+ EM
508	192	235	221	629	264	184	516	178	290	356	369	PT_G_REP_TIL_P2_BV510CD4-A-AlexaFluor700CD8-Asubset	9	PT_G	Non_melanoma	REP_TIL	C ovarii CDK12 mut	191	25	-6.69504081423812	1.18348826867244	CD4+ EM
465	281	281	260	552	275	251	573	162	272	481	329	PT_G_REP_TIL_P2_BV510CD4-A-AlexaFluor700CD8-Asubset	9	PT_G	Non_melanoma	REP_TIL	C ovarii CDK12 mut	190	29	-6.63434230502182	0.926436204730488	CD4+ EM
441	238	216	245	597	273	208	542	169	322	366	438	PT_G_REP_TIL_P2_BV510CD4-A-AlexaFluor700CD8-Asubset	9	PT_G	Non_melanoma	REP_TIL	C ovarii CDK12 mut	164	25	-6.54030811007553	2.25630988579891	CD4+ EM
409	190	268	174	565	254	195	489	165	327	431	409	PT_G_REP_TIL_P2_BV510CD4-A-AlexaFluor700CD8-Asubset	9	PT_G	Non_melanoma	REP_TIL	C ovarii CDK12 mut	164	25	-6.07459174807601	2.33247746926448	CD4+ EM
405	194	206	176	628	243	192	521	169	319	361	402	PT_G_REP_TIL_P2_BV510CD4-A-AlexaFluor700CD8-Asubset	9	PT_G	Non_melanoma	REP_TIL	C ovarii CDK12 mut	164	25	-6.20191966708236	2.09754385453365	CD4+ EM
483	186	252	184	576	253	189	500	183	290	372	453	PT_G_REP_TIL_P2_BV510CD4-A-AlexaFluor700CD8-Asubset	9	PT_G	Non_melanoma	REP_TIL	C ovarii CDK12 mut	178	25	-6.53370773013168	2.06130232316158	CD4+ EM
460	210	255	176	570	253	174	485	178	346	449	462	PT_G_REP_TIL_P2_BV510CD4-A-AlexaFluor700CD8-Asubset	9	PT_G	Non_melanoma	REP_TIL	C ovarii CDK12 mut	178	25	-6.34173261340194	2.34099425774715	CD4+ EM
511	166	257	193	637	272	210	423	198	299	367	190	PT_G_REP_TIL_P2_BV510CD4-A-AlexaFluor700CD8-Asubset	9	PT_G	Non_melanoma	REP_TIL	C ovarii CDK12 mut	176	29	-6.23366128619247	-0.505368750275157	CD4+ EM
456	248	256	227	593	246	177	518	187	298	377	278	PT_G_REP_TIL_P2_BV510CD4-A-AlexaFluor700CD8-Asubset	9	PT_G	Non_melanoma	REP_TIL	C ovarii CDK12 mut	190	29	-6.05297624285751	0.322488058625676	CD4+ EM
510	238	260	236	656	238	245	533	194	309	423	398	PT_G_REP_TIL_P2_BV510CD4-A-AlexaFluor700CD8-Asubset	9	PT_G	Non_melanoma	REP_TIL	C ovarii CDK12 mut	192	25	-7.06479226763778	1.49147738915584	CD4+ EM
511	240	247	230	595	238	228	565	171	280	493	327	PT_G_REP_TIL_P2_BV510CD4-A-AlexaFluor700CD8-Asubset	9	PT_G	Non_melanoma	REP_TIL	C ovarii CDK12 mut	190	29	-6.8327785652452	0.660949904738881	CD4+ EM
352	183	213	186	521	250	216	570	172	275	417	494	PT_G_REP_TIL_P2_BV510CD4-A-AlexaFluor700CD8-Asubset	9	PT_G	Non_melanoma	REP_TIL	C ovarii CDK12 mut	164	25	-6.21248542483383	3.25180520516536	CD4+ EM
246	174	249	214	566	245	203	418	183	273	407	434	PT_G_REP_TIL_P2_BV510CD4-A-AlexaFluor700CD8-Asubset	9	PT_G	Non_melanoma	REP_TIL	C ovarii CDK12 mut	122	20	-4.51751386340194	4.34526481133602	CD4+ EM
330	257	241	200	561	245	209	541	191	292	406	475	PT_G_REP_TIL_P2_BV510CD4-A-AlexaFluor700CD8-Asubset	9	PT_G	Non_melanoma	REP_TIL	C ovarii CDK12 mut	151	20	-6.09934293444686	3.71410955887935	CD4+ EM
499	310	228	219	642	240	217	531	191	290	433	195	PT_G_REP_TIL_P2_BV510CD4-A-AlexaFluor700CD8-Asubset	9	PT_G	Non_melanoma	REP_TIL	C ovarii CDK12 mut	189	29	-6.44482957537704	-0.304529022158168	CD4+ EM
607	199	267	202	599	233	210	440	193	261	469	467	PT_G_REP_TIL_P2_BV510CD4-A-AlexaFluor700CD8-Asubset	9	PT_G	Non_melanoma	REP_TIL	C ovarii CDK12 mut	178	25	-7.22917329485946	1.65812816125057	CD4+ EM
479	197	233	214	620	273	190	441	180	268	391	201	PT_G_REP_TIL_P2_BV510CD4-A-AlexaFluor700CD8-Asubset	9	PT_G	Non_melanoma	REP_TIL	C ovarii CDK12 mut	175	29	-5.93648635561996	-0.461244057596706	CD4+ EM
551	170	227	187	580	252	209	515	182	266	435	285	PT_G_REP_TIL_P2_BV510CD4-A-AlexaFluor700CD8-Asubset	9	PT_G	Non_melanoma	REP_TIL	C ovarii CDK12 mut	189	29	-6.73929273303085	0.379941243945576	CD4+ EM
499	199	248	183	579	252	194	489	198	264	406	353	PT_G_REP_TIL_P2_BV510CD4-A-AlexaFluor700CD8-Asubset	9	PT_G	Non_melanoma	REP_TIL	C ovarii CDK12 mut	177	25	-6.57397424395614	0.993965585051991	CD4+ EM
379	189	242	197	593	257	169	428	187	332	403	439	PT_G_REP_TIL_P2_BV510CD4-A-AlexaFluor700CD8-Asubset	9	PT_G	Non_melanoma	REP_TIL	C ovarii CDK12 mut	150	20	-5.62110244448715	3.21273221474788	CD4+ EM
500	179	263	211	554	245	192	548	179	282	393	342	PT_G_REP_TIL_P2_BV510CD4-A-AlexaFluor700CD8-Asubset	9	PT_G	Non_melanoma	REP_TIL	C ovarii CDK12 mut	177	25	-6.53928577120834	0.881894488154866	CD4+ EM
274	198	237	208	574	238	180	504	193	297	390	492	PT_G_REP_TIL_P2_BV510CD4-A-AlexaFluor700CD8-Asubset	9	PT_G	Non_melanoma	REP_TIL	C ovarii CDK12 mut	151	20	-5.65284167941146	4.09977330666683	CD4+ EM
283	202	225	185	511	269	200	338	164	284	345	432	PT_G_REP_TIL_P2_BV510CD4-A-AlexaFluor700CD8-Asubset	9	PT_G	Non_melanoma	REP_TIL	C ovarii CDK12 mut	121	20	-3.73893081362777	4.03342570763729	CD4+ EM
441	300	271	244	488	231	214	476	165	310	438	465	PT_G_REP_TIL_P2_BV510CD4-A-AlexaFluor700CD8-Asubset	9	PT_G	Non_melanoma	REP_TIL	C ovarii CDK12 mut	180	25	-6.32161103900009	2.45649399262569	CD4+ EM
485	169	246	189	598	250	231	543	193	305	374	185	PT_G_REP_TIL_P2_BV510CD4-A-AlexaFluor700CD8-Asubset	9	PT_G	Non_melanoma	REP_TIL	C ovarii CDK12 mut	189	29	-6.31284534152084	-0.467208396376155	CD4+ EM
527	194	238	182	494	275	175	471	188	502	310	388	PT_G_REP_TIL_P2_BV510CD4-A-AlexaFluor700CD8-Asubset	9	PT_G	Non_melanoma	REP_TIL	C ovarii CDK12 mut	187	30	-6.14486467059188	1.37896134358547	CD4+ EM exhausted
464	215	249	210	561	254	195	561	195	251	394	427	PT_G_REP_TIL_P2_BV510CD4-A-AlexaFluor700CD8-Asubset	9	PT_G	Non_melanoma	REP_TIL	C ovarii CDK12 mut	164	25	-6.64067708666854	2.17452444535396	CD4+ EM
544	209	221	190	626	271	215	528	194	234	454	502	PT_G_REP_TIL_P2_BV510CD4-A-AlexaFluor700CD8-Asubset	9	PT_G	Non_melanoma	REP_TIL	C ovarii CDK12 mut	193	25	-7.37587176974349	2.15171327096126	CD4+ EM
424	167	233	190	591	229	227	510	183	283	388	280	PT_G_REP_TIL_P2_BV510CD4-A-AlexaFluor700CD8-Asubset	9	PT_G	Non_melanoma	REP_TIL	C ovarii CDK12 mut	175	29	-5.86690484698349	0.554907698451497	CD4+ EM
476	195	261	281	570	235	201	459	174	299	434	188	PT_G_REP_TIL_P2_BV510CD4-A-AlexaFluor700CD8-Asubset	9	PT_G	Non_melanoma	REP_TIL	C ovarii CDK12 mut	175	29	-5.85458099062973	-0.405959855497859	CD4+ EM
390	190	245	300	562	259	191	417	197	353	352	459	PT_G_REP_TIL_P2_BV510CD4-A-AlexaFluor700CD8-Asubset	9	PT_G	Non_melanoma	REP_TIL	C ovarii CDK12 mut	150	20	-0.00748600776725283	4.20128907662532	CD4+ EM
385	230	239	197	571	254	199	428	178	279	352	335	PT_G_REP_TIL_P2_BV510CD4-A-AlexaFluor700CD8-Asubset	9	PT_G	Non_melanoma	REP_TIL	C ovarii CDK12 mut	162	29	-5.3152929466539	1.46470930081508	CD4+ EM
453	186	249	188	613	237	218	499	202	311	345	455	PT_G_REP_TIL_P2_BV510CD4-A-AlexaFluor700CD8-Asubset	9	PT_G	Non_melanoma	REP_TIL	C ovarii CDK12 mut	178	25	-6.40501701052719	2.21747889023922	CD4+ EM
452	181	217	242	606	239	223	535	172	301	438	199	PT_G_REP_TIL_P2_BV510CD4-A-AlexaFluor700CD8-Asubset	9	PT_G	Non_melanoma	REP_TIL	C ovarii CDK12 mut	190	29	-6.13602172549301	-0.418266068876765	CD4+ EM
454	195	247	219	611	260	198	495	201	320	486	576	PT_G_REP_TIL_P2_BV510CD4-A-AlexaFluor700CD8-Asubset	9	PT_G	Non_melanoma	REP_TIL	C ovarii CDK12 mut	179	25	-6.70924722369247	3.33482493859432	CD4+ EM
487	219	241	230	608	273	199	486	178	278	355	409	PT_G_REP_TIL_P2_BV510CD4-A-AlexaFluor700CD8-Asubset	9	PT_G	Non_melanoma	REP_TIL	C ovarii CDK12 mut	178	25	-6.5376616638475	1.67147674065731	CD4+ EM
500	151	238	197	633	236	212	473	192	321	381	211	PT_G_REP_TIL_P2_BV510CD4-A-AlexaFluor700CD8-Asubset	9	PT_G	Non_melanoma	REP_TIL	C ovarii CDK12 mut	189	29	-6.27193557436996	-0.498511891544841	CD4+ EM
497	254	187	261	659	250	205	492	179	285	454	411	PT_G_REP_TIL_P2_BV510CD4-A-AlexaFluor700CD8-Asubset	9	PT_G	Non_melanoma	REP_TIL	C ovarii CDK12 mut	192	25	-6.83382140811019	1.83228184682033	CD4+ EM
635	177	233	173	600	274	232	528	164	363	404	348	PT_G_REP_TIL_P2_BV510CD4-A-AlexaFluor700CD8-Asubset	9	PT_G	Non_melanoma	REP_TIL	C ovarii CDK12 mut	191	25	-7.01075088198715	0.862798828898884	CD4+ EM
439	200	230	231	544	277	173	419	183	292	380	454	PT_G_REP_TIL_P2_BV510CD4-A-AlexaFluor700CD8-Asubset	9	PT_G	Non_melanoma	REP_TIL	C ovarii CDK12 mut	163	25	-5.84209405596786	2.47032727700374	CD4+ EM
471	166	252	184	594	257	214	451	188	292	380	308	PT_G_REP_TIL_P2_BV510CD4-A-AlexaFluor700CD8-Asubset	9	PT_G	Non_melanoma	REP_TIL	C ovarii CDK12 mut	176	29	-6.06705962832504	0.690791387378194	CD4+ EM
383	230	219	193	603	277	199	437	179	261	316	352	PT_G_REP_TIL_P2_BV510CD4-A-AlexaFluor700CD8-Asubset	9	PT_G	Non_melanoma	REP_TIL	C ovarii CDK12 mut	149	25	-5.34432136233383	1.58788825970791	CD4+ EM
605	198	209	180	638	254	196	499	175	228	477	426	PT_G_REP_TIL_P2_BV510CD4-A-AlexaFluor700CD8-Asubset	9	PT_G	Non_melanoma	REP_TIL	C ovarii CDK12 mut	192	25	-7.22198259051376	1.41066457730434	CD4+ EM
304	246	229	309	640	256	208	538	200	284	436	536	PT_G_REP_TIL_P2_BV510CD4-A-AlexaFluor700CD8-Asubset	9	PT_G	Non_melanoma	REP_TIL	C ovarii CDK12 mut	166	20	-6.11236058886581	4.15525998574398	CD4+ EM
426	182	227	185	585	264	183	546	165	311	370	311	PT_G_REP_TIL_P2_BV510CD4-A-AlexaFluor700CD8-Asubset	9	PT_G	Non_melanoma	REP_TIL	C ovarii CDK12 mut	177	25	-5.85434066470199	1.1916389654269	CD4+ EM
422	168	227	197	611	268	200	476	170	288	406	197	PT_G_REP_TIL_P2_BV510CD4-A-AlexaFluor700CD8-Asubset	9	PT_G	Non_melanoma	REP_TIL	C ovarii CDK12 mut	175	29	-5.7779861610704	-0.448208909214519	CD4+ EM
456	190	250	247	582	249	189	528	192	287	458	388	PT_G_REP_TIL_P2_BV510CD4-A-AlexaFluor700CD8-Asubset	9	PT_G	Non_melanoma	REP_TIL	C ovarii CDK12 mut	192	25	-6.5747390907579	1.73394741517208	CD4+ EM
392	242	243	243	516	264	180	597	178	287	360	302	PT_G_REP_TIL_P2_BV510CD4-A-AlexaFluor700CD8-Asubset	9	PT_G	Non_melanoma	REP_TIL	C ovarii CDK12 mut	149	25	-5.843616597014	0.806248504935719	CD4+ EM
278	205	237	183	568	259	183	526	197	400	386	555	PT_G_REP_TIL_P2_BV510CD4-A-AlexaFluor700CD8-Asubset	9	PT_G	Non_melanoma	REP_TIL	C ovarii CDK12 mut	166	20	-6.07091437991195	4.65953864556453	CD4+ EM
470	232	240	264	573	260	195	562	189	275	439	413	PT_G_REP_TIL_P2_BV510CD4-A-AlexaFluor700CD8-Asubset	9	PT_G	Non_melanoma	REP_TIL	C ovarii CDK12 mut	192	25	-6.85524808581405	2.0949193428149	CD4+ EM
469	174	251	227	572	248	185	410	200	284	357	301	PT_G_REP_TIL_P2_BV510CD4-A-AlexaFluor700CD8-Asubset	9	PT_G	Non_melanoma	REP_TIL	C ovarii CDK12 mut	176	29	-5.75319825823837	0.720648784457661	CD4+ EM
319	199	217	206	586	262	212	408	164	295	392	251	PT_G_REP_TIL_P2_BV510CD4-A-AlexaFluor700CD8-Asubset	9	PT_G	Non_melanoma	REP_TIL	C ovarii CDK12 mut	50	5	-4.81224786456161	1.00846548777721	CD4+ EM exhausted
446	196	232	182	613	250	211	503	203	373	320	539	PT_G_REP_TIL_P2_BV510CD4-A-AlexaFluor700CD8-Asubset	9	PT_G	Non_melanoma	REP_TIL	C ovarii CDK12 mut	180	25	-6.22567664797836	2.93308891755245	CD4+ EM
416	193	262	178	533	244	192	569	188	292	447	513	PT_G_REP_TIL_P2_BV510CD4-A-AlexaFluor700CD8-Asubset	9	PT_G	Non_melanoma	REP_TIL	C ovarii CDK12 mut	179	25	-6.66458808596664	2.86804952126644	CD4+ EM
421	212	242	182	573	281	236	552	188	363	297	436	PT_G_REP_TIL_P2_BV510CD4-A-AlexaFluor700CD8-Asubset	9	PT_G	Non_melanoma	REP_TIL	C ovarii CDK12 mut	164	25	-6.09419547732406	2.23128928643367	CD4+ EM
468	238	238	202	548	264	186	499	168	308	393	361	PT_G_REP_TIL_P2_BV510CD4-A-AlexaFluor700CD8-Asubset	9	PT_G	Non_melanoma	REP_TIL	C ovarii CDK12 mut	177	25	-6.27420102770858	1.40058900815151	CD4+ EM
365	196	240	193	518	252	208	520	186	277	348	459	PT_G_REP_TIL_P2_BV510CD4-A-AlexaFluor700CD8-Asubset	9	PT_G	Non_melanoma	REP_TIL	C ovarii CDK12 mut	164	25	-5.87419091876083	2.9766286800494	CD4+ EM
407	237	220	173	617	265	173	548	172	289	447	550	PT_G_REP_TIL_P2_BV510CD4-A-AlexaFluor700CD8-Asubset	9	PT_G	Non_melanoma	REP_TIL	C ovarii CDK12 mut	179	25	-6.75040589983993	3.07870735627315	CD4+ EM
452	177	265	196	526	246	232	433	208	266	363	244	PT_G_REP_TIL_P2_BV510CD4-A-AlexaFluor700CD8-Asubset	9	PT_G	Non_melanoma	REP_TIL	C ovarii CDK12 mut	162	29	-5.64249574358993	0.0685386399616973	CD4+ EM
478	224	256	268	592	258	198	482	174	305	411	370	PT_G_REP_TIL_P2_BV510CD4-A-AlexaFluor700CD8-Asubset	9	PT_G	Non_melanoma	REP_TIL	C ovarii CDK12 mut	177	25	-6.42745649035507	1.44766642552517	CD4+ EM
570	179	228	190	581	265	200	604	160	291	444	421	PT_G_REP_TIL_P2_BV510CD4-A-AlexaFluor700CD8-Asubset	9	PT_G	Non_melanoma	REP_TIL	C ovarii CDK12 mut	192	25	-7.2908469360643	1.71117188435695	CD4+ EM
373	220	245	261	532	260	212	518	187	303	232	248	PT_G_REP_TIL_P2_BV510CD4-A-AlexaFluor700CD8-Asubset	9	PT_G	Non_melanoma	REP_TIL	C ovarii CDK12 mut	161	28	1.09459579770035	-1.6315415908704	CD4+ EM
474	175	233	179	582	248	183	441	184	279	348	204	PT_G_REP_TIL_P2_BV510CD4-A-AlexaFluor700CD8-Asubset	9	PT_G	Non_melanoma	REP_TIL	C ovarii CDK12 mut	175	29	-5.82190620120101	-0.29281453389027	CD4+ EM
524	194	258	184	605	233	192	506	181	272	422	441	PT_G_REP_TIL_P2_BV510CD4-A-AlexaFluor700CD8-Asubset	9	PT_G	Non_melanoma	REP_TIL	C ovarii CDK12 mut	192	25	-6.97589694674545	1.78425826531551	CD4+ EM
425	216	248	200	568	232	197	449	194	283	315	262	PT_G_REP_TIL_P2_BV510CD4-A-AlexaFluor700CD8-Asubset	9	PT_G	Non_melanoma	REP_TIL	C ovarii CDK12 mut	162	29	-5.54539500887924	0.427705426036336	CD4+ EM
258	215	214	195	610	225	220	446	193	577	453	507	PT_G_REP_TIL_P2_BV510CD4-A-AlexaFluor700CD8-Asubset	9	PT_G	Non_melanoma	REP_TIL	C ovarii CDK12 mut	69	15	0.424075119537778	4.90785159569881	CD4+ EMRA exhausted
392	238	218	138	615	255	197	544	155	288	502	595	PT_G_REP_TIL_P2_BV510CD4-A-AlexaFluor700CD8-Asubset	9	PT_G	Non_melanoma	REP_TIL	C ovarii CDK12 mut	179	25	-6.6985617798143	3.39496221047542	CD4+ EM
284	207	235	365	436	263	200	529	181	499	353	489	PT_G_REP_TIL_P2_BV510CD4-A-AlexaFluor700CD8-Asubset	9	PT_G	Non_melanoma	REP_TIL	C ovarii CDK12 mut	83	21	0.202695541424222	7.36257495385311	CD4+ CM exhausted
498	194	247	199	670	252	201	512	208	263	431	224	PT_G_REP_TIL_P2_BV510CD4-A-AlexaFluor700CD8-Asubset	9	PT_G	Non_melanoma	REP_TIL	C ovarii CDK12 mut	189	29	-6.63910543139511	-0.32367087501385	CD4+ EM
418	210	225	182	519	259	194	506	163	366	365	461	PT_G_REP_TIL_P2_BV510CD4-A-AlexaFluor700CD8-Asubset	9	PT_G	Non_melanoma	REP_TIL	C ovarii CDK12 mut	164	25	-5.97303115542465	2.47365393143795	CD4+ EM
534	235	247	193	587	277	191	415	199	265	375	348	PT_G_REP_TIL_P2_BV510CD4-A-AlexaFluor700CD8-Asubset	9	PT_G	Non_melanoma	REP_TIL	C ovarii CDK12 mut	191	25	-6.18143188174301	1.02293624383114	CD4+ EM
443	200	247	174	513	260	203	539	187	263	332	418	PT_G_REP_TIL_P2_BV510CD4-A-AlexaFluor700CD8-Asubset	9	PT_G	Non_melanoma	REP_TIL	C ovarii CDK12 mut	164	25	-6.12421571429306	1.98122527104519	CD4+ EM
431	191	250	190	521	276	181	468	199	264	352	336	PT_G_REP_TIL_P2_BV510CD4-A-AlexaFluor700CD8-Asubset	9	PT_G	Non_melanoma	REP_TIL	C ovarii CDK12 mut	177	25	-5.58718024905258	1.35539175969265	CD4+ EM
428	225	250	218	620	269	173	588	192	272	429	456	PT_G_REP_TIL_P2_BV510CD4-A-AlexaFluor700CD8-Asubset	9	PT_G	Non_melanoma	REP_TIL	C ovarii CDK12 mut	179	25	-6.80157863314682	2.56133951645992	CD4+ EM
443	218	241	200	596	265	180	441	190	272	450	558	PT_G_REP_TIL_P2_BV510CD4-A-AlexaFluor700CD8-Asubset	9	PT_G	Non_melanoma	REP_TIL	C ovarii CDK12 mut	165	25	-6.57296001132064	3.04654826623104	CD4+ EM
504	191	253	233	657	251	213	446	175	354	453	193	PT_G_REP_TIL_P2_BV510CD4-A-AlexaFluor700CD8-Asubset	9	PT_G	Non_melanoma	REP_TIL	C ovarii CDK12 mut	189	29	-6.45912658389144	-0.575575928867839	CD4+ EM
268	186	246	173	497	259	206	449	171	325	408	459	PT_G_REP_TIL_P2_BV510CD4-A-AlexaFluor700CD8-Asubset	9	PT_G	Non_melanoma	REP_TIL	C ovarii CDK12 mut	135	20	-4.91795503314071	4.11915721398494	CD4+ EM
517	173	267	200	607	241	202	520	204	469	392	195	PT_G_REP_TIL_P2_BV510CD4-A-AlexaFluor700CD8-Asubset	9	PT_G	Non_melanoma	REP_TIL	C ovarii CDK12 mut	188	8	-5.6107588928514	-0.73766795891621	CD4+ EMRA
280	208	242	206	601	251	198	387	179	328	357	363	PT_G_REP_TIL_P2_BV510CD4-A-AlexaFluor700CD8-Asubset	9	PT_G	Non_melanoma	REP_TIL	C ovarii CDK12 mut	107	20	-3.81470166857772	3.62680377465389	CD4+ EM
513	153	271	200	675	237	206	430	216	319	500	213	PT_G_REP_TIL_P2_BV510CD4-A-AlexaFluor700CD8-Asubset	9	PT_G	Non_melanoma	REP_TIL	C ovarii CDK12 mut	189	29	-6.57806026156478	-0.413957189501308	CD4+ EM
402	220	248	174	594	266	185	447	178	259	359	410	PT_G_REP_TIL_P2_BV510CD4-A-AlexaFluor700CD8-Asubset	9	PT_G	Non_melanoma	REP_TIL	C ovarii CDK12 mut	163	25	-5.66970740969711	2.21828855973385	CD4+ EM
303	183	245	198	498	266	169	502	187	405	256	464	PT_G_REP_TIL_P2_BV510CD4-A-AlexaFluor700CD8-Asubset	9	PT_G	Non_melanoma	REP_TIL	C ovarii CDK12 mut	135	20	-5.02099477465682	3.58045758706234	CD4+ EM
395	185	249	228	564	236	201	412	176	323	368	439	PT_G_REP_TIL_P2_BV510CD4-A-AlexaFluor700CD8-Asubset	9	PT_G	Non_melanoma	REP_TIL	C ovarii CDK12 mut	150	20	-5.48806392367416	2.69417180520198	CD4+ EM
244	210	246	275	510	268	196	429	213	590	389	555	PT_G_REP_TIL_P2_BV510CD4-A-AlexaFluor700CD8-Asubset	9	PT_G	Non_melanoma	REP_TIL	C ovarii CDK12 mut	84	21	0.436764866454072	6.64827289086483	CD4+ CM exhausted
350	190	246	196	584	257	173	474	197	313	415	469	PT_G_REP_TIL_P2_BV510CD4-A-AlexaFluor700CD8-Asubset	9	PT_G	Non_melanoma	REP_TIL	C ovarii CDK12 mut	150	20	-5.73334848101669	3.54852618676326	CD4+ EM
473	296	221	190	635	259	188	527	190	242	489	440	PT_G_REP_TIL_P2_BV510CD4-A-AlexaFluor700CD8-Asubset	9	PT_G	Non_melanoma	REP_TIL	C ovarii CDK12 mut	179	25	-7.06059180911117	1.95835377675197	CD4+ EM
359	176	255	229	557	246	202	330	186	337	368	424	PT_G_REP_TIL_P2_BV510CD4-A-AlexaFluor700CD8-Asubset	9	PT_G	Non_melanoma	REP_TIL	C ovarii CDK12 mut	163	25	-3.98468791659408	3.87999906045101	CD4+ EM
194	220	244	197	536	264	173	442	188	323	270	353	PT_G_REP_TIL_P2_BV510CD4-A-AlexaFluor700CD8-Asubset	9	PT_G	Non_melanoma	REP_TIL	C ovarii CDK12 mut	92	12	-3.9979306381517	3.22248448830745	CD4+ EMRA
354	192	246	199	550	247	217	527	184	278	387	441	PT_G_REP_TIL_P2_BV510CD4-A-AlexaFluor700CD8-Asubset	9	PT_G	Non_melanoma	REP_TIL	C ovarii CDK12 mut	164	25	-5.85007917101913	3.01743473511837	CD4+ EM
570	182	261	208	532	262	211	480	163	296	376	451	PT_G_REP_TIL_P2_BV510CD4-A-AlexaFluor700CD8-Asubset	9	PT_G	Non_melanoma	REP_TIL	C ovarii CDK12 mut	178	25	-6.82783137972885	1.53664996129177	CD4+ EM
406	201	231	225	545	245	199	546	186	283	414	430	PT_G_REP_TIL_P2_BV510CD4-A-AlexaFluor700CD8-Asubset	9	PT_G	Non_melanoma	REP_TIL	C ovarii CDK12 mut	164	25	-6.22840654070907	2.48903836709163	CD4+ EM
430	245	249	189	593	264	188	504	216	274	392	531	PT_G_REP_TIL_P2_BV510CD4-A-AlexaFluor700CD8-Asubset	9	PT_G	Non_melanoma	REP_TIL	C ovarii CDK12 mut	165	25	-6.6262732666307	2.94687714081905	CD4+ EM
414	142	265	204	570	245	191	537	186	284	403	399	PT_G_REP_TIL_P2_BV510CD4-A-AlexaFluor700CD8-Asubset	9	PT_G	Non_melanoma	REP_TIL	C ovarii CDK12 mut	164	25	-6.16260968859725	2.01868977051876	CD4+ EM
566	174	250	182	616	220	199	498	181	395	434	401	PT_G_REP_TIL_P2_BV510CD4-A-AlexaFluor700CD8-Asubset	9	PT_G	Non_melanoma	REP_TIL	C ovarii CDK12 mut	191	25	-6.88292943652206	1.32358481389187	CD4+ EM
453	223	245	204	560	247	239	486	186	271	365	322	PT_G_REP_TIL_P2_BV510CD4-A-AlexaFluor700CD8-Asubset	9	PT_G	Non_melanoma	REP_TIL	C ovarii CDK12 mut	177	25	-5.87374602969223	1.08015920621059	CD4+ EM
286	215	237	182	571	285	183	456	192	331	346	501	PT_G_REP_TIL_P2_BV510CD4-A-AlexaFluor700CD8-Asubset	9	PT_G	Non_melanoma	REP_TIL	C ovarii CDK12 mut	135	20	-5.22979032214218	4.19714059334896	CD4+ EM
488	188	248	188	577	249	209	514	200	263	367	241	PT_G_REP_TIL_P2_BV510CD4-A-AlexaFluor700CD8-Asubset	9	PT_G	Non_melanoma	REP_TIL	C ovarii CDK12 mut	176	29	-6.19008790667587	-0.165642391623042	CD4+ EM
531	192	250	189	583	251	189	415	176	281	349	194	PT_G_REP_TIL_P2_BV510CD4-A-AlexaFluor700CD8-Asubset	9	PT_G	Non_melanoma	REP_TIL	C ovarii CDK12 mut	176	29	-6.07283507998519	-0.39214245575764	CD4+ EM
388	189	230	182	663	242	197	460	193	280	428	331	PT_G_REP_TIL_P2_BV510CD4-A-AlexaFluor700CD8-Asubset	9	PT_G	Non_melanoma	REP_TIL	C ovarii CDK12 mut	149	25	-5.35238849337631	1.3895331810107	CD4+ EM
383	232	239	207	508	262	215	417	167	297	353	261	PT_G_REP_TIL_P2_BV510CD4-A-AlexaFluor700CD8-Asubset	9	PT_G	Non_melanoma	REP_TIL	C ovarii CDK12 mut	162	29	-5.17870961840682	0.617484230815388	CD4+ EM
453	231	248	149	567	241	245	560	158	545	524	523	PT_G_REP_TIL_P2_BV510CD4-A-AlexaFluor700CD8-Asubset	9	PT_G	Non_melanoma	REP_TIL	C ovarii CDK12 mut	56	8	0.750485636634297	4.91484918099544	CD4+ EMRA
341	183	249	208	548	251	200	454	178	290	329	361	PT_G_REP_TIL_P2_BV510CD4-A-AlexaFluor700CD8-Asubset	9	PT_G	Non_melanoma	REP_TIL	C ovarii CDK12 mut	149	25	-5.02561055834823	2.14565243226192	CD4+ EM
329	203	225	187	623	252	209	407	173	300	385	419	PT_G_REP_TIL_P2_BV510CD4-A-AlexaFluor700CD8-Asubset	9	PT_G	Non_melanoma	REP_TIL	C ovarii CDK12 mut	150	20	-4.89803754504257	3.96454443436763	CD4+ EM
278	176	245	187	530	252	194	364	188	474	346	425	PT_G_REP_TIL_P2_BV510CD4-A-AlexaFluor700CD8-Asubset	9	PT_G	Non_melanoma	REP_TIL	C ovarii CDK12 mut	40	8	0.0967632759041263	3.70202054482601	CD4+ EMRA
350	159	374	199	282	252	221	438	169	337	414	223	PT_G_REP_TIL_P2_BV510CD4-A-AlexaFluor700CD8-Asubset	9	PT_G	Non_melanoma	REP_TIL	C ovarii CDK12 mut	31	1	8.88143528286881	1.60465337735317	CD8+ EM exhausted
445	207	254	185	588	241	191	547	197	283	375	334	PT_G_REP_TIL_P2_BV510CD4-A-AlexaFluor700CD8-Asubset	9	PT_G	Non_melanoma	REP_TIL	C ovarii CDK12 mut	177	25	-6.10108529742294	1.29558624726436	CD4+ EM
321	247	225	202	584	262	208	463	181	265	336	399	PT_G_REP_TIL_P2_BV510CD4-A-AlexaFluor700CD8-Asubset	9	PT_G	Non_melanoma	REP_TIL	C ovarii CDK12 mut	149	25	-5.08394014056259	3.23071207505367	CD4+ EM
421	179	265	175	617	245	216	509	243	415	425	190	PT_G_REP_TIL_P2_BV510CD4-A-AlexaFluor700CD8-Asubset	9	PT_G	Non_melanoma	REP_TIL	C ovarii CDK12 mut	175	29	-5.24038659747177	-0.684941511333965	CD4+ EM
576	194	224	210	576	255	194	547	177	285	340	405	PT_G_REP_TIL_P2_BV510CD4-A-AlexaFluor700CD8-Asubset	9	PT_G	Non_melanoma	REP_TIL	C ovarii CDK12 mut	191	25	-7.02328836138778	1.3652594278445	CD4+ EM
564	238	243	190	634	263	151	523	199	293	344	530	PT_G_REP_TIL_P2_BV510CD4-A-AlexaFluor700CD8-Asubset	9	PT_G	Non_melanoma	REP_TIL	C ovarii CDK12 mut	193	25	-7.15428744967514	1.97130348187587	CD4+ EM
461	191	239	199	490	267	185	559	169	282	334	345	PT_G_REP_TIL_P2_BV510CD4-A-AlexaFluor700CD8-Asubset	9	PT_G	Non_melanoma	REP_TIL	C ovarii CDK12 mut	177	25	-5.97816716845565	1.33558704358242	CD4+ EM
498	223	256	206	577	255	192	507	187	306	326	307	PT_G_REP_TIL_P2_BV510CD4-A-AlexaFluor700CD8-Asubset	9	PT_G	Non_melanoma	REP_TIL	C ovarii CDK12 mut	177	25	-6.22653400118881	0.590797324000813	CD4+ EM
509	188	235	197	565	257	211	498	199	299	385	199	PT_G_REP_TIL_P2_BV510CD4-A-AlexaFluor700CD8-Asubset	9	PT_G	Non_melanoma	REP_TIL	C ovarii CDK12 mut	189	29	-6.24071180041366	-0.441810648621104	CD4+ EM
451	221	275	210	589	228	199	558	183	307	444	421	PT_G_REP_TIL_P2_BV510CD4-A-AlexaFluor700CD8-Asubset	9	PT_G	Non_melanoma	REP_TIL	C ovarii CDK12 mut	179	25	-6.77343951876693	2.12784018021724	CD4+ EM
530	293	200	213	648	288	180	578	186	282	299	426	PT_G_REP_TIL_P2_BV510CD4-A-AlexaFluor700CD8-Asubset	9	PT_G	Non_melanoma	REP_TIL	C ovarii CDK12 mut	191	25	-7.00374137576156	1.85977007847927	CD4+ EM
462	264	247	215	593	272	203	523	173	294	415	197	PT_G_REP_TIL_P2_BV510CD4-A-AlexaFluor700CD8-Asubset	9	PT_G	Non_melanoma	REP_TIL	C ovarii CDK12 mut	175	29	-6.1778713386827	-0.36495335000851	CD4+ EM
530	152	275	199	586	238	216	521	186	324	450	205	PT_G_REP_TIL_P2_BV510CD4-A-AlexaFluor700CD8-Asubset	9	PT_G	Non_melanoma	REP_TIL	C ovarii CDK12 mut	189	29	-6.57733022387557	-0.467688988626979	CD4+ EM
516	225	256	217	585	256	192	535	189	261	452	413	PT_G_REP_TIL_P2_BV510CD4-A-AlexaFluor700CD8-Asubset	9	PT_G	Non_melanoma	REP_TIL	C ovarii CDK12 mut	192	25	-6.98047887499862	1.59760095578335	CD4+ EM
489	223	221	179	605	286	171	477	184	297	392	393	PT_G_REP_TIL_P2_BV510CD4-A-AlexaFluor700CD8-Asubset	9	PT_G	Non_melanoma	REP_TIL	C ovarii CDK12 mut	178	25	-6.444934956389	1.60516275864742	CD4+ EM
459	276	223	227	582	254	193	561	179	289	499	205	PT_G_REP_TIL_P2_BV510CD4-A-AlexaFluor700CD8-Asubset	9	PT_G	Non_melanoma	REP_TIL	C ovarii CDK12 mut	190	29	-6.21389257128768	-0.266641359509013	CD4+ EM
415	200	242	314	563	268	226	592	163	305	444	325	PT_G_REP_TIL_P2_BV510CD4-A-AlexaFluor700CD8-Asubset	9	PT_G	Non_melanoma	REP_TIL	C ovarii CDK12 mut	190	29	-6.37757312472396	0.941084344207265	CD4+ EM
524	238	272	200	614	226	212	535	191	301	474	485	PT_G_REP_TIL_P2_BV510CD4-A-AlexaFluor700CD8-Asubset	9	PT_G	Non_melanoma	REP_TIL	C ovarii CDK12 mut	193	25	-7.30436526949935	2.12527670365474	CD4+ EM
607	237	279	343	636	227	232	524	200	347	472	317	PT_G_REP_TIL_P2_BV510CD4-A-AlexaFluor700CD8-Asubset	9	PT_G	Non_melanoma	REP_TIL	C ovarii CDK12 mut	191	25	-6.85956298525863	0.73720564347408	CD4+ EM
476	241	238	212	515	266	155	473	168	479	416	515	PT_G_REP_TIL_P2_BV510CD4-A-AlexaFluor700CD8-Asubset	9	PT_G	Non_melanoma	REP_TIL	C ovarii CDK12 mut	56	8	0.717559196395345	4.84797944527767	CD4+ EMRA
421	191	234	188	623	236	198	450	186	273	377	224	PT_G_REP_TIL_P2_BV510CD4-A-AlexaFluor700CD8-Asubset	9	PT_G	Non_melanoma	REP_TIL	C ovarii CDK12 mut	175	29	-5.54096233065658	-0.2707953264127	CD4+ EM
301	175	264	224	524	253	180	541	191	285	374	406	PT_G_REP_TIL_P2_BV510CD4-A-AlexaFluor700CD8-Asubset	9	PT_G	Non_melanoma	REP_TIL	C ovarii CDK12 mut	149	25	-5.30498038943344	3.22987737160823	CD4+ EM
549	169	262	221	605	268	183	418	191	284	393	195	PT_G_REP_TIL_P2_BV510CD4-A-AlexaFluor700CD8-Asubset	9	PT_G	Non_melanoma	REP_TIL	C ovarii CDK12 mut	176	29	-6.39377891238265	-0.502942722023509	CD4+ EM
439	161	270	193	647	235	230	505	187	265	473	304	PT_G_REP_TIL_P2_BV510CD4-A-AlexaFluor700CD8-Asubset	9	PT_G	Non_melanoma	REP_TIL	C ovarii CDK12 mut	190	29	-6.36151420291	0.834412653266408	CD4+ EM
445	198	260	186	568	239	227	417	227	285	382	354	PT_G_REP_TIL_P2_BV510CD4-A-AlexaFluor700CD8-Asubset	9	PT_G	Non_melanoma	REP_TIL	C ovarii CDK12 mut	163	25	-5.63977014239364	1.35709657174251	CD4+ EM
249	154	268	197	585	245	209	490	204	300	435	198	PT_G_REP_TIL_P2_BV510CD4-A-AlexaFluor700CD8-Asubset	9	PT_G	Non_melanoma	REP_TIL	C ovarii CDK12 mut	23	5	-3.96518527682357	-2.29684100645878	CD4+ EM exhausted
527	231	257	202	625	242	179	502	210	264	418	438	PT_G_REP_TIL_P2_BV510CD4-A-AlexaFluor700CD8-Asubset	9	PT_G	Non_melanoma	REP_TIL	C ovarii CDK12 mut	192	25	-6.98287641223007	1.87641360264919	CD4+ EM
563	230	217	197	578	275	186	592	174	242	415	420	PT_G_REP_TIL_P2_BV510CD4-A-AlexaFluor700CD8-Asubset	9	PT_G	Non_melanoma	REP_TIL	C ovarii CDK12 mut	192	25	-7.1806174438768	1.65636004906795	CD4+ EM
346	217	231	199	595	259	197	575	169	271	398	385	PT_G_REP_TIL_P2_BV510CD4-A-AlexaFluor700CD8-Asubset	9	PT_G	Non_melanoma	REP_TIL	C ovarii CDK12 mut	149	25	-5.79097139056259	2.60845031243465	CD4+ EM
457	194	246	180	557	272	172	419	186	264	355	404	PT_G_REP_TIL_P2_BV510CD4-A-AlexaFluor700CD8-Asubset	9	PT_G	Non_melanoma	REP_TIL	C ovarii CDK12 mut	163	25	-5.73001300509506	1.79752268296383	CD4+ EM
588	178	234	199	625	253	200	567	171	255	435	182	PT_G_REP_TIL_P2_BV510CD4-A-AlexaFluor700CD8-Asubset	9	PT_G	Non_melanoma	REP_TIL	C ovarii CDK12 mut	189	29	-6.908154122191	-0.448256861151241	CD4+ EM
261	214	262	222	576	248	201	525	187	276	392	417	PT_G_REP_TIL_P2_BV510CD4-A-AlexaFluor700CD8-Asubset	9	PT_G	Non_melanoma	REP_TIL	C ovarii CDK12 mut	136	20	-5.32392465289169	3.76443423730037	CD4+ EM
519	267	245	242	560	262	178	486	186	266	428	481	PT_G_REP_TIL_P2_BV510CD4-A-AlexaFluor700CD8-Asubset	9	PT_G	Non_melanoma	REP_TIL	C ovarii CDK12 mut	193	25	-6.85917627032333	2.17912854653499	CD4+ EM
326	154	244	189	477	240	215	330	191	479	328	184	PT_G_REP_TIL_P2_BV510CD4-A-AlexaFluor700CD8-Asubset	9	PT_G	Non_melanoma	REP_TIL	C ovarii CDK12 mut	7	4	-1.91417228396469	-0.997026424587749	CD4+ EM
248	177	259	239	545	247	188	482	192	308	379	392	PT_G_REP_TIL_P2_BV510CD4-A-AlexaFluor700CD8-Asubset	9	PT_G	Non_melanoma	REP_TIL	C ovarii CDK12 mut	136	20	-4.87914811785751	3.52640118104122	CD4+ EM
463	205	252	184	535	266	197	484	179	280	324	375	PT_G_REP_TIL_P2_BV510CD4-A-AlexaFluor700CD8-Asubset	9	PT_G	Non_melanoma	REP_TIL	C ovarii CDK12 mut	177	25	-5.93743335421615	1.41545869809292	CD4+ EM
303	170	255	190	570	264	193	300	197	371	367	364	PT_G_REP_TIL_P2_BV510CD4-A-AlexaFluor700CD8-Asubset	9	PT_G	Non_melanoma	REP_TIL	C ovarii CDK12 mut	108	20	-3.24474679644638	4.28450908166073	CD4+ EM
442	219	234	250	572	258	206	511	186	282	379	464	PT_G_REP_TIL_P2_BV510CD4-A-AlexaFluor700CD8-Asubset	9	PT_G	Non_melanoma	REP_TIL	C ovarii CDK12 mut	164	25	-6.54114400561386	2.42538012963436	CD4+ EM
248	190	246	243	581	231	205	423	183	281	367	296	PT_G_REP_TIL_P2_BV510CD4-A-AlexaFluor700CD8-Asubset	9	PT_G	Non_melanoma	REP_TIL	C ovarii CDK12 mut	79	12	-1.69613730128341	1.59812893372677	CD4+ EMRA
515	317	256	287	669	274	204	463	183	288	450	202	PT_G_REP_TIL_P2_BV510CD4-A-AlexaFluor700CD8-Asubset	9	PT_G	Non_melanoma	REP_TIL	C ovarii CDK12 mut	189	29	-6.5055252235704	-0.172208707512401	CD4+ EM
544	252	216	203	658	271	226	531	190	282	405	195	PT_G_REP_TIL_P2_BV510CD4-A-AlexaFluor700CD8-Asubset	9	PT_G	Non_melanoma	REP_TIL	C ovarii CDK12 mut	189	29	-6.78789674456649	-0.407855938852809	CD4+ EM
509	181	235	200	582	250	257	516	234	380	387	222	PT_G_REP_TIL_P2_BV510CD4-A-AlexaFluor700CD8-Asubset	9	PT_G	Non_melanoma	REP_TIL	C ovarii CDK12 mut	189	29	-6.07541810687118	-0.469202201546214	CD4+ EM
398	173	257	254	583	249	195	525	190	272	326	244	PT_G_REP_TIL_P2_BV510CD4-A-AlexaFluor700CD8-Asubset	9	PT_G	Non_melanoma	REP_TIL	C ovarii CDK12 mut	175	29	-5.58330880816513	-0.169044654549144	CD4+ EM
431	244	250	241	600	269	178	461	181	265	396	202	PT_G_REP_TIL_P2_BV510CD4-A-AlexaFluor700CD8-Asubset	9	PT_G	Non_melanoma	REP_TIL	C ovarii CDK12 mut	175	29	-5.80948888476425	-0.378539424122356	CD4+ EM
498	153	252	251	553	250	210	577	184	273	407	332	PT_G_REP_TIL_P2_BV510CD4-A-AlexaFluor700CD8-Asubset	9	PT_G	Non_melanoma	REP_TIL	C ovarii CDK12 mut	190	29	-6.53999625857406	0.705358047305562	CD4+ EM
529	218	256	190	581	253	176	524	176	316	392	488	PT_G_REP_TIL_P2_BV510CD4-A-AlexaFluor700CD8-Asubset	9	PT_G	Non_melanoma	REP_TIL	C ovarii CDK12 mut	193	25	-7.0214730423265	2.03520311814449	CD4+ EM
333	165	221	197	573	260	198	490	169	284	381	391	PT_G_REP_TIL_P2_BV510CD4-A-AlexaFluor700CD8-Asubset	9	PT_G	Non_melanoma	REP_TIL	C ovarii CDK12 mut	149	25	-5.39948760684066	2.76302804452083	CD4+ EM
520	253	241	194	534	269	180	526	186	280	362	380	PT_G_REP_TIL_P2_BV510CD4-A-AlexaFluor700CD8-Asubset	9	PT_G	Non_melanoma	REP_TIL	C ovarii CDK12 mut	177	25	-6.69020282443099	1.33675803643367	CD4+ EM
568	154	225	175	665	244	223	593	229	318	428	298	PT_G_REP_TIL_P2_BV510CD4-A-AlexaFluor700CD8-Asubset	9	PT_G	Non_melanoma	REP_TIL	C ovarii CDK12 mut	191	25	-6.97875796969467	0.317901451407887	CD4+ EM
513	199	226	202	608	289	228	490	204	547	350	387	PT_G_REP_TIL_P2_BV510CD4-A-AlexaFluor700CD8-Asubset	9	PT_G	Non_melanoma	REP_TIL	C ovarii CDK12 mut	188	8	0.973490067166753	4.18923367959163	CD4+ EMRA
483	197	251	247	570	251	204	517	189	264	435	210	PT_G_REP_TIL_P2_BV510CD4-A-AlexaFluor700CD8-Asubset	9	PT_G	Non_melanoma	REP_TIL	C ovarii CDK12 mut	190	29	-6.20102130587631	-0.314872424782298	CD4+ EM
533	151	258	208	635	237	216	467	199	317	452	196	PT_G_REP_TIL_P2_BV510CD4-A-AlexaFluor700CD8-Asubset	9	PT_G	Non_melanoma	REP_TIL	C ovarii CDK12 mut	189	29	-6.56747113879257	-0.482207100571178	CD4+ EM
311	320	252	213	510	306	404	275	512	373	374	225	PT_G_REP_TIL_P2_BV510CD4-A-AlexaFluor700CD8-Asubset	9	PT_G	Non_melanoma	REP_TIL	C ovarii CDK12 mut	62	17	0.832806654614873	2.02318622571132	CD4+ CM
568	206	238	192	553	257	220	512	189	286	374	291	PT_G_REP_TIL_P2_BV510CD4-A-AlexaFluor700CD8-Asubset	9	PT_G	Non_melanoma	REP_TIL	C ovarii CDK12 mut	176	29	-6.57385694201522	0.367551673470952	CD4+ EM
422	211	221	191	659	266	176	487	212	276	391	548	PT_G_REP_TIL_P2_BV510CD4-A-AlexaFluor700CD8-Asubset	9	PT_G	Non_melanoma	REP_TIL	C ovarii CDK12 mut	165	25	-6.67062198336654	2.87553395730159	CD4+ EM
507	183	251	192	616	251	177	422	204	274	333	199	PT_G_REP_TIL_P2_BV510CD4-A-AlexaFluor700CD8-Asubset	9	PT_G	Non_melanoma	REP_TIL	C ovarii CDK12 mut	176	29	-6.1016994636827	-0.388131033361934	CD4+ EM
426	192	194	344	536	261	203	582	164	272	428	397	PT_G_REP_TIL_P2_BV510CD4-A-AlexaFluor700CD8-Asubset	9	PT_G	Non_melanoma	REP_TIL	C ovarii CDK12 mut	164	25	-6.41681300814682	1.85315956574581	CD4+ EM
556	205	250	189	631	240	206	523	206	266	450	267	PT_G_REP_TIL_P2_BV510CD4-A-AlexaFluor700CD8-Asubset	9	PT_G	Non_melanoma	REP_TIL	C ovarii CDK12 mut	189	29	-6.90385781939559	0.0598093534698265	CD4+ EM
474	202	244	240	605	260	184	491	175	295	411	190	PT_G_REP_TIL_P2_BV510CD4-A-AlexaFluor700CD8-Asubset	9	PT_G	Non_melanoma	REP_TIL	C ovarii CDK12 mut	175	29	-6.09947406466537	-0.465426157892726	CD4+ EM
444	186	242	215	572	259	207	501	194	328	404	219	PT_G_REP_TIL_P2_BV510CD4-A-AlexaFluor700CD8-Asubset	9	PT_G	Non_melanoma	REP_TIL	C ovarii CDK12 mut	175	29	-5.77991830523544	-0.437981914461635	CD4+ EM
555	239	256	201	656	235	218	498	182	318	444	395	PT_G_REP_TIL_P2_BV510CD4-A-AlexaFluor700CD8-Asubset	9	PT_G	Non_melanoma	REP_TIL	C ovarii CDK12 mut	191	25	-7.14314853365951	1.38170029622219	CD4+ EM
516	172	263	219	532	256	181	487	198	267	399	307	PT_G_REP_TIL_P2_BV510CD4-A-AlexaFluor700CD8-Asubset	9	PT_G	Non_melanoma	REP_TIL	C ovarii CDK12 mut	176	29	-6.27120792086654	0.640088755904652	CD4+ EM
353	245	237	218	577	254	226	408	216	270	298	384	PT_G_REP_TIL_P2_BV510CD4-A-AlexaFluor700CD8-Asubset	9	PT_G	Non_melanoma	REP_TIL	C ovarii CDK12 mut	106	20	-4.75164138491683	2.73088635903499	CD4+ EM
477	156	262	234	593	257	190	542	183	293	381	193	PT_G_REP_TIL_P2_BV510CD4-A-AlexaFluor700CD8-Asubset	9	PT_G	Non_melanoma	REP_TIL	C ovarii CDK12 mut	175	29	-6.15192662890487	-0.415487896383785	CD4+ EM
492	239	247	189	576	250	183	409	190	266	365	368	PT_G_REP_TIL_P2_BV510CD4-A-AlexaFluor700CD8-Asubset	9	PT_G	Non_melanoma	REP_TIL	C ovarii CDK12 mut	163	25	-6.0161863487535	1.20355917912624	CD4+ EM
301	234	248	256	600	248	195	576	178	283	404	224	PT_G_REP_TIL_P2_BV510CD4-A-AlexaFluor700CD8-Asubset	9	PT_G	Non_melanoma	REP_TIL	C ovarii CDK12 mut	50	5	-5.27144300158554	-0.679179589928172	CD4+ EM exhausted
489	213	262	227	598	260	177	551	209	294	387	507	PT_G_REP_TIL_P2_BV510CD4-A-AlexaFluor700CD8-Asubset	9	PT_G	Non_melanoma	REP_TIL	C ovarii CDK12 mut	193	25	-7.07435666735702	2.27305378419063	CD4+ EM
516	203	230	181	600	257	197	465	189	279	348	316	PT_G_REP_TIL_P2_BV510CD4-A-AlexaFluor700CD8-Asubset	9	PT_G	Non_melanoma	REP_TIL	C ovarii CDK12 mut	176	29	-6.2768703621202	0.580041606246449	CD4+ EM
554	187	259	203	587	240	206	523	195	304	423	412	PT_G_REP_TIL_P2_BV510CD4-A-AlexaFluor700CD8-Asubset	9	PT_G	Non_melanoma	REP_TIL	C ovarii CDK12 mut	192	25	-7.07976876910263	1.4356917331805	CD4+ EM
455	283	263	207	573	281	184	555	160	294	417	406	PT_G_REP_TIL_P2_BV510CD4-A-AlexaFluor700CD8-Asubset	9	PT_G	Non_melanoma	REP_TIL	C ovarii CDK12 mut	164	25	-6.70988094027572	2.06657924157283	CD4+ EM
503	176	201	201	627	263	211	535	167	265	417	346	PT_G_REP_TIL_P2_BV510CD4-A-AlexaFluor700CD8-Asubset	9	PT_G	Non_melanoma	REP_TIL	C ovarii CDK12 mut	191	25	-6.7712608497911	0.849889058886983	CD4+ EM
251	172	247	197	408	253	187	311	254	280	329	271	PT_G_REP_TIL_P2_BV510CD4-A-AlexaFluor700CD8-Asubset	9	PT_G	Non_melanoma	REP_TIL	C ovarii CDK12 mut	22	5	-2.93962489779525	3.69243373376033	CD4+ EM exhausted
352	185	234	184	592	251	183	534	186	280	329	405	PT_G_REP_TIL_P2_BV510CD4-A-AlexaFluor700CD8-Asubset	9	PT_G	Non_melanoma	REP_TIL	C ovarii CDK12 mut	149	25	-5.61329757388168	2.66571821671627	CD4+ EM
463	166	263	202	582	265	227	489	170	287	371	199	PT_G_REP_TIL_P2_BV510CD4-A-AlexaFluor700CD8-Asubset	9	PT_G	Non_melanoma	REP_TIL	C ovarii CDK12 mut	175	29	-5.85551797564559	-0.438372086466335	CD4+ EM
352	203	236	294	583	273	194	534	189	268	380	432	PT_G_REP_TIL_P2_BV510CD4-A-AlexaFluor700CD8-Asubset	9	PT_G	Non_melanoma	REP_TIL	C ovarii CDK12 mut	164	25	-5.84602557833724	2.91220583420894	CD4+ EM
364	253	198	243	615	252	201	579	166	278	358	504	PT_G_REP_TIL_P2_BV510CD4-A-AlexaFluor700CD8-Asubset	9	PT_G	Non_melanoma	REP_TIL	C ovarii CDK12 mut	164	25	-6.12367974932724	3.41308631402157	CD4+ EM
476	196	230	194	598	253	197	450	204	508	342	398	PT_G_REP_TIL_P2_BV510CD4-A-AlexaFluor700CD8-Asubset	9	PT_G	Non_melanoma	REP_TIL	C ovarii CDK12 mut	188	8	0.922782428903051	4.09962167245052	CD4+ EMRA
470	186	251	204	549	237	181	428	207	263	371	298	PT_G_REP_TIL_P2_BV510CD4-A-AlexaFluor700CD8-Asubset	9	PT_G	Non_melanoma	REP_TIL	C ovarii CDK12 mut	176	29	-5.83367168124252	0.620230872451283	CD4+ EM
578	177	236	201	561	262	196	472	185	273	364	228	PT_G_REP_TIL_P2_BV510CD4-A-AlexaFluor700CD8-Asubset	9	PT_G	Non_melanoma	REP_TIL	C ovarii CDK12 mut	176	29	-6.41433488543563	-0.417396377504848	CD4+ EM
403	213	240	181	586	254	146	495	196	288	355	383	PT_G_REP_TIL_P2_BV510CD4-A-AlexaFluor700CD8-Asubset	9	PT_G	Non_melanoma	REP_TIL	C ovarii CDK12 mut	164	25	-5.7636719864183	1.86646570664547	CD4+ EM
476	213	242	231	638	248	180	430	188	337	433	419	PT_G_REP_TIL_P2_BV510CD4-A-AlexaFluor700CD8-Asubset	9	PT_G	Non_melanoma	REP_TIL	C ovarii CDK12 mut	178	25	-6.45247661288314	1.76991095048092	CD4+ EM
402	214	242	209	586	252	182	509	165	330	423	289	PT_G_REP_TIL_P2_BV510CD4-A-AlexaFluor700CD8-Asubset	9	PT_G	Non_melanoma	REP_TIL	C ovarii CDK12 mut	190	29	-5.79280530627304	0.715814072905995	CD4+ EM
653	178	199	195	632	268	249	521	156	402	471	279	PT_G_REP_TIL_P2_BV510CD4-A-AlexaFluor700CD8-Asubset	9	PT_G	Non_melanoma	REP_TIL	C ovarii CDK12 mut	189	29	-6.78985177691513	-0.207026060403369	CD4+ EM
509	149	265	192	548	242	210	460	179	404	415	189	PT_G_REP_TIL_P2_BV510CD4-A-AlexaFluor700CD8-Asubset	9	PT_G	Non_melanoma	REP_TIL	C ovarii CDK12 mut	175	29	-5.84490548785263	-0.502037387074016	CD4+ EM
569	219	259	185	620	244	194	528	197	246	445	246	PT_G_REP_TIL_P2_BV510CD4-A-AlexaFluor700CD8-Asubset	9	PT_G	Non_melanoma	REP_TIL	C ovarii CDK12 mut	189	29	-6.87491046603256	-0.106613170088313	CD4+ EM
496	198	226	200	554	264	179	462	169	287	353	309	PT_G_REP_TIL_P2_BV510CD4-A-AlexaFluor700CD8-Asubset	9	PT_G	Non_melanoma	REP_TIL	C ovarii CDK12 mut	176	29	-6.0913554352098	0.593155462562062	CD4+ EM
493	225	254	189	611	246	191	502	203	290	437	435	PT_G_REP_TIL_P2_BV510CD4-A-AlexaFluor700CD8-Asubset	9	PT_G	Non_melanoma	REP_TIL	C ovarii CDK12 mut	178	25	-6.86654864962631	1.90438653927944	CD4+ EM
523	183	247	191	597	277	184	492	181	355	395	183	PT_G_REP_TIL_P2_BV510CD4-A-AlexaFluor700CD8-Asubset	9	PT_G	Non_melanoma	REP_TIL	C ovarii CDK12 mut	189	29	-6.14383756335311	-0.58935902613499	CD4+ EM
556	211	254	217	603	277	190	495	190	274	362	224	PT_G_REP_TIL_P2_BV510CD4-A-AlexaFluor700CD8-Asubset	9	PT_G	Non_melanoma	REP_TIL	C ovarii CDK12 mut	189	29	-6.66893159564071	-0.330295275629543	CD4+ EM
515	189	250	199	534	270	173	492	191	262	346	358	PT_G_REP_TIL_P2_BV510CD4-A-AlexaFluor700CD8-Asubset	9	PT_G	Non_melanoma	REP_TIL	C ovarii CDK12 mut	177	25	-6.32696592028671	1.13939084511898	CD4+ EM
482	367	217	225	657	235	218	537	181	289	443	371	PT_G_REP_TIL_P2_BV510CD4-A-AlexaFluor700CD8-Asubset	9	PT_G	Non_melanoma	REP_TIL	C ovarii CDK12 mut	148	25	-7.09429895098739	1.92535771828792	CD4+ EM
510	212	253	184	554	259	218	465	185	422	330	392	PT_G_REP_TIL_P2_BV510CD4-A-AlexaFluor700CD8-Asubset	9	PT_G	Non_melanoma	REP_TIL	C ovarii CDK12 mut	177	25	-6.21219741519027	1.403014559566	CD4+ EM
417	181	224	211	617	244	244	579	171	294	458	456	PT_G_REP_TIL_P2_BV510CD4-A-AlexaFluor700CD8-Asubset	9	PT_G	Non_melanoma	REP_TIL	C ovarii CDK12 mut	179	25	-6.72210847552352	2.5322014282336	CD4+ EM
517	219	262	173	581	256	197	501	184	298	395	277	PT_G_REP_TIL_P2_BV510CD4-A-AlexaFluor700CD8-Asubset	9	PT_G	Non_melanoma	REP_TIL	C ovarii CDK12 mut	176	29	-6.46239196475082	0.228837300359227	CD4+ EM
523	211	256	217	625	261	226	492	248	294	395	241	PT_G_REP_TIL_P2_BV510CD4-A-AlexaFluor700CD8-Asubset	9	PT_G	Non_melanoma	REP_TIL	C ovarii CDK12 mut	189	29	-6.47772514041	0.00161089774868655	CD4+ EM
516	227	241	198	556	249	196	515	188	255	421	274	PT_G_REP_TIL_P2_BV510CD4-A-AlexaFluor700CD8-Asubset	9	PT_G	Non_melanoma	REP_TIL	C ovarii CDK12 mut	190	29	-6.49598561938339	0.332712222157933	CD4+ EM
516	180	269	196	516	274	190	473	179	294	403	249	PT_G_REP_TIL_P2_BV510CD4-A-AlexaFluor700CD8-Asubset	9	PT_G	Non_melanoma	REP_TIL	C ovarii CDK12 mut	176	29	-6.1006385010057	0.0312572926394196	CD4+ EM
294	163	246	220	543	252	212	503	179	287	374	421	PT_G_REP_TIL_P2_BV510CD4-A-AlexaFluor700CD8-Asubset	9	PT_G	Non_melanoma	REP_TIL	C ovarii CDK12 mut	136	20	-5.13600169833236	3.48038281899593	CD4+ EM
511	178	265	213	614	230	235	485	199	279	499	309	PT_G_REP_TIL_P2_BV510CD4-A-AlexaFluor700CD8-Asubset	9	PT_G	Non_melanoma	REP_TIL	C ovarii CDK12 mut	190	29	-6.62133943255477	0.534535069285847	CD4+ EM
317	246	250	208	564	275	170	461	186	248	362	433	PT_G_REP_TIL_P2_BV510CD4-A-AlexaFluor700CD8-Asubset	9	PT_G	Non_melanoma	REP_TIL	C ovarii CDK12 mut	135	20	-5.29812347109848	3.55171241265438	CD4+ EM
383	147	252	202	566	250	262	452	179	586	363	261	PT_G_REP_TIL_P2_BV510CD4-A-AlexaFluor700CD8-Asubset	9	PT_G	Non_melanoma	REP_TIL	C ovarii CDK12 mut	12	5	-3.58592020686203	-0.30752725499966	CD4+ EM exhausted
563	196	213	193	611	275	184	515	170	284	401	393	PT_G_REP_TIL_P2_BV510CD4-A-AlexaFluor700CD8-Asubset	9	PT_G	Non_melanoma	REP_TIL	C ovarii CDK12 mut	191	25	-7.10773336108261	1.25851585370205	CD4+ EM
596	199	245	190	648	252	181	549	174	289	388	296	PT_G_REP_TIL_P2_BV510CD4-A-AlexaFluor700CD8-Asubset	9	PT_G	Non_melanoma	REP_TIL	C ovarii CDK12 mut	191	25	-6.93131648715072	0.175117213546254	CD4+ EM
413	187	216	192	587	264	188	535	185	277	387	190	PT_G_REP_TIL_P2_BV510CD4-A-AlexaFluor700CD8-Asubset	9	PT_G	Non_melanoma	REP_TIL	C ovarii CDK12 mut	175	29	-5.72903358157211	-0.565903942764781	CD4+ EM
497	230	266	239	543	255	203	590	194	313	408	424	PT_G_REP_TIL_P2_BV510CD4-A-AlexaFluor700CD8-Asubset	9	PT_G	Non_melanoma	REP_TIL	C ovarii CDK12 mut	192	25	-6.94126331027084	2.02289261323116	CD4+ EM
424	176	248	185	588	245	207	390	190	300	331	357	PT_G_REP_TIL_P2_BV510CD4-A-AlexaFluor700CD8-Asubset	9	PT_G	Non_melanoma	REP_TIL	C ovarii CDK12 mut	163	25	-5.33720218356185	1.65983368855617	CD4+ EM
501	199	277	209	629	261	161	519	171	259	491	546	PT_G_REP_TIL_P2_BV510CD4-A-AlexaFluor700CD8-Asubset	9	PT_G	Non_melanoma	REP_TIL	C ovarii CDK12 mut	179	25	-7.2970029037767	2.33524240952633	CD4+ EM
499	227	259	242	642	262	153	457	189	267	476	435	PT_G_REP_TIL_P2_BV510CD4-A-AlexaFluor700CD8-Asubset	9	PT_G	Non_melanoma	REP_TIL	C ovarii CDK12 mut	178	25	-6.94587098773056	1.78815938931606	CD4+ EM
470	228	223	174	611	256	174	477	187	296	370	430	PT_G_REP_TIL_P2_BV510CD4-A-AlexaFluor700CD8-Asubset	9	PT_G	Non_melanoma	REP_TIL	C ovarii CDK12 mut	178	25	-6.38848649676376	1.88051642876766	CD4+ EM
596	232	253	186	601	266	186	547	200	310	363	220	PT_G_REP_TIL_P2_BV510CD4-A-AlexaFluor700CD8-Asubset	9	PT_G	Non_melanoma	REP_TIL	C ovarii CDK12 mut	189	29	-6.79044448550277	-0.371449749649547	CD4+ EM
467	227	233	211	536	260	200	544	183	273	370	212	PT_G_REP_TIL_P2_BV510CD4-A-AlexaFluor700CD8-Asubset	9	PT_G	Non_melanoma	REP_TIL	C ovarii CDK12 mut	175	29	-6.03280841525131	-0.400759916485332	CD4+ EM
432	183	237	191	642	280	181	485	184	300	346	393	PT_G_REP_TIL_P2_BV510CD4-A-AlexaFluor700CD8-Asubset	9	PT_G	Non_melanoma	REP_TIL	C ovarii CDK12 mut	177	25	-6.01844560320907	1.77027823430202	CD4+ EM
506	204	240	217	557	268	189	539	182	378	373	393	PT_G_REP_TIL_P2_BV510CD4-A-AlexaFluor700CD8-Asubset	9	PT_G	Non_melanoma	REP_TIL	C ovarii CDK12 mut	177	25	-6.52105294879013	1.60424055558345	CD4+ EM
401	175	250	259	618	244	222	466	196	298	365	475	PT_G_REP_TIL_P2_BV510CD4-A-AlexaFluor700CD8-Asubset	9	PT_G	Non_melanoma	REP_TIL	C ovarii CDK12 mut	150	20	-5.8347374122911	3.02860106927059	CD4+ EM
458	280	256	223	536	241	212	484	171	343	429	345	PT_G_REP_TIL_P2_BV510CD4-A-AlexaFluor700CD8-Asubset	9	PT_G	Non_melanoma	REP_TIL	C ovarii CDK12 mut	177	25	-6.15840160067611	1.28782035809658	CD4+ EM
592	261	254	184	579	262	193	529	213	287	420	570	PT_G_REP_TIL_P2_BV510CD4-A-AlexaFluor700CD8-Asubset	9	PT_G	Non_melanoma	REP_TIL	C ovarii CDK12 mut	193	25	-7.35314857180648	2.16296448212764	CD4+ EM
560	194	233	155	630	264	178	550	203	310	445	557	PT_G_REP_TIL_P2_BV510CD4-A-AlexaFluor700CD8-Asubset	9	PT_G	Non_melanoma	REP_TIL	C ovarii CDK12 mut	193	25	-7.38279163058334	2.20586480599544	CD4+ EM
485	263	201	211	606	268	198	544	172	263	406	458	PT_G_REP_TIL_P2_BV510CD4-A-AlexaFluor700CD8-Asubset	9	PT_G	Non_melanoma	REP_TIL	C ovarii CDK12 mut	193	25	-7.04504787142807	2.22663034897945	CD4+ EM
576	215	251	198	601	243	174	435	202	287	366	277	PT_G_REP_TIL_P2_BV510CD4-A-AlexaFluor700CD8-Asubset	9	PT_G	Non_melanoma	REP_TIL	C ovarii CDK12 mut	176	29	-6.47246371920639	0.157218728481747	CD4+ EM
565	153	279	200	674	268	222	596	215	287	480	438	PT_G_REP_TIL_P2_BV510CD4-A-AlexaFluor700CD8-Asubset	9	PT_G	Non_melanoma	REP_TIL	C ovarii CDK12 mut	192	25	-7.39849769290023	1.84958161812923	CD4+ EM
597	214	220	192	577	253	220	506	177	255	375	283	PT_G_REP_TIL_P2_BV510CD4-A-AlexaFluor700CD8-Asubset	9	PT_G	Non_melanoma	REP_TIL	C ovarii CDK12 mut	191	25	-6.6732178848558	0.365888048230626	CD4+ EM
508	183	268	249	653	256	179	508	172	318	451	501	PT_G_REP_TIL_P2_BV510CD4-A-AlexaFluor700CD8-Asubset	9	PT_G	Non_melanoma	REP_TIL	C ovarii CDK12 mut	193	25	-7.06136142428451	2.44430222016475	CD4+ EM
434	241	272	223	566	253	203	501	192	376	444	385	PT_G_REP_TIL_P2_BV510CD4-A-AlexaFluor700CD8-Asubset	9	PT_G	Non_melanoma	REP_TIL	C ovarii CDK12 mut	177	25	-6.12062417681747	1.62716211777828	CD4+ EM
390	178	254	210	471	268	168	415	187	291	378	354	PT_G_REP_TIL_P2_BV510CD4-A-AlexaFluor700CD8-Asubset	9	PT_G	Non_melanoma	REP_TIL	C ovarii CDK12 mut	163	25	-5.18425809557968	1.71804477673671	CD4+ EM
554	184	223	208	617	237	226	564	177	267	468	508	PT_G_REP_TIL_P2_BV510CD4-A-AlexaFluor700CD8-Asubset	9	PT_G	Non_melanoma	REP_TIL	C ovarii CDK12 mut	193	25	-7.39232455905014	2.18821444016597	CD4+ EM
405	169	255	215	509	256	203	406	181	268	360	343	PT_G_REP_TIL_P2_BV510CD4-A-AlexaFluor700CD8-Asubset	9	PT_G	Non_melanoma	REP_TIL	C ovarii CDK12 mut	163	25	-5.1513615768724	1.63029732209346	CD4+ EM
541	183	211	344	608	255	238	571	186	312	458	188	PT_G_REP_TIL_P2_BV510CD4-A-AlexaFluor700CD8-Asubset	9	PT_G	Non_melanoma	REP_TIL	C ovarii CDK12 mut	190	29	-6.63071738894515	-0.369565766037486	CD4+ EM
464	189	270	187	558	246	199	450	196	268	385	233	PT_G_REP_TIL_P2_BV510CD4-A-AlexaFluor700CD8-Asubset	9	PT_G	Non_melanoma	REP_TIL	C ovarii CDK12 mut	175	29	-5.76586639102035	-0.13471950191357	CD4+ EM
608	222	220	204	665	266	171	532	190	298	413	267	PT_G_REP_TIL_P2_BV510CD4-A-AlexaFluor700CD8-Asubset	9	PT_G	Non_melanoma	REP_TIL	C ovarii CDK12 mut	189	29	-6.95197784121566	-0.00236143145062757	CD4+ EM
405	164	257	236	578	242	186	463	195	280	430	389	PT_G_REP_TIL_P2_BV510CD4-A-AlexaFluor700CD8-Asubset	9	PT_G	Non_melanoma	REP_TIL	C ovarii CDK12 mut	149	25	-5.94615899737411	2.03944100838802	CD4+ EM
496	222	226	232	595	258	200	426	185	287	348	273	PT_G_REP_TIL_P2_BV510CD4-A-AlexaFluor700CD8-Asubset	9	PT_G	Non_melanoma	REP_TIL	C ovarii CDK12 mut	176	29	-6.01022874529891	0.202317152439572	CD4+ EM
463	223	221	187	612	253	233	487	175	303	414	387	PT_G_REP_TIL_P2_BV510CD4-A-AlexaFluor700CD8-Asubset	9	PT_G	Non_melanoma	REP_TIL	C ovarii CDK12 mut	178	25	-6.46787320788436	1.54389359456203	CD4+ EM
412	224	242	213	592	260	175	507	188	354	364	468	PT_G_REP_TIL_P2_BV510CD4-A-AlexaFluor700CD8-Asubset	9	PT_G	Non_melanoma	REP_TIL	C ovarii CDK12 mut	164	25	-6.15002357180648	2.71206964951656	CD4+ EM
450	175	241	188	614	256	184	440	197	252	391	419	PT_G_REP_TIL_P2_BV510CD4-A-AlexaFluor700CD8-Asubset	9	PT_G	Non_melanoma	REP_TIL	C ovarii CDK12 mut	178	25	-6.2758642357164	1.82213236790798	CD4+ EM
301	164	233	215	544	247	193	469	181	305	321	363	PT_G_REP_TIL_P2_BV510CD4-A-AlexaFluor700CD8-Asubset	9	PT_G	Non_melanoma	REP_TIL	C ovarii CDK12 mut	149	25	-4.74121152575546	2.8400627563586	CD4+ EM
530	246	257	194	620	251	178	505	187	278	399	367	PT_G_REP_TIL_P2_BV510CD4-A-AlexaFluor700CD8-Asubset	9	PT_G	Non_melanoma	REP_TIL	C ovarii CDK12 mut	191	25	-6.96128045733505	1.12646724682949	CD4+ EM
433	208	249	187	595	255	187	442	186	255	344	439	PT_G_REP_TIL_P2_BV510CD4-A-AlexaFluor700CD8-Asubset	9	PT_G	Non_melanoma	REP_TIL	C ovarii CDK12 mut	178	25	-5.78256808932357	2.19522895318172	CD4+ EM
324	208	235	236	590	276	156	422	182	279	346	216	PT_G_REP_TIL_P2_BV510CD4-A-AlexaFluor700CD8-Asubset	9	PT_G	Non_melanoma	REP_TIL	C ovarii CDK12 mut	50	5	-2.70790230448776	-1.9288261939893	CD4+ EM exhausted
460	259	245	265	616	248	222	525	207	264	447	514	PT_G_REP_TIL_P2_BV510CD4-A-AlexaFluor700CD8-Asubset	9	PT_G	Non_melanoma	REP_TIL	C ovarii CDK12 mut	179	25	-6.93409597094589	2.62317671281002	CD4+ EM
491	196	232	208	591	272	188	572	190	256	399	274	PT_G_REP_TIL_P2_BV510CD4-A-AlexaFluor700CD8-Asubset	9	PT_G	Non_melanoma	REP_TIL	C ovarii CDK12 mut	190	29	-6.53121959384017	0.173592273413159	CD4+ EM
348	193	249	195	549	274	162	409	174	280	342	213	PT_G_REP_TIL_P2_BV510CD4-A-AlexaFluor700CD8-Asubset	9	PT_G	Non_melanoma	REP_TIL	C ovarii CDK12 mut	50	5	-2.55785738642745	-1.9289585163007	CD4+ EM exhausted
508	184	228	189	544	253	183	496	194	325	347	320	PT_G_REP_TIL_P2_BV510CD4-A-AlexaFluor700CD8-Asubset	9	PT_G	Non_melanoma	REP_TIL	C ovarii CDK12 mut	177	25	-6.22824012454086	0.825350184260823	CD4+ EM
541	296	231	208	572	263	219	519	187	265	451	181	PT_G_REP_TIL_P2_BV510CD4-A-AlexaFluor700CD8-Asubset	9	PT_G	Non_melanoma	REP_TIL	C ovarii CDK12 mut	189	29	-6.70790969546371	-0.349409114302181	CD4+ EM
481	163	261	191	549	244	187	504	186	294	428	383	PT_G_REP_TIL_P2_BV510CD4-A-AlexaFluor700CD8-Asubset	9	PT_G	Non_melanoma	REP_TIL	C ovarii CDK12 mut	177	25	-6.55870734866195	1.6329299400439	CD4+ EM
268	204	230	178	507	284	204	452	181	528	432	547	PT_G_REP_TIL_P2_BV510CD4-A-AlexaFluor700CD8-Asubset	9	PT_G	Non_melanoma	REP_TIL	C ovarii CDK12 mut	83	21	0.444766879422135	4.93888415795467	CD4+ CM exhausted
343	197	268	195	664	225	211	433	232	315	472	190	PT_G_REP_TIL_P2_BV510CD4-A-AlexaFluor700CD8-Asubset	9	PT_G	Non_melanoma	REP_TIL	C ovarii CDK12 mut	9	5	-4.12618552859359	-1.89163432616093	CD4+ EM exhausted
473	143	263	210	575	243	203	514	185	277	384	430	PT_G_REP_TIL_P2_BV510CD4-A-AlexaFluor700CD8-Asubset	9	PT_G	Non_melanoma	REP_TIL	C ovarii CDK12 mut	178	25	-6.50071393664413	1.87022652131221	CD4+ EM
496	203	229	189	625	237	203	479	196	266	404	412	PT_G_REP_TIL_P2_BV510CD4-A-AlexaFluor700CD8-Asubset	9	PT_G	Non_melanoma	REP_TIL	C ovarii CDK12 mut	178	25	-6.78726302798324	1.66586544018886	CD4+ EM
383	207	265	210	593	256	224	457	210	312	471	542	PT_G_REP_TIL_P2_BV510CD4-A-AlexaFluor700CD8-Asubset	9	PT_G	Non_melanoma	REP_TIL	C ovarii CDK12 mut	165	25	-6.19126426394515	4.14714660149715	CD4+ EM
403	213	224	233	527	258	194	432	179	277	339	430	PT_G_REP_TIL_P2_BV510CD4-A-AlexaFluor700CD8-Asubset	9	PT_G	Non_melanoma	REP_TIL	C ovarii CDK12 mut	163	25	-5.40671931918197	2.40214719277523	CD4+ EM
500	159	237	234	590	257	230	480	189	303	458	417	PT_G_REP_TIL_P2_BV510CD4-A-AlexaFluor700CD8-Asubset	9	PT_G	Non_melanoma	REP_TIL	C ovarii CDK12 mut	178	25	-6.70558797534042	1.73125924569271	CD4+ EM
547	166	278	225	648	282	163	565	190	281	439	219	PT_G_REP_TIL_P2_BV510CD4-A-AlexaFluor700CD8-Asubset	9	PT_G	Non_melanoma	REP_TIL	C ovarii CDK12 mut	189	29	-6.85631524737411	-0.369878660620235	CD4+ EM
286	223	220	174	580	259	182	520	200	399	427	577	PT_G_REP_TIL_P2_BV510CD4-A-AlexaFluor700CD8-Asubset	9	PT_G	Non_melanoma	REP_TIL	C ovarii CDK12 mut	166	20	-6.13442765887313	4.73694934350155	CD4+ EM
435	211	219	221	672	243	178	476	211	236	459	406	PT_G_REP_TIL_P2_BV510CD4-A-AlexaFluor700CD8-Asubset	9	PT_G	Non_melanoma	REP_TIL	C ovarii CDK12 mut	178	25	-6.41017209704452	1.79742922288082	CD4+ EM
446	185	267	289	612	238	189	455	213	297	440	189	PT_G_REP_TIL_P2_BV510CD4-A-AlexaFluor700CD8-Asubset	9	PT_G	Non_melanoma	REP_TIL	C ovarii CDK12 mut	175	29	-5.78688203509384	-0.383590083302043	CD4+ EM
566	187	241	196	627	250	207	565	209	314	412	209	PT_G_REP_TIL_P2_BV510CD4-A-AlexaFluor700CD8-Asubset	9	PT_G	Non_melanoma	REP_TIL	C ovarii CDK12 mut	189	29	-6.87787591631942	-0.375815015018962	CD4+ EM
476	175	193	277	633	236	237	531	179	259	446	330	PT_G_REP_TIL_P2_BV510CD4-A-AlexaFluor700CD8-Asubset	9	PT_G	Non_melanoma	REP_TIL	C ovarii CDK12 mut	190	29	-6.58955394442611	0.925101895152547	CD4+ EM
292	278	237	210	555	247	218	553	191	295	376	441	PT_G_REP_TIL_P2_BV510CD4-A-AlexaFluor700CD8-Asubset	9	PT_G	Non_melanoma	REP_TIL	C ovarii CDK12 mut	151	20	-5.81570684130722	3.84440412026546	CD4+ EM
517	234	243	189	579	266	182	489	206	305	422	566	PT_G_REP_TIL_P2_BV510CD4-A-AlexaFluor700CD8-Asubset	9	PT_G	Non_melanoma	REP_TIL	C ovarii CDK12 mut	193	25	-7.11170779879623	2.40785421830318	CD4+ EM
547	250	202	233	619	269	191	561	160	300	454	449	PT_G_REP_TIL_P2_BV510CD4-A-AlexaFluor700CD8-Asubset	9	PT_G	Non_melanoma	REP_TIL	C ovarii CDK12 mut	193	25	-7.30825816805892	1.96327592831752	CD4+ EM
494	183	232	177	597	236	216	542	165	318	426	308	PT_G_REP_TIL_P2_BV510CD4-A-AlexaFluor700CD8-Asubset	9	PT_G	Non_melanoma	REP_TIL	C ovarii CDK12 mut	190	29	-6.54532157595687	0.590690750895955	CD4+ EM
546	221	255	198	543	251	181	377	189	283	330	207	PT_G_REP_TIL_P2_BV510CD4-A-AlexaFluor700CD8-Asubset	9	PT_G	Non_melanoma	REP_TIL	C ovarii CDK12 mut	176	29	-5.920755974608	-0.231170069159053	CD4+ EM
516	323	229	201	660	256	185	512	182	302	408	414	PT_G_REP_TIL_P2_BV510CD4-A-AlexaFluor700CD8-Asubset	9	PT_G	Non_melanoma	REP_TIL	C ovarii CDK12 mut	193	25	-7.18879806216293	1.70657314759395	CD4+ EM
452	198	240	200	639	257	225	437	198	253	431	210	PT_G_REP_TIL_P2_BV510CD4-A-AlexaFluor700CD8-Asubset	9	PT_G	Non_melanoma	REP_TIL	C ovarii CDK12 mut	175	29	-5.89548217471176	-0.384364586056255	CD4+ EM
449	203	243	185	545	244	180	410	186	289	318	410	PT_G_REP_TIL_P2_BV510CD4-A-AlexaFluor700CD8-Asubset	9	PT_G	Non_melanoma	REP_TIL	C ovarii CDK12 mut	163	25	-5.61518727953964	1.80386569005153	CD4+ EM
569	233	224	192	567	264	204	547	176	299	373	438	PT_G_REP_TIL_P2_BV510CD4-A-AlexaFluor700CD8-Asubset	9	PT_G	Non_melanoma	REP_TIL	C ovarii CDK12 mut	192	25	-7.14534722979599	1.57894553643367	CD4+ EM
216	212	225	216	528	269	195	528	156	253	393	481	PT_G_REP_TIL_P2_BV510CD4-A-AlexaFluor700CD8-Asubset	9	PT_G	Non_melanoma	REP_TIL	C ovarii CDK12 mut	151	20	-5.66307937319808	4.15326299172542	CD4+ EM
295	200	243	193	537	252	167	502	197	258	403	434	PT_G_REP_TIL_P2_BV510CD4-A-AlexaFluor700CD8-Asubset	9	PT_G	Non_melanoma	REP_TIL	C ovarii CDK12 mut	136	20	-5.37918912585311	3.56617369156978	CD4+ EM
571	208	262	204	598	268	193	525	194	288	351	243	PT_G_REP_TIL_P2_BV510CD4-A-AlexaFluor700CD8-Asubset	9	PT_G	Non_melanoma	REP_TIL	C ovarii CDK12 mut	189	29	-6.64825116808944	-0.196097310365222	CD4+ EM
377	173	247	192	541	268	197	401	168	272	418	282	PT_G_REP_TIL_P2_BV510CD4-A-AlexaFluor700CD8-Asubset	9	PT_G	Non_melanoma	REP_TIL	C ovarii CDK12 mut	162	29	-5.14475738223129	0.944544870673634	CD4+ EM
478	188	230	228	584	276	206	582	201	250	436	452	PT_G_REP_TIL_P2_BV510CD4-A-AlexaFluor700CD8-Asubset	9	PT_G	Non_melanoma	REP_TIL	C ovarii CDK12 mut	179	25	-6.96867858584457	2.34483398896358	CD4+ EM
314	175	255	227	595	239	189	470	181	306	402	433	PT_G_REP_TIL_P2_BV510CD4-A-AlexaFluor700CD8-Asubset	9	PT_G	Non_melanoma	REP_TIL	C ovarii CDK12 mut	136	20	-5.3673678558641	3.48958315354488	CD4+ EM
493	191	255	199	563	240	224	499	188	282	340	303	PT_G_REP_TIL_P2_BV510CD4-A-AlexaFluor700CD8-Asubset	9	PT_G	Non_melanoma	REP_TIL	C ovarii CDK12 mut	177	25	-6.1509519737535	0.586668331443288	CD4+ EM
387	139	259	217	581	254	235	627	187	299	455	334	PT_G_REP_TIL_P2_BV510CD4-A-AlexaFluor700CD8-Asubset	9	PT_G	Non_melanoma	REP_TIL	C ovarii CDK12 mut	190	29	-6.31687509234481	1.1733843277087	CD4+ EM
394	194	239	198	554	280	205	546	196	257	416	521	PT_G_REP_TIL_P2_BV510CD4-A-AlexaFluor700CD8-Asubset	9	PT_G	Non_melanoma	REP_TIL	C ovarii CDK12 mut	179	25	-6.43359529192977	3.09932794076107	CD4+ EM
419	198	258	206	525	262	197	476	178	269	439	361	PT_G_REP_TIL_P2_BV510CD4-A-AlexaFluor700CD8-Asubset	9	PT_G	Non_melanoma	REP_TIL	C ovarii CDK12 mut	177	25	-5.83404123004013	1.80164410573147	CD4+ EM
575	173	275	206	575	234	211	528	199	294	381	317	PT_G_REP_TIL_P2_BV510CD4-A-AlexaFluor700CD8-Asubset	9	PT_G	Non_melanoma	REP_TIL	C ovarii CDK12 mut	191	25	-6.75792800601058	0.432888735352971	CD4+ EM
516	201	251	298	599	268	196	463	186	256	403	205	PT_G_REP_TIL_P2_BV510CD4-A-AlexaFluor700CD8-Asubset	9	PT_G	Non_melanoma	REP_TIL	C ovarii CDK12 mut	189	29	-6.35431634600692	-0.34520767229893	CD4+ EM
491	202	248	185	603	251	209	452	194	371	396	306	PT_G_REP_TIL_P2_BV510CD4-A-AlexaFluor700CD8-Asubset	9	PT_G	Non_melanoma	REP_TIL	C ovarii CDK12 mut	176	29	-6.10172378237777	0.873505074798085	CD4+ EM
366	240	253	222	509	266	192	446	170	343	361	383	PT_G_REP_TIL_P2_BV510CD4-A-AlexaFluor700CD8-Asubset	9	PT_G	Non_melanoma	REP_TIL	C ovarii CDK12 mut	149	25	-5.29677879031234	2.44368352395198	CD4+ EM
565	187	234	181	601	256	174	488	178	260	393	225	PT_G_REP_TIL_P2_BV510CD4-A-AlexaFluor700CD8-Asubset	9	PT_G	Non_melanoma	REP_TIL	C ovarii CDK12 mut	189	29	-6.59144031222396	-0.341986577690624	CD4+ EM
489	183	246	227	595	243	210	523	173	291	424	205	PT_G_REP_TIL_P2_BV510CD4-A-AlexaFluor700CD8-Asubset	9	PT_G	Non_melanoma	REP_TIL	C ovarii CDK12 mut	189	29	-6.25743638690048	-0.404612045467876	CD4+ EM
544	205	213	185	602	253	200	555	173	268	427	477	PT_G_REP_TIL_P2_BV510CD4-A-AlexaFluor700CD8-Asubset	9	PT_G	Non_melanoma	REP_TIL	C ovarii CDK12 mut	193	25	-7.30769073184066	2.1336578319659	CD4+ EM
472	155	252	204	600	241	212	491	167	375	446	249	PT_G_REP_TIL_P2_BV510CD4-A-AlexaFluor700CD8-Asubset	9	PT_G	Non_melanoma	REP_TIL	C ovarii CDK12 mut	190	29	-6.07501804049545	-0.327370386303447	CD4+ EM
494	215	239	238	542	248	209	585	197	259	413	397	PT_G_REP_TIL_P2_BV510CD4-A-AlexaFluor700CD8-Asubset	9	PT_G	Non_melanoma	REP_TIL	C ovarii CDK12 mut	192	25	-6.82686530764633	1.80630495053432	CD4+ EM
477	186	263	202	607	247	214	425	258	302	407	306	PT_G_REP_TIL_P2_BV510CD4-A-AlexaFluor700CD8-Asubset	9	PT_G	Non_melanoma	REP_TIL	C ovarii CDK12 mut	176	29	-6.0443264168077	0.621481258689381	CD4+ EM
513	183	246	176	579	255	172	459	188	480	351	274	PT_G_REP_TIL_P2_BV510CD4-A-AlexaFluor700CD8-Asubset	9	PT_G	Non_melanoma	REP_TIL	C ovarii CDK12 mut	188	8	-5.70835792239242	0.518485803424336	CD4+ EMRA
336	225	249	229	550	254	204	433	190	307	360	441	PT_G_REP_TIL_P2_BV510CD4-A-AlexaFluor700CD8-Asubset	9	PT_G	Non_melanoma	REP_TIL	C ovarii CDK12 mut	150	20	-5.2611404579454	3.2984048317065	CD4+ EM
414	184	270	190	588	232	193	563	189	297	399	201	PT_G_REP_TIL_P2_BV510CD4-A-AlexaFluor700CD8-Asubset	9	PT_G	Non_melanoma	REP_TIL	C ovarii CDK12 mut	175	29	-5.78655778582626	-0.470389585674785	CD4+ EM
423	214	209	190	640	251	204	484	184	268	315	214	PT_G_REP_TIL_P2_BV510CD4-A-AlexaFluor700CD8-Asubset	9	PT_G	Non_melanoma	REP_TIL	C ovarii CDK12 mut	175	29	-5.58052455599838	-0.304901461781047	CD4+ EM
412	226	227	228	606	250	203	533	178	281	426	193	PT_G_REP_TIL_P2_BV510CD4-A-AlexaFluor700CD8-Asubset	9	PT_G	Non_melanoma	REP_TIL	C ovarii CDK12 mut	175	29	-5.79535304720932	-0.495610456646465	CD4+ EM
477	253	216	249	567	266	235	519	173	240	392	374	PT_G_REP_TIL_P2_BV510CD4-A-AlexaFluor700CD8-Asubset	9	PT_G	Non_melanoma	REP_TIL	C ovarii CDK12 mut	177	25	-6.38707982714706	1.36817624074123	CD4+ EM
545	202	226	173	662	247	173	558	190	290	354	302	PT_G_REP_TIL_P2_BV510CD4-A-AlexaFluor700CD8-Asubset	9	PT_G	Non_melanoma	REP_TIL	C ovarii CDK12 mut	191	25	-6.85141336138778	0.538814146338917	CD4+ EM
581	173	235	212	639	247	225	548	176	309	406	194	PT_G_REP_TIL_P2_BV510CD4-A-AlexaFluor700CD8-Asubset	9	PT_G	Non_melanoma	REP_TIL	C ovarii CDK12 mut	189	29	-6.87171184237533	-0.420540433109782	CD4+ EM
437	203	227	178	654	220	235	520	213	287	399	499	PT_G_REP_TIL_P2_BV510CD4-A-AlexaFluor700CD8-Asubset	9	PT_G	Non_melanoma	REP_TIL	C ovarii CDK12 mut	179	25	-6.85964166338974	2.76086797219417	CD4+ EM
553	187	254	196	599	245	197	510	196	267	389	390	PT_G_REP_TIL_P2_BV510CD4-A-AlexaFluor700CD8-Asubset	9	PT_G	Non_melanoma	REP_TIL	C ovarii CDK12 mut	191	25	-7.00563394244247	1.25240303975246	CD4+ EM
303	217	236	229	508	247	204	379	195	303	310	478	PT_G_REP_TIL_P2_BV510CD4-A-AlexaFluor700CD8-Asubset	9	PT_G	Non_melanoma	REP_TIL	C ovarii CDK12 mut	135	20	-4.3189846199327	3.76950778466365	CD4+ EM
580	222	227	184	580	268	206	452	185	269	389	228	PT_G_REP_TIL_P2_BV510CD4-A-AlexaFluor700CD8-Asubset	9	PT_G	Non_melanoma	REP_TIL	C ovarii CDK12 mut	176	29	-6.6153131645494	-0.331659119308971	CD4+ EM
554	168	249	174	627	244	194	522	181	291	407	403	PT_G_REP_TIL_P2_BV510CD4-A-AlexaFluor700CD8-Asubset	9	PT_G	Non_melanoma	REP_TIL	C ovarii CDK12 mut	192	25	-7.13478099520736	1.37731410962246	CD4+ EM
342	166	246	239	535	262	218	385	196	263	321	385	PT_G_REP_TIL_P2_BV510CD4-A-AlexaFluor700CD8-Asubset	9	PT_G	Non_melanoma	REP_TIL	C ovarii CDK12 mut	121	20	-4.3354231041246	3.08418669205806	CD4+ EM
334	208	212	231	566	274	178	552	187	344	353	428	PT_G_REP_TIL_P2_BV510CD4-A-AlexaFluor700CD8-Asubset	9	PT_G	Non_melanoma	REP_TIL	C ovarii CDK12 mut	164	25	-5.64319049532943	2.90953888398311	CD4+ EM
579	156	222	189	622	242	212	402	190	306	454	194	PT_G_REP_TIL_P2_BV510CD4-A-AlexaFluor700CD8-Asubset	9	PT_G	Non_melanoma	REP_TIL	C ovarii CDK12 mut	189	29	-6.51152574236923	-0.528985123814128	CD4+ EM
425	175	233	208	612	263	193	413	173	280	367	216	PT_G_REP_TIL_P2_BV510CD4-A-AlexaFluor700CD8-Asubset	9	PT_G	Non_melanoma	REP_TIL	C ovarii CDK12 mut	175	29	-5.49660884554916	-0.191539015353702	CD4+ EM
535	211	270	174	604	249	217	540	193	291	510	365	PT_G_REP_TIL_P2_BV510CD4-A-AlexaFluor700CD8-Asubset	9	PT_G	Non_melanoma	REP_TIL	C ovarii CDK12 mut	192	25	-7.07451116259628	1.14511014920376	CD4+ EM
342	195	242	195	531	243	200	433	186	280	411	319	PT_G_REP_TIL_P2_BV510CD4-A-AlexaFluor700CD8-Asubset	9	PT_G	Non_melanoma	REP_TIL	C ovarii CDK12 mut	162	29	-5.03096543963485	1.61171271306179	CD4+ EM
372	213	244	218	582	250	191	509	195	362	357	239	PT_G_REP_TIL_P2_BV510CD4-A-AlexaFluor700CD8-Asubset	9	PT_G	Non_melanoma	REP_TIL	C ovarii CDK12 mut	175	29	-4.3665133636766	-0.923850636662029	CD4+ EM
535	193	235	221	586	270	174	549	190	314	384	360	PT_G_REP_TIL_P2_BV510CD4-A-AlexaFluor700CD8-Asubset	9	PT_G	Non_melanoma	REP_TIL	C ovarii CDK12 mut	191	25	-6.88832389529281	1.1412364433398	CD4+ EM
546	214	216	174	615	276	212	534	166	292	439	498	PT_G_REP_TIL_P2_BV510CD4-A-AlexaFluor700CD8-Asubset	9	PT_G	Non_melanoma	REP_TIL	C ovarii CDK12 mut	193	25	-7.34424316103988	2.1181389282336	CD4+ EM
575	169	247	197	566	252	211	460	174	273	413	205	PT_G_REP_TIL_P2_BV510CD4-A-AlexaFluor700CD8-Asubset	9	PT_G	Non_melanoma	REP_TIL	C ovarii CDK12 mut	189	29	-6.51467143710189	-0.520591180504344	CD4+ EM
511	207	239	193	562	259	203	404	176	267	407	214	PT_G_REP_TIL_P2_BV510CD4-A-AlexaFluor700CD8-Asubset	9	PT_G	Non_melanoma	REP_TIL	C ovarii CDK12 mut	176	29	-6.10582505877548	-0.414730768383525	CD4+ EM
400	178	241	198	537	269	173	350	182	260	334	281	PT_G_REP_TIL_P2_BV510CD4-A-AlexaFluor700CD8-Asubset	9	PT_G	Non_melanoma	REP_TIL	C ovarii CDK12 mut	162	29	-5.00331412966781	0.793230194865681	CD4+ EM
373	190	222	180	615	249	250	484	188	274	371	208	PT_G_REP_TIL_P2_BV510CD4-A-AlexaFluor700CD8-Asubset	9	PT_G	Non_melanoma	REP_TIL	C ovarii CDK12 mut	175	29	-5.38595830615097	-0.530450325191997	CD4+ EM
556	205	256	190	671	262	168	521	180	515	469	259	PT_G_REP_TIL_P2_BV510CD4-A-AlexaFluor700CD8-Asubset	9	PT_G	Non_melanoma	REP_TIL	C ovarii CDK12 mut	188	8	-5.84533034976058	-0.725347380817912	CD4+ EMRA
477	199	214	209	520	255	226	575	173	260	418	359	PT_G_REP_TIL_P2_BV510CD4-A-AlexaFluor700CD8-Asubset	9	PT_G	Non_melanoma	REP_TIL	C ovarii CDK12 mut	177	25	-6.54382669146591	1.54078294736049	CD4+ EM
477	238	236	164	549	277	191	574	205	664	512	643	PT_G_REP_TIL_P2_BV510CD4-A-AlexaFluor700CD8-Asubset	9	PT_G	Non_melanoma	REP_TIL	C ovarii CDK12 mut	56	8	0.855218239468999	4.90112294655941	CD4+ EMRA
529	194	238	210	551	242	235	512	195	302	458	472	PT_G_REP_TIL_P2_BV510CD4-A-AlexaFluor700CD8-Asubset	9	PT_G	Non_melanoma	REP_TIL	C ovarii CDK12 mut	192	25	-7.0629039924913	2.03086485367916	CD4+ EM
506	179	233	232	607	253	222	494	180	272	387	241	PT_G_REP_TIL_P2_BV510CD4-A-AlexaFluor700CD8-Asubset	9	PT_G	Non_melanoma	REP_TIL	C ovarii CDK12 mut	176	29	-6.40164958651596	-0.154389332712672	CD4+ EM
288	252	231	222	489	264	191	509	189	254	322	384	PT_G_REP_TIL_P2_BV510CD4-A-AlexaFluor700CD8-Asubset	9	PT_G	Non_melanoma	REP_TIL	C ovarii CDK12 mut	117	18	-4.84968148882919	3.21567263108394	CD4+ EM
332	189	255	189	565	272	184	313	179	274	328	201	PT_G_REP_TIL_P2_BV510CD4-A-AlexaFluor700CD8-Asubset	9	PT_G	Non_melanoma	REP_TIL	C ovarii CDK12 mut	22	5	-2.01659380610519	-1.98869739073613	CD4+ EM exhausted
392	232	234	176	587	274	183	431	180	277	429	485	PT_G_REP_TIL_P2_BV510CD4-A-AlexaFluor700CD8-Asubset	9	PT_G	Non_melanoma	REP_TIL	C ovarii CDK12 mut	165	25	-5.91441785510116	3.02887382012508	CD4+ EM
248	169	220	220	560	241	238	539	182	346	392	187	PT_G_REP_TIL_P2_BV510CD4-A-AlexaFluor700CD8-Asubset	9	PT_G	Non_melanoma	REP_TIL	C ovarii CDK12 mut	50	5	-3.86239825900131	-2.14487944144108	CD4+ EM exhausted
431	188	243	198	544	263	174	460	176	277	331	283	PT_G_REP_TIL_P2_BV510CD4-A-AlexaFluor700CD8-Asubset	9	PT_G	Non_melanoma	REP_TIL	C ovarii CDK12 mut	162	29	-5.54118835146957	0.548688967048146	CD4+ EM
546	175	280	209	669	248	220	508	199	351	444	202	PT_G_REP_TIL_P2_BV510CD4-A-AlexaFluor700CD8-Asubset	9	PT_G	Non_melanoma	REP_TIL	C ovarii CDK12 mut	189	29	-6.58871232684188	-0.507027368725322	CD4+ EM
383	209	255	198	556	235	209	455	187	280	353	310	PT_G_REP_TIL_P2_BV510CD4-A-AlexaFluor700CD8-Asubset	9	PT_G	Non_melanoma	REP_TIL	C ovarii CDK12 mut	162	29	-5.28729497607284	1.2049274633517	CD4+ EM
502	265	263	221	629	249	175	587	195	281	416	217	PT_G_REP_TIL_P2_BV510CD4-A-AlexaFluor700CD8-Asubset	9	PT_G	Non_melanoma	REP_TIL	C ovarii CDK12 mut	190	29	-6.56302701647811	-0.231404524029277	CD4+ EM
520	194	228	197	633	273	204	526	188	293	409	291	PT_G_REP_TIL_P2_BV510CD4-A-AlexaFluor700CD8-Asubset	9	PT_G	Non_melanoma	REP_TIL	C ovarii CDK12 mut	190	29	-6.7033544700914	0.43872900706432	CD4+ EM
482	182	258	202	582	254	206	469	234	264	423	229	PT_G_REP_TIL_P2_BV510CD4-A-AlexaFluor700CD8-Asubset	9	PT_G	Non_melanoma	REP_TIL	C ovarii CDK12 mut	176	29	-6.16968166049057	-0.363999198854945	CD4+ EM
537	203	244	202	581	252	184	472	191	289	291	213	PT_G_REP_TIL_P2_BV510CD4-A-AlexaFluor700CD8-Asubset	9	PT_G	Non_melanoma	REP_TIL	C ovarii CDK12 mut	176	29	-6.14238750155502	-0.193217750371478	CD4+ EM
441	246	213	243	599	265	189	466	169	328	403	403	PT_G_REP_TIL_P2_BV510CD4-A-AlexaFluor700CD8-Asubset	9	PT_G	Non_melanoma	REP_TIL	C ovarii CDK12 mut	178	25	-6.15677272494369	2.08162130814693	CD4+ EM
360	218	225	197	603	250	252	462	185	283	397	187	PT_G_REP_TIL_P2_BV510CD4-A-AlexaFluor700CD8-Asubset	9	PT_G	Non_melanoma	REP_TIL	C ovarii CDK12 mut	175	29	-5.28533469851547	-0.583468418301128	CD4+ EM
481	226	243	183	619	258	182	444	172	387	411	358	PT_G_REP_TIL_P2_BV510CD4-A-AlexaFluor700CD8-Asubset	9	PT_G	Non_melanoma	REP_TIL	C ovarii CDK12 mut	177	25	-6.13375865634017	1.13627411824367	CD4+ EM
396	145	258	203	600	270	179	464	179	303	466	336	PT_G_REP_TIL_P2_BV510CD4-A-AlexaFluor700CD8-Asubset	9	PT_G	Non_melanoma	REP_TIL	C ovarii CDK12 mut	149	25	-5.75690471346908	1.7346009204974	CD4+ EM
468	201	252	212	585	260	181	469	182	280	364	440	PT_G_REP_TIL_P2_BV510CD4-A-AlexaFluor700CD8-Asubset	9	PT_G	Non_melanoma	REP_TIL	C ovarii CDK12 mut	178	25	-6.33074151690536	2.00647165280483	CD4+ EM
445	272	262	241	642	231	215	390	169	285	436	288	PT_G_REP_TIL_P2_BV510CD4-A-AlexaFluor700CD8-Asubset	9	PT_G	Non_melanoma	REP_TIL	C ovarii CDK12 mut	176	29	-6.05897008593612	0.432621438323476	CD4+ EM
386	209	215	173	556	262	186	488	166	262	388	519	PT_G_REP_TIL_P2_BV510CD4-A-AlexaFluor700CD8-Asubset	9	PT_G	Non_melanoma	REP_TIL	C ovarii CDK12 mut	165	25	-6.22525130923324	3.10390390854976	CD4+ EM
393	228	249	196	583	254	192	447	183	293	381	368	PT_G_REP_TIL_P2_BV510CD4-A-AlexaFluor700CD8-Asubset	9	PT_G	Non_melanoma	REP_TIL	C ovarii CDK12 mut	163	25	-5.49290143664413	1.68239106637142	CD4+ EM
596	217	206	215	582	260	194	600	174	362	491	428	PT_G_REP_TIL_P2_BV510CD4-A-AlexaFluor700CD8-Asubset	9	PT_G	Non_melanoma	REP_TIL	C ovarii CDK12 mut	192	25	-7.303248993712	1.95468952160976	CD4+ EM
433	195	252	205	597	264	199	534	173	307	448	205	PT_G_REP_TIL_P2_BV510CD4-A-AlexaFluor700CD8-Asubset	9	PT_G	Non_melanoma	REP_TIL	C ovarii CDK12 mut	190	29	-5.88426839526229	-0.478102009476207	CD4+ EM
297	288	234	229	581	253	169	525	181	301	406	430	PT_G_REP_TIL_P2_BV510CD4-A-AlexaFluor700CD8-Asubset	9	PT_G	Non_melanoma	REP_TIL	C ovarii CDK12 mut	136	20	-5.70583497698837	3.86148609620235	CD4+ EM
541	254	215	222	656	259	187	579	205	277	411	465	PT_G_REP_TIL_P2_BV510CD4-A-AlexaFluor700CD8-Asubset	9	PT_G	Non_melanoma	REP_TIL	C ovarii CDK12 mut	193	25	-7.34440194781356	2.01273991566799	CD4+ EM
404	204	231	215	542	253	207	506	177	299	398	262	PT_G_REP_TIL_P2_BV510CD4-A-AlexaFluor700CD8-Asubset	9	PT_G	Non_melanoma	REP_TIL	C ovarii CDK12 mut	175	29	-5.70032560046249	0.374819059192158	CD4+ EM
302	218	200	196	578	263	200	469	172	250	409	350	PT_G_REP_TIL_P2_BV510CD4-A-AlexaFluor700CD8-Asubset	9	PT_G	Non_melanoma	REP_TIL	C ovarii CDK12 mut	149	25	-4.90653335269027	3.35043825608394	CD4+ EM
514	232	209	206	657	270	205	540	164	297	422	364	PT_G_REP_TIL_P2_BV510CD4-A-AlexaFluor700CD8-Asubset	9	PT_G	Non_melanoma	REP_TIL	C ovarii CDK12 mut	191	25	-6.94691669161849	1.1967100093951	CD4+ EM
562	193	238	183	612	286	192	499	190	310	342	398	PT_G_REP_TIL_P2_BV510CD4-A-AlexaFluor700CD8-Asubset	9	PT_G	Non_melanoma	REP_TIL	C ovarii CDK12 mut	191	25	-6.81073819811874	1.18647076588772	CD4+ EM
608	245	198	200	689	288	184	532	176	299	438	444	PT_G_REP_TIL_P2_BV510CD4-A-AlexaFluor700CD8-Asubset	9	PT_G	Non_melanoma	REP_TIL	C ovarii CDK12 mut	193	25	-7.36981498416	1.70938755971096	CD4+ EM
501	227	271	209	565	260	199	511	178	446	383	199	PT_G_REP_TIL_P2_BV510CD4-A-AlexaFluor700CD8-Asubset	9	PT_G	Non_melanoma	REP_TIL	C ovarii CDK12 mut	188	8	-5.58186303790145	-0.741091411293529	CD4+ EMRA
471	199	261	183	551	250	178	432	178	242	457	406	PT_G_REP_TIL_P2_BV510CD4-A-AlexaFluor700CD8-Asubset	9	PT_G	Non_melanoma	REP_TIL	C ovarii CDK12 mut	178	25	-6.12457668002182	1.81420447331569	CD4+ EM
469	185	257	179	566	267	191	475	178	590	429	498	PT_G_REP_TIL_P2_BV510CD4-A-AlexaFluor700CD8-Asubset	9	PT_G	Non_melanoma	REP_TIL	C ovarii CDK12 mut	56	8	0.886086948556371	4.82268943291805	CD4+ EMRA
366	221	274	244	589	252	181	290	181	317	469	507	PT_G_REP_TIL_P2_BV510CD4-A-AlexaFluor700CD8-Asubset	9	PT_G	Non_melanoma	REP_TIL	C ovarii CDK12 mut	124	20	-4.05072175677352	5.51620139580867	CD4+ EM
512	207	255	194	535	255	204	569	207	276	366	336	PT_G_REP_TIL_P2_BV510CD4-A-AlexaFluor700CD8-Asubset	9	PT_G	Non_melanoma	REP_TIL	C ovarii CDK12 mut	177	25	-6.53751146014266	0.953662295161702	CD4+ EM
513	223	272	267	604	234	217	556	205	273	433	181	PT_G_REP_TIL_P2_BV510CD4-A-AlexaFluor700CD8-Asubset	9	PT_G	Non_melanoma	REP_TIL	C ovarii CDK12 mut	189	29	-6.56625997241073	-0.412384103716396	CD4+ EM
500	215	197	186	586	267	203	531	175	247	387	382	PT_G_REP_TIL_P2_BV510CD4-A-AlexaFluor700CD8-Asubset	9	PT_G	Non_melanoma	REP_TIL	C ovarii CDK12 mut	177	25	-6.67871820147567	1.38323034745357	CD4+ EM
508	243	241	195	563	241	201	554	185	278	367	215	PT_G_REP_TIL_P2_BV510CD4-A-AlexaFluor700CD8-Asubset	9	PT_G	Non_melanoma	REP_TIL	C ovarii CDK12 mut	189	29	-6.26066886599594	-0.466613989056133	CD4+ EM
537	174	247	201	608	247	214	484	207	261	382	376	PT_G_REP_TIL_P2_BV510CD4-A-AlexaFluor700CD8-Asubset	9	PT_G	Non_melanoma	REP_TIL	C ovarii CDK12 mut	191	25	-6.72040282900863	1.16695143681667	CD4+ EM
423	172	233	191	524	258	187	443	176	294	283	298	PT_G_REP_TIL_P2_BV510CD4-A-AlexaFluor700CD8-Asubset	9	PT_G	Non_melanoma	REP_TIL	C ovarii CDK12 mut	162	29	-5.18847476656967	1.05694784623287	CD4+ EM
496	180	220	196	621	241	237	541	180	266	481	185	PT_G_REP_TIL_P2_BV510CD4-A-AlexaFluor700CD8-Asubset	9	PT_G	Non_melanoma	REP_TIL	C ovarii CDK12 mut	189	29	-6.6218262832933	-0.445613335550807	CD4+ EM
495	205	267	275	573	253	201	586	189	278	371	237	PT_G_REP_TIL_P2_BV510CD4-A-AlexaFluor700CD8-Asubset	9	PT_G	Non_melanoma	REP_TIL	C ovarii CDK12 mut	190	29	-6.31055556948715	-0.189327936352275	CD4+ EM
403	150	234	212	626	227	201	452	196	276	477	430	PT_G_REP_TIL_P2_BV510CD4-A-AlexaFluor700CD8-Asubset	9	PT_G	Non_melanoma	REP_TIL	C ovarii CDK12 mut	165	25	-6.08112918551498	2.40626563531063	CD4+ EM
489	250	260	229	627	251	191	483	183	289	418	206	PT_G_REP_TIL_P2_BV510CD4-A-AlexaFluor700CD8-Asubset	9	PT_G	Non_melanoma	REP_TIL	C ovarii CDK12 mut	189	29	-6.37123738940292	-0.394162665785335	CD4+ EM
434	213	244	209	552	270	194	520	180	259	408	256	PT_G_REP_TIL_P2_BV510CD4-A-AlexaFluor700CD8-Asubset	9	PT_G	Non_melanoma	REP_TIL	C ovarii CDK12 mut	175	29	-5.87310086901718	0.0755473303487079	CD4+ EM
634	378	219	199	626	278	228	566	171	324	449	340	PT_G_REP_TIL_P2_BV510CD4-A-AlexaFluor700CD8-Asubset	9	PT_G	Non_melanoma	REP_TIL	C ovarii CDK12 mut	191	25	-7.14189445193344	0.94124605160854	CD4+ EM
490	235	249	250	591	254	231	516	173	311	416	407	PT_G_REP_TIL_P2_BV510CD4-A-AlexaFluor700CD8-Asubset	9	PT_G	Non_melanoma	REP_TIL	C ovarii CDK12 mut	192	25	-6.72499190981918	1.7406952570071	CD4+ EM
523	195	265	199	548	242	198	448	180	319	448	299	PT_G_REP_TIL_P2_BV510CD4-A-AlexaFluor700CD8-Asubset	9	PT_G	Non_melanoma	REP_TIL	C ovarii CDK12 mut	176	29	-6.32943784411483	0.554297227679707	CD4+ EM
477	190	252	207	502	266	184	472	190	295	328	227	PT_G_REP_TIL_P2_BV510CD4-A-AlexaFluor700CD8-Asubset	9	PT_G	Non_melanoma	REP_TIL	C ovarii CDK12 mut	175	29	-5.7811599891954	-0.0992867608676178	CD4+ EM
554	337	263	200	644	280	211	510	221	353	474	428	PT_G_REP_TIL_P2_BV510CD4-A-AlexaFluor700CD8-Asubset	9	PT_G	Non_melanoma	REP_TIL	C ovarii CDK12 mut	193	25	-7.3449708145433	1.99708117943905	CD4+ EM
505	162	250	208	583	251	210	508	198	285	345	192	PT_G_REP_TIL_P2_BV510CD4-A-AlexaFluor700CD8-Asubset	9	PT_G	Non_melanoma	REP_TIL	C ovarii CDK12 mut	175	29	-6.27396117861801	-0.452077369869731	CD4+ EM
547	282	263	186	599	269	166	459	193	269	424	522	PT_G_REP_TIL_P2_BV510CD4-A-AlexaFluor700CD8-Asubset	9	PT_G	Non_melanoma	REP_TIL	C ovarii CDK12 mut	193	25	-7.17547284777694	2.16828050118587	CD4+ EM
541	202	236	192	654	253	178	492	214	301	328	331	PT_G_REP_TIL_P2_BV510CD4-A-AlexaFluor700CD8-Asubset	9	PT_G	Non_melanoma	REP_TIL	C ovarii CDK12 mut	191	25	-6.7774225395494	0.618583221255757	CD4+ EM
440	241	213	169	636	275	198	494	177	293	467	402	PT_G_REP_TIL_P2_BV510CD4-A-AlexaFluor700CD8-Asubset	9	PT_G	Non_melanoma	REP_TIL	C ovarii CDK12 mut	178	25	-6.64990531619125	1.82301761609218	CD4+ EM
459	210	260	229	502	251	187	461	185	305	400	262	PT_G_REP_TIL_P2_BV510CD4-A-AlexaFluor700CD8-Asubset	9	PT_G	Non_melanoma	REP_TIL	C ovarii CDK12 mut	175	29	-5.76331912692123	0.332878012477376	CD4+ EM
459	207	253	198	566	255	194	435	185	308	353	455	PT_G_REP_TIL_P2_BV510CD4-A-AlexaFluor700CD8-Asubset	9	PT_G	Non_melanoma	REP_TIL	C ovarii CDK12 mut	178	25	-6.03324853594833	2.20589580041073	CD4+ EM
473	151	267	182	599	242	219	433	187	289	422	255	PT_G_REP_TIL_P2_BV510CD4-A-AlexaFluor700CD8-Asubset	9	PT_G	Non_melanoma	REP_TIL	C ovarii CDK12 mut	176	29	-6.07320558245712	0.0522170535167234	CD4+ EM
563	236	226	188	636	248	231	544	185	292	415	219	PT_G_REP_TIL_P2_BV510CD4-A-AlexaFluor700CD8-Asubset	9	PT_G	Non_melanoma	REP_TIL	C ovarii CDK12 mut	189	29	-6.83557044680648	-0.366340677917979	CD4+ EM
434	169	252	210	597	256	217	477	199	266	410	378	PT_G_REP_TIL_P2_BV510CD4-A-AlexaFluor700CD8-Asubset	9	PT_G	Non_melanoma	REP_TIL	C ovarii CDK12 mut	177	25	-6.05103503878646	1.66058375340603	CD4+ EM
490	179	224	190	623	259	197	424	166	308	377	348	PT_G_REP_TIL_P2_BV510CD4-A-AlexaFluor700CD8-Asubset	9	PT_G	Non_melanoma	REP_TIL	C ovarii CDK12 mut	177	25	-6.23420440371566	0.908416409312703	CD4+ EM
425	209	254	188	560	242	192	517	186	302	369	464	PT_G_REP_TIL_P2_BV510CD4-A-AlexaFluor700CD8-Asubset	9	PT_G	Non_melanoma	REP_TIL	C ovarii CDK12 mut	164	25	-6.23602878268295	2.33816160660885	CD4+ EM
519	190	223	194	617	264	190	450	175	277	380	350	PT_G_REP_TIL_P2_BV510CD4-A-AlexaFluor700CD8-Asubset	9	PT_G	Non_melanoma	REP_TIL	C ovarii CDK12 mut	191	25	-6.38436567004257	1.03283299904964	CD4+ EM
423	192	260	207	570	263	166	503	183	275	435	493	PT_G_REP_TIL_P2_BV510CD4-A-AlexaFluor700CD8-Asubset	9	PT_G	Non_melanoma	REP_TIL	C ovarii CDK12 mut	165	25	-6.54823075945907	2.78254880410335	CD4+ EM
522	174	260	213	594	275	167	495	191	264	337	203	PT_G_REP_TIL_P2_BV510CD4-A-AlexaFluor700CD8-Asubset	9	PT_G	Non_melanoma	REP_TIL	C ovarii CDK12 mut	176	29	-6.27739869769149	-0.426388870657466	CD4+ EM
487	184	251	202	563	255	217	448	185	273	362	187	PT_G_REP_TIL_P2_BV510CD4-A-AlexaFluor700CD8-Asubset	9	PT_G	Non_melanoma	REP_TIL	C ovarii CDK12 mut	175	29	-5.95138179476791	-0.37162614959576	CD4+ EM
503	198	230	217	596	252	212	484	190	293	367	392	PT_G_REP_TIL_P2_BV510CD4-A-AlexaFluor700CD8-Asubset	9	PT_G	Non_melanoma	REP_TIL	C ovarii CDK12 mut	177	25	-6.57941924746566	1.35887279015682	CD4+ EM
588	248	252	202	614	261	165	410	193	281	331	250	PT_G_REP_TIL_P2_BV510CD4-A-AlexaFluor700CD8-Asubset	9	PT_G	Non_melanoma	REP_TIL	C ovarii CDK12 mut	176	29	-6.43585693057113	-0.0622693185816033	CD4+ EM
563	263	208	293	646	266	212	575	173	263	480	435	PT_G_REP_TIL_P2_BV510CD4-A-AlexaFluor700CD8-Asubset	9	PT_G	Non_melanoma	REP_TIL	C ovarii CDK12 mut	193	25	-7.29864131625228	2.05380358201168	CD4+ EM
299	204	242	200	530	253	188	301	178	304	305	226	PT_G_REP_TIL_P2_BV510CD4-A-AlexaFluor700CD8-Asubset	9	PT_G	Non_melanoma	REP_TIL	C ovarii CDK12 mut	34	4	-1.8449286144548	-1.91166852015354	CD4+ EM
352	201	249	197	566	274	173	483	176	299	337	438	PT_G_REP_TIL_P2_BV510CD4-A-AlexaFluor700CD8-Asubset	9	PT_G	Non_melanoma	REP_TIL	C ovarii CDK12 mut	164	25	-5.55335675890975	2.94544686776302	CD4+ EM
240	247	261	211	589	244	200	404	184	276	413	331	PT_G_REP_TIL_P2_BV510CD4-A-AlexaFluor700CD8-Asubset	9	PT_G	Non_melanoma	REP_TIL	C ovarii CDK12 mut	122	20	-3.9688721817308	3.4544266651263	CD4+ EM
545	176	240	279	607	251	197	511	196	288	385	362	PT_G_REP_TIL_P2_BV510CD4-A-AlexaFluor700CD8-Asubset	9	PT_G	Non_melanoma	REP_TIL	C ovarii CDK12 mut	191	25	-6.78759490664535	1.14079644185207	CD4+ EM
369	191	224	222	576	280	167	545	169	302	414	459	PT_G_REP_TIL_P2_BV510CD4-A-AlexaFluor700CD8-Asubset	9	PT_G	Non_melanoma	REP_TIL	C ovarii CDK12 mut	164	25	-6.31205903704696	3.02895583611629	CD4+ EM
429	198	242	258	531	243	217	616	179	393	366	287	PT_G_REP_TIL_P2_BV510CD4-A-AlexaFluor700CD8-Asubset	9	PT_G	Non_melanoma	REP_TIL	C ovarii CDK12 mut	190	29	-5.8128811043077	0.392796803533055	CD4+ EM
458	139	274	256	606	253	226	577	214	290	469	394	PT_G_REP_TIL_P2_BV510CD4-A-AlexaFluor700CD8-Asubset	9	PT_G	Non_melanoma	REP_TIL	C ovarii CDK12 mut	192	25	-6.75772058184677	1.77347828847072	CD4+ EM
352	232	240	213	584	243	189	404	199	300	312	186	PT_G_REP_TIL_P2_BV510CD4-A-AlexaFluor700CD8-Asubset	9	PT_G	Non_melanoma	REP_TIL	C ovarii CDK12 mut	50	5	-2.13989221270614	-1.91532931822636	CD4+ EM exhausted
553	160	259	233	548	244	225	573	186	239	455	385	PT_G_REP_TIL_P2_BV510CD4-A-AlexaFluor700CD8-Asubset	9	PT_G	Non_melanoma	REP_TIL	C ovarii CDK12 mut	192	25	-7.14638148959213	1.28976716500423	CD4+ EM
419	337	209	278	666	251	192	538	185	279	427	191	PT_G_REP_TIL_P2_BV510CD4-A-AlexaFluor700CD8-Asubset	9	PT_G	Non_melanoma	REP_TIL	C ovarii CDK12 mut	190	29	-6.15260135348373	-0.186661775887988	CD4+ EM
579	181	253	200	565	260	208	522	173	378	404	461	PT_G_REP_TIL_P2_BV510CD4-A-AlexaFluor700CD8-Asubset	9	PT_G	Non_melanoma	REP_TIL	C ovarii CDK12 mut	192	25	-6.95184289629989	1.61594881516597	CD4+ EM
458	145	221	241	636	242	204	596	193	284	425	329	PT_G_REP_TIL_P2_BV510CD4-A-AlexaFluor700CD8-Asubset	9	PT_G	Non_melanoma	REP_TIL	C ovarii CDK12 mut	190	29	-6.59142076190048	1.02505191069744	CD4+ EM
418	215	223	181	580	262	191	453	190	283	341	396	PT_G_REP_TIL_P2_BV510CD4-A-AlexaFluor700CD8-Asubset	9	PT_G	Non_melanoma	REP_TIL	C ovarii CDK12 mut	163	25	-5.69442378695541	1.9144697378268	CD4+ EM
416	194	228	181	536	256	199	515	159	299	429	483	PT_G_REP_TIL_P2_BV510CD4-A-AlexaFluor700CD8-Asubset	9	PT_G	Non_melanoma	REP_TIL	C ovarii CDK12 mut	164	25	-6.47405778582626	2.802344221889	CD4+ EM
512	156	259	205	634	260	184	571	194	298	316	270	PT_G_REP_TIL_P2_BV510CD4-A-AlexaFluor700CD8-Asubset	9	PT_G	Non_melanoma	REP_TIL	C ovarii CDK12 mut	190	29	-6.51743184741073	0.0484239238192813	CD4+ EM
566	156	239	182	594	256	216	534	186	265	418	405	PT_G_REP_TIL_P2_BV510CD4-A-AlexaFluor700CD8-Asubset	9	PT_G	Non_melanoma	REP_TIL	C ovarii CDK12 mut	192	25	-7.14127504046493	1.34212233525417	CD4+ EM
429	199	245	196	501	250	188	494	180	313	316	369	PT_G_REP_TIL_P2_BV510CD4-A-AlexaFluor700CD8-Asubset	9	PT_G	Non_melanoma	REP_TIL	C ovarii CDK12 mut	177	25	-5.50278436358505	1.63930596810482	CD4+ EM
449	340	244	262	591	274	197	555	185	272	389	442	PT_G_REP_TIL_P2_BV510CD4-A-AlexaFluor700CD8-Asubset	9	PT_G	Non_melanoma	REP_TIL	C ovarii CDK12 mut	148	25	-6.84606086428695	2.39879550439022	CD4+ EM
349	229	227	196	555	252	195	532	171	350	320	328	PT_G_REP_TIL_P2_BV510CD4-A-AlexaFluor700CD8-Asubset	9	PT_G	Non_melanoma	REP_TIL	C ovarii CDK12 mut	149	25	-5.45857583697372	1.50816108685634	CD4+ EM
473	234	250	212	650	237	220	436	187	260	494	208	PT_G_REP_TIL_P2_BV510CD4-A-AlexaFluor700CD8-Asubset	9	PT_G	Non_melanoma	REP_TIL	C ovarii CDK12 mut	189	29	-6.28539811785751	-0.369518827379726	CD4+ EM
545	182	264	218	564	248	214	397	233	287	426	198	PT_G_REP_TIL_P2_BV510CD4-A-AlexaFluor700CD8-Asubset	9	PT_G	Non_melanoma	REP_TIL	C ovarii CDK12 mut	176	29	-6.2944918793016	-0.562951903522991	CD4+ EM
393	187	216	188	543	257	195	491	162	287	446	228	PT_G_REP_TIL_P2_BV510CD4-A-AlexaFluor700CD8-Asubset	9	PT_G	Non_melanoma	REP_TIL	C ovarii CDK12 mut	175	29	-5.51260244067245	-0.286557595909618	CD4+ EM
547	182	265	202	632	261	194	537	199	360	416	378	PT_G_REP_TIL_P2_BV510CD4-A-AlexaFluor700CD8-Asubset	9	PT_G	Non_melanoma	REP_TIL	C ovarii CDK12 mut	191	25	-6.92791282351547	1.25035895806453	CD4+ EM
544	196	254	209	637	257	223	430	183	275	458	186	PT_G_REP_TIL_P2_BV510CD4-A-AlexaFluor700CD8-Asubset	9	PT_G	Non_melanoma	REP_TIL	C ovarii CDK12 mut	189	29	-6.52204143221908	-0.540806214989208	CD4+ EM
443	240	226	195	572	249	241	534	149	327	422	468	PT_G_REP_TIL_P2_BV510CD4-A-AlexaFluor700CD8-Asubset	9	PT_G	Non_melanoma	REP_TIL	C ovarii CDK12 mut	179	25	-6.63981877978378	2.5057863185992	CD4+ EM
390	171	241	188	674	241	202	521	194	371	460	448	PT_G_REP_TIL_P2_BV510CD4-A-AlexaFluor700CD8-Asubset	9	PT_G	Non_melanoma	REP_TIL	C ovarii CDK12 mut	179	25	-6.43911945040756	2.80869163972042	CD4+ EM
472	176	260	187	623	245	198	515	196	306	390	417	PT_G_REP_TIL_P2_BV510CD4-A-AlexaFluor700CD8-Asubset	9	PT_G	Non_melanoma	REP_TIL	C ovarii CDK12 mut	178	25	-6.544863812285	1.79822196465633	CD4+ EM
245	192	250	218	534	253	191	360	204	294	373	523	PT_G_REP_TIL_P2_BV510CD4-A-AlexaFluor700CD8-Asubset	9	PT_G	Non_melanoma	REP_TIL	C ovarii CDK12 mut	123	20	-4.38477384264999	4.6926349590411	CD4+ EM
440	222	262	245	576	272	200	565	174	292	428	249	PT_G_REP_TIL_P2_BV510CD4-A-AlexaFluor700CD8-Asubset	9	PT_G	Non_melanoma	REP_TIL	C ovarii CDK12 mut	190	29	-6.10662042315536	-0.0448495929250939	CD4+ EM
477	169	248	198	527	235	220	478	177	272	379	375	PT_G_REP_TIL_P2_BV510CD4-A-AlexaFluor700CD8-Asubset	9	PT_G	Non_melanoma	REP_TIL	C ovarii CDK12 mut	177	25	-6.09470807726913	1.38239898186824	CD4+ EM
148	212	206	156	618	244	192	503	179	472	513	550	PT_G_REP_TIL_P2_BV510CD4-A-AlexaFluor700CD8-Asubset	9	PT_G	Non_melanoma	REP_TIL	C ovarii CDK12 mut	166	20	-5.82786666567855	5.16271247368953	CD4+ EM
348	171	215	194	562	248	229	517	172	282	430	479	PT_G_REP_TIL_P2_BV510CD4-A-AlexaFluor700CD8-Asubset	9	PT_G	Non_melanoma	REP_TIL	C ovarii CDK12 mut	165	25	-6.08691131289535	3.51401271325252	CD4+ EM
544	196	241	201	640	264	187	597	174	323	437	490	PT_G_REP_TIL_P2_BV510CD4-A-AlexaFluor700CD8-Asubset	9	PT_G	Non_melanoma	REP_TIL	C ovarii CDK12 mut	193	25	-7.32900153811508	2.09779180985592	CD4+ EM
338	209	236	164	556	275	171	484	192	470	435	543	PT_G_REP_TIL_P2_BV510CD4-A-AlexaFluor700CD8-Asubset	9	PT_G	Non_melanoma	REP_TIL	C ovarii CDK12 mut	166	20	0.461229138416715	4.90415992242	CD4+ EM
560	233	203	212	605	284	201	561	147	578	425	491	PT_G_REP_TIL_P2_BV510CD4-A-AlexaFluor700CD8-Asubset	9	PT_G	Non_melanoma	REP_TIL	C ovarii CDK12 mut	56	8	0.868363984269567	4.85480918389461	CD4+ EMRA
438	197	255	189	585	249	195	424	184	291	372	315	PT_G_REP_TIL_P2_BV510CD4-A-AlexaFluor700CD8-Asubset	9	PT_G	Non_melanoma	REP_TIL	C ovarii CDK12 mut	162	29	-5.63167201693588	1.0084501693835	CD4+ EM
559	162	260	215	539	258	204	544	181	295	379	201	PT_G_REP_TIL_P2_BV510CD4-A-AlexaFluor700CD8-Asubset	9	PT_G	Non_melanoma	REP_TIL	C ovarii CDK12 mut	189	29	-6.52796279604965	-0.440510373295329	CD4+ EM
463	196	232	191	610	265	179	411	175	277	388	268	PT_G_REP_TIL_P2_BV510CD4-A-AlexaFluor700CD8-Asubset	9	PT_G	Non_melanoma	REP_TIL	C ovarii CDK12 mut	176	29	-5.87155305560165	0.338476140319325	CD4+ EM
442	206	247	180	584	243	199	459	197	269	346	357	PT_G_REP_TIL_P2_BV510CD4-A-AlexaFluor700CD8-Asubset	9	PT_G	Non_melanoma	REP_TIL	C ovarii CDK12 mut	177	25	-5.83596431429916	1.36360814076564	CD4+ EM
278	172	223	191	556	264	198	455	183	280	335	253	PT_G_REP_TIL_P2_BV510CD4-A-AlexaFluor700CD8-Asubset	9	PT_G	Non_melanoma	REP_TIL	C ovarii CDK12 mut	50	5	-3.51754318888717	2.03770389062069	CD4+ EM exhausted
546	182	230	187	642	251	205	577	219	259	424	463	PT_G_REP_TIL_P2_BV510CD4-A-AlexaFluor700CD8-Asubset	9	PT_G	Non_melanoma	REP_TIL	C ovarii CDK12 mut	192	25	-7.32650672610336	1.96896531087063	CD4+ EM
436	246	246	219	536	254	187	490	181	300	374	500	PT_G_REP_TIL_P2_BV510CD4-A-AlexaFluor700CD8-Asubset	9	PT_G	Non_melanoma	REP_TIL	C ovarii CDK12 mut	164	25	-6.42921554263168	2.72801770669124	CD4+ EM
449	171	261	183	649	240	188	462	185	275	410	188	PT_G_REP_TIL_P2_BV510CD4-A-AlexaFluor700CD8-Asubset	9	PT_G	Non_melanoma	REP_TIL	C ovarii CDK12 mut	175	29	-5.89942990954452	-0.490972082794688	CD4+ EM
451	205	260	189	528	261	217	439	178	267	349	186	PT_G_REP_TIL_P2_BV510CD4-A-AlexaFluor700CD8-Asubset	9	PT_G	Non_melanoma	REP_TIL	C ovarii CDK12 mut	175	29	-5.43829929049545	-0.2216209580312	CD4+ EM
545	242	243	263	619	260	202	543	182	301	415	459	PT_G_REP_TIL_P2_BV510CD4-A-AlexaFluor700CD8-Asubset	9	PT_G	Non_melanoma	REP_TIL	C ovarii CDK12 mut	193	25	-7.16496478732162	2.01250197392605	CD4+ EM
492	238	241	181	589	244	196	546	153	267	500	452	PT_G_REP_TIL_P2_BV510CD4-A-AlexaFluor700CD8-Asubset	9	PT_G	Non_melanoma	REP_TIL	C ovarii CDK12 mut	179	25	-7.12587320025497	2.23047937852047	CD4+ EM
423	215	244	194	586	247	206	437	197	287	354	439	PT_G_REP_TIL_P2_BV510CD4-A-AlexaFluor700CD8-Asubset	9	PT_G	Non_melanoma	REP_TIL	C ovarii CDK12 mut	163	25	-5.82191669161849	2.3072999904742	CD4+ EM
535	216	253	218	583	257	238	603	187	296	415	469	PT_G_REP_TIL_P2_BV510CD4-A-AlexaFluor700CD8-Asubset	9	PT_G	Non_melanoma	REP_TIL	C ovarii CDK12 mut	193	25	-7.27937614138656	2.08898653489254	CD4+ EM
339	223	254	226	533	268	178	587	176	377	367	449	PT_G_REP_TIL_P2_BV510CD4-A-AlexaFluor700CD8-Asubset	9	PT_G	Non_melanoma	REP_TIL	C ovarii CDK12 mut	164	25	-5.68789636309677	3.58942474824093	CD4+ EM
472	240	230	229	612	285	192	483	184	313	395	473	PT_G_REP_TIL_P2_BV510CD4-A-AlexaFluor700CD8-Asubset	9	PT_G	Non_melanoma	REP_TIL	C ovarii CDK12 mut	178	25	-6.75605785067611	2.41311563950679	CD4+ EM
558	167	266	179	625	244	205	531	204	310	434	431	PT_G_REP_TIL_P2_BV510CD4-A-AlexaFluor700CD8-Asubset	9	PT_G	Non_melanoma	REP_TIL	C ovarii CDK12 mut	192	25	-7.23812066729599	1.5465407560458	CD4+ EM
356	176	249	278	597	249	197	542	198	356	328	456	PT_G_REP_TIL_P2_BV510CD4-A-AlexaFluor700CD8-Asubset	9	PT_G	Non_melanoma	REP_TIL	C ovarii CDK12 mut	82	20	-1.34514891322189	3.85358657342098	CD4+ EM
411	246	238	233	575	260	219	509	168	286	412	410	PT_G_REP_TIL_P2_BV510CD4-A-AlexaFluor700CD8-Asubset	9	PT_G	Non_melanoma	REP_TIL	C ovarii CDK12 mut	164	25	-6.22905885394149	2.36263408166073	CD4+ EM
540	169	270	204	628	243	228	456	197	312	436	229	PT_G_REP_TIL_P2_BV510CD4-A-AlexaFluor700CD8-Asubset	9	PT_G	Non_melanoma	REP_TIL	C ovarii CDK12 mut	189	29	-6.59567844088607	-0.386359791935466	CD4+ EM
560	204	269	203	607	240	209	488	187	301	465	405	PT_G_REP_TIL_P2_BV510CD4-A-AlexaFluor700CD8-Asubset	9	PT_G	Non_melanoma	REP_TIL	C ovarii CDK12 mut	192	25	-7.15505897219711	1.46157397729061	CD4+ EM
206	188	263	186	589	239	203	342	204	284	413	438	PT_G_REP_TIL_P2_BV510CD4-A-AlexaFluor700CD8-Asubset	9	PT_G	Non_melanoma	REP_TIL	C ovarii CDK12 mut	123	20	-3.94152127917343	4.78876056176326	CD4+ EM
530	179	254	218	608	265	211	551	166	307	421	421	PT_G_REP_TIL_P2_BV510CD4-A-AlexaFluor700CD8-Asubset	9	PT_G	Non_melanoma	REP_TIL	C ovarii CDK12 mut	192	25	-7.11979686434799	1.71350278359554	CD4+ EM
466	219	246	188	639	258	167	438	201	280	377	414	PT_G_REP_TIL_P2_BV510CD4-A-AlexaFluor700CD8-Asubset	9	PT_G	Non_melanoma	REP_TIL	C ovarii CDK12 mut	178	25	-6.30763875659042	1.77817680340908	CD4+ EM
446	163	224	193	493	258	227	455	220	417	481	179	PT_G_REP_TIL_P2_BV510CD4-A-AlexaFluor700CD8-Asubset	9	PT_G	Non_melanoma	REP_TIL	C ovarii CDK12 mut	175	29	-4.59195720370346	-0.65802768963673	CD4+ EM
523	219	268	206	606	238	221	512	170	307	390	396	PT_G_REP_TIL_P2_BV510CD4-A-AlexaFluor700CD8-Asubset	9	PT_G	Non_melanoma	REP_TIL	C ovarii CDK12 mut	191	25	-6.93834745104843	1.39111175042293	CD4+ EM
552	190	252	168	551	252	198	530	178	307	438	459	PT_G_REP_TIL_P2_BV510CD4-A-AlexaFluor700CD8-Asubset	9	PT_G	Non_melanoma	REP_TIL	C ovarii CDK12 mut	192	25	-7.15576039965682	1.84871139031551	CD4+ EM
530	181	242	186	558	258	219	509	184	347	405	271	PT_G_REP_TIL_P2_BV510CD4-A-AlexaFluor700CD8-Asubset	9	PT_G	Non_melanoma	REP_TIL	C ovarii CDK12 mut	176	29	-6.36443912203842	0.220014605938412	CD4+ EM
398	224	223	220	548	259	216	563	177	332	393	213	PT_G_REP_TIL_P2_BV510CD4-A-AlexaFluor700CD8-Asubset	9	PT_G	Non_melanoma	REP_TIL	C ovarii CDK12 mut	175	29	-5.66682635958724	-0.461663316668056	CD4+ EM
405	205	234	187	528	271	209	538	190	503	349	456	PT_G_REP_TIL_P2_BV510CD4-A-AlexaFluor700CD8-Asubset	9	PT_G	Non_melanoma	REP_TIL	C ovarii CDK12 mut	172	30	0.7276989597506	4.63196887475155	CD4+ EM exhausted
495	170	250	213	634	257	195	481	186	285	366	273	PT_G_REP_TIL_P2_BV510CD4-A-AlexaFluor700CD8-Asubset	9	PT_G	Non_melanoma	REP_TIL	C ovarii CDK12 mut	176	29	-6.38122283633285	0.19275682073734	CD4+ EM
476	173	262	210	545	262	199	436	184	297	400	195	PT_G_REP_TIL_P2_BV510CD4-A-AlexaFluor700CD8-Asubset	9	PT_G	Non_melanoma	REP_TIL	C ovarii CDK12 mut	175	29	-5.73436557467514	-0.290743332088969	CD4+ EM
593	193	217	178	580	271	215	540	172	288	360	333	PT_G_REP_TIL_P2_BV510CD4-A-AlexaFluor700CD8-Asubset	9	PT_G	Non_melanoma	REP_TIL	C ovarii CDK12 mut	191	25	-6.91147815402084	0.830766398726918	CD4+ EM
474	202	248	195	529	265	219	475	178	271	321	346	PT_G_REP_TIL_P2_BV510CD4-A-AlexaFluor700CD8-Asubset	9	PT_G	Non_melanoma	REP_TIL	C ovarii CDK12 mut	177	25	-5.9314695518785	1.18077887993953	CD4+ EM
275	167	244	199	527	257	203	431	180	316	327	352	PT_G_REP_TIL_P2_BV510CD4-A-AlexaFluor700CD8-Asubset	9	PT_G	Non_melanoma	REP_TIL	C ovarii CDK12 mut	92	12	-3.87192880328231	3.10714306336544	CD4+ EMRA
268	199	205	191	636	263	204	548	179	370	413	535	PT_G_REP_TIL_P2_BV510CD4-A-AlexaFluor700CD8-Asubset	9	PT_G	Non_melanoma	REP_TIL	C ovarii CDK12 mut	166	20	-6.14414941485458	4.69262780648372	CD4+ EM
409	156	240	196	560	251	207	411	180	330	410	252	PT_G_REP_TIL_P2_BV510CD4-A-AlexaFluor700CD8-Asubset	9	PT_G	Non_melanoma	REP_TIL	C ovarii CDK12 mut	162	29	-5.42271053011947	0.211271841346242	CD4+ EM
555	208	228	204	664	254	208	556	229	596	437	360	PT_G_REP_TIL_P2_BV510CD4-A-AlexaFluor700CD8-Asubset	9	PT_G	Non_melanoma	REP_TIL	C ovarii CDK12 mut	188	8	1.01674474064774	4.2862047145953	CD4+ EMRA
432	197	252	181	523	263	195	449	169	288	373	348	PT_G_REP_TIL_P2_BV510CD4-A-AlexaFluor700CD8-Asubset	9	PT_G	Non_melanoma	REP_TIL	C ovarii CDK12 mut	177	25	-5.5702921074205	1.42941083413265	CD4+ EM
452	204	253	220	636	260	198	482	198	312	352	475	PT_G_REP_TIL_P2_BV510CD4-A-AlexaFluor700CD8-Asubset	9	PT_G	Non_melanoma	REP_TIL	C ovarii CDK12 mut	178	25	-6.50271712954574	2.31447805863521	CD4+ EM
473	284	274	318	594	248	191	402	175	393	444	204	PT_G_REP_TIL_P2_BV510CD4-A-AlexaFluor700CD8-Asubset	9	PT_G	Non_melanoma	REP_TIL	C ovarii CDK12 mut	188	8	0.737419881267018	3.66662802201412	CD4+ EMRA
540	147	283	219	640	238	213	531	190	299	436	214	PT_G_REP_TIL_P2_BV510CD4-A-AlexaFluor700CD8-Asubset	9	PT_G	Non_melanoma	REP_TIL	C ovarii CDK12 mut	189	29	-6.78339730914169	-0.386294375837825	CD4+ EM
363	203	242	194	519	253	169	434	196	291	331	390	PT_G_REP_TIL_P2_BV510CD4-A-AlexaFluor700CD8-Asubset	9	PT_G	Non_melanoma	REP_TIL	C ovarii CDK12 mut	163	25	-5.18252860720687	2.17591490250728	CD4+ EM
534	199	258	181	635	222	204	560	181	315	469	486	PT_G_REP_TIL_P2_BV510CD4-A-AlexaFluor700CD8-Asubset	9	PT_G	Non_melanoma	REP_TIL	C ovarii CDK12 mut	193	25	-7.29154311831527	2.14020480614803	CD4+ EM
559	144	258	235	596	258	243	403	193	292	384	192	PT_G_REP_TIL_P2_BV510CD4-A-AlexaFluor700CD8-Asubset	9	PT_G	Non_melanoma	REP_TIL	C ovarii CDK12 mut	176	29	-6.34380113299423	-0.535608332336925	CD4+ EM
577	201	206	237	625	244	225	556	165	247	498	513	PT_G_REP_TIL_P2_BV510CD4-A-AlexaFluor700CD8-Asubset	9	PT_G	Non_melanoma	REP_TIL	C ovarii CDK12 mut	193	25	-7.39706765826278	2.18019952279232	CD4+ EM
389	210	218	200	589	246	233	546	186	324	433	304	PT_G_REP_TIL_P2_BV510CD4-A-AlexaFluor700CD8-Asubset	9	PT_G	Non_melanoma	REP_TIL	C ovarii CDK12 mut	190	29	-5.91035329516464	1.32537450295589	CD4+ EM
533	185	241	206	630	254	187	456	168	273	469	265	PT_G_REP_TIL_P2_BV510CD4-A-AlexaFluor700CD8-Asubset	9	PT_G	Non_melanoma	REP_TIL	C ovarii CDK12 mut	189	29	-6.64251958544784	0.112758506356694	CD4+ EM
429	221	237	186	563	257	182	482	176	286	415	445	PT_G_REP_TIL_P2_BV510CD4-A-AlexaFluor700CD8-Asubset	9	PT_G	Non_melanoma	REP_TIL	C ovarii CDK12 mut	164	25	-6.21620093997055	2.38198031884334	CD4+ EM
223	222	236	230	564	247	190	403	211	323	338	474	PT_G_REP_TIL_P2_BV510CD4-A-AlexaFluor700CD8-Asubset	9	PT_G	Non_melanoma	REP_TIL	C ovarii CDK12 mut	135	20	-4.57943355258041	4.23827685814998	CD4+ EM
543	233	245	261	624	262	209	473	181	273	388	269	PT_G_REP_TIL_P2_BV510CD4-A-AlexaFluor700CD8-Asubset	9	PT_G	Non_melanoma	REP_TIL	C ovarii CDK12 mut	176	29	-6.54378806765609	0.1559769625654	CD4+ EM
387	262	192	298	608	248	240	600	151	289	475	499	PT_G_REP_TIL_P2_BV510CD4-A-AlexaFluor700CD8-Asubset	9	PT_G	Non_melanoma	REP_TIL	C ovarii CDK12 mut	179	25	-6.82285415347152	3.00318588715694	CD4+ EM
563	217	256	201	612	262	177	479	201	252	381	305	PT_G_REP_TIL_P2_BV510CD4-A-AlexaFluor700CD8-Asubset	9	PT_G	Non_melanoma	REP_TIL	C ovarii CDK12 mut	191	25	-6.52936040576034	0.394716520129658	CD4+ EM
380	150	270	199	507	238	209	479	281	288	411	315	PT_G_REP_TIL_P2_BV510CD4-A-AlexaFluor700CD8-Asubset	9	PT_G	Non_melanoma	REP_TIL	C ovarii CDK12 mut	162	29	-5.46191703494125	1.26334824067257	CD4+ EM
311	209	224	196	566	251	199	432	154	256	455	331	PT_G_REP_TIL_P2_BV510CD4-A-AlexaFluor700CD8-Asubset	9	PT_G	Non_melanoma	REP_TIL	C ovarii CDK12 mut	122	20	-4.82693826373153	3.30837025147579	CD4+ EM
475	334	234	208	573	244	202	584	191	275	387	359	PT_G_REP_TIL_P2_BV510CD4-A-AlexaFluor700CD8-Asubset	9	PT_G	Non_melanoma	REP_TIL	C ovarii CDK12 mut	177	25	-6.7192269485765	1.27010752659939	CD4+ EM
595	242	222	194	665	268	207	486	184	310	438	427	PT_G_REP_TIL_P2_BV510CD4-A-AlexaFluor700CD8-Asubset	9	PT_G	Non_melanoma	REP_TIL	C ovarii CDK12 mut	191	25	-7.28102981265121	1.60674049359462	CD4+ EM
366	200	242	193	522	267	188	375	181	283	329	431	PT_G_REP_TIL_P2_BV510CD4-A-AlexaFluor700CD8-Asubset	9	PT_G	Non_melanoma	REP_TIL	C ovarii CDK12 mut	163	25	-4.60718070681625	3.05669249993465	CD4+ EM
334	218	226	185	515	261	228	399	180	268	363	249	PT_G_REP_TIL_P2_BV510CD4-A-AlexaFluor700CD8-Asubset	9	PT_G	Non_melanoma	REP_TIL	C ovarii CDK12 mut	50	5	-4.86986982043319	0.419760097085454	CD4+ EM exhausted
505	164	246	206	590	246	231	495	183	288	398	301	PT_G_REP_TIL_P2_BV510CD4-A-AlexaFluor700CD8-Asubset	9	PT_G	Non_melanoma	REP_TIL	C ovarii CDK12 mut	176	29	-6.44314061816268	0.497841079055287	CD4+ EM
572	179	248	192	565	249	181	555	186	273	392	190	PT_G_REP_TIL_P2_BV510CD4-A-AlexaFluor700CD8-Asubset	9	PT_G	Non_melanoma	REP_TIL	C ovarii CDK12 mut	189	29	-6.62843619998031	-0.520784359158061	CD4+ EM
500	177	244	192	594	241	216	523	191	274	503	487	PT_G_REP_TIL_P2_BV510CD4-A-AlexaFluor700CD8-Asubset	9	PT_G	Non_melanoma	REP_TIL	C ovarii CDK12 mut	179	25	-7.02635060961776	2.35485138398311	CD4+ EM
467	246	246	263	562	251	205	508	181	292	405	452	PT_G_REP_TIL_P2_BV510CD4-A-AlexaFluor700CD8-Asubset	9	PT_G	Non_melanoma	REP_TIL	C ovarii CDK12 mut	178	25	-6.68483983691268	2.25709547501705	CD4+ EM
597	177	198	246	627	270	194	555	170	248	485	313	PT_G_REP_TIL_P2_BV510CD4-A-AlexaFluor700CD8-Asubset	9	PT_G	Non_melanoma	REP_TIL	C ovarii CDK12 mut	191	25	-6.92587339098983	0.441178489743687	CD4+ EM
420	245	221	188	657	267	186	571	227	259	488	401	PT_G_REP_TIL_P2_BV510CD4-A-AlexaFluor700CD8-Asubset	9	PT_G	Non_melanoma	REP_TIL	C ovarii CDK12 mut	179	25	-6.49102412875228	1.82178379994533	CD4+ EM
523	187	248	183	608	253	208	479	194	323	378	386	PT_G_REP_TIL_P2_BV510CD4-A-AlexaFluor700CD8-Asubset	9	PT_G	Non_melanoma	REP_TIL	C ovarii CDK12 mut	191	25	-6.75150167162948	1.27122630578182	CD4+ EM
213	209	238	242	581	232	207	427	203	271	408	493	PT_G_REP_TIL_P2_BV510CD4-A-AlexaFluor700CD8-Asubset	9	PT_G	Non_melanoma	REP_TIL	C ovarii CDK12 mut	137	20	-4.95840799029403	4.63405312997005	CD4+ EM
508	229	254	199	581	249	199	587	193	286	423	248	PT_G_REP_TIL_P2_BV510CD4-A-AlexaFluor700CD8-Asubset	9	PT_G	Non_melanoma	REP_TIL	C ovarii CDK12 mut	190	29	-6.64031945879989	-0.0814294998655541	CD4+ EM
456	209	207	188	620	277	204	548	165	324	405	444	PT_G_REP_TIL_P2_BV510CD4-A-AlexaFluor700CD8-Asubset	9	PT_G	Non_melanoma	REP_TIL	C ovarii CDK12 mut	179	25	-6.87422668154769	2.1368431041827	CD4+ EM
435	188	246	214	605	252	192	495	188	317	368	250	PT_G_REP_TIL_P2_BV510CD4-A-AlexaFluor700CD8-Asubset	9	PT_G	Non_melanoma	REP_TIL	C ovarii CDK12 mut	175	29	-5.82227622683578	0.0164138360758798	CD4+ EM
495	229	186	210	652	285	200	592	196	383	391	208	PT_G_REP_TIL_P2_BV510CD4-A-AlexaFluor700CD8-Asubset	9	PT_G	Non_melanoma	REP_TIL	C ovarii CDK12 mut	190	29	-6.4177132767015	-0.491860490025066	CD4+ EM
447	185	244	214	542	265	211	475	177	328	372	279	PT_G_REP_TIL_P2_BV510CD4-A-AlexaFluor700CD8-Asubset	9	PT_G	Non_melanoma	REP_TIL	C ovarii CDK12 mut	162	29	-5.73601113970809	0.479840267716862	CD4+ EM
383	181	241	197	507	241	237	556	182	298	401	446	PT_G_REP_TIL_P2_BV510CD4-A-AlexaFluor700CD8-Asubset	9	PT_G	Non_melanoma	REP_TIL	C ovarii CDK12 mut	164	25	-6.19890081103378	2.81080975037716	CD4+ EM
576	150	264	247	602	247	210	494	185	303	444	189	PT_G_REP_TIL_P2_BV510CD4-A-AlexaFluor700CD8-Asubset	9	PT_G	Non_melanoma	REP_TIL	C ovarii CDK12 mut	189	29	-6.77623855288558	-0.487050395191692	CD4+ EM
596	207	256	224	439	272	187	531	190	468	338	506	PT_G_REP_TIL_P2_BV510CD4-A-AlexaFluor700CD8-Asubset	9	PT_G	Non_melanoma	REP_TIL	C ovarii CDK12 mut	187	30	0.792891361159749	4.89565743905208	CD4+ EM exhausted
340	191	235	230	575	240	196	444	187	302	392	438	PT_G_REP_TIL_P2_BV510CD4-A-AlexaFluor700CD8-Asubset	9	PT_G	Non_melanoma	REP_TIL	C ovarii CDK12 mut	150	20	-5.3307467621141	3.2644213626971	CD4+ EM
466	240	225	222	590	264	206	513	177	283	347	257	PT_G_REP_TIL_P2_BV510CD4-A-AlexaFluor700CD8-Asubset	9	PT_G	Non_melanoma	REP_TIL	C ovarii CDK12 mut	176	29	-6.01456033404403	0.232364509521939	CD4+ EM
579	211	270	389	615	268	204	575	205	274	450	518	PT_G_REP_TIL_P2_BV510CD4-A-AlexaFluor700CD8-Asubset	9	PT_G	Non_melanoma	REP_TIL	C ovarii CDK12 mut	193	25	-7.33184205706649	2.2204247902026	CD4+ EM
539	217	253	198	606	259	167	488	183	295	439	412	PT_G_REP_TIL_P2_BV510CD4-A-AlexaFluor700CD8-Asubset	9	PT_G	Non_melanoma	REP_TIL	C ovarii CDK12 mut	192	25	-7.02542792971664	1.56311335068844	CD4+ EM
386	226	240	200	564	269	201	454	168	290	382	308	PT_G_REP_TIL_P2_BV510CD4-A-AlexaFluor700CD8-Asubset	9	PT_G	Non_melanoma	REP_TIL	C ovarii CDK12 mut	162	29	-5.38031684573226	1.1700679252734	CD4+ EM
516	245	227	196	610	244	179	414	186	285	368	463	PT_G_REP_TIL_P2_BV510CD4-A-AlexaFluor700CD8-Asubset	9	PT_G	Non_melanoma	REP_TIL	C ovarii CDK12 mut	178	25	-6.71778976138168	1.89061917763851	CD4+ EM
448	204	262	189	588	238	193	472	187	374	355	310	PT_G_REP_TIL_P2_BV510CD4-A-AlexaFluor700CD8-Asubset	9	PT_G	Non_melanoma	REP_TIL	C ovarii CDK12 mut	177	25	-5.81829272921615	0.920110840617634	CD4+ EM
516	171	255	186	551	258	202	475	211	269	359	288	PT_G_REP_TIL_P2_BV510CD4-A-AlexaFluor700CD8-Asubset	9	PT_G	Non_melanoma	REP_TIL	C ovarii CDK12 mut	176	29	-6.29833375628524	0.369407702504613	CD4+ EM
448	200	255	274	603	261	168	468	175	300	432	491	PT_G_REP_TIL_P2_BV510CD4-A-AlexaFluor700CD8-Asubset	9	PT_G	Non_melanoma	REP_TIL	C ovarii CDK12 mut	180	25	-6.42888700182968	2.7852269600024	CD4+ EM
558	230	219	260	620	279	207	590	182	264	472	205	PT_G_REP_TIL_P2_BV510CD4-A-AlexaFluor700CD8-Asubset	9	PT_G	Non_melanoma	REP_TIL	C ovarii CDK12 mut	189	29	-6.74964200671249	-0.362423818291209	CD4+ EM
527	207	236	189	590	246	216	470	192	331	371	187	PT_G_REP_TIL_P2_BV510CD4-A-AlexaFluor700CD8-Asubset	9	PT_G	Non_melanoma	REP_TIL	C ovarii CDK12 mut	189	29	-6.17318975146347	-0.496646146954082	CD4+ EM
407	200	239	178	598	262	170	493	175	296	372	356	PT_G_REP_TIL_P2_BV510CD4-A-AlexaFluor700CD8-Asubset	9	PT_G	Non_melanoma	REP_TIL	C ovarii CDK12 mut	177	25	-5.75405799563461	1.72384478551052	CD4+ EM
487	214	247	186	537	274	179	466	183	260	345	187	PT_G_REP_TIL_P2_BV510CD4-A-AlexaFluor700CD8-Asubset	9	PT_G	Non_melanoma	REP_TIL	C ovarii CDK12 mut	175	29	-5.93235360796981	-0.360655706108592	CD4+ EM
490	186	191	210	606	255	212	615	166	277	426	429	PT_G_REP_TIL_P2_BV510CD4-A-AlexaFluor700CD8-Asubset	9	PT_G	Non_melanoma	REP_TIL	C ovarii CDK12 mut	192	25	-7.0963135879808	1.98940183621547	CD4+ EM
381	240	246	235	552	248	224	475	190	255	408	429	PT_G_REP_TIL_P2_BV510CD4-A-AlexaFluor700CD8-Asubset	9	PT_G	Non_melanoma	REP_TIL	C ovarii CDK12 mut	164	25	-6.0157471817308	2.46076263886593	CD4+ EM
463	171	247	184	579	244	199	429	180	278	391	276	PT_G_REP_TIL_P2_BV510CD4-A-AlexaFluor700CD8-Asubset	9	PT_G	Non_melanoma	REP_TIL	C ovarii CDK12 mut	176	29	-5.88430082018905	0.496667880832173	CD4+ EM
405	156	242	220	558	258	224	501	176	305	392	293	PT_G_REP_TIL_P2_BV510CD4-A-AlexaFluor700CD8-Asubset	9	PT_G	Non_melanoma	REP_TIL	C ovarii CDK12 mut	162	29	-5.70244180377059	0.83752610188625	CD4+ EM
442	171	253	192	543	246	202	454	205	274	293	274	PT_G_REP_TIL_P2_BV510CD4-A-AlexaFluor700CD8-Asubset	9	PT_G	Non_melanoma	REP_TIL	C ovarii CDK12 mut	162	29	-5.49301492388778	0.521105725585438	CD4+ EM
446	213	248	204	488	260	208	466	174	282	401	303	PT_G_REP_TIL_P2_BV510CD4-A-AlexaFluor700CD8-Asubset	9	PT_G	Non_melanoma	REP_TIL	C ovarii CDK12 mut	177	25	-5.74869167025619	0.697163004695393	CD4+ EM
428	247	263	208	559	243	234	561	193	286	425	350	PT_G_REP_TIL_P2_BV510CD4-A-AlexaFluor700CD8-Asubset	9	PT_G	Non_melanoma	REP_TIL	C ovarii CDK12 mut	177	25	-6.14729177172714	1.59630944234035	CD4+ EM
449	172	263	220	545	251	184	540	206	294	411	491	PT_G_REP_TIL_P2_BV510CD4-A-AlexaFluor700CD8-Asubset	9	PT_G	Non_melanoma	REP_TIL	C ovarii CDK12 mut	179	25	-6.70861636813217	2.46377720338009	CD4+ EM
453	192	247	193	561	275	186	406	192	281	342	350	PT_G_REP_TIL_P2_BV510CD4-A-AlexaFluor700CD8-Asubset	9	PT_G	Non_melanoma	REP_TIL	C ovarii CDK12 mut	163	25	-5.53777372057968	1.3823036144366	CD4+ EM
511	205	235	241	638	251	188	489	177	284	426	203	PT_G_REP_TIL_P2_BV510CD4-A-AlexaFluor700CD8-Asubset	9	PT_G	Non_melanoma	REP_TIL	C ovarii CDK12 mut	189	29	-6.49687062914901	-0.394580285728954	CD4+ EM
504	210	256	182	593	249	200	470	202	270	391	342	PT_G_REP_TIL_P2_BV510CD4-A-AlexaFluor700CD8-Asubset	9	PT_G	Non_melanoma	REP_TIL	C ovarii CDK12 mut	177	25	-6.4313818138414	0.887160796939351	CD4+ EM
463	206	224	190	525	247	216	516	190	280	412	473	PT_G_REP_TIL_P2_BV510CD4-A-AlexaFluor700CD8-Asubset	9	PT_G	Non_melanoma	REP_TIL	C ovarii CDK12 mut	164	25	-6.55389272387557	2.33437122803829	CD4+ EM
542	160	267	205	557	222	252	428	252	283	458	193	PT_G_REP_TIL_P2_BV510CD4-A-AlexaFluor700CD8-Asubset	9	PT_G	Non_melanoma	REP_TIL	C ovarii CDK12 mut	189	29	-6.27573405917221	-0.525802653015636	CD4+ EM
318	271	237	199	594	262	199	387	183	283	282	228	PT_G_REP_TIL_P2_BV510CD4-A-AlexaFluor700CD8-Asubset	9	PT_G	Non_melanoma	REP_TIL	C ovarii CDK12 mut	34	4	-0.176065019922786	-1.31903265017369	CD4+ EM
591	202	271	187	623	246	188	490	192	279	408	355	PT_G_REP_TIL_P2_BV510CD4-A-AlexaFluor700CD8-Asubset	9	PT_G	Non_melanoma	REP_TIL	C ovarii CDK12 mut	191	25	-7.08419477160507	0.952790219603993	CD4+ EM
568	177	221	190	576	252	226	536	170	278	380	350	PT_G_REP_TIL_P2_BV510CD4-A-AlexaFluor700CD8-Asubset	9	PT_G	Non_melanoma	REP_TIL	C ovarii CDK12 mut	191	25	-6.90678226168685	0.909438509761311	CD4+ EM
273	177	248	231	537	260	223	442	171	290	371	415	PT_G_REP_TIL_P2_BV510CD4-A-AlexaFluor700CD8-Asubset	9	PT_G	Non_melanoma	REP_TIL	C ovarii CDK12 mut	135	20	-4.45523893054061	3.69894661408565	CD4+ EM
255	260	264	227	564	262	197	461	187	273	365	219	PT_G_REP_TIL_P2_BV510CD4-A-AlexaFluor700CD8-Asubset	9	PT_G	Non_melanoma	REP_TIL	C ovarii CDK12 mut	50	5	-3.36289846118026	-2.29436312216618	CD4+ EM exhausted
457	173	231	194	603	258	183	489	213	290	435	528	PT_G_REP_TIL_P2_BV510CD4-A-AlexaFluor700CD8-Asubset	9	PT_G	Non_melanoma	REP_TIL	C ovarii CDK12 mut	179	25	-6.81302415545516	2.70988883477352	CD4+ EM
322	160	222	289	552	258	203	433	193	300	414	293	PT_G_REP_TIL_P2_BV510CD4-A-AlexaFluor700CD8-Asubset	9	PT_G	Non_melanoma	REP_TIL	C ovarii CDK12 mut	79	12	-1.81776582415634	1.93428804379604	CD4+ EMRA
429	180	244	192	632	276	189	461	179	295	387	372	PT_G_REP_TIL_P2_BV510CD4-A-AlexaFluor700CD8-Asubset	9	PT_G	Non_melanoma	REP_TIL	C ovarii CDK12 mut	177	25	-6.09549724276596	1.65413906079433	CD4+ EM
409	197	200	240	630	267	249	595	169	290	434	198	PT_G_REP_TIL_P2_BV510CD4-A-AlexaFluor700CD8-Asubset	9	PT_G	Non_melanoma	REP_TIL	C ovarii CDK12 mut	190	29	-5.77215444262557	-0.527722637833141	CD4+ EM
543	215	243	188	536	243	211	516	197	261	373	295	PT_G_REP_TIL_P2_BV510CD4-A-AlexaFluor700CD8-Asubset	9	PT_G	Non_melanoma	REP_TIL	C ovarii CDK12 mut	176	29	-6.54576694186264	0.355644960223653	CD4+ EM
535	232	198	225	588	269	191	562	177	236	441	373	PT_G_REP_TIL_P2_BV510CD4-A-AlexaFluor700CD8-Asubset	9	PT_G	Non_melanoma	REP_TIL	C ovarii CDK12 mut	192	25	-7.0104137581163	1.16157664757869	CD4+ EM
508	200	252	198	544	269	185	508	185	317	339	486	PT_G_REP_TIL_P2_BV510CD4-A-AlexaFluor700CD8-Asubset	9	PT_G	Non_melanoma	REP_TIL	C ovarii CDK12 mut	178	25	-6.71822702105575	2.00874986153743	CD4+ EM
276	234	242	221	531	244	185	493	180	307	350	410	PT_G_REP_TIL_P2_BV510CD4-A-AlexaFluor700CD8-Asubset	9	PT_G	Non_melanoma	REP_TIL	C ovarii CDK12 mut	135	20	-4.95968877490097	3.47223009568355	CD4+ EM
543	208	252	189	571	253	215	460	180	292	389	391	PT_G_REP_TIL_P2_BV510CD4-A-AlexaFluor700CD8-Asubset	9	PT_G	Non_melanoma	REP_TIL	C ovarii CDK12 mut	191	25	-6.61264859850936	1.26698007088802	CD4+ EM
513	212	265	204	536	252	212	477	186	251	398	215	PT_G_REP_TIL_P2_BV510CD4-A-AlexaFluor700CD8-Asubset	9	PT_G	Non_melanoma	REP_TIL	C ovarii CDK12 mut	176	29	-6.24692451174789	-0.331402402103923	CD4+ EM
513	224	245	194	624	271	199	519	160	310	416	182	PT_G_REP_TIL_P2_BV510CD4-A-AlexaFluor700CD8-Asubset	9	PT_G	Non_melanoma	REP_TIL	C ovarii CDK12 mut	189	29	-6.47828876193099	-0.466611008823894	CD4+ EM
422	192	219	188	593	252	186	519	179	301	353	292	PT_G_REP_TIL_P2_BV510CD4-A-AlexaFluor700CD8-Asubset	9	PT_G	Non_melanoma	REP_TIL	C ovarii CDK12 mut	177	25	-5.79549037631088	0.960454363643147	CD4+ EM
523	186	247	190	596	260	259	457	192	274	377	418	PT_G_REP_TIL_P2_BV510CD4-A-AlexaFluor700CD8-Asubset	9	PT_G	Non_melanoma	REP_TIL	C ovarii CDK12 mut	178	25	-6.69391309435897	1.43554105263851	CD4+ EM
[truncated: 98,001 more rows]
