# Supplementary material for: Immune Cell Modulation of Patient-Matched Organoid Drug Response in Precision Cancer Medicine Platform
Source: Cells. 2026 Jan 29;15(3):259. doi: 10.3390/cells15030259 (PMC12897217; doi:10.3390/cells15030259)
Supplement: Supplementary file 1 [file cells-15-00259-s001.zip › P2_yTIL_raw_pseudonym.csv]

316	172	221	199	553	248	287	410	184	433	319	188	PT_G_yTIL_P2_BV510CD4-A-AlexaFluor700CD8-Asubset	10	PT_G	Non_melanoma	yTIL	C ovarii CDK12 mut	49	3	-4.61127300159357	3.04351760827008	CD4+ EM
486	145	248	232	315	254	263	417	183	290	315	185	PT_G_yTIL_P2_BV510CD4-A-AlexaFluor700CD8-Asubset	10	PT_G	Non_melanoma	yTIL	C ovarii CDK12 mut	144	21	-3.20186872379205	2.66777326546612	CD8+ EM
260	184	240	191	591	259	207	334	201	436	302	188	PT_G_yTIL_P2_BV510CD4-A-AlexaFluor700CD8-Asubset	10	PT_G	Non_melanoma	yTIL	C ovarii CDK12 mut	59	3	-4.34512824909113	4.41237666092816	CD4+ EM
297	181	252	205	577	261	214	451	204	455	367	257	PT_G_yTIL_P2_BV510CD4-A-AlexaFluor700CD8-Asubset	10	PT_G	Non_melanoma	yTIL	C ovarii CDK12 mut	36	4	-5.68877715961359	1.47656776390972	CD4+ EM exhausted
306	164	241	322	485	267	231	407	169	649	304	390	PT_G_yTIL_P2_BV510CD4-A-AlexaFluor700CD8-Asubset	10	PT_G	Non_melanoma	yTIL	C ovarii CDK12 mut	39	2	-6.43162889377496	-0.499824326410864	CD4+ EM exhausted
364	175	235	203	534	242	214	380	189	485	303	353	PT_G_yTIL_P2_BV510CD4-A-AlexaFluor700CD8-Asubset	10	PT_G	Non_melanoma	yTIL	C ovarii CDK12 mut	51	2	-5.41830749408624	0.489644188508417	CD4+ EM exhausted
297	170	242	198	481	246	230	345	189	378	267	195	PT_G_yTIL_P2_BV510CD4-A-AlexaFluor700CD8-Asubset	10	PT_G	Non_melanoma	yTIL	C ovarii CDK12 mut	61	3	-3.09200496570489	3.41284348450604	CD4+ EM
409	155	239	206	499	260	236	415	196	394	300	261	PT_G_yTIL_P2_BV510CD4-A-AlexaFluor700CD8-Asubset	10	PT_G	Non_melanoma	yTIL	C ovarii CDK12 mut	47	3	-4.13864250080011	2.50689794503155	CD4+ EM
273	184	240	211	489	252	204	328	187	323	237	223	PT_G_yTIL_P2_BV510CD4-A-AlexaFluor700CD8-Asubset	10	PT_G	Non_melanoma	yTIL	C ovarii CDK12 mut	104	3	-0.556094001692748	1.04422416172924	CD4+ EM
275	183	243	194	487	277	215	280	176	290	277	237	PT_G_yTIL_P2_BV510CD4-A-AlexaFluor700CD8-Asubset	10	PT_G	Non_melanoma	yTIL	C ovarii CDK12 mut	116	3	-1.13928968803308	2.64148237191143	CD4+ EM
333	217	244	192	425	243	212	363	181	408	264	205	PT_G_yTIL_P2_BV510CD4-A-AlexaFluor700CD8-Asubset	10	PT_G	Non_melanoma	yTIL	C ovarii CDK12 mut	47	3	-3.36283678905389	3.16218759499493	CD4+ EM
379	164	240	198	514	254	226	301	180	510	266	186	PT_G_yTIL_P2_BV510CD4-A-AlexaFluor700CD8-Asubset	10	PT_G	Non_melanoma	yTIL	C ovarii CDK12 mut	5	3	-5.09115095035455	3.08172585450115	CD4+ EM
295	187	244	199	546	255	228	400	201	403	309	207	PT_G_yTIL_P2_BV510CD4-A-AlexaFluor700CD8-Asubset	10	PT_G	Non_melanoma	yTIL	C ovarii CDK12 mut	48	3	-3.79073066608331	3.05072833977642	CD4+ EM
293	169	249	188	515	256	231	361	196	430	265	249	PT_G_yTIL_P2_BV510CD4-A-AlexaFluor700CD8-Asubset	10	PT_G	Non_melanoma	yTIL	C ovarii CDK12 mut	33	3	-3.73599166767023	2.44488002739849	CD4+ EM
268	177	251	209	491	252	230	290	188	422	269	188	PT_G_yTIL_P2_BV510CD4-A-AlexaFluor700CD8-Asubset	10	PT_G	Non_melanoma	yTIL	C ovarii CDK12 mut	60	3	-3.73904914752862	4.14200713120403	CD4+ EM
272	177	244	194	490	257	248	330	193	388	299	276	PT_G_yTIL_P2_BV510CD4-A-AlexaFluor700CD8-Asubset	10	PT_G	Non_melanoma	yTIL	C ovarii CDK12 mut	48	3	-3.16652006999872	2.10687019310894	CD4+ EM
352	162	246	199	516	261	232	271	184	503	327	188	PT_G_yTIL_P2_BV510CD4-A-AlexaFluor700CD8-Asubset	10	PT_G	Non_melanoma	yTIL	C ovarii CDK12 mut	5	3	-4.95550031558893	3.73894097290936	CD4+ EM
286	232	251	202	565	257	246	431	187	295	341	407	PT_G_yTIL_P2_BV510CD4-A-AlexaFluor700CD8-Asubset	10	PT_G	Non_melanoma	yTIL	C ovarii CDK12 mut	113	17	-3.40973396198175	-2.75225256003437	CD4+ EM exhausted
252	186	239	191	490	260	216	295	186	433	285	343	PT_G_yTIL_P2_BV510CD4-A-AlexaFluor700CD8-Asubset	10	PT_G	Non_melanoma	yTIL	C ovarii CDK12 mut	18	3	-3.48066062824152	1.33262361966076	CD4+ EM
297	183	239	202	507	251	228	293	196	435	229	194	PT_G_yTIL_P2_BV510CD4-A-AlexaFluor700CD8-Asubset	10	PT_G	Non_melanoma	yTIL	C ovarii CDK12 mut	33	3	-4.00478763477228	4.15135981522503	CD4+ EM
286	200	239	205	453	261	210	333	190	343	260	265	PT_G_yTIL_P2_BV510CD4-A-AlexaFluor700CD8-Asubset	10	PT_G	Non_melanoma	yTIL	C ovarii CDK12 mut	115	3	-2.0829603184881	2.09049941979351	CD4+ EM
294	191	242	194	522	248	216	352	184	420	356	235	PT_G_yTIL_P2_BV510CD4-A-AlexaFluor700CD8-Asubset	10	PT_G	Non_melanoma	yTIL	C ovarii CDK12 mut	48	3	-3.80876560108087	2.08294679604473	CD4+ EM
299	174	249	197	533	255	213	302	192	376	247	248	PT_G_yTIL_P2_BV510CD4-A-AlexaFluor700CD8-Asubset	10	PT_G	Non_melanoma	yTIL	C ovarii CDK12 mut	79	3	-3.04985804454706	2.41353704415264	CD4+ EM
302	206	253	194	529	258	270	247	195	310	355	193	PT_G_yTIL_P2_BV510CD4-A-AlexaFluor700CD8-Asubset	10	PT_G	Non_melanoma	yTIL	C ovarii CDK12 mut	71	1	-1.56969947711847	5.9286263176054	CD4+ EMRA
291	175	248	214	514	262	193	332	193	400	280	188	PT_G_yTIL_P2_BV510CD4-A-AlexaFluor700CD8-Asubset	10	PT_G	Non_melanoma	yTIL	C ovarii CDK12 mut	60	3	-3.64573116199396	3.96271230660382	CD4+ EM
319	168	245	194	553	260	234	305	192	496	310	202	PT_G_yTIL_P2_BV510CD4-A-AlexaFluor700CD8-Asubset	10	PT_G	Non_melanoma	yTIL	C ovarii CDK12 mut	5	3	-5.04703731433771	3.79566218338909	CD4+ EM
341	153	249	229	582	256	277	402	198	467	328	187	PT_G_yTIL_P2_BV510CD4-A-AlexaFluor700CD8-Asubset	10	PT_G	Non_melanoma	yTIL	C ovarii CDK12 mut	35	3	-5.09675044910333	2.81185223542156	CD4+ EM
312	189	246	210	531	264	214	349	181	439	296	189	PT_G_yTIL_P2_BV510CD4-A-AlexaFluor700CD8-Asubset	10	PT_G	Non_melanoma	yTIL	C ovarii CDK12 mut	34	3	-4.3224131573858	3.53279258690777	CD4+ EM
283	177	241	195	507	257	196	274	189	389	255	222	PT_G_yTIL_P2_BV510CD4-A-AlexaFluor700CD8-Asubset	10	PT_G	Non_melanoma	yTIL	C ovarii CDK12 mut	60	3	-2.52922387020013	2.67675830803814	CD4+ EM
269	196	248	179	535	245	204	430	184	596	421	391	PT_G_yTIL_P2_BV510CD4-A-AlexaFluor700CD8-Asubset	10	PT_G	Non_melanoma	yTIL	C ovarii CDK12 mut	23	5	-6.43887586490533	0.0914223679155372	CD4+ EM exhausted
274	180	232	190	502	237	272	304	195	383	303	191	PT_G_yTIL_P2_BV510CD4-A-AlexaFluor700CD8-Asubset	10	PT_G	Non_melanoma	yTIL	C ovarii CDK12 mut	58	1	-1.82643623248956	6.18111874543133	CD4+ EMRA
256	181	255	194	504	256	253	349	184	469	302	199	PT_G_yTIL_P2_BV510CD4-A-AlexaFluor700CD8-Asubset	10	PT_G	Non_melanoma	yTIL	C ovarii CDK12 mut	34	3	-4.44806928531549	3.4310209938139	CD4+ EM
321	162	256	227	586	250	225	372	190	397	336	224	PT_G_yTIL_P2_BV510CD4-A-AlexaFluor700CD8-Asubset	10	PT_G	Non_melanoma	yTIL	C ovarii CDK12 mut	59	3	-4.06547708408258	3.29422022782269	CD4+ EM
270	180	245	188	467	249	212	306	191	363	301	194	PT_G_yTIL_P2_BV510CD4-A-AlexaFluor700CD8-Asubset	10	PT_G	Non_melanoma	yTIL	C ovarii CDK12 mut	60	3	-2.81172556774042	4.02900769196453	CD4+ EM
306	192	246	201	526	257	226	392	183	397	319	187	PT_G_yTIL_P2_BV510CD4-A-AlexaFluor700CD8-Asubset	10	PT_G	Non_melanoma	yTIL	C ovarii CDK12 mut	48	3	-3.79310626880548	3.07566453896466	CD4+ EM
291	187	251	197	535	250	399	295	198	339	309	308	PT_G_yTIL_P2_BV510CD4-A-AlexaFluor700CD8-Asubset	10	PT_G	Non_melanoma	yTIL	C ovarii CDK12 mut	43	1	-2.27474827663324	-0.300306897535894	CD4+ EMRA
327	184	230	199	470	265	216	375	184	325	253	187	PT_G_yTIL_P2_BV510CD4-A-AlexaFluor700CD8-Asubset	10	PT_G	Non_melanoma	yTIL	C ovarii CDK12 mut	61	3	-2.60783190624139	3.05715538941326	CD4+ EM
282	166	241	203	550	250	242	442	195	432	334	186	PT_G_yTIL_P2_BV510CD4-A-AlexaFluor700CD8-Asubset	10	PT_G	Non_melanoma	yTIL	C ovarii CDK12 mut	49	3	-4.16192884342096	2.84871961556378	CD4+ EM
296	177	231	200	456	251	204	357	186	355	284	206	PT_G_yTIL_P2_BV510CD4-A-AlexaFluor700CD8-Asubset	10	PT_G	Non_melanoma	yTIL	C ovarii CDK12 mut	61	3	-2.74639243976495	3.21138216935101	CD4+ EM
320	189	243	189	589	267	189	378	197	475	283	191	PT_G_yTIL_P2_BV510CD4-A-AlexaFluor700CD8-Asubset	10	PT_G	Non_melanoma	yTIL	C ovarii CDK12 mut	34	3	-4.87750263111017	3.27681161843243	CD4+ EM
295	181	238	190	467	267	211	465	174	440	323	249	PT_G_yTIL_P2_BV510CD4-A-AlexaFluor700CD8-Asubset	10	PT_G	Non_melanoma	yTIL	C ovarii CDK12 mut	49	3	-4.3004314412298	1.85543252907696	CD4+ EM
278	181	249	211	529	255	214	412	195	314	316	192	PT_G_yTIL_P2_BV510CD4-A-AlexaFluor700CD8-Asubset	10	PT_G	Non_melanoma	yTIL	C ovarii CDK12 mut	76	3	-2.44144840137384	3.07456757508221	CD4+ EM
308	176	222	207	596	264	198	345	188	464	254	188	PT_G_yTIL_P2_BV510CD4-A-AlexaFluor700CD8-Asubset	10	PT_G	Non_melanoma	yTIL	C ovarii CDK12 mut	19	3	-4.84673519031427	3.77076198540631	CD4+ EM
280	180	243	199	483	268	230	280	187	315	273	187	PT_G_yTIL_P2_BV510CD4-A-AlexaFluor700CD8-Asubset	10	PT_G	Non_melanoma	yTIL	C ovarii CDK12 mut	116	3	-1.36209149257562	4.22099472962322	CD4+ EM
334	179	240	201	558	260	200	428	197	391	293	216	PT_G_yTIL_P2_BV510CD4-A-AlexaFluor700CD8-Asubset	10	PT_G	Non_melanoma	yTIL	C ovarii CDK12 mut	49	3	-3.57933444873712	2.76475884400311	CD4+ EM
261	183	244	192	427	268	314	391	179	297	316	180	PT_G_yTIL_P2_BV510CD4-A-AlexaFluor700CD8-Asubset	10	PT_G	Non_melanoma	yTIL	C ovarii CDK12 mut	76	3	-1.84185762302301	3.3546848484129	CD4+ EM
306	186	233	204	562	283	186	321	205	509	272	236	PT_G_yTIL_P2_BV510CD4-A-AlexaFluor700CD8-Asubset	10	PT_G	Non_melanoma	yTIL	C ovarii CDK12 mut	19	3	-4.40461797611139	2.11020328484478	CD4+ EM
311	191	244	208	513	255	187	373	192	500	318	199	PT_G_yTIL_P2_BV510CD4-A-AlexaFluor700CD8-Asubset	10	PT_G	Non_melanoma	yTIL	C ovarii CDK12 mut	34	3	-4.80873126880548	3.03930594407025	CD4+ EM
471	157	232	194	501	247	280	367	185	428	287	199	PT_G_yTIL_P2_BV510CD4-A-AlexaFluor700CD8-Asubset	10	PT_G	Non_melanoma	yTIL	C ovarii CDK12 mut	47	3	-4.54387779132745	2.77226163826885	CD4+ EM
287	223	243	203	529	265	212	357	181	305	285	436	PT_G_yTIL_P2_BV510CD4-A-AlexaFluor700CD8-Asubset	10	PT_G	Non_melanoma	yTIL	C ovarii CDK12 mut	96	14	-2.58739037410638	-2.73387811698017	CD4+ EM
354	178	248	210	587	257	221	317	202	475	298	197	PT_G_yTIL_P2_BV510CD4-A-AlexaFluor700CD8-Asubset	10	PT_G	Non_melanoma	yTIL	C ovarii CDK12 mut	5	3	-5.08275670902155	3.45477892838421	CD4+ EM
411	164	239	207	508	278	238	409	178	278	303	191	PT_G_yTIL_P2_BV510CD4-A-AlexaFluor700CD8-Asubset	10	PT_G	Non_melanoma	yTIL	C ovarii CDK12 mut	62	3	-2.85954255954645	2.89399363480511	CD4+ EM
318	172	228	192	492	255	225	367	190	376	271	192	PT_G_yTIL_P2_BV510CD4-A-AlexaFluor700CD8-Asubset	10	PT_G	Non_melanoma	yTIL	C ovarii CDK12 mut	61	3	-3.25248665706537	3.26799513779583	CD4+ EM
319	188	236	214	449	270	255	422	186	342	300	199	PT_G_yTIL_P2_BV510CD4-A-AlexaFluor700CD8-Asubset	10	PT_G	Non_melanoma	yTIL	C ovarii CDK12 mut	76	3	-2.81514902011774	2.89113499604168	CD4+ EM
313	178	243	185	435	262	230	358	183	366	291	184	PT_G_yTIL_P2_BV510CD4-A-AlexaFluor700CD8-Asubset	10	PT_G	Non_melanoma	yTIL	C ovarii CDK12 mut	61	3	-3.09836883441827	3.2145161815733	CD4+ EM
300	181	238	177	494	257	235	356	188	392	294	187	PT_G_yTIL_P2_BV510CD4-A-AlexaFluor700CD8-Asubset	10	PT_G	Non_melanoma	yTIL	C ovarii CDK12 mut	61	3	-3.5515882481756	3.47906639061871	CD4+ EM
337	163	251	201	507	259	242	387	206	304	256	280	PT_G_yTIL_P2_BV510CD4-A-AlexaFluor700CD8-Asubset	10	PT_G	Non_melanoma	yTIL	C ovarii CDK12 mut	91	3	-2.69079394237421	2.15634872399273	CD4+ EM
339	180	239	206	501	261	283	287	177	439	277	200	PT_G_yTIL_P2_BV510CD4-A-AlexaFluor700CD8-Asubset	10	PT_G	Non_melanoma	yTIL	C ovarii CDK12 mut	47	3	-3.96208162204645	3.85030223809185	CD4+ EM
288	140	251	190	552	262	240	502	200	602	350	321	PT_G_yTIL_P2_BV510CD4-A-AlexaFluor700CD8-Asubset	10	PT_G	Non_melanoma	yTIL	C ovarii CDK12 mut	23	5	-6.43225402728937	0.590568799600031	CD4+ EM exhausted
319	185	245	245	575	270	202	308	188	505	252	201	PT_G_yTIL_P2_BV510CD4-A-AlexaFluor700CD8-Asubset	10	PT_G	Non_melanoma	yTIL	C ovarii CDK12 mut	19	3	-5.00490445987604	3.38372780762615	CD4+ EM
419	156	243	214	461	250	245	445	190	507	325	250	PT_G_yTIL_P2_BV510CD4-A-AlexaFluor700CD8-Asubset	10	PT_G	Non_melanoma	yTIL	C ovarii CDK12 mut	35	3	-5.18018550769708	2.22374774895611	CD4+ EM
337	188	229	195	552	246	215	414	187	444	303	238	PT_G_yTIL_P2_BV510CD4-A-AlexaFluor700CD8-Asubset	10	PT_G	Non_melanoma	yTIL	C ovarii CDK12 mut	34	3	-4.59431667224786	2.43057252846661	CD4+ EM
271	165	239	201	517	255	197	445	180	459	361	434	PT_G_yTIL_P2_BV510CD4-A-AlexaFluor700CD8-Asubset	10	PT_G	Non_melanoma	yTIL	C ovarii CDK12 mut	195	4	-5.8344137181463	-0.315888833180044	CD4+ EM exhausted
271	181	238	201	577	261	223	287	207	419	265	311	PT_G_yTIL_P2_BV510CD4-A-AlexaFluor700CD8-Asubset	10	PT_G	Non_melanoma	yTIL	C ovarii CDK12 mut	18	3	-3.38253779308221	1.34357811890545	CD4+ EM
335	192	245	193	572	247	209	325	205	437	346	188	PT_G_yTIL_P2_BV510CD4-A-AlexaFluor700CD8-Asubset	10	PT_G	Non_melanoma	yTIL	C ovarii CDK12 mut	20	3	-4.58088893787286	3.77260090790692	CD4+ EM
384	174	244	205	523	272	219	407	189	271	316	197	PT_G_yTIL_P2_BV510CD4-A-AlexaFluor700CD8-Asubset	10	PT_G	Non_melanoma	yTIL	C ovarii CDK12 mut	62	3	-2.78288931743524	2.95439578972759	CD4+ EM
366	166	245	211	520	249	215	342	184	449	337	201	PT_G_yTIL_P2_BV510CD4-A-AlexaFluor700CD8-Asubset	10	PT_G	Non_melanoma	yTIL	C ovarii CDK12 mut	5	3	-4.85190887348077	3.23500539742413	CD4+ EM
282	184	242	204	570	259	201	302	187	370	241	189	PT_G_yTIL_P2_BV510CD4-A-AlexaFluor700CD8-Asubset	10	PT_G	Non_melanoma	yTIL	C ovarii CDK12 mut	74	3	-3.33332867519281	5.04824807129803	CD4+ EM
346	172	235	206	536	251	218	419	193	439	317	187	PT_G_yTIL_P2_BV510CD4-A-AlexaFluor700CD8-Asubset	10	PT_G	Non_melanoma	yTIL	C ovarii CDK12 mut	49	3	-4.53338498966119	2.8085730262846	CD4+ EM
277	218	240	198	531	264	250	318	189	302	295	348	PT_G_yTIL_P2_BV510CD4-A-AlexaFluor700CD8-Asubset	10	PT_G	Non_melanoma	yTIL	C ovarii CDK12 mut	114	3	-2.29024763004205	-1.06134079016742	CD4+ EM
313	179	236	206	515	255	210	342	188	351	257	205	PT_G_yTIL_P2_BV510CD4-A-AlexaFluor700CD8-Asubset	10	PT_G	Non_melanoma	yTIL	C ovarii CDK12 mut	61	3	-2.71707291499994	3.4575832077116	CD4+ EM
273	191	235	217	559	267	240	381	183	439	336	203	PT_G_yTIL_P2_BV510CD4-A-AlexaFluor700CD8-Asubset	10	PT_G	Non_melanoma	yTIL	C ovarii CDK12 mut	34	3	-4.38930244342706	3.1978495308012	CD4+ EM
268	171	245	223	552	251	221	375	183	600	348	468	PT_G_yTIL_P2_BV510CD4-A-AlexaFluor700CD8-Asubset	10	PT_G	Non_melanoma	yTIL	C ovarii CDK12 mut	27	4	-5.12098283664606	-5.36149285353718	CD4+ EM exhausted
284	169	249	194	492	248	221	470	186	527	252	235	PT_G_yTIL_P2_BV510CD4-A-AlexaFluor700CD8-Asubset	10	PT_G	Non_melanoma	yTIL	C ovarii CDK12 mut	37	2	-5.12176008121393	1.65157200776043	CD4+ EM exhausted
327	179	239	205	547	247	212	304	198	431	262	185	PT_G_yTIL_P2_BV510CD4-A-AlexaFluor700CD8-Asubset	10	PT_G	Non_melanoma	yTIL	C ovarii CDK12 mut	32	3	-4.32733650104425	3.92565466843548	CD4+ EM
378	168	238	199	512	278	234	363	172	357	323	199	PT_G_yTIL_P2_BV510CD4-A-AlexaFluor700CD8-Asubset	10	PT_G	Non_melanoma	yTIL	C ovarii CDK12 mut	47	3	-3.37110514537714	3.19230009995404	CD4+ EM
326	181	232	194	530	257	219	418	190	332	270	187	PT_G_yTIL_P2_BV510CD4-A-AlexaFluor700CD8-Asubset	10	PT_G	Non_melanoma	yTIL	C ovarii CDK12 mut	61	3	-2.74761886493585	2.95327331505718	CD4+ EM
349	180	241	193	476	241	186	358	185	335	310	196	PT_G_yTIL_P2_BV510CD4-A-AlexaFluor700CD8-Asubset	10	PT_G	Non_melanoma	yTIL	C ovarii CDK12 mut	61	3	-2.84504551784418	3.18803526841107	CD4+ EM
322	182	235	196	550	277	263	416	190	439	255	188	PT_G_yTIL_P2_BV510CD4-A-AlexaFluor700CD8-Asubset	10	PT_G	Non_melanoma	yTIL	C ovarii CDK12 mut	49	3	-4.3019806851568	2.83625580750408	CD4+ EM
336	168	239	210	537	260	234	301	187	471	241	202	PT_G_yTIL_P2_BV510CD4-A-AlexaFluor700CD8-Asubset	10	PT_G	Non_melanoma	yTIL	C ovarii CDK12 mut	19	3	-4.6138703335943	3.61303259812298	CD4+ EM
253	171	241	189	465	265	208	357	184	474	330	255	PT_G_yTIL_P2_BV510CD4-A-AlexaFluor700CD8-Asubset	10	PT_G	Non_melanoma	yTIL	C ovarii CDK12 mut	34	3	-4.25419444934747	1.92616035424175	CD4+ EM
395	162	232	216	595	248	253	445	177	497	302	252	PT_G_yTIL_P2_BV510CD4-A-AlexaFluor700CD8-Asubset	10	PT_G	Non_melanoma	yTIL	C ovarii CDK12 mut	35	3	-5.18455142871759	2.10573079071942	CD4+ EM
334	159	245	202	512	254	210	423	184	458	305	235	PT_G_yTIL_P2_BV510CD4-A-AlexaFluor700CD8-Asubset	10	PT_G	Non_melanoma	yTIL	C ovarii CDK12 mut	49	3	-4.61589689151666	2.41402890168133	CD4+ EM
365	180	229	196	525	255	235	406	187	386	286	188	PT_G_yTIL_P2_BV510CD4-A-AlexaFluor700CD8-Asubset	10	PT_G	Non_melanoma	yTIL	C ovarii CDK12 mut	49	3	-3.72427196399591	2.94388486824932	CD4+ EM
281	204	226	188	458	246	186	430	180	306	305	189	PT_G_yTIL_P2_BV510CD4-A-AlexaFluor700CD8-Asubset	10	PT_G	Non_melanoma	yTIL	C ovarii CDK12 mut	76	3	-2.37516088382623	2.85584952317181	CD4+ EM
367	186	244	195	517	254	223	341	190	381	287	192	PT_G_yTIL_P2_BV510CD4-A-AlexaFluor700CD8-Asubset	10	PT_G	Non_melanoma	yTIL	C ovarii CDK12 mut	47	3	-3.54361410037897	3.53311302147808	CD4+ EM
259	180	247	222	611	234	227	327	199	445	316	263	PT_G_yTIL_P2_BV510CD4-A-AlexaFluor700CD8-Asubset	10	PT_G	Non_melanoma	yTIL	C ovarii CDK12 mut	18	3	-3.84969205753229	1.90603448830548	CD4+ EM
385	175	235	202	531	259	270	435	183	424	344	242	PT_G_yTIL_P2_BV510CD4-A-AlexaFluor700CD8-Asubset	10	PT_G	Non_melanoma	yTIL	C ovarii CDK12 mut	35	3	-4.53683490650079	2.56723882637921	CD4+ EM
272	178	239	187	479	276	218	329	180	448	283	192	PT_G_yTIL_P2_BV510CD4-A-AlexaFluor700CD8-Asubset	10	PT_G	Non_melanoma	yTIL	C ovarii CDK12 mut	32	3	-3.88087720767877	3.84007622681561	CD4+ EM
327	187	246	210	493	244	216	297	199	388	287	190	PT_G_yTIL_P2_BV510CD4-A-AlexaFluor700CD8-Asubset	10	PT_G	Non_melanoma	yTIL	C ovarii CDK12 mut	60	3	-3.31084055797479	3.92717625580731	CD4+ EM
305	178	235	201	508	264	237	311	191	405	236	199	PT_G_yTIL_P2_BV510CD4-A-AlexaFluor700CD8-Asubset	10	PT_G	Non_melanoma	yTIL	C ovarii CDK12 mut	46	3	-3.51692266361139	3.83717920266094	CD4+ EM
323	204	218	212	563	260	225	429	179	476	357	195	PT_G_yTIL_P2_BV510CD4-A-AlexaFluor700CD8-Asubset	10	PT_G	Non_melanoma	yTIL	C ovarii CDK12 mut	34	3	-4.84303302661798	2.7345984169096	CD4+ EM
282	183	242	207	519	273	197	346	188	349	327	231	PT_G_yTIL_P2_BV510CD4-A-AlexaFluor700CD8-Asubset	10	PT_G	Non_melanoma	yTIL	C ovarii CDK12 mut	48	3	-2.55929083721063	2.2590170093626	CD4+ EM
259	183	231	189	456	262	205	402	185	275	308	182	PT_G_yTIL_P2_BV510CD4-A-AlexaFluor700CD8-Asubset	10	PT_G	Non_melanoma	yTIL	C ovarii CDK12 mut	76	3	-2.14967174426935	2.9368541427702	CD4+ EM
506	151	249	223	536	264	271	455	182	363	349	209	PT_G_yTIL_P2_BV510CD4-A-AlexaFluor700CD8-Asubset	10	PT_G	Non_melanoma	yTIL	C ovarii CDK12 mut	62	3	-3.54629917041681	2.7661781498045	CD4+ EM
375	178	245	225	558	269	211	430	196	413	311	190	PT_G_yTIL_P2_BV510CD4-A-AlexaFluor700CD8-Asubset	10	PT_G	Non_melanoma	yTIL	C ovarii CDK12 mut	49	3	-4.33221025363824	2.77868535004559	CD4+ EM
308	173	244	208	483	257	228	397	196	353	313	187	PT_G_yTIL_P2_BV510CD4-A-AlexaFluor700CD8-Asubset	10	PT_G	Non_melanoma	yTIL	C ovarii CDK12 mut	61	3	-2.92470664874933	3.08469464264813	CD4+ EM
398	173	235	228	574	260	287	299	189	456	252	234	PT_G_yTIL_P2_BV510CD4-A-AlexaFluor700CD8-Asubset	10	PT_G	Non_melanoma	yTIL	C ovarii CDK12 mut	5	3	-4.84760446445367	3.07216193161907	CD4+ EM
398	167	249	206	496	253	238	385	182	451	287	234	PT_G_yTIL_P2_BV510CD4-A-AlexaFluor700CD8-Asubset	10	PT_G	Non_melanoma	yTIL	C ovarii CDK12 mut	47	3	-4.56129808322809	2.58279039345684	CD4+ EM
272	184	234	195	508	276	193	335	175	421	289	188	PT_G_yTIL_P2_BV510CD4-A-AlexaFluor700CD8-Asubset	10	PT_G	Non_melanoma	yTIL	C ovarii CDK12 mut	60	3	-3.88201827899835	4.02718235932293	CD4+ EM
273	189	246	218	476	263	228	291	183	368	290	183	PT_G_yTIL_P2_BV510CD4-A-AlexaFluor700CD8-Asubset	10	PT_G	Non_melanoma	yTIL	C ovarii CDK12 mut	60	3	-2.64925975696466	4.08095957718792	CD4+ EM
282	188	232	193	489	246	230	390	177	448	281	186	PT_G_yTIL_P2_BV510CD4-A-AlexaFluor700CD8-Asubset	10	PT_G	Non_melanoma	yTIL	C ovarii CDK12 mut	34	3	-4.22522802249811	3.05346991501751	CD4+ EM
262	181	236	199	486	264	203	297	189	449	239	187	PT_G_yTIL_P2_BV510CD4-A-AlexaFluor700CD8-Asubset	10	PT_G	Non_melanoma	yTIL	C ovarii CDK12 mut	33	3	-3.95640725986383	4.02868964158001	CD4+ EM
417	174	250	217	566	260	228	443	193	424	351	188	PT_G_yTIL_P2_BV510CD4-A-AlexaFluor700CD8-Asubset	10	PT_G	Non_melanoma	yTIL	C ovarii CDK12 mut	35	3	-4.83668298618219	2.63342120133343	CD4+ EM
299	170	244	201	513	251	220	349	188	497	256	190	PT_G_yTIL_P2_BV510CD4-A-AlexaFluor700CD8-Asubset	10	PT_G	Non_melanoma	yTIL	C ovarii CDK12 mut	19	3	-4.73952646152399	3.33624007187786	CD4+ EM
343	154	241	223	524	248	249	382	190	456	276	186	PT_G_yTIL_P2_BV510CD4-A-AlexaFluor700CD8-Asubset	10	PT_G	Non_melanoma	yTIL	C ovarii CDK12 mut	47	3	-4.56231660739801	3.00052787743511	CD4+ EM
293	180	232	215	534	280	213	292	184	400	264	203	PT_G_yTIL_P2_BV510CD4-A-AlexaFluor700CD8-Asubset	10	PT_G	Non_melanoma	yTIL	C ovarii CDK12 mut	60	3	-3.54219980136774	4.72334124527874	CD4+ EM
298	173	238	193	529	261	238	348	183	436	290	251	PT_G_yTIL_P2_BV510CD4-A-AlexaFluor700CD8-Asubset	10	PT_G	Non_melanoma	yTIL	C ovarii CDK12 mut	18	3	-3.91810006992242	2.3256378360838	CD4+ EM
278	169	224	192	518	258	237	399	180	272	306	189	PT_G_yTIL_P2_BV510CD4-A-AlexaFluor700CD8-Asubset	10	PT_G	Non_melanoma	yTIL	C ovarii CDK12 mut	76	3	-2.25589699642084	3.07011892281475	CD4+ EM
435	163	238	207	550	276	248	434	198	509	278	277	PT_G_yTIL_P2_BV510CD4-A-AlexaFluor700CD8-Asubset	10	PT_G	Non_melanoma	yTIL	C ovarii CDK12 mut	35	3	-5.15205402271173	2.04858471833172	CD4+ EM
267	194	232	195	508	262	226	308	187	345	254	187	PT_G_yTIL_P2_BV510CD4-A-AlexaFluor700CD8-Asubset	10	PT_G	Non_melanoma	yTIL	C ovarii CDK12 mut	103	3	-2.25777168170831	4.37902571640911	CD4+ EM
384	168	239	204	463	244	242	388	191	355	268	227	PT_G_yTIL_P2_BV510CD4-A-AlexaFluor700CD8-Asubset	10	PT_G	Non_melanoma	yTIL	C ovarii CDK12 mut	47	3	-3.34932417766473	2.88024475060406	CD4+ EM
290	188	245	209	508	279	255	457	180	406	338	187	PT_G_yTIL_P2_BV510CD4-A-AlexaFluor700CD8-Asubset	10	PT_G	Non_melanoma	yTIL	C ovarii CDK12 mut	49	3	-4.04485196964166	2.80524708710613	CD4+ EM
393	180	241	202	515	266	239	508	196	495	272	251	PT_G_yTIL_P2_BV510CD4-A-AlexaFluor700CD8-Asubset	10	PT_G	Non_melanoma	yTIL	C ovarii CDK12 mut	35	3	-4.91634149448297	2.20905162774029	CD4+ EM
320	179	238	206	548	256	241	349	194	405	251	197	PT_G_yTIL_P2_BV510CD4-A-AlexaFluor700CD8-Asubset	10	PT_G	Non_melanoma	yTIL	C ovarii CDK12 mut	46	3	-3.93463868991754	3.74332835160198	CD4+ EM
274	192	245	209	564	254	197	367	193	448	270	193	PT_G_yTIL_P2_BV510CD4-A-AlexaFluor700CD8-Asubset	10	PT_G	Non_melanoma	yTIL	C ovarii CDK12 mut	34	3	-4.56401986972711	3.78534819565716	CD4+ EM
262	183	226	308	548	238	229	390	200	254	405	188	PT_G_yTIL_P2_BV510CD4-A-AlexaFluor700CD8-Asubset	10	PT_G	Non_melanoma	yTIL	C ovarii CDK12 mut	85	3	-2.35493225948236	3.38516118012371	CD4+ EM
325	177	247	195	530	259	202	286	182	491	265	187	PT_G_yTIL_P2_BV510CD4-A-AlexaFluor700CD8-Asubset	10	PT_G	Non_melanoma	yTIL	C ovarii CDK12 mut	19	3	-4.81424302951715	3.7541034408659	CD4+ EM
260	196	236	221	427	241	215	355	193	379	243	190	PT_G_yTIL_P2_BV510CD4-A-AlexaFluor700CD8-Asubset	10	PT_G	Non_melanoma	yTIL	C ovarii CDK12 mut	61	3	-2.83630771533868	3.29938389740887	CD4+ EM
258	195	241	235	488	248	237	306	187	498	240	197	PT_G_yTIL_P2_BV510CD4-A-AlexaFluor700CD8-Asubset	10	PT_G	Non_melanoma	yTIL	C ovarii CDK12 mut	33	3	-4.35537404910944	3.78455569230023	CD4+ EM
281	186	238	213	519	277	198	306	188	421	242	194	PT_G_yTIL_P2_BV510CD4-A-AlexaFluor700CD8-Asubset	10	PT_G	Non_melanoma	yTIL	C ovarii CDK12 mut	60	3	-3.79719133273981	4.20778347931805	CD4+ EM
374	169	247	195	472	273	226	363	196	404	295	184	PT_G_yTIL_P2_BV510CD4-A-AlexaFluor700CD8-Asubset	10	PT_G	Non_melanoma	yTIL	C ovarii CDK12 mut	47	3	-3.62830467121027	3.12590362511578	CD4+ EM
302	176	240	195	561	266	224	370	182	452	335	209	PT_G_yTIL_P2_BV510CD4-A-AlexaFluor700CD8-Asubset	10	PT_G	Non_melanoma	yTIL	C ovarii CDK12 mut	34	3	-4.53980274097345	3.12302400551739	CD4+ EM
285	184	239	222	509	254	216	402	183	387	354	212	PT_G_yTIL_P2_BV510CD4-A-AlexaFluor700CD8-Asubset	10	PT_G	Non_melanoma	yTIL	C ovarii CDK12 mut	48	3	-3.53236455814264	2.93812252961102	CD4+ EM
381	164	251	197	477	248	217	450	193	523	339	335	PT_G_yTIL_P2_BV510CD4-A-AlexaFluor700CD8-Asubset	10	PT_G	Non_melanoma	yTIL	C ovarii CDK12 mut	36	4	-6.14613695041559	0.512991625890162	CD4+ EM exhausted
339	180	246	200	526	245	215	364	185	399	274	192	PT_G_yTIL_P2_BV510CD4-A-AlexaFluor700CD8-Asubset	10	PT_G	Non_melanoma	yTIL	C ovarii CDK12 mut	47	3	-3.76189298526666	3.35891701661053	CD4+ EM
306	174	234	212	551	261	195	330	185	497	272	198	PT_G_yTIL_P2_BV510CD4-A-AlexaFluor700CD8-Asubset	10	PT_G	Non_melanoma	yTIL	C ovarii CDK12 mut	19	3	-4.92819375888727	3.67925574265423	CD4+ EM
296	179	239	196	507	262	237	391	183	414	270	189	PT_G_yTIL_P2_BV510CD4-A-AlexaFluor700CD8-Asubset	10	PT_G	Non_melanoma	yTIL	C ovarii CDK12 mut	61	3	-3.90817041294	3.08857919655743	CD4+ EM
293	187	242	220	534	247	211	322	182	517	268	189	PT_G_yTIL_P2_BV510CD4-A-AlexaFluor700CD8-Asubset	10	PT_G	Non_melanoma	yTIL	C ovarii CDK12 mut	19	3	-5.04527921573541	3.76243974648419	CD4+ EM
322	182	241	199	463	249	242	347	177	394	332	197	PT_G_yTIL_P2_BV510CD4-A-AlexaFluor700CD8-Asubset	10	PT_G	Non_melanoma	yTIL	C ovarii CDK12 mut	47	3	-3.50212545291803	3.43068339310589	CD4+ EM
290	196	241	195	573	242	215	334	189	446	292	202	PT_G_yTIL_P2_BV510CD4-A-AlexaFluor700CD8-Asubset	10	PT_G	Non_melanoma	yTIL	C ovarii CDK12 mut	32	3	-4.56693668262384	4.06003310166302	CD4+ EM
283	188	233	207	458	256	219	349	187	337	248	203	PT_G_yTIL_P2_BV510CD4-A-AlexaFluor700CD8-Asubset	10	PT_G	Non_melanoma	yTIL	C ovarii CDK12 mut	61	3	-2.19345230953119	3.17552592240277	CD4+ EM
325	165	241	200	503	258	218	321	186	333	247	191	PT_G_yTIL_P2_BV510CD4-A-AlexaFluor700CD8-Asubset	10	PT_G	Non_melanoma	yTIL	C ovarii CDK12 mut	103	3	-1.72608680622003	3.82484747849407	CD4+ EM
364	170	238	203	541	263	221	355	176	500	263	191	PT_G_yTIL_P2_BV510CD4-A-AlexaFluor700CD8-Asubset	10	PT_G	Non_melanoma	yTIL	C ovarii CDK12 mut	5	3	-5.08349771396539	2.9536609836668	CD4+ EM
407	171	247	220	537	264	256	388	180	408	365	250	PT_G_yTIL_P2_BV510CD4-A-AlexaFluor700CD8-Asubset	10	PT_G	Non_melanoma	yTIL	C ovarii CDK12 mut	35	3	-4.45152730838678	2.50659515343609	CD4+ EM
266	183	242	190	464	259	238	348	188	261	298	184	PT_G_yTIL_P2_BV510CD4-A-AlexaFluor700CD8-Asubset	10	PT_G	Non_melanoma	yTIL	C ovarii CDK12 mut	116	3	-1.69607348338983	3.67163540802899	CD4+ EM
353	168	243	209	528	263	246	291	193	474	298	188	PT_G_yTIL_P2_BV510CD4-A-AlexaFluor700CD8-Asubset	10	PT_G	Non_melanoma	yTIL	C ovarii CDK12 mut	5	3	-4.79518480197809	3.61457993470135	CD4+ EM
289	180	243	190	459	251	223	370	181	359	267	186	PT_G_yTIL_P2_BV510CD4-A-AlexaFluor700CD8-Asubset	10	PT_G	Non_melanoma	yTIL	C ovarii CDK12 mut	61	3	-2.80777807132623	3.14135601006451	CD4+ EM
261	185	240	220	542	255	206	326	194	274	273	229	PT_G_yTIL_P2_BV510CD4-A-AlexaFluor700CD8-Asubset	10	PT_G	Non_melanoma	yTIL	C ovarii CDK12 mut	88	3	-1.54559893504999	1.60855593167248	CD4+ EM
423	161	241	203	592	264	244	311	192	354	266	191	PT_G_yTIL_P2_BV510CD4-A-AlexaFluor700CD8-Asubset	10	PT_G	Non_melanoma	yTIL	C ovarii CDK12 mut	73	3	-3.3315913190069	3.44954206429425	CD4+ EM
282	178	249	216	547	236	208	383	189	403	280	222	PT_G_yTIL_P2_BV510CD4-A-AlexaFluor700CD8-Asubset	10	PT_G	Non_melanoma	yTIL	C ovarii CDK12 mut	48	3	-3.64446039096735	2.84571387253704	CD4+ EM
260	170	243	194	569	258	245	313	204	452	283	188	PT_G_yTIL_P2_BV510CD4-A-AlexaFluor700CD8-Asubset	10	PT_G	Non_melanoma	yTIL	C ovarii CDK12 mut	32	3	-4.59691686527155	4.28841855011883	CD4+ EM
267	174	229	189	486	233	217	359	197	323	336	250	PT_G_yTIL_P2_BV510CD4-A-AlexaFluor700CD8-Asubset	10	PT_G	Non_melanoma	yTIL	C ovarii CDK12 mut	115	3	-2.3724848736944	1.96412100277844	CD4+ EM
327	158	245	208	525	255	240	364	189	401	302	187	PT_G_yTIL_P2_BV510CD4-A-AlexaFluor700CD8-Asubset	10	PT_G	Non_melanoma	yTIL	C ovarii CDK12 mut	47	3	-3.86543769733331	3.33987500153485	CD4+ EM
298	187	235	191	491	259	245	302	197	279	297	291	PT_G_yTIL_P2_BV510CD4-A-AlexaFluor700CD8-Asubset	10	PT_G	Non_melanoma	yTIL	C ovarii CDK12 mut	115	3	-2.0031799782934	-0.0932150817662217	CD4+ EM
291	190	243	209	461	251	235	362	189	314	290	230	PT_G_yTIL_P2_BV510CD4-A-AlexaFluor700CD8-Asubset	10	PT_G	Non_melanoma	yTIL	C ovarii CDK12 mut	116	3	-2.01435751811883	2.45791007958355	CD4+ EM
316	169	241	197	558	268	268	390	199	518	299	196	PT_G_yTIL_P2_BV510CD4-A-AlexaFluor700CD8-Asubset	10	PT_G	Non_melanoma	yTIL	C ovarii CDK12 mut	34	3	-5.11924381153009	2.85725476227703	CD4+ EM
332	178	237	209	472	257	230	315	197	403	237	199	PT_G_yTIL_P2_BV510CD4-A-AlexaFluor700CD8-Asubset	10	PT_G	Non_melanoma	yTIL	C ovarii CDK12 mut	33	3	-3.49309606449029	3.57150485001507	CD4+ EM
396	161	244	219	512	264	232	389	191	385	314	194	PT_G_yTIL_P2_BV510CD4-A-AlexaFluor700CD8-Asubset	10	PT_G	Non_melanoma	yTIL	C ovarii CDK12 mut	47	3	-3.93592901126764	2.88209917031231	CD4+ EM
315	174	243	199	480	254	255	335	189	414	237	199	PT_G_yTIL_P2_BV510CD4-A-AlexaFluor700CD8-Asubset	10	PT_G	Non_melanoma	yTIL	C ovarii CDK12 mut	33	3	-3.47257966892145	3.59982110939923	CD4+ EM
283	181	225	190	499	248	246	380	175	343	331	189	PT_G_yTIL_P2_BV510CD4-A-AlexaFluor700CD8-Asubset	10	PT_G	Non_melanoma	yTIL	C ovarii CDK12 mut	76	3	-2.81797141925714	3.2926080413908	CD4+ EM
270	183	240	202	537	257	218	304	194	419	315	294	PT_G_yTIL_P2_BV510CD4-A-AlexaFluor700CD8-Asubset	10	PT_G	Non_melanoma	yTIL	C ovarii CDK12 mut	18	3	-3.30202669994257	1.58271636448803	CD4+ EM
442	148	226	200	468	253	251	358	179	377	300	187	PT_G_yTIL_P2_BV510CD4-A-AlexaFluor700CD8-Asubset	10	PT_G	Non_melanoma	yTIL	C ovarii CDK12 mut	47	3	-3.69922132388971	2.83737923584881	CD4+ EM
309	182	239	194	511	262	223	351	182	437	228	224	PT_G_yTIL_P2_BV510CD4-A-AlexaFluor700CD8-Asubset	10	PT_G	Non_melanoma	yTIL	C ovarii CDK12 mut	33	3	-4.07210035221002	3.04619695626202	CD4+ EM
282	202	237	197	537	260	280	347	187	292	349	193	PT_G_yTIL_P2_BV510CD4-A-AlexaFluor700CD8-Asubset	10	PT_G	Non_melanoma	yTIL	C ovarii CDK12 mut	71	1	-1.85264058010004	5.10021664582195	CD4+ EMRA
258	168	239	181	501	245	219	384	188	334	300	189	PT_G_yTIL_P2_BV510CD4-A-AlexaFluor700CD8-Asubset	10	PT_G	Non_melanoma	yTIL	C ovarii CDK12 mut	61	3	-2.58674974338434	3.19516708336773	CD4+ EM
274	181	246	193	518	254	232	275	199	275	324	188	PT_G_yTIL_P2_BV510CD4-A-AlexaFluor700CD8-Asubset	10	PT_G	Non_melanoma	yTIL	C ovarii CDK12 mut	71	1	-1.59006829158685	5.03685547791424	CD4+ EMRA
274	186	228	203	537	267	236	458	178	256	329	380	PT_G_yTIL_P2_BV510CD4-A-AlexaFluor700CD8-Asubset	10	PT_G	Non_melanoma	yTIL	C ovarii CDK12 mut	113	17	-3.15485210315607	-2.28638194121418	CD4+ EM exhausted
287	166	239	213	538	257	216	315	199	393	257	210	PT_G_yTIL_P2_BV510CD4-A-AlexaFluor700CD8-Asubset	10	PT_G	Non_melanoma	yTIL	C ovarii CDK12 mut	46	3	-3.51213426486871	4.16553952179852	CD4+ EM
280	185	239	190	521	260	212	413	195	385	319	193	PT_G_yTIL_P2_BV510CD4-A-AlexaFluor700CD8-Asubset	10	PT_G	Non_melanoma	yTIL	C ovarii CDK12 mut	48	3	-3.58292503253839	3.01453926049175	CD4+ EM
274	194	248	190	537	244	206	355	194	289	341	273	PT_G_yTIL_P2_BV510CD4-A-AlexaFluor700CD8-Asubset	10	PT_G	Non_melanoma	yTIL	C ovarii CDK12 mut	114	3	-2.40945572749994	-0.0479135847836472	CD4+ EM
357	163	235	213	589	259	234	349	202	428	284	243	PT_G_yTIL_P2_BV510CD4-A-AlexaFluor700CD8-Asubset	10	PT_G	Non_melanoma	yTIL	C ovarii CDK12 mut	5	3	-4.56636829273126	2.7843985744566	CD4+ EM
329	179	237	205	532	263	226	379	188	398	303	222	PT_G_yTIL_P2_BV510CD4-A-AlexaFluor700CD8-Asubset	10	PT_G	Non_melanoma	yTIL	C ovarii CDK12 mut	48	3	-3.89064807788751	2.77524830780926	CD4+ EM
287	181	248	195	532	257	199	395	195	464	288	195	PT_G_yTIL_P2_BV510CD4-A-AlexaFluor700CD8-Asubset	10	PT_G	Non_melanoma	yTIL	C ovarii CDK12 mut	34	3	-4.54674739734552	3.0168843456358	CD4+ EM
323	156	244	200	524	260	207	462	187	490	298	192	PT_G_yTIL_P2_BV510CD4-A-AlexaFluor700CD8-Asubset	10	PT_G	Non_melanoma	yTIL	C ovarii CDK12 mut	34	3	-4.75744790927789	2.64368941269818	CD4+ EM
340	175	241	203	563	270	219	381	196	395	251	359	PT_G_yTIL_P2_BV510CD4-A-AlexaFluor700CD8-Asubset	10	PT_G	Non_melanoma	yTIL	C ovarii CDK12 mut	64	13	-4.06469411746881	-0.194495376124952	CD4+ EM exhausted
262	177	233	197	535	259	220	349	190	457	293	185	PT_G_yTIL_P2_BV510CD4-A-AlexaFluor700CD8-Asubset	10	PT_G	Non_melanoma	yTIL	C ovarii CDK12 mut	32	3	-4.53210039035699	3.66589548073712	CD4+ EM
319	174	242	195	528	258	198	410	197	462	270	188	PT_G_yTIL_P2_BV510CD4-A-AlexaFluor700CD8-Asubset	10	PT_G	Non_melanoma	yTIL	C ovarii CDK12 mut	34	3	-4.65581388370416	2.85590412102642	CD4+ EM
335	171	232	197	510	272	214	351	185	281	258	224	PT_G_yTIL_P2_BV510CD4-A-AlexaFluor700CD8-Asubset	10	PT_G	Non_melanoma	yTIL	C ovarii CDK12 mut	89	3	-1.74771399394891	2.73389770470562	CD4+ EM
257	172	248	194	528	254	216	319	188	432	297	187	PT_G_yTIL_P2_BV510CD4-A-AlexaFluor700CD8-Asubset	10	PT_G	Non_melanoma	yTIL	C ovarii CDK12 mut	32	3	-4.12704772846124	4.25130059204998	CD4+ EM
330	194	224	188	501	266	229	409	185	373	323	186	PT_G_yTIL_P2_BV510CD4-A-AlexaFluor700CD8-Asubset	10	PT_G	Non_melanoma	yTIL	C ovarii CDK12 mut	49	3	-3.46297664539239	2.9775138088316	CD4+ EM
343	191	236	190	506	259	202	419	185	410	261	184	PT_G_yTIL_P2_BV510CD4-A-AlexaFluor700CD8-Asubset	10	PT_G	Non_melanoma	yTIL	C ovarii CDK12 mut	49	3	-3.91818065540216	3.01250912629071	CD4+ EM
322	184	241	194	463	270	234	308	182	407	277	184	PT_G_yTIL_P2_BV510CD4-A-AlexaFluor700CD8-Asubset	10	PT_G	Non_melanoma	yTIL	C ovarii CDK12 mut	60	3	-3.48121375934503	3.73271538697186	CD4+ EM
366	177	228	189	533	279	235	394	184	501	299	188	PT_G_yTIL_P2_BV510CD4-A-AlexaFluor700CD8-Asubset	10	PT_G	Non_melanoma	yTIL	C ovarii CDK12 mut	5	3	-5.10116119281671	2.78092886887493	CD4+ EM
437	153	231	213	622	267	241	495	185	465	385	206	PT_G_yTIL_P2_BV510CD4-A-AlexaFluor700CD8-Asubset	10	PT_G	Non_melanoma	yTIL	C ovarii CDK12 mut	35	3	-5.12967414752863	2.61260940514508	CD4+ EM
310	180	242	199	499	263	217	339	185	380	240	186	PT_G_yTIL_P2_BV510CD4-A-AlexaFluor700CD8-Asubset	10	PT_G	Non_melanoma	yTIL	C ovarii CDK12 mut	61	3	-3.25827546016595	3.5380697437376	CD4+ EM
261	178	241	195	538	276	208	361	198	415	305	273	PT_G_yTIL_P2_BV510CD4-A-AlexaFluor700CD8-Asubset	10	PT_G	Non_melanoma	yTIL	C ovarii CDK12 mut	18	3	-3.58332891361139	1.99106039486828	CD4+ EM
337	175	248	194	491	258	222	345	184	449	285	198	PT_G_yTIL_P2_BV510CD4-A-AlexaFluor700CD8-Asubset	10	PT_G	Non_melanoma	yTIL	C ovarii CDK12 mut	47	3	-4.42723531619928	3.3188588806242	CD4+ EM
313	175	237	216	535	257	212	322	198	417	276	223	PT_G_yTIL_P2_BV510CD4-A-AlexaFluor700CD8-Asubset	10	PT_G	Non_melanoma	yTIL	C ovarii CDK12 mut	32	3	-3.83294649021051	2.79887725792828	CD4+ EM
295	185	243	200	524	263	222	301	184	454	271	191	PT_G_yTIL_P2_BV510CD4-A-AlexaFluor700CD8-Asubset	10	PT_G	Non_melanoma	yTIL	C ovarii CDK12 mut	32	3	-4.34323282138727	4.00357057534161	CD4+ EM
256	194	239	191	538	233	232	358	189	282	264	289	PT_G_yTIL_P2_BV510CD4-A-AlexaFluor700CD8-Asubset	10	PT_G	Non_melanoma	yTIL	C ovarii CDK12 mut	91	3	-1.88528461353204	-0.349598061218832	CD4+ EM
444	134	258	212	517	242	282	455	189	391	383	190	PT_G_yTIL_P2_BV510CD4-A-AlexaFluor700CD8-Asubset	10	PT_G	Non_melanoma	yTIL	C ovarii CDK12 mut	62	3	-4.08850498096368	2.74787404023113	CD4+ EM
283	189	236	204	544	252	205	397	193	401	259	189	PT_G_yTIL_P2_BV510CD4-A-AlexaFluor700CD8-Asubset	10	PT_G	Non_melanoma	yTIL	C ovarii CDK12 mut	50	3	-3.65574569599054	2.9006984420866	CD4+ EM
328	180	242	197	537	263	212	367	201	369	344	282	PT_G_yTIL_P2_BV510CD4-A-AlexaFluor700CD8-Asubset	10	PT_G	Non_melanoma	yTIL	C ovarii CDK12 mut	48	3	-3.57600183383844	1.83012427769604	CD4+ EM
257	181	244	195	485	275	174	287	187	454	218	190	PT_G_yTIL_P2_BV510CD4-A-AlexaFluor700CD8-Asubset	10	PT_G	Non_melanoma	yTIL	C ovarii CDK12 mut	33	3	-3.85583372012994	4.1130368896574	CD4+ EM
273	197	245	189	472	257	194	372	185	438	275	213	PT_G_yTIL_P2_BV510CD4-A-AlexaFluor700CD8-Asubset	10	PT_G	Non_melanoma	yTIL	C ovarii CDK12 mut	34	3	-3.87563152210138	3.16971494637432	CD4+ EM
374	170	252	210	568	280	194	347	184	459	290	190	PT_G_yTIL_P2_BV510CD4-A-AlexaFluor700CD8-Asubset	10	PT_G	Non_melanoma	yTIL	C ovarii CDK12 mut	5	3	-4.9061591138067	3.18430330239239	CD4+ EM
265	191	241	189	496	267	194	298	180	386	273	219	PT_G_yTIL_P2_BV510CD4-A-AlexaFluor700CD8-Asubset	10	PT_G	Non_melanoma	yTIL	C ovarii CDK12 mut	60	3	-2.78339738742731	2.43367506943646	CD4+ EM
359	172	239	205	544	247	242	332	198	373	287	251	PT_G_yTIL_P2_BV510CD4-A-AlexaFluor700CD8-Asubset	10	PT_G	Non_melanoma	yTIL	C ovarii CDK12 mut	47	3	-3.67533416644952	2.50999905548992	CD4+ EM
275	168	241	212	507	262	212	278	195	453	275	262	PT_G_yTIL_P2_BV510CD4-A-AlexaFluor700CD8-Asubset	10	PT_G	Non_melanoma	yTIL	C ovarii CDK12 mut	18	3	-3.45859546558282	2.08272745095196	CD4+ EM
343	168	242	197	450	264	230	423	187	438	298	189	PT_G_yTIL_P2_BV510CD4-A-AlexaFluor700CD8-Asubset	10	PT_G	Non_melanoma	yTIL	C ovarii CDK12 mut	49	3	-4.13523883716486	2.76953174553814	CD4+ EM
287	173	244	192	548	271	238	300	191	475	285	187	PT_G_yTIL_P2_BV510CD4-A-AlexaFluor700CD8-Asubset	10	PT_G	Non_melanoma	yTIL	C ovarii CDK12 mut	32	3	-4.76011247531793	4.12766911469402	CD4+ EM
381	196	229	198	538	265	228	341	187	365	301	185	PT_G_yTIL_P2_BV510CD4-A-AlexaFluor700CD8-Asubset	10	PT_G	Non_melanoma	yTIL	C ovarii CDK12 mut	73	3	-3.45217533008478	3.65779330216351	CD4+ EM
330	185	233	210	511	247	241	406	183	405	307	197	PT_G_yTIL_P2_BV510CD4-A-AlexaFluor700CD8-Asubset	10	PT_G	Non_melanoma	yTIL	C ovarii CDK12 mut	49	3	-3.88401718036554	2.93510510407391	CD4+ EM
383	185	249	197	562	244	198	367	196	424	306	203	PT_G_yTIL_P2_BV510CD4-A-AlexaFluor700CD8-Asubset	10	PT_G	Non_melanoma	yTIL	C ovarii CDK12 mut	5	3	-4.71393222705743	3.02395369492474	CD4+ EM
301	182	243	196	442	248	233	423	187	337	275	188	PT_G_yTIL_P2_BV510CD4-A-AlexaFluor700CD8-Asubset	10	PT_G	Non_melanoma	yTIL	C ovarii CDK12 mut	61	3	-2.75043578044794	2.88681699715557	CD4+ EM
356	168	241	205	559	253	230	384	197	410	329	262	PT_G_yTIL_P2_BV510CD4-A-AlexaFluor700CD8-Asubset	10	PT_G	Non_melanoma	yTIL	C ovarii CDK12 mut	49	3	-4.46162433521173	2.3624289222807	CD4+ EM
307	180	242	239	527	251	218	423	199	497	317	188	PT_G_yTIL_P2_BV510CD4-A-AlexaFluor700CD8-Asubset	10	PT_G	Non_melanoma	yTIL	C ovarii CDK12 mut	34	3	-4.91007633106134	2.82343842469158	CD4+ EM
259	194	220	221	538	247	218	329	185	354	355	289	PT_G_yTIL_P2_BV510CD4-A-AlexaFluor700CD8-Asubset	10	PT_G	Non_melanoma	yTIL	C ovarii CDK12 mut	100	3	-2.79620094196222	0.654771167859461	CD4+ EM
322	182	228	206	494	256	250	333	186	374	285	241	PT_G_yTIL_P2_BV510CD4-A-AlexaFluor700CD8-Asubset	10	PT_G	Non_melanoma	yTIL	C ovarii CDK12 mut	61	3	-2.98305601970575	3.31936981163922	CD4+ EM
389	183	241	218	519	273	226	348	191	491	265	244	PT_G_yTIL_P2_BV510CD4-A-AlexaFluor700CD8-Asubset	10	PT_G	Non_melanoma	yTIL	C ovarii CDK12 mut	5	3	-4.79051704303644	2.41400029145184	CD4+ EM
391	170	242	204	555	263	225	337	183	505	247	246	PT_G_yTIL_P2_BV510CD4-A-AlexaFluor700CD8-Asubset	10	PT_G	Non_melanoma	yTIL	C ovarii CDK12 mut	5	3	-4.76840944187067	2.36278774224224	CD4+ EM
281	182	225	208	559	248	204	378	205	286	334	354	PT_G_yTIL_P2_BV510CD4-A-AlexaFluor700CD8-Asubset	10	PT_G	Non_melanoma	yTIL	C ovarii CDK12 mut	114	3	-2.78459496395013	-2.04329989470539	CD4+ EM
377	171	221	201	576	260	292	528	186	425	359	200	PT_G_yTIL_P2_BV510CD4-A-AlexaFluor700CD8-Asubset	10	PT_G	Non_melanoma	yTIL	C ovarii CDK12 mut	35	3	-4.84838266269586	2.4830639549345	CD4+ EM
356	189	241	207	529	278	253	377	193	396	253	221	PT_G_yTIL_P2_BV510CD4-A-AlexaFluor700CD8-Asubset	10	PT_G	Non_melanoma	yTIL	C ovarii CDK12 mut	47	3	-3.91469688312433	2.8272030540556	CD4+ EM
273	189	241	196	530	263	212	299	195	281	305	191	PT_G_yTIL_P2_BV510CD4-A-AlexaFluor700CD8-Asubset	10	PT_G	Non_melanoma	yTIL	C ovarii CDK12 mut	88	3	-1.75158495799921	4.629332799539	CD4+ EM
312	185	239	197	504	262	202	308	186	365	234	213	PT_G_yTIL_P2_BV510CD4-A-AlexaFluor700CD8-Asubset	10	PT_G	Non_melanoma	yTIL	C ovarii CDK12 mut	103	3	-2.66282172099969	3.31266381226483	CD4+ EM
254	176	248	189	518	239	226	326	183	386	339	190	PT_G_yTIL_P2_BV510CD4-A-AlexaFluor700CD8-Asubset	10	PT_G	Non_melanoma	yTIL	C ovarii CDK12 mut	60	3	-3.25441522495172	4.18410660706463	CD4+ EM
364	161	248	194	551	260	230	338	192	523	318	192	PT_G_yTIL_P2_BV510CD4-A-AlexaFluor700CD8-Asubset	10	PT_G	Non_melanoma	yTIL	C ovarii CDK12 mut	5	3	-5.25359506503961	3.0121007152647	CD4+ EM
328	156	245	286	527	248	242	478	185	578	303	367	PT_G_yTIL_P2_BV510CD4-A-AlexaFluor700CD8-Asubset	10	PT_G	Non_melanoma	yTIL	C ovarii CDK12 mut	23	5	-6.53636760608575	-0.0822713337093331	CD4+ EM exhausted
303	184	232	214	486	247	247	432	180	452	276	281	PT_G_yTIL_P2_BV510CD4-A-AlexaFluor700CD8-Asubset	10	PT_G	Non_melanoma	yTIL	C ovarii CDK12 mut	49	3	-4.62626762287042	1.64495827637615	CD4+ EM
325	182	248	220	567	264	218	334	192	400	328	200	PT_G_yTIL_P2_BV510CD4-A-AlexaFluor700CD8-Asubset	10	PT_G	Non_melanoma	yTIL	C ovarii CDK12 mut	59	3	-3.91844100849054	4.0579889007658	CD4+ EM
329	188	239	195	470	252	190	320	183	350	251	228	PT_G_yTIL_P2_BV510CD4-A-AlexaFluor700CD8-Asubset	10	PT_G	Non_melanoma	yTIL	C ovarii CDK12 mut	103	3	-2.95542354480646	3.08641745530071	CD4+ EM
259	170	227	184	468	271	233	449	192	318	296	231	PT_G_yTIL_P2_BV510CD4-A-AlexaFluor700CD8-Asubset	10	PT_G	Non_melanoma	yTIL	C ovarii CDK12 mut	76	3	-2.85787124530695	2.36254646264019	CD4+ EM
280	194	208	177	506	240	229	384	159	483	434	330	PT_G_yTIL_P2_BV510CD4-A-AlexaFluor700CD8-Asubset	10	PT_G	Non_melanoma	yTIL	C ovarii CDK12 mut	6	3	-4.65682239429376	1.42716314278546	CD4+ EM
305	183	248	239	522	248	188	359	191	397	335	245	PT_G_yTIL_P2_BV510CD4-A-AlexaFluor700CD8-Asubset	10	PT_G	Non_melanoma	yTIL	C ovarii CDK12 mut	48	3	-3.63692350284479	2.29425241433087	CD4+ EM
340	183	244	187	515	255	211	325	192	432	236	186	PT_G_yTIL_P2_BV510CD4-A-AlexaFluor700CD8-Asubset	10	PT_G	Non_melanoma	yTIL	C ovarii CDK12 mut	33	3	-4.13137740985773	3.52352477990093	CD4+ EM
272	179	246	232	540	280	210	298	192	492	256	226	PT_G_yTIL_P2_BV510CD4-A-AlexaFluor700CD8-Asubset	10	PT_G	Non_melanoma	yTIL	C ovarii CDK12 mut	19	3	-3.90091295139215	2.16639592133465	CD4+ EM
279	211	246	202	538	256	196	286	184	301	299	279	PT_G_yTIL_P2_BV510CD4-A-AlexaFluor700CD8-Asubset	10	PT_G	Non_melanoma	yTIL	C ovarii CDK12 mut	115	3	-2.19769854442499	0.631258923634913	CD4+ EM
336	197	247	177	445	263	214	514	190	494	359	336	PT_G_yTIL_P2_BV510CD4-A-AlexaFluor700CD8-Asubset	10	PT_G	Non_melanoma	yTIL	C ovarii CDK12 mut	36	4	-6.15877885715387	0.329082150086787	CD4+ EM exhausted
271	193	239	219	601	246	189	312	205	427	361	198	PT_G_yTIL_P2_BV510CD4-A-AlexaFluor700CD8-Asubset	10	PT_G	Non_melanoma	yTIL	C ovarii CDK12 mut	20	3	-4.38608236209772	4.26685740433636	CD4+ EM
277	184	241	196	589	258	202	318	183	370	255	210	PT_G_yTIL_P2_BV510CD4-A-AlexaFluor700CD8-Asubset	10	PT_G	Non_melanoma	yTIL	C ovarii CDK12 mut	74	3	-3.39980859653375	4.99905421219769	CD4+ EM
378	170	249	225	556	250	244	325	196	421	324	186	PT_G_yTIL_P2_BV510CD4-A-AlexaFluor700CD8-Asubset	10	PT_G	Non_melanoma	yTIL	C ovarii CDK12 mut	5	3	-4.47603292362115	3.3246441074461	CD4+ EM
279	179	236	195	571	250	233	285	192	518	267	188	PT_G_yTIL_P2_BV510CD4-A-AlexaFluor700CD8-Asubset	10	PT_G	Non_melanoma	yTIL	C ovarii CDK12 mut	19	3	-4.97817916767023	4.06847025834027	CD4+ EM
421	188	240	197	584	267	220	366	189	424	296	194	PT_G_yTIL_P2_BV510CD4-A-AlexaFluor700CD8-Asubset	10	PT_G	Non_melanoma	yTIL	C ovarii CDK12 mut	35	3	-4.72845048801324	2.94191576920452	CD4+ EM
369	178	233	201	609	281	240	460	184	427	314	283	PT_G_yTIL_P2_BV510CD4-A-AlexaFluor700CD8-Asubset	10	PT_G	Non_melanoma	yTIL	C ovarii CDK12 mut	35	3	-4.79858035938165	2.065447826013	CD4+ EM
425	175	237	208	579	269	219	346	206	404	312	326	PT_G_yTIL_P2_BV510CD4-A-AlexaFluor700CD8-Asubset	10	PT_G	Non_melanoma	yTIL	C ovarii CDK12 mut	64	13	-4.49477929965875	2.08914472542706	CD4+ EM exhausted
292	175	233	202	569	263	210	330	183	423	268	186	PT_G_yTIL_P2_BV510CD4-A-AlexaFluor700CD8-Asubset	10	PT_G	Non_melanoma	yTIL	C ovarii CDK12 mut	32	3	-4.24172420398614	4.48242499314251	CD4+ EM
334	164	244	199	523	276	221	312	191	463	272	188	PT_G_yTIL_P2_BV510CD4-A-AlexaFluor700CD8-Asubset	10	PT_G	Non_melanoma	yTIL	C ovarii CDK12 mut	32	3	-4.57340736286066	3.61440660439434	CD4+ EM
286	178	242	203	531	249	245	372	196	395	287	192	PT_G_yTIL_P2_BV510CD4-A-AlexaFluor700CD8-Asubset	10	PT_G	Non_melanoma	yTIL	C ovarii CDK12 mut	48	3	-3.7655136098089	3.50120856247845	CD4+ EM
317	170	242	198	558	246	233	339	188	505	247	195	PT_G_yTIL_P2_BV510CD4-A-AlexaFluor700CD8-Asubset	10	PT_G	Non_melanoma	yTIL	C ovarii CDK12 mut	19	3	-4.95113677875421	3.33883335076275	CD4+ EM
266	174	252	197	517	264	220	360	189	397	321	280	PT_G_yTIL_P2_BV510CD4-A-AlexaFluor700CD8-Asubset	10	PT_G	Non_melanoma	yTIL	C ovarii CDK12 mut	48	3	-3.47426195041559	1.8551342674345	CD4+ EM
313	171	244	190	453	266	219	421	188	283	282	185	PT_G_yTIL_P2_BV510CD4-A-AlexaFluor700CD8-Asubset	10	PT_G	Non_melanoma	yTIL	C ovarii CDK12 mut	76	3	-2.34153647319696	2.85626270256939	CD4+ EM
270	189	234	193	484	249	217	356	189	421	244	185	PT_G_yTIL_P2_BV510CD4-A-AlexaFluor700CD8-Asubset	10	PT_G	Non_melanoma	yTIL	C ovarii CDK12 mut	33	3	-3.7092186917486	3.44820858918133	CD4+ EM
298	169	243	210	509	258	188	370	180	293	313	223	PT_G_yTIL_P2_BV510CD4-A-AlexaFluor700CD8-Asubset	10	PT_G	Non_melanoma	yTIL	C ovarii CDK12 mut	76	3	-2.12046308414362	3.2393763252348	CD4+ EM
450	163	256	247	593	239	220	453	180	274	426	268	PT_G_yTIL_P2_BV510CD4-A-AlexaFluor700CD8-Asubset	10	PT_G	Non_melanoma	yTIL	C ovarii CDK12 mut	62	3	-2.99006433383844	3.03908159218731	CD4+ EM
313	187	240	195	498	242	210	396	185	353	270	237	PT_G_yTIL_P2_BV510CD4-A-AlexaFluor700CD8-Asubset	10	PT_G	Non_melanoma	yTIL	C ovarii CDK12 mut	61	3	-2.9768869389715	2.541371364221	CD4+ EM
264	186	239	221	531	247	220	302	188	406	265	190	PT_G_yTIL_P2_BV510CD4-A-AlexaFluor700CD8-Asubset	10	PT_G	Non_melanoma	yTIL	C ovarii CDK12 mut	60	3	-3.75621147052667	4.44814087830486	CD4+ EM
274	172	230	193	575	248	222	387	184	422	286	277	PT_G_yTIL_P2_BV510CD4-A-AlexaFluor700CD8-Asubset	10	PT_G	Non_melanoma	yTIL	C ovarii CDK12 mut	48	3	-3.88209123508356	2.1137750335783	CD4+ EM
281	205	229	206	491	253	190	419	175	360	270	192	PT_G_yTIL_P2_BV510CD4-A-AlexaFluor700CD8-Asubset	10	PT_G	Non_melanoma	yTIL	C ovarii CDK12 mut	61	3	-2.92523045436761	2.99595620118084	CD4+ EM
302	189	250	199	490	252	231	331	197	298	302	227	PT_G_yTIL_P2_BV510CD4-A-AlexaFluor700CD8-Asubset	10	PT_G	Non_melanoma	yTIL	C ovarii CDK12 mut	116	3	-1.78112454311273	2.28875758133831	CD4+ EM
283	176	238	195	462	257	232	304	189	300	277	243	PT_G_yTIL_P2_BV510CD4-A-AlexaFluor700CD8-Asubset	10	PT_G	Non_melanoma	yTIL	C ovarii CDK12 mut	116	3	-1.3184579123678	2.2377300449461	CD4+ EM
312	166	236	199	502	264	206	374	187	356	288	192	PT_G_yTIL_P2_BV510CD4-A-AlexaFluor700CD8-Asubset	10	PT_G	Non_melanoma	yTIL	C ovarii CDK12 mut	61	3	-2.92020363704584	3.32095672570172	CD4+ EM
370	164	219	199	533	251	266	373	175	435	339	308	PT_G_yTIL_P2_BV510CD4-A-AlexaFluor700CD8-Asubset	10	PT_G	Non_melanoma	yTIL	C ovarii CDK12 mut	6	3	-4.5066492070379	1.91275789223614	CD4+ EM
294	204	223	196	586	270	262	420	182	253	375	189	PT_G_yTIL_P2_BV510CD4-A-AlexaFluor700CD8-Asubset	10	PT_G	Non_melanoma	yTIL	C ovarii CDK12 mut	75	3	-2.36587281124017	3.2661678978056	CD4+ EM
305	173	240	218	596	244	221	325	197	520	274	207	PT_G_yTIL_P2_BV510CD4-A-AlexaFluor700CD8-Asubset	10	PT_G	Non_melanoma	yTIL	C ovarii CDK12 mut	19	3	-5.17631263629816	3.54692651711407	CD4+ EM
318	160	238	192	547	254	206	426	198	413	338	316	PT_G_yTIL_P2_BV510CD4-A-AlexaFluor700CD8-Asubset	10	PT_G	Non_melanoma	yTIL	C ovarii CDK12 mut	36	4	-4.42649192706964	1.51130606614056	CD4+ EM exhausted
275	175	249	199	485	277	220	326	185	371	272	275	PT_G_yTIL_P2_BV510CD4-A-AlexaFluor700CD8-Asubset	10	PT_G	Non_melanoma	yTIL	C ovarii CDK12 mut	79	3	-2.7272257317724	2.1432955452055	CD4+ EM
405	158	248	240	558	266	252	388	192	454	330	225	PT_G_yTIL_P2_BV510CD4-A-AlexaFluor700CD8-Asubset	10	PT_G	Non_melanoma	yTIL	C ovarii CDK12 mut	35	3	-4.99078435794733	2.65455033265057	CD4+ EM
273	186	242	203	429	258	195	381	182	320	248	189	PT_G_yTIL_P2_BV510CD4-A-AlexaFluor700CD8-Asubset	10	PT_G	Non_melanoma	yTIL	C ovarii CDK12 mut	104	3	-2.15227289096735	2.86943103753033	CD4+ EM
356	164	227	193	486	287	241	452	178	481	291	475	PT_G_yTIL_P2_BV510CD4-A-AlexaFluor700CD8-Asubset	10	PT_G	Non_melanoma	yTIL	C ovarii CDK12 mut	69	15	-6.2351066579046	-0.298079471960638	CD4+ EMRA exhausted
360	175	240	215	451	255	233	462	185	330	289	196	PT_G_yTIL_P2_BV510CD4-A-AlexaFluor700CD8-Asubset	10	PT_G	Non_melanoma	yTIL	C ovarii CDK12 mut	62	3	-3.01820654765985	2.74929549179974	CD4+ EM
386	197	241	222	486	260	209	373	183	375	338	193	PT_G_yTIL_P2_BV510CD4-A-AlexaFluor700CD8-Asubset	10	PT_G	Non_melanoma	yTIL	C ovarii CDK12 mut	47	3	-3.59922904865167	3.03170325241986	CD4+ EM
258	196	236	192	509	245	194	371	187	414	304	196	PT_G_yTIL_P2_BV510CD4-A-AlexaFluor700CD8-Asubset	10	PT_G	Non_melanoma	yTIL	C ovarii CDK12 mut	48	3	-3.7757036198797	3.55156757317486	CD4+ EM
278	179	248	195	496	251	200	325	184	360	285	190	PT_G_yTIL_P2_BV510CD4-A-AlexaFluor700CD8-Asubset	10	PT_G	Non_melanoma	yTIL	C ovarii CDK12 mut	60	3	-2.8600918759527	3.87948157273236	CD4+ EM
278	178	244	197	492	256	234	311	192	333	257	218	PT_G_yTIL_P2_BV510CD4-A-AlexaFluor700CD8-Asubset	10	PT_G	Non_melanoma	yTIL	C ovarii CDK12 mut	103	3	-1.74658079044244	3.49115635834637	CD4+ EM
398	169	230	199	565	255	224	334	179	471	278	280	PT_G_yTIL_P2_BV510CD4-A-AlexaFluor700CD8-Asubset	10	PT_G	Non_melanoma	yTIL	C ovarii CDK12 mut	5	3	-4.79651088611505	2.39235021553936	CD4+ EM
262	160	252	190	519	272	199	362	186	409	385	275	PT_G_yTIL_P2_BV510CD4-A-AlexaFluor700CD8-Asubset	10	PT_G	Non_melanoma	yTIL	C ovarii CDK12 mut	6	3	-3.4739925374212	0.253736648783114	CD4+ EM
301	181	245	192	438	255	194	259	191	383	220	186	PT_G_yTIL_P2_BV510CD4-A-AlexaFluor700CD8-Asubset	10	PT_G	Non_melanoma	yTIL	C ovarii CDK12 mut	118	14	-1.91519184009454	3.5748837181181	CD4+ EM
285	174	249	195	523	244	239	312	199	445	292	189	PT_G_yTIL_P2_BV510CD4-A-AlexaFluor700CD8-Asubset	10	PT_G	Non_melanoma	yTIL	C ovarii CDK12 mut	32	3	-4.31896419422052	4.04502083741131	CD4+ EM
330	179	245	205	496	265	253	348	184	382	348	187	PT_G_yTIL_P2_BV510CD4-A-AlexaFluor700CD8-Asubset	10	PT_G	Non_melanoma	yTIL	C ovarii CDK12 mut	73	3	-3.47380990878961	3.49166681252423	CD4+ EM
295	196	250	213	520	250	236	389	190	418	334	230	PT_G_yTIL_P2_BV510CD4-A-AlexaFluor700CD8-Asubset	10	PT_G	Non_melanoma	yTIL	C ovarii CDK12 mut	48	3	-4.0046550740423	2.49037506066265	CD4+ EM
274	174	246	216	586	263	199	394	194	415	298	196	PT_G_yTIL_P2_BV510CD4-A-AlexaFluor700CD8-Asubset	10	PT_G	Non_melanoma	yTIL	C ovarii CDK12 mut	34	3	-3.81658716098688	2.98806812249127	CD4+ EM
306	171	240	196	459	249	240	302	185	405	266	185	PT_G_yTIL_P2_BV510CD4-A-AlexaFluor700CD8-Asubset	10	PT_G	Non_melanoma	yTIL	C ovarii CDK12 mut	60	3	-3.40058560268304	3.79285456620159	CD4+ EM
358	171	236	182	486	252	207	543	175	571	368	189	PT_G_yTIL_P2_BV510CD4-A-AlexaFluor700CD8-Asubset	10	PT_G	Non_melanoma	yTIL	C ovarii CDK12 mut	35	3	-6.20158214465997	1.15354194127026	CD4+ EM
321	178	230	204	538	274	225	362	183	455	286	220	PT_G_yTIL_P2_BV510CD4-A-AlexaFluor700CD8-Asubset	10	PT_G	Non_melanoma	yTIL	C ovarii CDK12 mut	34	3	-4.3925101269903	2.96219088517132	CD4+ EM
262	204	242	194	550	240	220	297	203	261	374	270	PT_G_yTIL_P2_BV510CD4-A-AlexaFluor700CD8-Asubset	10	PT_G	Non_melanoma	yTIL	C ovarii CDK12 mut	86	3	-2.32549447910211	0.284821946248438	CD4+ EM
352	171	244	192	485	256	225	413	194	325	319	194	PT_G_yTIL_P2_BV510CD4-A-AlexaFluor700CD8-Asubset	10	PT_G	Non_melanoma	yTIL	C ovarii CDK12 mut	76	3	-3.01267356769464	2.87667252503338	CD4+ EM
285	179	235	206	510	257	218	340	185	444	303	205	PT_G_yTIL_P2_BV510CD4-A-AlexaFluor700CD8-Asubset	10	PT_G	Non_melanoma	yTIL	C ovarii CDK12 mut	32	3	-4.15916175739191	3.59534670792523	CD4+ EM
276	187	238	194	489	260	232	328	194	347	273	187	PT_G_yTIL_P2_BV510CD4-A-AlexaFluor700CD8-Asubset	10	PT_G	Non_melanoma	yTIL	C ovarii CDK12 mut	61	3	-2.51029486553094	3.73551704369488	CD4+ EM
355	173	226	189	543	249	222	481	183	430	278	220	PT_G_yTIL_P2_BV510CD4-A-AlexaFluor700CD8-Asubset	10	PT_G	Non_melanoma	yTIL	C ovarii CDK12 mut	49	3	-4.45039243595026	2.61660410843792	CD4+ EM
265	172	252	287	510	271	198	502	196	563	313	388	PT_G_yTIL_P2_BV510CD4-A-AlexaFluor700CD8-Asubset	10	PT_G	Non_melanoma	yTIL	C ovarii CDK12 mut	23	5	-6.03710431949518	-0.757768612280462	CD4+ EM exhausted
286	171	245	212	540	279	221	322	191	486	270	295	PT_G_yTIL_P2_BV510CD4-A-AlexaFluor700CD8-Asubset	10	PT_G	Non_melanoma	yTIL	C ovarii CDK12 mut	18	3	-4.31602973834894	1.69645394764843	CD4+ EM
363	190	246	210	582	262	231	311	188	456	230	235	PT_G_yTIL_P2_BV510CD4-A-AlexaFluor700CD8-Asubset	10	PT_G	Non_melanoma	yTIL	C ovarii CDK12 mut	5	3	-4.70216102497003	2.78890659295025	CD4+ EM
433	158	243	202	491	259	283	502	192	319	346	221	PT_G_yTIL_P2_BV510CD4-A-AlexaFluor700CD8-Asubset	10	PT_G	Non_melanoma	yTIL	C ovarii CDK12 mut	62	3	-3.20791835681818	2.8011267372221	CD4+ EM
302	185	244	208	497	263	202	304	188	442	240	201	PT_G_yTIL_P2_BV510CD4-A-AlexaFluor700CD8-Asubset	10	PT_G	Non_melanoma	yTIL	C ovarii CDK12 mut	33	3	-3.96346969501398	3.69928600274029	CD4+ EM
280	181	236	223	574	266	215	328	192	430	318	191	PT_G_yTIL_P2_BV510CD4-A-AlexaFluor700CD8-Asubset	10	PT_G	Non_melanoma	yTIL	C ovarii CDK12 mut	59	3	-4.25640077487848	4.32192732773724	CD4+ EM
278	188	233	194	533	278	203	305	178	484	316	188	PT_G_yTIL_P2_BV510CD4-A-AlexaFluor700CD8-Asubset	10	PT_G	Non_melanoma	yTIL	C ovarii CDK12 mut	32	3	-4.77241535083673	4.04561926804486	CD4+ EM
346	181	240	202	475	262	210	345	187	494	263	186	PT_G_yTIL_P2_BV510CD4-A-AlexaFluor700CD8-Asubset	10	PT_G	Non_melanoma	yTIL	C ovarii CDK12 mut	33	3	-4.6063773144903	3.23384310685101	CD4+ EM
271	190	250	192	489	258	270	409	182	336	273	189	PT_G_yTIL_P2_BV510CD4-A-AlexaFluor700CD8-Asubset	10	PT_G	Non_melanoma	yTIL	C ovarii CDK12 mut	61	3	-2.45001025096796	3.01406027756634	CD4+ EM
288	177	237	214	522	269	236	421	192	418	360	188	PT_G_yTIL_P2_BV510CD4-A-AlexaFluor700CD8-Asubset	10	PT_G	Non_melanoma	yTIL	C ovarii CDK12 mut	49	3	-4.0731946934881	2.85412075005474	CD4+ EM
321	182	234	195	520	270	220	388	191	346	253	208	PT_G_yTIL_P2_BV510CD4-A-AlexaFluor700CD8-Asubset	10	PT_G	Non_melanoma	yTIL	C ovarii CDK12 mut	61	3	-2.67365093128107	2.95071365319195	CD4+ EM
276	185	243	195	501	265	198	298	185	378	272	255	PT_G_yTIL_P2_BV510CD4-A-AlexaFluor700CD8-Asubset	10	PT_G	Non_melanoma	yTIL	C ovarii CDK12 mut	60	3	-2.78551549808404	2.13030578576031	CD4+ EM
304	191	240	193	510	241	214	324	189	443	242	199	PT_G_yTIL_P2_BV510CD4-A-AlexaFluor700CD8-Asubset	10	PT_G	Non_melanoma	yTIL	C ovarii CDK12 mut	33	3	-4.1723830212774	3.64481665574017	CD4+ EM
377	146	233	196	518	236	266	381	185	510	270	185	PT_G_yTIL_P2_BV510CD4-A-AlexaFluor700CD8-Asubset	10	PT_G	Non_melanoma	yTIL	C ovarii CDK12 mut	5	3	-5.05931873218439	2.92906548462811	CD4+ EM
334	177	238	199	483	254	218	358	179	413	272	186	PT_G_yTIL_P2_BV510CD4-A-AlexaFluor700CD8-Asubset	10	PT_G	Non_melanoma	yTIL	C ovarii CDK12 mut	47	3	-3.85811920062921	3.30145861588421	CD4+ EM
264	177	240	218	506	256	213	380	191	408	267	185	PT_G_yTIL_P2_BV510CD4-A-AlexaFluor700CD8-Asubset	10	PT_G	Non_melanoma	yTIL	C ovarii CDK12 mut	61	3	-3.62173337833307	3.37144829712811	CD4+ EM
288	178	242	196	491	260	209	354	187	424	219	251	PT_G_yTIL_P2_BV510CD4-A-AlexaFluor700CD8-Asubset	10	PT_G	Non_melanoma	yTIL	C ovarii CDK12 mut	33	3	-3.57817573444269	1.8068959899992	CD4+ EM
410	180	237	212	497	273	230	401	177	450	245	187	PT_G_yTIL_P2_BV510CD4-A-AlexaFluor700CD8-Asubset	10	PT_G	Non_melanoma	yTIL	C ovarii CDK12 mut	47	3	-4.63978738681696	2.82847120247784	CD4+ EM
294	165	242	195	484	257	207	407	187	282	277	224	PT_G_yTIL_P2_BV510CD4-A-AlexaFluor700CD8-Asubset	10	PT_G	Non_melanoma	yTIL	C ovarii CDK12 mut	76	3	-2.20958800212762	2.71876193962994	CD4+ EM
334	183	230	201	518	247	248	419	182	413	276	186	PT_G_yTIL_P2_BV510CD4-A-AlexaFluor700CD8-Asubset	10	PT_G	Non_melanoma	yTIL	C ovarii CDK12 mut	49	3	-4.15659541980646	2.84353496514263	CD4+ EM
293	171	243	199	540	258	275	359	194	290	263	242	PT_G_yTIL_P2_BV510CD4-A-AlexaFluor700CD8-Asubset	10	PT_G	Non_melanoma	yTIL	C ovarii CDK12 mut	89	3	-1.93116683856866	1.85997631035748	CD4+ EM
340	175	241	204	533	258	225	343	185	373	271	189	PT_G_yTIL_P2_BV510CD4-A-AlexaFluor700CD8-Asubset	10	PT_G	Non_melanoma	yTIL	C ovarii CDK12 mut	47	3	-3.44599385158441	3.56648566208782	CD4+ EM
336	197	240	206	553	289	213	293	190	317	319	185	PT_G_yTIL_P2_BV510CD4-A-AlexaFluor700CD8-Asubset	10	PT_G	Non_melanoma	yTIL	C ovarii CDK12 mut	73	3	-2.27990860835931	4.38081719361248	CD4+ EM
324	182	234	194	558	270	213	350	179	445	312	186	PT_G_yTIL_P2_BV510CD4-A-AlexaFluor700CD8-Asubset	10	PT_G	Non_melanoma	yTIL	C ovarii CDK12 mut	34	3	-4.51609678165338	3.59731580697003	CD4+ EM
374	171	235	215	436	263	232	445	187	329	285	200	PT_G_yTIL_P2_BV510CD4-A-AlexaFluor700CD8-Asubset	10	PT_G	Non_melanoma	yTIL	C ovarii CDK12 mut	62	3	-3.05863327876947	2.78279425583782	CD4+ EM
351	174	225	197	483	263	229	417	180	390	271	372	PT_G_yTIL_P2_BV510CD4-A-AlexaFluor700CD8-Asubset	10	PT_G	Non_melanoma	yTIL	C ovarii CDK12 mut	64	13	-3.5716430653753	-0.197670619860265	CD4+ EM exhausted
334	162	241	208	514	254	215	285	195	377	269	192	PT_G_yTIL_P2_BV510CD4-A-AlexaFluor700CD8-Asubset	10	PT_G	Non_melanoma	yTIL	C ovarii CDK12 mut	60	3	-3.09818692104242	4.12826516114178	CD4+ EM
338	183	242	185	465	253	213	407	186	270	327	182	PT_G_yTIL_P2_BV510CD4-A-AlexaFluor700CD8-Asubset	10	PT_G	Non_melanoma	yTIL	C ovarii CDK12 mut	76	3	-2.37278385059259	2.91361977539959	CD4+ EM
392	164	245	212	528	248	223	358	193	465	260	347	PT_G_yTIL_P2_BV510CD4-A-AlexaFluor700CD8-Asubset	10	PT_G	Non_melanoma	yTIL	C ovarii CDK12 mut	65	2	-4.92658586398981	0.437218863591578	CD4+ EM exhausted
364	188	242	190	479	244	231	447	192	458	289	186	PT_G_yTIL_P2_BV510CD4-A-AlexaFluor700CD8-Asubset	10	PT_G	Non_melanoma	yTIL	C ovarii CDK12 mut	49	3	-4.34584970371149	2.70879532776776	CD4+ EM
303	180	240	189	464	255	220	358	181	449	247	244	PT_G_yTIL_P2_BV510CD4-A-AlexaFluor700CD8-Asubset	10	PT_G	Non_melanoma	yTIL	C ovarii CDK12 mut	33	3	-3.97182197467706	2.75058319054547	CD4+ EM
260	181	236	187	508	251	214	351	185	379	339	229	PT_G_yTIL_P2_BV510CD4-A-AlexaFluor700CD8-Asubset	10	PT_G	Non_melanoma	yTIL	C ovarii CDK12 mut	48	3	-3.12882347003839	2.39120413742962	CD4+ EM
321	159	240	215	519	265	225	318	190	430	284	202	PT_G_yTIL_P2_BV510CD4-A-AlexaFluor700CD8-Asubset	10	PT_G	Non_melanoma	yTIL	C ovarii CDK12 mut	32	3	-4.09813566104791	3.7485840507597	CD4+ EM
303	175	240	196	524	237	229	404	194	448	265	187	PT_G_yTIL_P2_BV510CD4-A-AlexaFluor700CD8-Asubset	10	PT_G	Non_melanoma	yTIL	C ovarii CDK12 mut	34	3	-4.3121764172735	3.02404477082196	CD4+ EM
286	185	230	198	571	268	242	318	183	275	359	340	PT_G_yTIL_P2_BV510CD4-A-AlexaFluor700CD8-Asubset	10	PT_G	Non_melanoma	yTIL	C ovarii CDK12 mut	100	3	-2.60770530597589	-1.41125903643665	CD4+ EM
450	204	237	202	502	246	235	450	191	261	324	290	PT_G_yTIL_P2_BV510CD4-A-AlexaFluor700CD8-Asubset	10	PT_G	Non_melanoma	yTIL	C ovarii CDK12 mut	62	3	-2.96005887882135	2.71071888886395	CD4+ EM
269	173	245	218	539	262	201	270	193	448	269	267	PT_G_yTIL_P2_BV510CD4-A-AlexaFluor700CD8-Asubset	10	PT_G	Non_melanoma	yTIL	C ovarii CDK12 mut	18	3	-3.44179363147638	2.02199699364605	CD4+ EM
324	188	243	190	572	248	185	332	190	481	300	193	PT_G_yTIL_P2_BV510CD4-A-AlexaFluor700CD8-Asubset	10	PT_G	Non_melanoma	yTIL	C ovarii CDK12 mut	5	3	-4.96103591815851	3.56912900887432	CD4+ EM
265	169	232	228	541	241	248	330	180	389	318	189	PT_G_yTIL_P2_BV510CD4-A-AlexaFluor700CD8-Asubset	10	PT_G	Non_melanoma	yTIL	C ovarii CDK12 mut	59	3	-3.59921522037408	3.99398710213604	CD4+ EM
283	187	234	202	469	246	214	332	189	405	264	190	PT_G_yTIL_P2_BV510CD4-A-AlexaFluor700CD8-Asubset	10	PT_G	Non_melanoma	yTIL	C ovarii CDK12 mut	60	3	-3.45817918674371	3.63951732598248	CD4+ EM
282	188	237	205	552	259	204	293	179	472	275	188	PT_G_yTIL_P2_BV510CD4-A-AlexaFluor700CD8-Asubset	10	PT_G	Non_melanoma	yTIL	C ovarii CDK12 mut	32	3	-4.71119947330377	4.24002911530438	CD4+ EM
285	183	219	211	562	245	223	444	176	471	309	187	PT_G_yTIL_P2_BV510CD4-A-AlexaFluor700CD8-Asubset	10	PT_G	Non_melanoma	yTIL	C ovarii CDK12 mut	34	3	-4.63466138736627	2.71591450653973	CD4+ EM
301	167	245	250	455	241	216	398	194	595	319	274	PT_G_yTIL_P2_BV510CD4-A-AlexaFluor700CD8-Asubset	10	PT_G	Non_melanoma	yTIL	C ovarii CDK12 mut	52	2	-5.77108449832819	1.43769158802929	CD4+ EM exhausted
423	182	212	234	535	267	242	529	179	586	360	430	PT_G_yTIL_P2_BV510CD4-A-AlexaFluor700CD8-Asubset	10	PT_G	Non_melanoma	yTIL	C ovarii CDK12 mut	10	7	-6.7295028676214	-0.177699472680662	CD4+ CM exhausted
368	178	245	195	533	259	229	361	186	390	321	232	PT_G_yTIL_P2_BV510CD4-A-AlexaFluor700CD8-Asubset	10	PT_G	Non_melanoma	yTIL	C ovarii CDK12 mut	47	3	-3.92775125400446	2.70933629952374	CD4+ EM
270	178	239	205	530	252	217	285	190	461	320	203	PT_G_yTIL_P2_BV510CD4-A-AlexaFluor700CD8-Asubset	10	PT_G	Non_melanoma	yTIL	C ovarii CDK12 mut	32	3	-4.543020438117	4.22251440964642	CD4+ EM
346	175	249	197	519	281	222	381	185	401	266	186	PT_G_yTIL_P2_BV510CD4-A-AlexaFluor700CD8-Asubset	10	PT_G	Non_melanoma	yTIL	C ovarii CDK12 mut	47	3	-3.77828521625421	3.19756676636639	CD4+ EM
279	201	221	186	568	255	250	420	180	298	309	188	PT_G_yTIL_P2_BV510CD4-A-AlexaFluor700CD8-Asubset	10	PT_G	Non_melanoma	yTIL	C ovarii CDK12 mut	76	3	-2.31960291759393	3.2112772651762	CD4+ EM
277	216	247	202	531	253	278	326	191	273	313	185	PT_G_yTIL_P2_BV510CD4-A-AlexaFluor700CD8-Asubset	10	PT_G	Non_melanoma	yTIL	C ovarii CDK12 mut	71	1	-1.69390578166864	4.6976020523161	CD4+ EMRA
326	174	243	201	499	275	202	366	173	426	255	271	PT_G_yTIL_P2_BV510CD4-A-AlexaFluor700CD8-Asubset	10	PT_G	Non_melanoma	yTIL	C ovarii CDK12 mut	33	3	-3.77706308261774	2.10896994553509	CD4+ EM
304	181	243	199	517	274	223	334	185	400	282	257	PT_G_yTIL_P2_BV510CD4-A-AlexaFluor700CD8-Asubset	10	PT_G	Non_melanoma	yTIL	C ovarii CDK12 mut	18	3	-3.47365207569025	2.42286540947857	CD4+ EM
292	183	240	201	482	258	209	367	191	470	216	186	PT_G_yTIL_P2_BV510CD4-A-AlexaFluor700CD8-Asubset	10	PT_G	Non_melanoma	yTIL	C ovarii CDK12 mut	33	3	-4.14123935596368	3.01755597077313	CD4+ EM
355	179	242	196	575	274	253	421	186	372	347	193	PT_G_yTIL_P2_BV510CD4-A-AlexaFluor700CD8-Asubset	10	PT_G	Non_melanoma	yTIL	C ovarii CDK12 mut	49	3	-3.41023034946344	3.01354386292401	CD4+ EM
289	176	240	206	570	247	226	335	204	269	323	194	PT_G_yTIL_P2_BV510CD4-A-AlexaFluor700CD8-Asubset	10	PT_G	Non_melanoma	yTIL	C ovarii CDK12 mut	75	3	-1.93732876674554	4.80544878922405	CD4+ EM
281	210	229	201	557	271	210	422	180	295	321	268	PT_G_yTIL_P2_BV510CD4-A-AlexaFluor700CD8-Asubset	10	PT_G	Non_melanoma	yTIL	C ovarii CDK12 mut	63	3	-2.70946330921075	-0.78033499039707	CD4+ EM
307	186	221	193	525	280	233	430	189	437	285	207	PT_G_yTIL_P2_BV510CD4-A-AlexaFluor700CD8-Asubset	10	PT_G	Non_melanoma	yTIL	C ovarii CDK12 mut	49	3	-4.27891750232599	2.86222555123272	CD4+ EM
296	186	225	185	461	272	213	406	179	324	287	186	PT_G_yTIL_P2_BV510CD4-A-AlexaFluor700CD8-Asubset	10	PT_G	Non_melanoma	yTIL	C ovarii CDK12 mut	76	3	-2.46864337818048	2.90149881325665	CD4+ EM
278	189	231	196	506	252	212	297	184	281	337	320	PT_G_yTIL_P2_BV510CD4-A-AlexaFluor700CD8-Asubset	10	PT_G	Non_melanoma	yTIL	C ovarii CDK12 mut	114	3	-2.27271766559503	-0.737353425398443	CD4+ EM
289	177	238	194	559	275	262	337	188	310	323	295	PT_G_yTIL_P2_BV510CD4-A-AlexaFluor700CD8-Asubset	10	PT_G	Non_melanoma	yTIL	C ovarii CDK12 mut	114	3	-2.32381315128229	-0.216405074968908	CD4+ EM
439	172	244	204	593	262	224	436	190	289	307	211	PT_G_yTIL_P2_BV510CD4-A-AlexaFluor700CD8-Asubset	10	PT_G	Non_melanoma	yTIL	C ovarii CDK12 mut	62	3	-3.15313048259637	2.86556341134014	CD4+ EM
272	183	246	190	483	270	202	332	185	436	282	191	PT_G_yTIL_P2_BV510CD4-A-AlexaFluor700CD8-Asubset	10	PT_G	Non_melanoma	yTIL	C ovarii CDK12 mut	60	3	-3.88894290820978	3.85433127366009	CD4+ EM
332	196	245	208	457	260	220	416	186	354	321	186	PT_G_yTIL_P2_BV510CD4-A-AlexaFluor700CD8-Asubset	10	PT_G	Non_melanoma	yTIL	C ovarii CDK12 mut	49	3	-3.07577032939813	2.93996884308758	CD4+ EM
397	182	241	202	463	257	246	368	188	446	287	185	PT_G_yTIL_P2_BV510CD4-A-AlexaFluor700CD8-Asubset	10	PT_G	Non_melanoma	yTIL	C ovarii CDK12 mut	47	3	-4.46953554050348	2.86588575325909	CD4+ EM
382	157	240	207	581	243	222	401	190	299	305	213	PT_G_yTIL_P2_BV510CD4-A-AlexaFluor700CD8-Asubset	10	PT_G	Non_melanoma	yTIL	C ovarii CDK12 mut	62	3	-2.98352689639947	2.863139648065	CD4+ EM
317	182	232	197	445	271	209	364	179	306	293	183	PT_G_yTIL_P2_BV510CD4-A-AlexaFluor700CD8-Asubset	10	PT_G	Non_melanoma	yTIL	C ovarii CDK12 mut	116	3	-2.24380607501886	3.04005696259442	CD4+ EM
348	172	244	194	483	267	230	367	190	425	251	188	PT_G_yTIL_P2_BV510CD4-A-AlexaFluor700CD8-Asubset	10	PT_G	Non_melanoma	yTIL	C ovarii CDK12 mut	47	3	-4.09057302371881	3.15293075524273	CD4+ EM
340	174	247	239	484	282	210	371	193	417	251	205	PT_G_yTIL_P2_BV510CD4-A-AlexaFluor700CD8-Asubset	10	PT_G	Non_melanoma	yTIL	C ovarii CDK12 mut	47	3	-4.06663579837701	3.16671659432354	CD4+ EM
273	172	246	191	523	271	212	329	191	438	258	215	PT_G_yTIL_P2_BV510CD4-A-AlexaFluor700CD8-Asubset	10	PT_G	Non_melanoma	yTIL	C ovarii CDK12 mut	32	3	-4.07938117877863	3.83367611847821	CD4+ EM
267	165	248	196	510	245	238	335	194	413	275	189	PT_G_yTIL_P2_BV510CD4-A-AlexaFluor700CD8-Asubset	10	PT_G	Non_melanoma	yTIL	C ovarii CDK12 mut	60	3	-3.78760356799982	3.77928711853924	CD4+ EM
369	172	249	208	517	239	231	325	190	532	270	190	PT_G_yTIL_P2_BV510CD4-A-AlexaFluor700CD8-Asubset	10	PT_G	Non_melanoma	yTIL	C ovarii CDK12 mut	5	3	-5.1877171506109	3.00954582177105	CD4+ EM
309	174	246	196	466	274	221	323	190	368	252	185	PT_G_yTIL_P2_BV510CD4-A-AlexaFluor700CD8-Asubset	10	PT_G	Non_melanoma	yTIL	C ovarii CDK12 mut	103	3	-2.63412208454034	3.54766275368633	CD4+ EM
358	173	241	209	485	261	224	326	191	352	263	190	PT_G_yTIL_P2_BV510CD4-A-AlexaFluor700CD8-Asubset	10	PT_G	Non_melanoma	yTIL	C ovarii CDK12 mut	47	3	-2.72824735538385	3.53798272095623	CD4+ EM
316	164	245	193	522	248	224	342	187	395	257	230	PT_G_yTIL_P2_BV510CD4-A-AlexaFluor700CD8-Asubset	10	PT_G	Non_melanoma	yTIL	C ovarii CDK12 mut	47	3	-3.45480222598932	2.5893256851286	CD4+ EM
385	171	241	201	599	261	231	333	191	430	318	199	PT_G_yTIL_P2_BV510CD4-A-AlexaFluor700CD8-Asubset	10	PT_G	Non_melanoma	yTIL	C ovarii CDK12 mut	5	3	-4.87671251193903	3.18129040680828	CD4+ EM
363	174	236	204	486	260	210	431	182	268	350	200	PT_G_yTIL_P2_BV510CD4-A-AlexaFluor700CD8-Asubset	10	PT_G	Non_melanoma	yTIL	C ovarii CDK12 mut	62	3	-2.74666066066644	2.86381198845806	CD4+ EM
298	180	238	201	518	242	200	369	197	313	320	273	PT_G_yTIL_P2_BV510CD4-A-AlexaFluor700CD8-Asubset	10	PT_G	Non_melanoma	yTIL	C ovarii CDK12 mut	115	3	-2.42986364261529	0.0691848845035098	CD4+ EM
282	183	238	203	512	274	207	316	188	433	227	209	PT_G_yTIL_P2_BV510CD4-A-AlexaFluor700CD8-Asubset	10	PT_G	Non_melanoma	yTIL	C ovarii CDK12 mut	33	3	-3.82123346225641	3.88968350373211	CD4+ EM
249	191	226	207	570	274	204	369	182	440	281	187	PT_G_yTIL_P2_BV510CD4-A-AlexaFluor700CD8-Asubset	10	PT_G	Non_melanoma	yTIL	C ovarii CDK12 mut	34	3	-4.54396839038751	3.90167762719097	CD4+ EM
328	169	248	192	538	262	210	367	189	493	261	243	PT_G_yTIL_P2_BV510CD4-A-AlexaFluor700CD8-Asubset	10	PT_G	Non_melanoma	yTIL	C ovarii CDK12 mut	34	3	-4.6638929356756	2.25906946145001	CD4+ EM
355	179	235	213	581	265	210	337	180	480	356	277	PT_G_yTIL_P2_BV510CD4-A-AlexaFluor700CD8-Asubset	10	PT_G	Non_melanoma	yTIL	C ovarii CDK12 mut	5	3	-4.96751327411554	2.13838483773175	CD4+ EM
267	212	240	194	545	255	218	441	181	292	292	309	PT_G_yTIL_P2_BV510CD4-A-AlexaFluor700CD8-Asubset	10	PT_G	Non_melanoma	yTIL	C ovarii CDK12 mut	78	3	-2.92058081523798	-1.3473517707735	CD4+ EM
258	175	245	197	564	236	213	340	205	477	305	294	PT_G_yTIL_P2_BV510CD4-A-AlexaFluor700CD8-Asubset	10	PT_G	Non_melanoma	yTIL	C ovarii CDK12 mut	18	3	-4.1787101735296	1.7841555067152	CD4+ EM
392	191	243	199	449	249	235	325	192	473	343	264	PT_G_yTIL_P2_BV510CD4-A-AlexaFluor700CD8-Asubset	10	PT_G	Non_melanoma	yTIL	C ovarii CDK12 mut	47	3	-4.76866311923883	2.6846716590971	CD4+ EM
281	191	236	207	483	254	250	299	190	313	274	198	PT_G_yTIL_P2_BV510CD4-A-AlexaFluor700CD8-Asubset	10	PT_G	Non_melanoma	yTIL	C ovarii CDK12 mut	116	3	-1.47514171497247	4.28812529526653	CD4+ EM
263	194	236	186	506	263	198	402	177	400	315	201	PT_G_yTIL_P2_BV510CD4-A-AlexaFluor700CD8-Asubset	10	PT_G	Non_melanoma	yTIL	C ovarii CDK12 mut	48	3	-3.61583442584894	3.05304576836529	CD4+ EM
401	176	254	218	494	255	235	393	197	376	316	201	PT_G_yTIL_P2_BV510CD4-A-AlexaFluor700CD8-Asubset	10	PT_G	Non_melanoma	yTIL	C ovarii CDK12 mut	47	3	-3.8159982670965	2.89313628159466	CD4+ EM
245	171	240	243	501	256	203	318	186	348	259	187	PT_G_yTIL_P2_BV510CD4-A-AlexaFluor700CD8-Asubset	10	PT_G	Non_melanoma	yTIL	C ovarii CDK12 mut	103	3	-2.80688185588739	4.16125084839764	CD4+ EM
268	178	237	196	522	241	234	355	186	412	278	191	PT_G_yTIL_P2_BV510CD4-A-AlexaFluor700CD8-Asubset	10	PT_G	Non_melanoma	yTIL	C ovarii CDK12 mut	32	3	-3.84571809665582	3.59373666726055	CD4+ EM
409	168	250	215	584	270	229	322	187	324	294	192	PT_G_yTIL_P2_BV510CD4-A-AlexaFluor700CD8-Asubset	10	PT_G	Non_melanoma	yTIL	C ovarii CDK12 mut	73	3	-2.93609638111017	3.53975989304486	CD4+ EM
250	183	246	193	480	261	213	382	190	420	282	187	PT_G_yTIL_P2_BV510CD4-A-AlexaFluor700CD8-Asubset	10	PT_G	Non_melanoma	yTIL	C ovarii CDK12 mut	48	3	-3.7671119679632	3.22277404747906	CD4+ EM
328	203	240	258	513	276	242	370	188	363	319	196	PT_G_yTIL_P2_BV510CD4-A-AlexaFluor700CD8-Asubset	10	PT_G	Non_melanoma	yTIL	C ovarii CDK12 mut	73	3	-3.0952939500036	3.39391471825543	CD4+ EM
321	193	235	191	477	271	231	360	186	337	269	192	PT_G_yTIL_P2_BV510CD4-A-AlexaFluor700CD8-Asubset	10	PT_G	Non_melanoma	yTIL	C ovarii CDK12 mut	61	3	-2.56314248935602	3.33531262360516	CD4+ EM
304	178	239	215	515	266	215	335	185	363	238	223	PT_G_yTIL_P2_BV510CD4-A-AlexaFluor700CD8-Asubset	10	PT_G	Non_melanoma	yTIL	C ovarii CDK12 mut	61	3	-2.84667463199518	2.86672880135479	CD4+ EM
340	174	237	196	518	251	212	326	179	351	283	184	PT_G_yTIL_P2_BV510CD4-A-AlexaFluor700CD8-Asubset	10	PT_G	Non_melanoma	yTIL	C ovarii CDK12 mut	73	3	-2.82404012576959	3.91522194825115	CD4+ EM
284	189	239	256	548	264	226	306	186	273	204	189	PT_G_yTIL_P2_BV510CD4-A-AlexaFluor700CD8-Asubset	10	PT_G	Non_melanoma	yTIL	C ovarii CDK12 mut	89	3	-0.595010947150207	4.44176842652264	CD4+ EM
295	182	237	203	470	252	190	442	182	301	266	189	PT_G_yTIL_P2_BV510CD4-A-AlexaFluor700CD8-Asubset	10	PT_G	Non_melanoma	yTIL	C ovarii CDK12 mut	90	3	-2.27303833858392	2.75220372162762	CD4+ EM
318	175	247	200	501	250	207	354	188	439	213	260	PT_G_yTIL_P2_BV510CD4-A-AlexaFluor700CD8-Asubset	10	PT_G	Non_melanoma	yTIL	C ovarii CDK12 mut	33	3	-3.81722898380182	1.53944291554394	CD4+ EM
270	219	249	184	530	246	228	271	189	280	319	186	PT_G_yTIL_P2_BV510CD4-A-AlexaFluor700CD8-Asubset	10	PT_G	Non_melanoma	yTIL	C ovarii CDK12 mut	88	3	-1.68981928722284	4.82919098816815	CD4+ EM
374	166	225	252	540	273	229	361	193	441	309	191	PT_G_yTIL_P2_BV510CD4-A-AlexaFluor700CD8-Asubset	10	PT_G	Non_melanoma	yTIL	C ovarii CDK12 mut	5	3	-4.62489099399469	3.167667407617	CD4+ EM
303	171	247	203	607	249	212	404	195	360	270	190	PT_G_yTIL_P2_BV510CD4-A-AlexaFluor700CD8-Asubset	10	PT_G	Non_melanoma	yTIL	C ovarii CDK12 mut	59	3	-3.45575637714288	3.14925910912457	CD4+ EM
299	192	229	200	519	258	202	360	191	474	295	187	PT_G_yTIL_P2_BV510CD4-A-AlexaFluor700CD8-Asubset	10	PT_G	Non_melanoma	yTIL	C ovarii CDK12 mut	34	3	-4.68413228885553	3.27645685158673	CD4+ EM
293	181	226	191	525	261	229	415	178	354	309	193	PT_G_yTIL_P2_BV510CD4-A-AlexaFluor700CD8-Asubset	10	PT_G	Non_melanoma	yTIL	C ovarii CDK12 mut	48	3	-2.98506851093195	2.9857359119505	CD4+ EM
287	174	241	194	509	257	231	388	196	346	280	186	PT_G_yTIL_P2_BV510CD4-A-AlexaFluor700CD8-Asubset	10	PT_G	Non_melanoma	yTIL	C ovarii CDK12 mut	61	3	-2.81007046596429	3.07371832810345	CD4+ EM
318	161	248	191	512	250	204	470	195	562	324	334	PT_G_yTIL_P2_BV510CD4-A-AlexaFluor700CD8-Asubset	10	PT_G	Non_melanoma	yTIL	C ovarii CDK12 mut	36	4	-6.11594934360406	0.470847714766886	CD4+ EM exhausted
269	179	243	204	505	278	207	390	187	277	273	295	PT_G_yTIL_P2_BV510CD4-A-AlexaFluor700CD8-Asubset	10	PT_G	Non_melanoma	yTIL	C ovarii CDK12 mut	91	3	-1.7939195145788	-0.398753892555807	CD4+ EM
310	180	239	197	512	252	221	361	182	457	293	185	PT_G_yTIL_P2_BV510CD4-A-AlexaFluor700CD8-Asubset	10	PT_G	Non_melanoma	yTIL	C ovarii CDK12 mut	34	3	-4.51155681507013	3.29020287476483	CD4+ EM
266	162	244	194	556	256	240	355	191	288	353	286	PT_G_yTIL_P2_BV510CD4-A-AlexaFluor700CD8-Asubset	10	PT_G	Non_melanoma	yTIL	C ovarii CDK12 mut	114	3	-2.57621211902521	-0.383504789248083	CD4+ EM
273	182	233	192	527	276	226	336	193	406	297	206	PT_G_yTIL_P2_BV510CD4-A-AlexaFluor700CD8-Asubset	10	PT_G	Non_melanoma	yTIL	C ovarii CDK12 mut	60	3	-3.78347129718683	3.82554914437237	CD4+ EM
288	182	218	196	568	252	254	404	192	260	350	181	PT_G_yTIL_P2_BV510CD4-A-AlexaFluor700CD8-Asubset	10	PT_G	Non_melanoma	yTIL	C ovarii CDK12 mut	75	3	-2.35940642253778	3.23631836853924	CD4+ EM
369	166	242	201	560	278	231	360	200	515	355	236	PT_G_yTIL_P2_BV510CD4-A-AlexaFluor700CD8-Asubset	10	PT_G	Non_melanoma	yTIL	C ovarii CDK12 mut	5	3	-5.30642290012262	2.50604226075115	CD4+ EM
278	203	246	184	508	257	253	432	185	290	340	198	PT_G_yTIL_P2_BV510CD4-A-AlexaFluor700CD8-Asubset	10	PT_G	Non_melanoma	yTIL	C ovarii CDK12 mut	76	3	-2.38984699146173	2.99216248475018	CD4+ EM
290	184	242	205	514	252	235	385	182	326	313	190	PT_G_yTIL_P2_BV510CD4-A-AlexaFluor700CD8-Asubset	10	PT_G	Non_melanoma	yTIL	C ovarii CDK12 mut	76	3	-2.60651106731317	3.32481600724163	CD4+ EM
303	186	241	197	503	252	207	318	187	399	253	184	PT_G_yTIL_P2_BV510CD4-A-AlexaFluor700CD8-Asubset	10	PT_G	Non_melanoma	yTIL	C ovarii CDK12 mut	60	3	-3.55312509433649	3.70152117691937	CD4+ EM
457	163	241	213	359	262	237	460	195	322	282	208	PT_G_yTIL_P2_BV510CD4-A-AlexaFluor700CD8-Asubset	10	PT_G	Non_melanoma	yTIL	C ovarii CDK12 mut	62	3	-3.24741787807367	2.67950751267376	CD4+ EM
365	173	243	211	561	255	256	287	237	524	294	219	PT_G_yTIL_P2_BV510CD4-A-AlexaFluor700CD8-Asubset	10	PT_G	Non_melanoma	yTIL	C ovarii CDK12 mut	5	3	-5.17719478504083	3.41589548073712	CD4+ EM
307	178	242	189	490	247	206	349	196	256	215	277	PT_G_yTIL_P2_BV510CD4-A-AlexaFluor700CD8-Asubset	10	PT_G	Non_melanoma	yTIL	C ovarii CDK12 mut	104	3	-0.454251598280883	-0.171184774413679	CD4+ EM
493	160	241	216	534	264	252	474	187	298	333	220	PT_G_yTIL_P2_BV510CD4-A-AlexaFluor700CD8-Asubset	10	PT_G	Non_melanoma	yTIL	C ovarii CDK12 mut	62	3	-3.2119464387121	2.83427097283306	CD4+ EM
273	204	239	194	561	261	194	344	190	459	311	203	PT_G_yTIL_P2_BV510CD4-A-AlexaFluor700CD8-Asubset	10	PT_G	Non_melanoma	yTIL	C ovarii CDK12 mut	32	3	-4.65925283328912	3.92681195221844	CD4+ EM
250	186	236	234	496	261	204	395	189	519	328	246	PT_G_yTIL_P2_BV510CD4-A-AlexaFluor700CD8-Asubset	10	PT_G	Non_melanoma	yTIL	C ovarii CDK12 mut	34	3	-5.37209100620172	1.67441608391705	CD4+ EM
384	167	247	196	490	261	203	412	183	389	292	200	PT_G_yTIL_P2_BV510CD4-A-AlexaFluor700CD8-Asubset	10	PT_G	Non_melanoma	yTIL	C ovarii CDK12 mut	47	3	-3.78750200168512	2.80138947449627	CD4+ EM
323	156	250	193	531	268	216	450	195	480	274	286	PT_G_yTIL_P2_BV510CD4-A-AlexaFluor700CD8-Asubset	10	PT_G	Non_melanoma	yTIL	C ovarii CDK12 mut	51	2	-4.87600726978204	1.24149920426312	CD4+ EM exhausted
256	187	246	193	539	246	185	331	202	393	247	205	PT_G_yTIL_P2_BV510CD4-A-AlexaFluor700CD8-Asubset	10	PT_G	Non_melanoma	yTIL	C ovarii CDK12 mut	60	3	-3.57893104450128	4.31453444443646	CD4+ EM
273	181	240	195	464	256	197	381	192	360	316	232	PT_G_yTIL_P2_BV510CD4-A-AlexaFluor700CD8-Asubset	10	PT_G	Non_melanoma	yTIL	C ovarii CDK12 mut	48	3	-3.04639215366266	2.28365280114117	CD4+ EM
356	180	244	217	597	267	236	365	183	415	324	206	PT_G_yTIL_P2_BV510CD4-A-AlexaFluor700CD8-Asubset	10	PT_G	Non_melanoma	yTIL	C ovarii CDK12 mut	5	3	-4.30356044666193	3.09862520180645	CD4+ EM
375	179	232	200	558	246	234	402	187	476	327	235	PT_G_yTIL_P2_BV510CD4-A-AlexaFluor700CD8-Asubset	10	PT_G	Non_melanoma	yTIL	C ovarii CDK12 mut	35	3	-5.02186269657037	2.51224209748211	CD4+ EM
308	187	232	203	464	273	304	394	174	356	295	222	PT_G_yTIL_P2_BV510CD4-A-AlexaFluor700CD8-Asubset	10	PT_G	Non_melanoma	yTIL	C ovarii CDK12 mut	61	3	-3.05942911998651	3.13992406807842	CD4+ EM
275	172	229	176	503	270	221	508	194	510	341	375	PT_G_yTIL_P2_BV510CD4-A-AlexaFluor700CD8-Asubset	10	PT_G	Non_melanoma	yTIL	C ovarii CDK12 mut	36	4	-6.21384735004327	0.0441220179945491	CD4+ EM exhausted
280	193	226	199	510	254	204	391	185	335	319	308	PT_G_yTIL_P2_BV510CD4-A-AlexaFluor700CD8-Asubset	10	PT_G	Non_melanoma	yTIL	C ovarii CDK12 mut	114	3	-2.60612578288934	-0.398511480465505	CD4+ EM
281	178	246	211	489	268	228	321	175	478	270	272	PT_G_yTIL_P2_BV510CD4-A-AlexaFluor700CD8-Asubset	10	PT_G	Non_melanoma	yTIL	C ovarii CDK12 mut	33	3	-3.93516940967462	1.85613812886181	CD4+ EM
249	178	247	210	493	264	227	345	200	242	326	199	PT_G_yTIL_P2_BV510CD4-A-AlexaFluor700CD8-Asubset	10	PT_G	Non_melanoma	yTIL	C ovarii CDK12 mut	116	3	-1.76143140689752	3.96317293129864	CD4+ EM
252	178	240	213	495	248	226	340	181	286	292	200	PT_G_yTIL_P2_BV510CD4-A-AlexaFluor700CD8-Asubset	10	PT_G	Non_melanoma	yTIL	C ovarii CDK12 mut	116	3	-1.80170793430231	3.67443396531048	CD4+ EM
303	162	226	194	466	252	228	459	178	370	296	191	PT_G_yTIL_P2_BV510CD4-A-AlexaFluor700CD8-Asubset	10	PT_G	Non_melanoma	yTIL	C ovarii CDK12 mut	49	3	-3.27936406032465	2.77300693474713	CD4+ EM
284	160	251	281	480	265	215	506	174	591	359	297	PT_G_yTIL_P2_BV510CD4-A-AlexaFluor700CD8-Asubset	10	PT_G	Non_melanoma	yTIL	C ovarii CDK12 mut	23	5	-6.46227807895563	0.638182181939509	CD4+ EM exhausted
293	199	249	196	461	242	212	449	195	271	286	269	PT_G_yTIL_P2_BV510CD4-A-AlexaFluor700CD8-Asubset	10	PT_G	Non_melanoma	yTIL	C ovarii CDK12 mut	76	3	-2.44591088191888	2.133496780023	CD4+ EM
294	166	246	187	498	252	212	351	188	325	329	185	PT_G_yTIL_P2_BV510CD4-A-AlexaFluor700CD8-Asubset	10	PT_G	Non_melanoma	yTIL	C ovarii CDK12 mut	73	3	-2.24872226611993	3.64753367386761	CD4+ EM
279	169	248	188	492	258	220	284	181	276	401	209	PT_G_yTIL_P2_BV510CD4-A-AlexaFluor700CD8-Asubset	10	PT_G	Non_melanoma	yTIL	C ovarii CDK12 mut	86	3	-2.13880605594537	4.37458779297772	CD4+ EM
255	186	242	195	489	253	198	356	189	460	290	341	PT_G_yTIL_P2_BV510CD4-A-AlexaFluor700CD8-Asubset	10	PT_G	Non_melanoma	yTIL	C ovarii CDK12 mut	65	2	-4.13600225345514	0.814160186871912	CD4+ EM exhausted
405	169	242	205	409	266	239	393	184	412	255	191	PT_G_yTIL_P2_BV510CD4-A-AlexaFluor700CD8-Asubset	10	PT_G	Non_melanoma	yTIL	C ovarii CDK12 mut	47	3	-3.55251378909967	2.83183886490765	CD4+ EM
280	189	243	205	527	254	231	384	174	409	333	269	PT_G_yTIL_P2_BV510CD4-A-AlexaFluor700CD8-Asubset	10	PT_G	Non_melanoma	yTIL	C ovarii CDK12 mut	48	3	-3.83282441989801	2.03640725098553	CD4+ EM
274	185	247	189	593	247	231	446	204	283	345	431	PT_G_yTIL_P2_BV510CD4-A-AlexaFluor700CD8-Asubset	10	PT_G	Non_melanoma	yTIL	C ovarii CDK12 mut	113	17	-3.63136119739435	-3.05388401068744	CD4+ EM exhausted
289	169	239	192	470	259	232	397	177	507	243	214	PT_G_yTIL_P2_BV510CD4-A-AlexaFluor700CD8-Asubset	10	PT_G	Non_melanoma	yTIL	C ovarii CDK12 mut	34	3	-4.45811672107599	2.95310093842449	CD4+ EM
372	189	229	199	505	253	242	365	180	335	294	183	PT_G_yTIL_P2_BV510CD4-A-AlexaFluor700CD8-Asubset	10	PT_G	Non_melanoma	yTIL	C ovarii CDK12 mut	62	3	-2.97869248287103	3.07179619751873	CD4+ EM
386	157	252	188	496	249	246	519	187	587	314	338	PT_G_yTIL_P2_BV510CD4-A-AlexaFluor700CD8-Asubset	10	PT_G	Non_melanoma	yTIL	C ovarii CDK12 mut	23	5	-6.46674175159357	0.35150243721905	CD4+ EM exhausted
338	168	247	197	537	255	223	384	193	485	287	251	PT_G_yTIL_P2_BV510CD4-A-AlexaFluor700CD8-Asubset	10	PT_G	Non_melanoma	yTIL	C ovarii CDK12 mut	34	3	-4.71654195682428	2.21072365723553	CD4+ EM
287	184	232	192	462	255	196	354	179	458	282	188	PT_G_yTIL_P2_BV510CD4-A-AlexaFluor700CD8-Asubset	10	PT_G	Non_melanoma	yTIL	C ovarii CDK12 mut	33	3	-4.03794784442804	3.34595539055767	CD4+ EM
363	179	241	206	566	266	211	406	187	410	317	187	PT_G_yTIL_P2_BV510CD4-A-AlexaFluor700CD8-Asubset	10	PT_G	Non_melanoma	yTIL	C ovarii CDK12 mut	49	3	-4.22131223575494	2.91270877800884	CD4+ EM
268	206	247	186	596	292	229	445	203	271	380	343	PT_G_yTIL_P2_BV510CD4-A-AlexaFluor700CD8-Asubset	10	PT_G	Non_melanoma	yTIL	C ovarii CDK12 mut	99	17	-3.32564349071405	-2.15885041274128	CD4+ EM exhausted
331	171	249	206	510	244	225	316	192	348	283	188	PT_G_yTIL_P2_BV510CD4-A-AlexaFluor700CD8-Asubset	10	PT_G	Non_melanoma	yTIL	C ovarii CDK12 mut	73	3	-2.76625985996149	3.90763666115704	CD4+ EM
348	174	246	222	538	264	244	389	186	404	295	237	PT_G_yTIL_P2_BV510CD4-A-AlexaFluor700CD8-Asubset	10	PT_G	Non_melanoma	yTIL	C ovarii CDK12 mut	49	3	-3.97817344562433	2.60749270401898	CD4+ EM
460	139	246	230	487	250	263	444	195	349	318	209	PT_G_yTIL_P2_BV510CD4-A-AlexaFluor700CD8-Asubset	10	PT_G	Non_melanoma	yTIL	C ovarii CDK12 mut	62	3	-3.52234716312311	2.74811412774029	CD4+ EM
281	196	248	199	548	267	215	290	192	448	302	189	PT_G_yTIL_P2_BV510CD4-A-AlexaFluor700CD8-Asubset	10	PT_G	Non_melanoma	yTIL	C ovarii CDK12 mut	32	3	-4.55815238849542	4.27486159287396	CD4+ EM
285	193	232	193	533	261	198	305	182	439	303	292	PT_G_yTIL_P2_BV510CD4-A-AlexaFluor700CD8-Asubset	10	PT_G	Non_melanoma	yTIL	C ovarii CDK12 mut	18	3	-3.49518890277765	1.75276805840435	CD4+ EM
269	205	241	191	477	249	220	392	189	339	246	201	PT_G_yTIL_P2_BV510CD4-A-AlexaFluor700CD8-Asubset	10	PT_G	Non_melanoma	yTIL	C ovarii CDK12 mut	61	3	-2.51535172359369	2.90392496071758	CD4+ EM
331	170	244	205	520	245	226	285	192	442	246	187	PT_G_yTIL_P2_BV510CD4-A-AlexaFluor700CD8-Asubset	10	PT_G	Non_melanoma	yTIL	C ovarii CDK12 mut	32	3	-4.16243429080865	3.90717150650921	CD4+ EM
272	170	246	200	473	274	193	284	181	433	263	186	PT_G_yTIL_P2_BV510CD4-A-AlexaFluor700CD8-Asubset	10	PT_G	Non_melanoma	yTIL	C ovarii CDK12 mut	60	3	-3.81762428180597	4.07839085541668	CD4+ EM
375	178	238	204	557	255	209	412	192	451	293	241	PT_G_yTIL_P2_BV510CD4-A-AlexaFluor700CD8-Asubset	10	PT_G	Non_melanoma	yTIL	C ovarii CDK12 mut	35	3	-4.74875516788385	2.45419480286541	CD4+ EM
311	251	250	211	581	261	247	367	218	291	359	439	PT_G_yTIL_P2_BV510CD4-A-AlexaFluor700CD8-Asubset	10	PT_G	Non_melanoma	yTIL	C ovarii CDK12 mut	113	17	-3.15605349437616	-3.09197829283771	CD4+ EM exhausted
317	166	232	192	478	267	235	400	190	345	263	236	PT_G_yTIL_P2_BV510CD4-A-AlexaFluor700CD8-Asubset	10	PT_G	Non_melanoma	yTIL	C ovarii CDK12 mut	61	3	-2.92996330158136	2.63709570847454	CD4+ EM
359	174	240	197	497	260	236	318	188	435	231	222	PT_G_yTIL_P2_BV510CD4-A-AlexaFluor700CD8-Asubset	10	PT_G	Non_melanoma	yTIL	C ovarii CDK12 mut	33	3	-4.00860280887506	3.21376468621197	CD4+ EM
305	175	236	198	469	256	224	359	193	400	315	191	PT_G_yTIL_P2_BV510CD4-A-AlexaFluor700CD8-Asubset	10	PT_G	Non_melanoma	yTIL	C ovarii CDK12 mut	48	3	-3.52538318530939	3.36186267815533	CD4+ EM
259	192	245	212	527	273	171	302	191	334	253	279	PT_G_yTIL_P2_BV510CD4-A-AlexaFluor700CD8-Asubset	10	PT_G	Non_melanoma	yTIL	C ovarii CDK12 mut	115	3	-0.0365419496717219	-0.153883110657308	CD4+ EM
337	185	244	196	505	270	212	357	190	523	305	186	PT_G_yTIL_P2_BV510CD4-A-AlexaFluor700CD8-Asubset	10	PT_G	Non_melanoma	yTIL	C ovarii CDK12 mut	5	3	-5.11832017795465	3.04349472008648	CD4+ EM
318	190	242	225	548	266	199	363	190	311	272	245	PT_G_yTIL_P2_BV510CD4-A-AlexaFluor700CD8-Asubset	10	PT_G	Non_melanoma	yTIL	C ovarii CDK12 mut	91	3	-1.3457172621908	0.610115308389094	CD4+ EM
291	175	236	198	481	272	257	304	187	384	226	206	PT_G_yTIL_P2_BV510CD4-A-AlexaFluor700CD8-Asubset	10	PT_G	Non_melanoma	yTIL	C ovarii CDK12 mut	103	3	-2.92425103084466	3.75583722077313	CD4+ EM
261	196	215	176	551	260	230	477	177	342	371	350	PT_G_yTIL_P2_BV510CD4-A-AlexaFluor700CD8-Asubset	10	PT_G	Non_melanoma	yTIL	C ovarii CDK12 mut	63	3	-3.71824521915338	-2.1818678192049	CD4+ EM
280	166	246	220	573	255	224	289	199	498	270	189	PT_G_yTIL_P2_BV510CD4-A-AlexaFluor700CD8-Asubset	10	PT_G	Non_melanoma	yTIL	C ovarii CDK12 mut	19	3	-4.97384090320489	4.08182026825848	CD4+ EM
443	153	224	346	507	271	244	443	175	563	341	373	PT_G_yTIL_P2_BV510CD4-A-AlexaFluor700CD8-Asubset	10	PT_G	Non_melanoma	yTIL	C ovarii CDK12 mut	23	5	-6.67502469913385	-0.101150307729814	CD4+ EM exhausted
334	177	248	202	519	249	192	355	193	437	310	191	PT_G_yTIL_P2_BV510CD4-A-AlexaFluor700CD8-Asubset	10	PT_G	Non_melanoma	yTIL	C ovarii CDK12 mut	34	3	-4.25536222354791	3.33115913353863	CD4+ EM
290	179	232	197	517	266	258	293	187	302	262	188	PT_G_yTIL_P2_BV510CD4-A-AlexaFluor700CD8-Asubset	10	PT_G	Non_melanoma	yTIL	C ovarii CDK12 mut	102	3	-1.52886624233148	4.86423661194744	CD4+ EM
278	187	244	209	546	267	264	331	187	295	286	298	PT_G_yTIL_P2_BV510CD4-A-AlexaFluor700CD8-Asubset	10	PT_G	Non_melanoma	yTIL	C ovarii CDK12 mut	114	3	-2.18541903392694	-0.281214158907507	CD4+ EM
289	165	247	210	536	260	246	400	198	295	297	189	PT_G_yTIL_P2_BV510CD4-A-AlexaFluor700CD8-Asubset	10	PT_G	Non_melanoma	yTIL	C ovarii CDK12 mut	76	3	-2.30736393825433	3.23718621216717	CD4+ EM
289	177	241	198	543	254	216	412	182	487	282	253	PT_G_yTIL_P2_BV510CD4-A-AlexaFluor700CD8-Asubset	10	PT_G	Non_melanoma	yTIL	C ovarii CDK12 mut	34	3	-4.66431493656061	1.94664885483685	CD4+ EM
277	184	233	203	535	257	220	323	184	464	281	187	PT_G_yTIL_P2_BV510CD4-A-AlexaFluor700CD8-Asubset	10	PT_G	Non_melanoma	yTIL	C ovarii CDK12 mut	32	3	-4.6546565999212	3.90552379570904	CD4+ EM
281	190	237	200	504	258	192	314	196	345	246	189	PT_G_yTIL_P2_BV510CD4-A-AlexaFluor700CD8-Asubset	10	PT_G	Non_melanoma	yTIL	C ovarii CDK12 mut	103	3	-2.37726826564691	4.28069664917889	CD4+ EM
303	177	245	208	536	244	215	330	196	515	246	228	PT_G_yTIL_P2_BV510CD4-A-AlexaFluor700CD8-Asubset	10	PT_G	Non_melanoma	yTIL	C ovarii CDK12 mut	19	3	-4.83454484836481	1.74421944104138	CD4+ EM
418	180	247	196	466	254	240	468	180	274	324	200	PT_G_yTIL_P2_BV510CD4-A-AlexaFluor700CD8-Asubset	10	PT_G	Non_melanoma	yTIL	C ovarii CDK12 mut	62	3	-2.98375339404962	2.74572469674053	CD4+ EM
271	177	248	201	498	260	180	379	188	289	294	188	PT_G_yTIL_P2_BV510CD4-A-AlexaFluor700CD8-Asubset	10	PT_G	Non_melanoma	yTIL	C ovarii CDK12 mut	76	3	-1.99962658779047	3.30491020165386	CD4+ EM
259	180	234	194	475	259	224	330	185	368	253	188	PT_G_yTIL_P2_BV510CD4-A-AlexaFluor700CD8-Asubset	10	PT_G	Non_melanoma	yTIL	C ovarii CDK12 mut	103	3	-2.65497751132867	3.54997827492657	CD4+ EM
270	189	234	198	481	270	216	290	184	414	237	186	PT_G_yTIL_P2_BV510CD4-A-AlexaFluor700CD8-Asubset	10	PT_G	Non_melanoma	yTIL	C ovarii CDK12 mut	60	3	-3.6025177945318	4.06169964753094	CD4+ EM
317	180	234	202	567	267	212	360	182	527	342	245	PT_G_yTIL_P2_BV510CD4-A-AlexaFluor700CD8-Asubset	10	PT_G	Non_melanoma	yTIL	C ovarii CDK12 mut	21	5	-5.28524751560114	2.91746403656903	CD4+ EM exhausted
278	173	242	199	530	260	224	370	193	418	264	189	PT_G_yTIL_P2_BV510CD4-A-AlexaFluor700CD8-Asubset	10	PT_G	Non_melanoma	yTIL	C ovarii CDK12 mut	34	3	-4.00343103305719	3.28665306054058	CD4+ EM
298	190	253	204	509	269	236	391	194	359	292	226	PT_G_yTIL_P2_BV510CD4-A-AlexaFluor700CD8-Asubset	10	PT_G	Non_melanoma	yTIL	C ovarii CDK12 mut	48	3	-3.0345041264715	2.83973528824749	CD4+ EM
337	170	238	200	559	246	212	354	181	469	261	189	PT_G_yTIL_P2_BV510CD4-A-AlexaFluor700CD8-Asubset	10	PT_G	Non_melanoma	yTIL	C ovarii CDK12 mut	5	3	-4.79211635486505	3.23393084488812	CD4+ EM
295	166	228	191	489	245	225	356	192	422	356	473	PT_G_yTIL_P2_BV510CD4-A-AlexaFluor700CD8-Asubset	10	PT_G	Non_melanoma	yTIL	C ovarii CDK12 mut	195	4	-4.07114095584772	-1.96797190226612	CD4+ EM exhausted
289	183	244	205	504	261	223	376	182	384	273	205	PT_G_yTIL_P2_BV510CD4-A-AlexaFluor700CD8-Asubset	10	PT_G	Non_melanoma	yTIL	C ovarii CDK12 mut	61	3	-3.41050476924799	3.18888976059857	CD4+ EM
261	193	230	198	491	261	226	412	194	255	303	185	PT_G_yTIL_P2_BV510CD4-A-AlexaFluor700CD8-Asubset	10	PT_G	Non_melanoma	yTIL	C ovarii CDK12 mut	76	3	-2.16834230319879	3.00398518525067	CD4+ EM
262	181	245	221	512	263	215	282	187	434	245	195	PT_G_yTIL_P2_BV510CD4-A-AlexaFluor700CD8-Asubset	10	PT_G	Non_melanoma	yTIL	C ovarii CDK12 mut	32	3	-3.87363309757135	4.25315119706097	CD4+ EM
269	188	234	195	456	252	222	331	180	287	277	205	PT_G_yTIL_P2_BV510CD4-A-AlexaFluor700CD8-Asubset	10	PT_G	Non_melanoma	yTIL	C ovarii CDK12 mut	116	3	-1.46409864322565	3.41635348282757	CD4+ EM
286	174	231	201	529	254	233	316	188	520	279	186	PT_G_yTIL_P2_BV510CD4-A-AlexaFluor700CD8-Asubset	10	PT_G	Non_melanoma	yTIL	C ovarii CDK12 mut	19	3	-5.01965160266779	3.77947570763531	CD4+ EM
315	180	239	205	509	258	262	326	191	365	267	203	PT_G_yTIL_P2_BV510CD4-A-AlexaFluor700CD8-Asubset	10	PT_G	Non_melanoma	yTIL	C ovarii CDK12 mut	61	3	-2.86812491313837	3.93955327950421	CD4+ EM
343	160	238	206	536	244	270	353	195	375	297	186	PT_G_yTIL_P2_BV510CD4-A-AlexaFluor700CD8-Asubset	10	PT_G	Non_melanoma	yTIL	C ovarii CDK12 mut	47	3	-3.49538392917535	3.44839908562603	CD4+ EM
324	173	233	219	511	257	235	297	205	454	281	192	PT_G_yTIL_P2_BV510CD4-A-AlexaFluor700CD8-Asubset	10	PT_G	Non_melanoma	yTIL	C ovarii CDK12 mut	32	3	-4.40216560260675	3.73608066521588	CD4+ EM
341	178	245	212	562	271	224	328	177	419	262	208	PT_G_yTIL_P2_BV510CD4-A-AlexaFluor700CD8-Asubset	10	PT_G	Non_melanoma	yTIL	C ovarii CDK12 mut	46	3	-4.46476240054987	3.46581365548077	CD4+ EM
309	174	240	198	508	278	224	343	181	387	263	190	PT_G_yTIL_P2_BV510CD4-A-AlexaFluor700CD8-Asubset	10	PT_G	Non_melanoma	yTIL	C ovarii CDK12 mut	61	3	-3.42025132076166	3.61101891480389	CD4+ EM
307	238	250	183	507	250	277	435	156	443	429	317	PT_G_yTIL_P2_BV510CD4-A-AlexaFluor700CD8-Asubset	10	PT_G	Non_melanoma	yTIL	C ovarii CDK12 mut	36	4	-4.41379041568658	-0.587902706041906	CD4+ EM exhausted
288	180	235	214	545	269	185	376	187	480	278	190	PT_G_yTIL_P2_BV510CD4-A-AlexaFluor700CD8-Asubset	10	PT_G	Non_melanoma	yTIL	C ovarii CDK12 mut	34	3	-4.80197830097101	3.08851434670391	CD4+ EM
307	172	246	216	467	244	221	343	192	298	312	190	PT_G_yTIL_P2_BV510CD4-A-AlexaFluor700CD8-Asubset	10	PT_G	Non_melanoma	yTIL	C ovarii CDK12 mut	116	3	-2.03370876209161	3.4272425361723	CD4+ EM
281	185	247	200	466	261	215	329	193	456	271	218	PT_G_yTIL_P2_BV510CD4-A-AlexaFluor700CD8-Asubset	10	PT_G	Non_melanoma	yTIL	C ovarii CDK12 mut	33	3	-4.0142666806402	2.80000283204022	CD4+ EM
269	235	255	195	536	265	199	395	187	295	262	386	PT_G_yTIL_P2_BV510CD4-A-AlexaFluor700CD8-Asubset	10	PT_G	Non_melanoma	yTIL	C ovarii CDK12 mut	110	14	-1.65992064372919	-2.72740290679035	CD4+ EM
292	169	229	197	586	254	232	397	196	396	274	200	PT_G_yTIL_P2_BV510CD4-A-AlexaFluor700CD8-Asubset	10	PT_G	Non_melanoma	yTIL	C ovarii CDK12 mut	50	3	-3.58082408801935	3.32164670906964	CD4+ EM
337	178	228	190	513	265	223	434	186	375	329	329	PT_G_yTIL_P2_BV510CD4-A-AlexaFluor700CD8-Asubset	10	PT_G	Non_melanoma	yTIL	C ovarii CDK12 mut	63	3	-3.70890016452692	-0.628662388697241	CD4+ EM
334	174	229	202	549	251	250	448	185	373	305	192	PT_G_yTIL_P2_BV510CD4-A-AlexaFluor700CD8-Asubset	10	PT_G	Non_melanoma	yTIL	C ovarii CDK12 mut	49	3	-3.31124300853632	2.85385920487347	CD4+ EM
385	172	251	195	514	247	238	392	182	324	310	212	PT_G_yTIL_P2_BV510CD4-A-AlexaFluor700CD8-Asubset	10	PT_G	Non_melanoma	yTIL	C ovarii CDK12 mut	62	3	-3.05600805179498	2.95199157677593	CD4+ EM
306	195	239	206	573	264	232	454	192	487	366	284	PT_G_yTIL_P2_BV510CD4-A-AlexaFluor700CD8-Asubset	10	PT_G	Non_melanoma	yTIL	C ovarii CDK12 mut	36	4	-6.12426204578302	0.942277927026179	CD4+ EM exhausted
311	169	242	203	552	261	224	313	200	483	244	187	PT_G_yTIL_P2_BV510CD4-A-AlexaFluor700CD8-Asubset	10	PT_G	Non_melanoma	yTIL	C ovarii CDK12 mut	19	3	-4.82214183704279	3.77142216645184	CD4+ EM
323	177	220	203	570	248	248	353	176	421	367	216	PT_G_yTIL_P2_BV510CD4-A-AlexaFluor700CD8-Asubset	10	PT_G	Non_melanoma	yTIL	C ovarii CDK12 mut	20	3	-4.39657993213556	3.46065976105633	CD4+ EM
290	176	242	200	575	239	209	288	189	388	204	193	PT_G_yTIL_P2_BV510CD4-A-AlexaFluor700CD8-Asubset	10	PT_G	Non_melanoma	yTIL	C ovarii CDK12 mut	46	3	-3.61756153003595	5.21814372025433	CD4+ EM
298	175	239	213	591	289	219	345	189	523	240	282	PT_G_yTIL_P2_BV510CD4-A-AlexaFluor700CD8-Asubset	10	PT_G	Non_melanoma	yTIL	C ovarii CDK12 mut	52	2	-4.85961122409723	0.924444992169764	CD4+ EM exhausted
273	182	241	186	497	266	257	348	179	348	317	187	PT_G_yTIL_P2_BV510CD4-A-AlexaFluor700CD8-Asubset	10	PT_G	Non_melanoma	yTIL	C ovarii CDK12 mut	61	3	-2.48564166919611	3.73784591637554	CD4+ EM
298	172	231	193	500	264	228	347	190	371	262	188	PT_G_yTIL_P2_BV510CD4-A-AlexaFluor700CD8-Asubset	10	PT_G	Non_melanoma	yTIL	C ovarii CDK12 mut	61	3	-3.14195270435236	3.56787445031109	CD4+ EM
303	178	231	196	494	271	228	298	181	291	255	238	PT_G_yTIL_P2_BV510CD4-A-AlexaFluor700CD8-Asubset	10	PT_G	Non_melanoma	yTIL	C ovarii CDK12 mut	102	3	-1.24553151027582	2.63074924431744	CD4+ EM
435	164	242	201	557	268	237	357	191	349	296	222	PT_G_yTIL_P2_BV510CD4-A-AlexaFluor700CD8-Asubset	10	PT_G	Non_melanoma	yTIL	C ovarii CDK12 mut	62	3	-3.54768581287286	2.97357346497479	CD4+ EM
282	173	243	200	527	239	229	268	190	453	302	194	PT_G_yTIL_P2_BV510CD4-A-AlexaFluor700CD8-Asubset	10	PT_G	Non_melanoma	yTIL	C ovarii CDK12 mut	32	3	-4.52883930103204	4.2370717712492	CD4+ EM
308	193	228	193	549	259	202	379	172	422	311	246	PT_G_yTIL_P2_BV510CD4-A-AlexaFluor700CD8-Asubset	10	PT_G	Non_melanoma	yTIL	C ovarii CDK12 mut	34	3	-3.8882672299566	2.32883526764813	CD4+ EM
387	151	248	219	584	263	227	290	194	496	304	196	PT_G_yTIL_P2_BV510CD4-A-AlexaFluor700CD8-Asubset	10	PT_G	Non_melanoma	yTIL	C ovarii CDK12 mut	5	3	-5.18884057895563	3.31931855164471	CD4+ EM
317	172	243	198	502	248	218	363	194	339	292	191	PT_G_yTIL_P2_BV510CD4-A-AlexaFluor700CD8-Asubset	10	PT_G	Non_melanoma	yTIL	C ovarii CDK12 mut	61	3	-2.68244285480402	3.4219353386015	CD4+ EM
272	166	247	210	553	252	274	335	189	489	291	225	PT_G_yTIL_P2_BV510CD4-A-AlexaFluor700CD8-Asubset	10	PT_G	Non_melanoma	yTIL	C ovarii CDK12 mut	19	3	-4.83102674381158	3.79205300293865	CD4+ EM
282	168	253	192	497	260	230	366	189	440	360	243	PT_G_yTIL_P2_BV510CD4-A-AlexaFluor700CD8-Asubset	10	PT_G	Non_melanoma	yTIL	C ovarii CDK12 mut	48	3	-4.19800109760187	2.00328590355816	CD4+ EM
282	181	249	185	463	258	203	436	184	273	321	186	PT_G_yTIL_P2_BV510CD4-A-AlexaFluor700CD8-Asubset	10	PT_G	Non_melanoma	yTIL	C ovarii CDK12 mut	76	3	-2.29021568195245	2.88395907364788	CD4+ EM
354	163	237	211	543	263	255	326	186	486	275	256	PT_G_yTIL_P2_BV510CD4-A-AlexaFluor700CD8-Asubset	10	PT_G	Non_melanoma	yTIL	C ovarii CDK12 mut	5	3	-4.65564985172174	2.34843089066448	CD4+ EM
282	180	228	189	528	252	239	312	180	429	325	188	PT_G_yTIL_P2_BV510CD4-A-AlexaFluor700CD8-Asubset	10	PT_G	Non_melanoma	yTIL	C ovarii CDK12 mut	32	3	-4.15746898548029	4.1080753990263	CD4+ EM
386	177	248	197	521	263	224	371	184	456	316	229	PT_G_yTIL_P2_BV510CD4-A-AlexaFluor700CD8-Asubset	10	PT_G	Non_melanoma	yTIL	C ovarii CDK12 mut	5	3	-4.77196807758234	2.74468852959576	CD4+ EM
299	165	246	210	520	259	197	386	177	467	292	190	PT_G_yTIL_P2_BV510CD4-A-AlexaFluor700CD8-Asubset	10	PT_G	Non_melanoma	yTIL	C ovarii CDK12 mut	34	3	-4.57363195316217	3.0779559799284	CD4+ EM
354	192	241	204	599	268	197	409	194	487	279	189	PT_G_yTIL_P2_BV510CD4-A-AlexaFluor700CD8-Asubset	10	PT_G	Non_melanoma	yTIL	C ovarii CDK12 mut	5	3	-4.92000884906671	2.81222512207928	CD4+ EM
257	177	227	186	502	253	258	364	189	334	306	182	PT_G_yTIL_P2_BV510CD4-A-AlexaFluor700CD8-Asubset	10	PT_G	Non_melanoma	yTIL	C ovarii CDK12 mut	61	3	-2.43591112987421	3.5436964222044	CD4+ EM
324	180	242	191	549	245	243	319	187	428	276	183	PT_G_yTIL_P2_BV510CD4-A-AlexaFluor700CD8-Asubset	10	PT_G	Non_melanoma	yTIL	C ovarii CDK12 mut	32	3	-4.28168840305231	3.95646168671551	CD4+ EM
277	175	250	193	553	266	225	274	191	458	268	185	PT_G_yTIL_P2_BV510CD4-A-AlexaFluor700CD8-Asubset	10	PT_G	Non_melanoma	yTIL	C ovarii CDK12 mut	32	3	-4.42160529987238	4.40526320420208	CD4+ EM
393	161	242	210	510	258	227	384	180	505	292	190	PT_G_yTIL_P2_BV510CD4-A-AlexaFluor700CD8-Asubset	10	PT_G	Non_melanoma	yTIL	C ovarii CDK12 mut	5	3	-5.17388076679132	2.85052587471905	CD4+ EM
348	161	228	212	538	247	230	387	174	443	319	219	PT_G_yTIL_P2_BV510CD4-A-AlexaFluor700CD8-Asubset	10	PT_G	Non_melanoma	yTIL	C ovarii CDK12 mut	34	3	-4.59688348667047	2.85687257729473	CD4+ EM
382	173	243	196	497	273	221	420	193	374	276	189	PT_G_yTIL_P2_BV510CD4-A-AlexaFluor700CD8-Asubset	10	PT_G	Non_melanoma	yTIL	C ovarii CDK12 mut	49	3	-3.70001478092096	2.82499839745465	CD4+ EM
279	168	248	186	508	272	209	356	183	277	325	187	PT_G_yTIL_P2_BV510CD4-A-AlexaFluor700CD8-Asubset	10	PT_G	Non_melanoma	yTIL	C ovarii CDK12 mut	75	3	-1.98124761478326	3.69643189392987	CD4+ EM
267	199	254	197	503	265	202	266	195	245	339	192	PT_G_yTIL_P2_BV510CD4-A-AlexaFluor700CD8-Asubset	10	PT_G	Non_melanoma	yTIL	C ovarii CDK12 mut	86	3	-1.56186003581903	4.6231277175993	CD4+ EM
278	202	237	195	552	259	197	431	181	355	341	349	PT_G_yTIL_P2_BV510CD4-A-AlexaFluor700CD8-Asubset	10	PT_G	Non_melanoma	yTIL	C ovarii CDK12 mut	63	3	-3.29426522151849	-1.9958052448183	CD4+ EM
284	182	244	210	511	246	205	359	187	462	320	199	PT_G_yTIL_P2_BV510CD4-A-AlexaFluor700CD8-Asubset	10	PT_G	Non_melanoma	yTIL	C ovarii CDK12 mut	34	3	-4.46442241565607	3.31099917374554	CD4+ EM
284	172	241	200	460	241	226	356	186	447	293	296	PT_G_yTIL_P2_BV510CD4-A-AlexaFluor700CD8-Asubset	10	PT_G	Non_melanoma	yTIL	C ovarii CDK12 mut	18	3	-3.78661603824518	1.81496896229687	CD4+ EM
405	161	237	201	585	272	251	317	189	444	330	283	PT_G_yTIL_P2_BV510CD4-A-AlexaFluor700CD8-Asubset	10	PT_G	Non_melanoma	yTIL	C ovarii CDK12 mut	5	3	-4.77025623218439	2.46069600068035	CD4+ EM
293	173	229	192	538	241	251	317	182	497	273	212	PT_G_yTIL_P2_BV510CD4-A-AlexaFluor700CD8-Asubset	10	PT_G	Non_melanoma	yTIL	C ovarii CDK12 mut	19	3	-4.82259244815729	3.68984558068218	CD4+ EM
292	184	239	195	528	267	212	422	183	468	308	343	PT_G_yTIL_P2_BV510CD4-A-AlexaFluor700CD8-Asubset	10	PT_G	Non_melanoma	yTIL	C ovarii CDK12 mut	36	4	-5.39802236453912	0.654336113557246	CD4+ EM exhausted
344	188	236	205	528	281	229	454	183	478	294	232	PT_G_yTIL_P2_BV510CD4-A-AlexaFluor700CD8-Asubset	10	PT_G	Non_melanoma	yTIL	C ovarii CDK12 mut	35	3	-4.82932205097101	2.46507265053692	CD4+ EM
269	212	224	189	494	271	219	382	190	281	341	335	PT_G_yTIL_P2_BV510CD4-A-AlexaFluor700CD8-Asubset	10	PT_G	Non_melanoma	yTIL	C ovarii CDK12 mut	114	3	-2.63367242710016	-1.21321008719501	CD4+ EM
348	181	245	211	494	242	282	365	194	299	348	218	PT_G_yTIL_P2_BV510CD4-A-AlexaFluor700CD8-Asubset	10	PT_G	Non_melanoma	yTIL	C ovarii CDK12 mut	76	3	-2.57205052272699	3.41648342095318	CD4+ EM
355	165	252	201	520	267	249	376	188	444	256	201	PT_G_yTIL_P2_BV510CD4-A-AlexaFluor700CD8-Asubset	10	PT_G	Non_melanoma	yTIL	C ovarii CDK12 mut	47	3	-4.49109430210016	3.02434803925457	CD4+ EM
267	176	241	214	514	248	221	296	195	463	272	202	PT_G_yTIL_P2_BV510CD4-A-AlexaFluor700CD8-Asubset	10	PT_G	Non_melanoma	yTIL	C ovarii CDK12 mut	32	3	-4.32659406558893	4.02444292984905	CD4+ EM
308	172	242	198	487	261	196	303	192	436	226	220	PT_G_yTIL_P2_BV510CD4-A-AlexaFluor700CD8-Asubset	10	PT_G	Non_melanoma	yTIL	C ovarii CDK12 mut	33	3	-3.70947093860529	2.14187361679974	CD4+ EM
272	195	230	204	550	263	232	422	190	308	297	454	PT_G_yTIL_P2_BV510CD4-A-AlexaFluor700CD8-Asubset	10	PT_G	Non_melanoma	yTIL	C ovarii CDK12 mut	113	17	-3.15701050655267	-3.16355035819111	CD4+ EM exhausted
295	185	239	192	411	262	228	350	183	355	248	188	PT_G_yTIL_P2_BV510CD4-A-AlexaFluor700CD8-Asubset	10	PT_G	Non_melanoma	yTIL	C ovarii CDK12 mut	118	14	-2.70880837337396	3.117538709268	CD4+ EM
282	199	249	200	524	279	257	357	193	297	302	281	PT_G_yTIL_P2_BV510CD4-A-AlexaFluor700CD8-Asubset	10	PT_G	Non_melanoma	yTIL	C ovarii CDK12 mut	114	3	-2.23228473560236	-0.109677608981703	CD4+ EM
342	165	254	200	521	257	221	439	193	458	331	200	PT_G_yTIL_P2_BV510CD4-A-AlexaFluor700CD8-Asubset	10	PT_G	Non_melanoma	yTIL	C ovarii CDK12 mut	49	3	-4.69758148090265	2.66949464760723	CD4+ EM
345	198	248	194	475	254	211	381	183	354	272	230	PT_G_yTIL_P2_BV510CD4-A-AlexaFluor700CD8-Asubset	10	PT_G	Non_melanoma	yTIL	C ovarii CDK12 mut	61	3	-3.12480087177179	2.68261982880535	CD4+ EM
286	184	232	189	556	266	197	341	186	387	279	199	PT_G_yTIL_P2_BV510CD4-A-AlexaFluor700CD8-Asubset	10	PT_G	Non_melanoma	yTIL	C ovarii CDK12 mut	59	3	-3.688284109992	4.64341523133221	CD4+ EM
259	181	239	200	436	256	219	305	188	259	275	185	PT_G_yTIL_P2_BV510CD4-A-AlexaFluor700CD8-Asubset	10	PT_G	Non_melanoma	yTIL	C ovarii CDK12 mut	116	3	-1.25667340652368	3.53843166314068	CD4+ EM
395	171	241	228	497	273	215	421	182	394	251	208	PT_G_yTIL_P2_BV510CD4-A-AlexaFluor700CD8-Asubset	10	PT_G	Non_melanoma	yTIL	C ovarii CDK12 mut	47	3	-3.74764079944513	2.81637193642559	CD4+ EM
271	191	236	202	515	258	232	376	178	437	275	190	PT_G_yTIL_P2_BV510CD4-A-AlexaFluor700CD8-Asubset	10	PT_G	Non_melanoma	yTIL	C ovarii CDK12 mut	34	3	-4.04093332187555	3.2736551948637	CD4+ EM
283	191	240	187	486	259	232	378	188	358	295	188	PT_G_yTIL_P2_BV510CD4-A-AlexaFluor700CD8-Asubset	10	PT_G	Non_melanoma	yTIL	C ovarii CDK12 mut	61	3	-2.84373016254327	3.15193964920941	CD4+ EM
267	212	247	200	533	280	215	325	185	379	277	185	PT_G_yTIL_P2_BV510CD4-A-AlexaFluor700CD8-Asubset	10	PT_G	Non_melanoma	yTIL	C ovarii CDK12 mut	60	3	-3.22625226871393	4.5176360794157	CD4+ EM
337	188	234	191	365	250	207	356	183	379	251	236	PT_G_yTIL_P2_BV510CD4-A-AlexaFluor700CD8-Asubset	10	PT_G	Non_melanoma	yTIL	C ovarii CDK12 mut	118	14	-3.04829759494684	2.93902613602581	CD4+ EM
290	177	238	196	500	273	243	374	180	291	305	318	PT_G_yTIL_P2_BV510CD4-A-AlexaFluor700CD8-Asubset	10	PT_G	Non_melanoma	yTIL	C ovarii CDK12 mut	114	3	-2.43332953349969	-1.00377569712696	CD4+ EM
344	171	232	198	579	263	251	383	190	365	333	192	PT_G_yTIL_P2_BV510CD4-A-AlexaFluor700CD8-Asubset	10	PT_G	Non_melanoma	yTIL	C ovarii CDK12 mut	59	3	-3.32135839359186	3.31892969094219	CD4+ EM
298	178	244	190	511	268	237	392	186	439	288	200	PT_G_yTIL_P2_BV510CD4-A-AlexaFluor700CD8-Asubset	10	PT_G	Non_melanoma	yTIL	C ovarii CDK12 mut	34	3	-4.26069278613947	2.98591448746624	CD4+ EM
257	171	247	213	547	248	212	330	196	341	339	200	PT_G_yTIL_P2_BV510CD4-A-AlexaFluor700CD8-Asubset	10	PT_G	Non_melanoma	yTIL	C ovarii CDK12 mut	86	3	-2.79704232112787	4.40553070984783	CD4+ EM
392	171	243	218	556	262	206	366	191	461	299	187	PT_G_yTIL_P2_BV510CD4-A-AlexaFluor700CD8-Asubset	10	PT_G	Non_melanoma	yTIL	C ovarii CDK12 mut	5	3	-4.91131181613824	3.04487826310101	CD4+ EM
429	168	252	207	561	252	224	367	193	349	251	192	PT_G_yTIL_P2_BV510CD4-A-AlexaFluor700CD8-Asubset	10	PT_G	Non_melanoma	yTIL	C ovarii CDK12 mut	62	3	-3.41541237728021	3.04393126450482	CD4+ EM
334	183	232	189	536	266	244	413	177	535	284	354	PT_G_yTIL_P2_BV510CD4-A-AlexaFluor700CD8-Asubset	10	PT_G	Non_melanoma	yTIL	C ovarii CDK12 mut	51	2	-5.64347095386407	0.212208453640368	CD4+ EM exhausted
328	175	254	220	514	260	224	296	196	488	294	199	PT_G_yTIL_P2_BV510CD4-A-AlexaFluor700CD8-Asubset	10	PT_G	Non_melanoma	yTIL	C ovarii CDK12 mut	19	3	-4.73020524875543	3.72070719681683	CD4+ EM
377	172	229	195	525	267	219	333	193	422	281	242	PT_G_yTIL_P2_BV510CD4-A-AlexaFluor700CD8-Asubset	10	PT_G	Non_melanoma	yTIL	C ovarii CDK12 mut	47	3	-4.2202198018255	2.56095292054119	CD4+ EM
360	190	221	192	552	278	225	408	177	376	313	204	PT_G_yTIL_P2_BV510CD4-A-AlexaFluor700CD8-Asubset	10	PT_G	Non_melanoma	yTIL	C ovarii CDK12 mut	49	3	-3.56165285007379	3.02266098938885	CD4+ EM
291	183	228	202	494	266	205	350	189	298	297	218	PT_G_yTIL_P2_BV510CD4-A-AlexaFluor700CD8-Asubset	10	PT_G	Non_melanoma	yTIL	C ovarii CDK12 mut	116	3	-1.96590299503229	3.16445638619366	CD4+ EM
437	128	241	263	516	267	254	480	193	637	396	515	PT_G_yTIL_P2_BV510CD4-A-AlexaFluor700CD8-Asubset	10	PT_G	Non_melanoma	yTIL	C ovarii CDK12 mut	10	7	-6.73669261829279	-0.233117025271032	CD4+ CM exhausted
270	195	237	188	517	257	240	316	179	271	318	277	PT_G_yTIL_P2_BV510CD4-A-AlexaFluor700CD8-Asubset	10	PT_G	Non_melanoma	yTIL	C ovarii CDK12 mut	115	3	-2.20043010608575	0.142640221938517	CD4+ EM
332	197	231	196	564	253	224	328	183	404	289	186	PT_G_yTIL_P2_BV510CD4-A-AlexaFluor700CD8-Asubset	10	PT_G	Non_melanoma	yTIL	C ovarii CDK12 mut	59	3	-4.06614036456964	3.69032790146771	CD4+ EM
295	178	240	197	582	253	206	290	186	487	299	259	PT_G_yTIL_P2_BV510CD4-A-AlexaFluor700CD8-Asubset	10	PT_G	Non_melanoma	yTIL	C ovarii CDK12 mut	18	3	-4.27643842594049	2.06425120316448	CD4+ EM
271	171	237	199	509	251	259	307	182	279	307	196	PT_G_yTIL_P2_BV510CD4-A-AlexaFluor700CD8-Asubset	10	PT_G	Non_melanoma	yTIL	C ovarii CDK12 mut	71	1	-1.58712382213495	4.86302735291424	CD4+ EMRA
329	190	233	204	525	250	211	408	187	491	274	190	PT_G_yTIL_P2_BV510CD4-A-AlexaFluor700CD8-Asubset	10	PT_G	Non_melanoma	yTIL	C ovarii CDK12 mut	34	3	-4.81458206073663	2.84137942276898	CD4+ EM
255	172	246	197	549	255	206	278	198	481	298	249	PT_G_yTIL_P2_BV510CD4-A-AlexaFluor700CD8-Asubset	10	PT_G	Non_melanoma	yTIL	C ovarii CDK12 mut	18	3	-4.07347364322565	2.15524961434307	CD4+ EM
301	178	240	203	522	254	220	378	196	478	305	186	PT_G_yTIL_P2_BV510CD4-A-AlexaFluor700CD8-Asubset	10	PT_G	Non_melanoma	yTIL	C ovarii CDK12 mut	34	3	-4.67578000919244	3.15890314064923	CD4+ EM
417	154	235	198	561	259	242	389	189	295	318	190	PT_G_yTIL_P2_BV510CD4-A-AlexaFluor700CD8-Asubset	10	PT_G	Non_melanoma	yTIL	C ovarii CDK12 mut	62	3	-3.04668445484064	3.10021140061321	CD4+ EM
298	183	229	196	532	258	216	316	197	316	315	186	PT_G_yTIL_P2_BV510CD4-A-AlexaFluor700CD8-Asubset	10	PT_G	Non_melanoma	yTIL	C ovarii CDK12 mut	88	3	-2.07683296100519	4.37611510239544	CD4+ EM
381	173	236	197	502	236	283	383	193	367	324	212	PT_G_yTIL_P2_BV510CD4-A-AlexaFluor700CD8-Asubset	10	PT_G	Non_melanoma	yTIL	C ovarii CDK12 mut	47	3	-3.67837638751886	2.95149042092266	CD4+ EM
281	185	240	197	511	252	184	394	190	492	266	423	PT_G_yTIL_P2_BV510CD4-A-AlexaFluor700CD8-Asubset	10	PT_G	Non_melanoma	yTIL	C ovarii CDK12 mut	54	2	-4.628789137763	-0.725064020529363	CD4+ EM exhausted
290	181	244	194	489	262	257	442	180	419	317	186	PT_G_yTIL_P2_BV510CD4-A-AlexaFluor700CD8-Asubset	10	PT_G	Non_melanoma	yTIL	C ovarii CDK12 mut	49	3	-4.06037969486139	2.80940963707867	CD4+ EM
377	171	232	217	543	272	311	394	197	465	324	193	PT_G_yTIL_P2_BV510CD4-A-AlexaFluor700CD8-Asubset	10	PT_G	Non_melanoma	yTIL	C ovarii CDK12 mut	35	3	-4.93988866702936	2.82146741829815	CD4+ EM
319	163	229	191	450	263	224	406	178	421	270	183	PT_G_yTIL_P2_BV510CD4-A-AlexaFluor700CD8-Asubset	10	PT_G	Non_melanoma	yTIL	C ovarii CDK12 mut	47	3	-3.92209930316827	3.00024010621014	CD4+ EM
354	173	234	205	497	247	230	361	185	436	243	184	PT_G_yTIL_P2_BV510CD4-A-AlexaFluor700CD8-Asubset	10	PT_G	Non_melanoma	yTIL	C ovarii CDK12 mut	47	3	-4.2771536816778	3.19117619477215	CD4+ EM
286	174	249	208	539	258	202	406	197	389	310	190	PT_G_yTIL_P2_BV510CD4-A-AlexaFluor700CD8-Asubset	10	PT_G	Non_melanoma	yTIL	C ovarii CDK12 mut	48	3	-3.55662984744928	3.03412415467205	CD4+ EM
300	191	237	196	490	252	238	304	194	313	267	312	PT_G_yTIL_P2_BV510CD4-A-AlexaFluor700CD8-Asubset	10	PT_G	Non_melanoma	yTIL	C ovarii CDK12 mut	115	3	-1.33809156314752	-0.454349558725927	CD4+ EM
349	183	225	193	524	252	225	389	184	293	287	227	PT_G_yTIL_P2_BV510CD4-A-AlexaFluor700CD8-Asubset	10	PT_G	Non_melanoma	yTIL	C ovarii CDK12 mut	76	3	-2.65953202144525	2.94280721627178	CD4+ EM
284	212	238	192	568	267	272	397	183	291	305	189	PT_G_yTIL_P2_BV510CD4-A-AlexaFluor700CD8-Asubset	10	PT_G	Non_melanoma	yTIL	C ovarii CDK12 mut	75	3	-2.21692795650384	3.41058232270184	CD4+ EM
285	171	240	197	512	280	238	352	193	261	331	238	PT_G_yTIL_P2_BV510CD4-A-AlexaFluor700CD8-Asubset	10	PT_G	Non_melanoma	yTIL	C ovarii CDK12 mut	76	3	-1.96893591777704	2.1948251911253	CD4+ EM
383	143	253	281	525	257	297	428	191	523	387	334	PT_G_yTIL_P2_BV510CD4-A-AlexaFluor700CD8-Asubset	10	PT_G	Non_melanoma	yTIL	C ovarii CDK12 mut	23	5	-6.54658145801447	0.758556921109583	CD4+ EM exhausted
272	177	241	193	520	260	236	320	203	286	273	312	PT_G_yTIL_P2_BV510CD4-A-AlexaFluor700CD8-Asubset	10	PT_G	Non_melanoma	yTIL	C ovarii CDK12 mut	114	3	-1.78384418384454	-0.368896227255438	CD4+ EM
268	167	239	190	441	248	213	302	189	390	244	208	PT_G_yTIL_P2_BV510CD4-A-AlexaFluor700CD8-Asubset	10	PT_G	Non_melanoma	yTIL	C ovarii CDK12 mut	103	3	-2.85088343517206	3.59169938050213	CD4+ EM
334	185	239	207	506	244	237	415	198	446	327	276	PT_G_yTIL_P2_BV510CD4-A-AlexaFluor700CD8-Asubset	10	PT_G	Non_melanoma	yTIL	C ovarii CDK12 mut	49	3	-4.50117416278741	2.00380708657208	CD4+ EM
285	179	238	199	539	249	212	374	173	316	342	186	PT_G_yTIL_P2_BV510CD4-A-AlexaFluor700CD8-Asubset	10	PT_G	Non_melanoma	yTIL	C ovarii CDK12 mut	75	3	-2.417527626914	3.59140660248699	CD4+ EM
300	187	244	203	551	258	226	344	189	404	297	192	PT_G_yTIL_P2_BV510CD4-A-AlexaFluor700CD8-Asubset	10	PT_G	Non_melanoma	yTIL	C ovarii CDK12 mut	59	3	-3.8067299832525	3.80538298569622	CD4+ EM
285	192	237	197	563	290	230	291	187	336	358	300	PT_G_yTIL_P2_BV510CD4-A-AlexaFluor700CD8-Asubset	10	PT_G	Non_melanoma	yTIL	C ovarii CDK12 mut	100	3	-2.77629084484003	-0.424791436567877	CD4+ EM
285	224	231	200	538	242	225	385	190	288	295	320	PT_G_yTIL_P2_BV510CD4-A-AlexaFluor700CD8-Asubset	10	PT_G	Non_melanoma	yTIL	C ovarii CDK12 mut	114	3	-2.35472364322565	-1.00617418803272	CD4+ EM
363	177	242	212	437	258	237	403	189	405	259	185	PT_G_yTIL_P2_BV510CD4-A-AlexaFluor700CD8-Asubset	10	PT_G	Non_melanoma	yTIL	C ovarii CDK12 mut	47	3	-3.63223476306818	2.89537240944805	CD4+ EM
293	185	242	251	536	249	204	361	190	345	284	289	PT_G_yTIL_P2_BV510CD4-A-AlexaFluor700CD8-Asubset	10	PT_G	Non_melanoma	yTIL	C ovarii CDK12 mut	79	3	-1.58163256542108	0.0682231859118007	CD4+ EM
290	194	241	198	525	233	232	318	186	380	358	197	PT_G_yTIL_P2_BV510CD4-A-AlexaFluor700CD8-Asubset	10	PT_G	Non_melanoma	yTIL	C ovarii CDK12 mut	73	3	-3.24901432887933	4.1684272476286	CD4+ EM
381	161	246	197	489	264	239	366	184	532	238	193	PT_G_yTIL_P2_BV510CD4-A-AlexaFluor700CD8-Asubset	10	PT_G	Non_melanoma	yTIL	C ovarii CDK12 mut	5	3	-5.05824155704401	2.85098196946087	CD4+ EM
259	157	242	299	620	249	222	302	197	585	305	253	PT_G_yTIL_P2_BV510CD4-A-AlexaFluor700CD8-Asubset	10	PT_G	Non_melanoma	yTIL	C ovarii CDK12 mut	4	2	-1.05389172927759	2.15585901223126	CD4+ EM exhausted
322	192	229	196	525	255	224	361	185	428	261	218	PT_G_yTIL_P2_BV510CD4-A-AlexaFluor700CD8-Asubset	10	PT_G	Non_melanoma	yTIL	C ovarii CDK12 mut	47	3	-4.14763755695245	2.86415411911907	CD4+ EM
278	178	241	193	542	254	208	340	186	400	254	249	PT_G_yTIL_P2_BV510CD4-A-AlexaFluor700CD8-Asubset	10	PT_G	Non_melanoma	yTIL	C ovarii CDK12 mut	79	3	-3.37456579105279	2.27615906678143	CD4+ EM
330	185	242	196	447	233	222	403	181	312	333	268	PT_G_yTIL_P2_BV510CD4-A-AlexaFluor700CD8-Asubset	10	PT_G	Non_melanoma	yTIL	C ovarii CDK12 mut	76	3	-2.61849541561029	2.37915088616314	CD4+ EM
248	190	234	210	544	260	231	362	182	457	318	185	PT_G_yTIL_P2_BV510CD4-A-AlexaFluor700CD8-Asubset	10	PT_G	Non_melanoma	yTIL	C ovarii CDK12 mut	34	3	-4.56080503360651	3.64046933136883	CD4+ EM
305	169	233	207	528	259	223	311	190	417	248	196	PT_G_yTIL_P2_BV510CD4-A-AlexaFluor700CD8-Asubset	10	PT_G	Non_melanoma	yTIL	C ovarii CDK12 mut	46	3	-4.0455052365484	3.92982556305828	CD4+ EM
274	189	246	199	539	252	233	384	204	310	314	194	PT_G_yTIL_P2_BV510CD4-A-AlexaFluor700CD8-Asubset	10	PT_G	Non_melanoma	yTIL	C ovarii CDK12 mut	75	3	-2.3227908124151	3.34780766449871	CD4+ EM
407	156	251	199	495	249	253	421	184	335	325	249	PT_G_yTIL_P2_BV510CD4-A-AlexaFluor700CD8-Asubset	10	PT_G	Non_melanoma	yTIL	C ovarii CDK12 mut	62	3	-3.24396223918817	2.78357817612591	CD4+ EM
330	192	239	193	493	257	243	358	180	460	242	186	PT_G_yTIL_P2_BV510CD4-A-AlexaFluor700CD8-Asubset	10	PT_G	Non_melanoma	yTIL	C ovarii CDK12 mut	33	3	-4.34346313373468	3.27558137856426	CD4+ EM
460	164	235	209	411	241	227	438	183	313	315	192	PT_G_yTIL_P2_BV510CD4-A-AlexaFluor700CD8-Asubset	10	PT_G	Non_melanoma	yTIL	C ovarii CDK12 mut	62	3	-3.21528859035394	2.73600079499188	CD4+ EM
333	183	237	203	528	264	210	309	193	469	257	190	PT_G_yTIL_P2_BV510CD4-A-AlexaFluor700CD8-Asubset	10	PT_G	Non_melanoma	yTIL	C ovarii CDK12 mut	19	3	-4.644902419013	3.69851424179974	CD4+ EM
285	172	236	222	532	276	224	317	194	444	235	200	PT_G_yTIL_P2_BV510CD4-A-AlexaFluor700CD8-Asubset	10	PT_G	Non_melanoma	yTIL	C ovarii CDK12 mut	33	3	-4.28031225101373	3.76918818436566	CD4+ EM
274	180	241	201	548	232	196	315	194	352	288	199	PT_G_yTIL_P2_BV510CD4-A-AlexaFluor700CD8-Asubset	10	PT_G	Non_melanoma	yTIL	C ovarii CDK12 mut	74	3	-2.91830367938898	4.82143237076702	CD4+ EM
411	167	239	233	550	237	238	367	197	370	345	202	PT_G_yTIL_P2_BV510CD4-A-AlexaFluor700CD8-Asubset	10	PT_G	Non_melanoma	yTIL	C ovarii CDK12 mut	62	3	-3.48693056003473	3.23105194054547	CD4+ EM
349	174	249	200	556	250	258	393	190	491	330	192	PT_G_yTIL_P2_BV510CD4-A-AlexaFluor700CD8-Asubset	10	PT_G	Non_melanoma	yTIL	C ovarii CDK12 mut	5	3	-5.16497583286188	2.85522462807598	CD4+ EM
340	175	230	207	517	275	236	454	189	426	307	186	PT_G_yTIL_P2_BV510CD4-A-AlexaFluor700CD8-Asubset	10	PT_G	Non_melanoma	yTIL	C ovarii CDK12 mut	49	3	-4.27070302860162	2.70284082375469	CD4+ EM
279	197	242	182	558	266	199	402	180	491	319	189	PT_G_yTIL_P2_BV510CD4-A-AlexaFluor700CD8-Asubset	10	PT_G	Non_melanoma	yTIL	C ovarii CDK12 mut	34	3	-4.84470434085748	3.06757785759869	CD4+ EM
271	179	234	196	498	257	218	312	183	423	280	186	PT_G_yTIL_P2_BV510CD4-A-AlexaFluor700CD8-Asubset	10	PT_G	Non_melanoma	yTIL	C ovarii CDK12 mut	60	3	-3.83705539600275	4.0036745258421	CD4+ EM
320	183	241	187	506	276	225	427	180	339	279	222	PT_G_yTIL_P2_BV510CD4-A-AlexaFluor700CD8-Asubset	10	PT_G	Non_melanoma	yTIL	C ovarii CDK12 mut	76	3	-2.91189689533136	2.66053511582318	CD4+ EM
285	184	243	205	555	266	238	366	190	377	293	210	PT_G_yTIL_P2_BV510CD4-A-AlexaFluor700CD8-Asubset	10	PT_G	Non_melanoma	yTIL	C ovarii CDK12 mut	48	3	-3.56030912296197	3.63803436242047	CD4+ EM
336	168	238	195	509	260	253	355	183	417	327	255	PT_G_yTIL_P2_BV510CD4-A-AlexaFluor700CD8-Asubset	10	PT_G	Non_melanoma	yTIL	C ovarii CDK12 mut	48	3	-3.99668235675714	2.42540909729901	CD4+ EM
322	167	229	188	529	253	214	374	190	381	350	280	PT_G_yTIL_P2_BV510CD4-A-AlexaFluor700CD8-Asubset	10	PT_G	Non_melanoma	yTIL	C ovarii CDK12 mut	48	3	-3.58695192233942	1.83732594929638	CD4+ EM
262	172	248	190	341	255	252	344	178	291	342	219	PT_G_yTIL_P2_BV510CD4-A-AlexaFluor700CD8-Asubset	10	PT_G	Non_melanoma	yTIL	C ovarii CDK12 mut	129	20	5.42770223720648	0.370873261317637	CD8+ EMRA exhausted
355	183	232	192	512	268	266	476	178	549	334	328	PT_G_yTIL_P2_BV510CD4-A-AlexaFluor700CD8-Asubset	10	PT_G	Non_melanoma	yTIL	C ovarii CDK12 mut	36	4	-6.19640273944757	0.597660083398249	CD4+ EM exhausted
364	171	230	191	574	261	238	342	182	487	326	187	PT_G_yTIL_P2_BV510CD4-A-AlexaFluor700CD8-Asubset	10	PT_G	Non_melanoma	yTIL	C ovarii CDK12 mut	5	3	-5.16098327533624	3.25181962929669	CD4+ EM
361	193	241	209	489	275	206	324	190	340	259	206	PT_G_yTIL_P2_BV510CD4-A-AlexaFluor700CD8-Asubset	10	PT_G	Non_melanoma	yTIL	C ovarii CDK12 mut	103	3	-2.29044766322992	3.64200760804119	CD4+ EM
403	181	225	213	518	260	260	414	182	566	308	311	PT_G_yTIL_P2_BV510CD4-A-AlexaFluor700CD8-Asubset	10	PT_G	Non_melanoma	yTIL	C ovarii CDK12 mut	51	2	-6.19580478565118	0.661645729169276	CD4+ EM exhausted
309	182	244	211	538	280	196	351	185	399	270	193	PT_G_yTIL_P2_BV510CD4-A-AlexaFluor700CD8-Asubset	10	PT_G	Non_melanoma	yTIL	C ovarii CDK12 mut	59	3	-3.85027761356256	3.80425097428265	CD4+ EM
373	161	237	186	473	259	217	534	189	578	336	449	PT_G_yTIL_P2_BV510CD4-A-AlexaFluor700CD8-Asubset	10	PT_G	Non_melanoma	yTIL	C ovarii CDK12 mut	10	7	-6.58655471698663	-0.13861360765991	CD4+ CM exhausted
335	162	245	206	538	260	230	292	183	489	233	218	PT_G_yTIL_P2_BV510CD4-A-AlexaFluor700CD8-Asubset	10	PT_G	Non_melanoma	yTIL	C ovarii CDK12 mut	19	3	-4.65772361652277	3.53515889130535	CD4+ EM
272	175	227	191	532	247	252	395	187	338	310	187	PT_G_yTIL_P2_BV510CD4-A-AlexaFluor700CD8-Asubset	10	PT_G	Non_melanoma	yTIL	C ovarii CDK12 mut	76	3	-2.778780411643	3.21510102234783	CD4+ EM
369	166	245	200	548	270	211	436	197	481	265	186	PT_G_yTIL_P2_BV510CD4-A-AlexaFluor700CD8-Asubset	10	PT_G	Non_melanoma	yTIL	C ovarii CDK12 mut	35	3	-4.98033876315973	2.48405100785198	CD4+ EM
397	161	250	201	551	245	233	337	188	539	341	188	PT_G_yTIL_P2_BV510CD4-A-AlexaFluor700CD8-Asubset	10	PT_G	Non_melanoma	yTIL	C ovarii CDK12 mut	5	3	-5.33745546237848	2.92169525109234	CD4+ EM
296	172	245	193	438	248	235	397	190	297	283	197	PT_G_yTIL_P2_BV510CD4-A-AlexaFluor700CD8-Asubset	10	PT_G	Non_melanoma	yTIL	C ovarii CDK12 mut	76	3	-2.33278245822809	2.89764811478558	CD4+ EM
299	178	252	196	512	267	205	398	187	390	309	189	PT_G_yTIL_P2_BV510CD4-A-AlexaFluor700CD8-Asubset	10	PT_G	Non_melanoma	yTIL	C ovarii CDK12 mut	48	3	-3.58651323215387	3.06087519608441	CD4+ EM
317	179	245	209	518	269	222	309	190	512	328	347	PT_G_yTIL_P2_BV510CD4-A-AlexaFluor700CD8-Asubset	10	PT_G	Non_melanoma	yTIL	C ovarii CDK12 mut	6	3	-4.09298581973932	0.797295171842005	CD4+ EM
378	166	247	204	401	264	228	288	182	401	248	237	PT_G_yTIL_P2_BV510CD4-A-AlexaFluor700CD8-Asubset	10	PT_G	Non_melanoma	yTIL	C ovarii CDK12 mut	118	14	0.646132115560555	0.853380341157343	CD4+ EM
312	167	242	196	480	251	208	431	189	401	274	188	PT_G_yTIL_P2_BV510CD4-A-AlexaFluor700CD8-Asubset	10	PT_G	Non_melanoma	yTIL	C ovarii CDK12 mut	49	3	-3.73356838123224	2.89307715378704	CD4+ EM
322	176	236	195	463	269	228	406	180	298	313	194	PT_G_yTIL_P2_BV510CD4-A-AlexaFluor700CD8-Asubset	10	PT_G	Non_melanoma	yTIL	C ovarii CDK12 mut	76	3	-2.40910692111871	2.93185426674786	CD4+ EM
291	172	244	194	467	261	212	339	191	323	324	264	PT_G_yTIL_P2_BV510CD4-A-AlexaFluor700CD8-Asubset	10	PT_G	Non_melanoma	yTIL	C ovarii CDK12 mut	115	3	-2.24387259380243	1.96312906228008	CD4+ EM
357	159	235	189	603	264	249	390	194	488	310	187	PT_G_yTIL_P2_BV510CD4-A-AlexaFluor700CD8-Asubset	10	PT_G	Non_melanoma	yTIL	C ovarii CDK12 mut	5	3	-5.13401861087701	2.80880524598065	CD4+ EM
284	171	231	195	570	254	209	306	189	491	295	199	PT_G_yTIL_P2_BV510CD4-A-AlexaFluor700CD8-Asubset	10	PT_G	Non_melanoma	yTIL	C ovarii CDK12 mut	19	3	-4.92116994754694	4.01979329071942	CD4+ EM
343	164	246	203	561	265	222	289	192	518	290	209	PT_G_yTIL_P2_BV510CD4-A-AlexaFluor700CD8-Asubset	10	PT_G	Non_melanoma	yTIL	C ovarii CDK12 mut	5	3	-5.1412255276861	3.52728630982342	CD4+ EM
268	196	239	204	549	268	205	358	191	288	335	318	PT_G_yTIL_P2_BV510CD4-A-AlexaFluor700CD8-Asubset	10	PT_G	Non_melanoma	yTIL	C ovarii CDK12 mut	114	3	-2.48608512775323	-1.01365218676624	CD4+ EM
431	175	244	205	551	293	240	384	204	457	317	314	PT_G_yTIL_P2_BV510CD4-A-AlexaFluor700CD8-Asubset	10	PT_G	Non_melanoma	yTIL	C ovarii CDK12 mut	35	3	-5.01190156833551	2.00265612088146	CD4+ EM
316	185	243	196	494	259	212	423	187	299	297	204	PT_G_yTIL_P2_BV510CD4-A-AlexaFluor700CD8-Asubset	10	PT_G	Non_melanoma	yTIL	C ovarii CDK12 mut	76	3	-2.41436834232233	2.89300944291058	CD4+ EM
296	193	243	201	498	256	204	344	191	440	249	208	PT_G_yTIL_P2_BV510CD4-A-AlexaFluor700CD8-Asubset	10	PT_G	Non_melanoma	yTIL	C ovarii CDK12 mut	33	3	-4.04628486530206	3.3276970573515	CD4+ EM
300	186	226	196	471	255	216	389	182	355	289	204	PT_G_yTIL_P2_BV510CD4-A-AlexaFluor700CD8-Asubset	10	PT_G	Non_melanoma	yTIL	C ovarii CDK12 mut	61	3	-2.92144317523859	2.99854685746136	CD4+ EM
278	173	233	192	509	261	246	314	187	271	308	232	PT_G_yTIL_P2_BV510CD4-A-AlexaFluor700CD8-Asubset	10	PT_G	Non_melanoma	yTIL	C ovarii CDK12 mut	71	1	-1.72647352115533	2.19486691437664	CD4+ EMRA
320	171	242	206	571	248	188	307	186	512	280	188	PT_G_yTIL_P2_BV510CD4-A-AlexaFluor700CD8-Asubset	10	PT_G	Non_melanoma	yTIL	C ovarii CDK12 mut	19	3	-5.08727664844415	3.726838368997	CD4+ EM
266	176	242	199	520	252	212	287	195	349	273	190	PT_G_yTIL_P2_BV510CD4-A-AlexaFluor700CD8-Asubset	10	PT_G	Non_melanoma	yTIL	C ovarii CDK12 mut	74	3	-2.73210019962213	4.78141762696209	CD4+ EM
319	179	242	196	505	269	199	372	182	492	247	236	PT_G_yTIL_P2_BV510CD4-A-AlexaFluor700CD8-Asubset	10	PT_G	Non_melanoma	yTIL	C ovarii CDK12 mut	33	3	-4.56464309589288	2.00701739273968	CD4+ EM
368	173	239	205	472	272	222	343	189	381	253	200	PT_G_yTIL_P2_BV510CD4-A-AlexaFluor700CD8-Asubset	10	PT_G	Non_melanoma	yTIL	C ovarii CDK12 mut	47	3	-3.37982530490778	3.23754360161724	CD4+ EM
345	154	236	189	522	260	237	408	190	359	310	197	PT_G_yTIL_P2_BV510CD4-A-AlexaFluor700CD8-Asubset	10	PT_G	Non_melanoma	yTIL	C ovarii CDK12 mut	49	3	-3.27476687328241	2.98437358818951	CD4+ EM
315	182	242	192	429	261	212	311	182	344	259	183	PT_G_yTIL_P2_BV510CD4-A-AlexaFluor700CD8-Asubset	10	PT_G	Non_melanoma	yTIL	C ovarii CDK12 mut	103	3	-1.68362803356073	3.47125031434002	CD4+ EM
294	165	240	189	464	255	217	442	196	427	311	250	PT_G_yTIL_P2_BV510CD4-A-AlexaFluor700CD8-Asubset	10	PT_G	Non_melanoma	yTIL	C ovarii CDK12 mut	48	3	-4.13457984821222	1.98282613240185	CD4+ EM
308	170	237	190	513	246	237	328	188	417	304	186	PT_G_yTIL_P2_BV510CD4-A-AlexaFluor700CD8-Asubset	10	PT_G	Non_melanoma	yTIL	C ovarii CDK12 mut	32	3	-3.85975332157037	3.80273796997967	CD4+ EM
290	182	238	204	551	254	227	361	193	348	274	192	PT_G_yTIL_P2_BV510CD4-A-AlexaFluor700CD8-Asubset	10	PT_G	Non_melanoma	yTIL	C ovarii CDK12 mut	61	3	-2.67409152881525	3.55434753380718	CD4+ EM
276	173	231	200	674	259	207	381	206	377	313	189	PT_G_yTIL_P2_BV510CD4-A-AlexaFluor700CD8-Asubset	10	PT_G	Non_melanoma	yTIL	C ovarii CDK12 mut	59	3	-3.93769903079889	4.17155339203777	CD4+ EM
288	164	245	201	395	266	221	305	188	477	236	295	PT_G_yTIL_P2_BV510CD4-A-AlexaFluor700CD8-Asubset	10	PT_G	Non_melanoma	yTIL	C ovarii CDK12 mut	66	14	-3.82373876468561	0.692619282826807	CD4+ EM
330	195	236	198	583	263	214	306	182	468	298	187	PT_G_yTIL_P2_BV510CD4-A-AlexaFluor700CD8-Asubset	10	PT_G	Non_melanoma	yTIL	C ovarii CDK12 mut	5	3	-4.76926202670953	4.05111100159588	CD4+ EM
281	180	241	190	522	265	209	332	183	365	279	193	PT_G_yTIL_P2_BV510CD4-A-AlexaFluor700CD8-Asubset	10	PT_G	Non_melanoma	yTIL	C ovarii CDK12 mut	60	3	-3.05157513515375	4.00722720108929	CD4+ EM
365	171	229	237	559	254	235	356	193	452	273	473	PT_G_yTIL_P2_BV510CD4-A-AlexaFluor700CD8-Asubset	10	PT_G	Non_melanoma	yTIL	C ovarii CDK12 mut	54	2	-4.25622625247858	-1.52826903380451	CD4+ EM exhausted
264	171	242	185	507	248	232	358	182	502	334	327	PT_G_yTIL_P2_BV510CD4-A-AlexaFluor700CD8-Asubset	10	PT_G	Non_melanoma	yTIL	C ovarii CDK12 mut	6	3	-4.60925550357721	1.05996920548382	CD4+ EM
412	170	245	207	411	240	249	418	182	268	315	201	PT_G_yTIL_P2_BV510CD4-A-AlexaFluor700CD8-Asubset	10	PT_G	Non_melanoma	yTIL	C ovarii CDK12 mut	62	3	-3.01604671375177	2.74244644127789	CD4+ EM
299	184	236	212	538	255	203	281	178	527	298	186	PT_G_yTIL_P2_BV510CD4-A-AlexaFluor700CD8-Asubset	10	PT_G	Non_melanoma	yTIL	C ovarii CDK12 mut	19	3	-5.07481737033746	3.79959203682842	CD4+ EM
311	178	243	187	416	240	212	401	190	316	308	212	PT_G_yTIL_P2_BV510CD4-A-AlexaFluor700CD8-Asubset	10	PT_G	Non_melanoma	yTIL	C ovarii CDK12 mut	76	3	-2.43146247760675	2.86373950921002	CD4+ EM
287	181	240	210	521	268	229	335	181	459	277	228	PT_G_yTIL_P2_BV510CD4-A-AlexaFluor700CD8-Asubset	10	PT_G	Non_melanoma	yTIL	C ovarii CDK12 mut	32	3	-4.16435737506769	2.65735461197796	CD4+ EM
281	179	230	201	532	265	217	300	185	341	306	192	PT_G_yTIL_P2_BV510CD4-A-AlexaFluor700CD8-Asubset	10	PT_G	Non_melanoma	yTIL	C ovarii CDK12 mut	74	3	-2.48856992618463	4.73011137925091	CD4+ EM
443	140	240	228	425	273	256	393	180	605	313	458	PT_G_yTIL_P2_BV510CD4-A-AlexaFluor700CD8-Asubset	10	PT_G	Non_melanoma	yTIL	C ovarii CDK12 mut	69	15	-6.50017995731256	-0.0845733470469453	CD4+ EMRA exhausted
270	171	238	223	519	265	207	294	193	382	269	257	PT_G_yTIL_P2_BV510CD4-A-AlexaFluor700CD8-Asubset	10	PT_G	Non_melanoma	yTIL	C ovarii CDK12 mut	60	3	-2.84429592983148	2.10235573731365	CD4+ EM
278	183	232	201	518	233	190	348	186	388	231	231	PT_G_yTIL_P2_BV510CD4-A-AlexaFluor700CD8-Asubset	10	PT_G	Non_melanoma	yTIL	C ovarii CDK12 mut	79	3	-3.20673150913141	2.55323817215863	CD4+ EM
256	177	251	193	541	254	217	300	202	363	291	187	PT_G_yTIL_P2_BV510CD4-A-AlexaFluor700CD8-Asubset	10	PT_G	Non_melanoma	yTIL	C ovarii CDK12 mut	74	3	-2.99248022930048	4.84280945740643	CD4+ EM
279	202	220	208	564	256	218	437	191	474	326	226	PT_G_yTIL_P2_BV510CD4-A-AlexaFluor700CD8-Asubset	10	PT_G	Non_melanoma	yTIL	C ovarii CDK12 mut	34	3	-4.63933248416803	2.60503556214276	CD4+ EM
289	157	240	202	527	269	263	278	184	320	307	288	PT_G_yTIL_P2_BV510CD4-A-AlexaFluor700CD8-Asubset	10	PT_G	Non_melanoma	yTIL	C ovarii CDK12 mut	115	3	-2.08947605983636	-0.0472825168817975	CD4+ EM
315	180	232	191	481	260	213	413	179	351	276	190	PT_G_yTIL_P2_BV510CD4-A-AlexaFluor700CD8-Asubset	10	PT_G	Non_melanoma	yTIL	C ovarii CDK12 mut	61	3	-2.82698316471002	2.92272831879559	CD4+ EM
287	192	235	206	511	252	207	382	193	408	277	188	PT_G_yTIL_P2_BV510CD4-A-AlexaFluor700CD8-Asubset	10	PT_G	Non_melanoma	yTIL	C ovarii CDK12 mut	48	3	-3.67784757511041	3.19389965020123	CD4+ EM
334	174	238	196	513	264	227	299	182	475	262	186	PT_G_yTIL_P2_BV510CD4-A-AlexaFluor700CD8-Asubset	10	PT_G	Non_melanoma	yTIL	C ovarii CDK12 mut	19	3	-4.59195251361749	3.58283163987103	CD4+ EM
439	163	239	199	368	237	277	441	184	486	291	187	PT_G_yTIL_P2_BV510CD4-A-AlexaFluor700CD8-Asubset	10	PT_G	Non_melanoma	yTIL	C ovarii CDK12 mut	47	3	-4.09303541080377	2.61759068451824	CD4+ EM
296	229	240	200	521	240	231	345	195	306	311	386	PT_G_yTIL_P2_BV510CD4-A-AlexaFluor700CD8-Asubset	10	PT_G	Non_melanoma	yTIL	C ovarii CDK12 mut	114	3	-2.65544481174371	-2.19023726500568	CD4+ EM
320	183	233	210	493	257	217	318	182	468	273	187	PT_G_yTIL_P2_BV510CD4-A-AlexaFluor700CD8-Asubset	10	PT_G	Non_melanoma	yTIL	C ovarii CDK12 mut	33	3	-4.49215621845148	3.54487468682232	CD4+ EM
292	198	229	195	564	240	228	339	181	255	367	189	PT_G_yTIL_P2_BV510CD4-A-AlexaFluor700CD8-Asubset	10	PT_G	Non_melanoma	yTIL	C ovarii CDK12 mut	75	3	-1.94268770114801	4.52387644730511	CD4+ EM
335	179	237	204	539	250	202	404	190	465	300	193	PT_G_yTIL_P2_BV510CD4-A-AlexaFluor700CD8-Asubset	10	PT_G	Non_melanoma	yTIL	C ovarii CDK12 mut	34	3	-4.77735872165582	2.82624556504193	CD4+ EM
279	181	244	203	433	258	200	268	191	315	226	185	PT_G_yTIL_P2_BV510CD4-A-AlexaFluor700CD8-Asubset	10	PT_G	Non_melanoma	yTIL	C ovarii CDK12 mut	117	14	0.360533718305611	2.22044946633282	CD4+ EM
277	181	236	200	503	248	208	344	196	348	312	219	PT_G_yTIL_P2_BV510CD4-A-AlexaFluor700CD8-Asubset	10	PT_G	Non_melanoma	yTIL	C ovarii CDK12 mut	48	3	-2.67189903156183	3.25441767655316	CD4+ EM
331	171	241	198	500	257	205	453	181	333	363	186	PT_G_yTIL_P2_BV510CD4-A-AlexaFluor700CD8-Asubset	10	PT_G	Non_melanoma	yTIL	C ovarii CDK12 mut	76	3	-2.91694493190668	2.95040513955059	CD4+ EM
322	168	245	203	539	260	297	367	197	330	338	192	PT_G_yTIL_P2_BV510CD4-A-AlexaFluor700CD8-Asubset	10	PT_G	Non_melanoma	yTIL	C ovarii CDK12 mut	58	1	-2.19551224605463	4.81056191407147	CD4+ EMRA
369	200	244	200	552	274	182	402	185	418	316	185	PT_G_yTIL_P2_BV510CD4-A-AlexaFluor700CD8-Asubset	10	PT_G	Non_melanoma	yTIL	C ovarii CDK12 mut	49	3	-4.15791911975763	3.01976706467571	CD4+ EM
340	167	249	197	538	290	233	401	186	550	351	263	PT_G_yTIL_P2_BV510CD4-A-AlexaFluor700CD8-Asubset	10	PT_G	Non_melanoma	yTIL	C ovarii CDK12 mut	21	5	-6.36563415424249	1.48349346600476	CD4+ EM exhausted
310	177	243	200	557	278	206	325	196	460	289	274	PT_G_yTIL_P2_BV510CD4-A-AlexaFluor700CD8-Asubset	10	PT_G	Non_melanoma	yTIL	C ovarii CDK12 mut	18	3	-4.25541133777521	2.06813861809674	CD4+ EM
311	161	240	203	488	256	224	353	193	278	256	262	PT_G_yTIL_P2_BV510CD4-A-AlexaFluor700CD8-Asubset	10	PT_G	Non_melanoma	yTIL	C ovarii CDK12 mut	104	3	-1.17858762637994	1.0420023389906	CD4+ EM
340	171	239	198	481	244	209	338	205	484	227	190	PT_G_yTIL_P2_BV510CD4-A-AlexaFluor700CD8-Asubset	10	PT_G	Non_melanoma	yTIL	C ovarii CDK12 mut	33	3	-4.49748964206598	3.19004775963726	CD4+ EM
357	173	241	205	507	250	209	353	191	405	257	186	PT_G_yTIL_P2_BV510CD4-A-AlexaFluor700CD8-Asubset	10	PT_G	Non_melanoma	yTIL	C ovarii CDK12 mut	47	3	-3.75006122486017	3.3382749744505	CD4+ EM
267	193	243	190	477	250	196	349	183	330	274	193	PT_G_yTIL_P2_BV510CD4-A-AlexaFluor700CD8-Asubset	10	PT_G	Non_melanoma	yTIL	C ovarii CDK12 mut	61	3	-2.16696782009027	3.36371256791058	CD4+ EM
258	195	229	186	562	253	258	372	208	279	326	378	PT_G_yTIL_P2_BV510CD4-A-AlexaFluor700CD8-Asubset	10	PT_G	Non_melanoma	yTIL	C ovarii CDK12 mut	113	17	-2.8460411538305	-2.16011069335041	CD4+ EM exhausted
376	168	249	213	522	266	247	361	183	527	303	188	PT_G_yTIL_P2_BV510CD4-A-AlexaFluor700CD8-Asubset	10	PT_G	Non_melanoma	yTIL	C ovarii CDK12 mut	5	3	-5.26637573139093	2.86566187821331	CD4+ EM
341	192	227	195	486	250	229	410	191	338	268	187	PT_G_yTIL_P2_BV510CD4-A-AlexaFluor700CD8-Asubset	10	PT_G	Non_melanoma	yTIL	C ovarii CDK12 mut	61	3	-2.94541926280878	2.92097331963482	CD4+ EM
336	176	242	198	540	259	213	448	175	392	305	212	PT_G_yTIL_P2_BV510CD4-A-AlexaFluor700CD8-Asubset	10	PT_G	Non_melanoma	yTIL	C ovarii CDK12 mut	49	3	-3.60955066577814	2.78087498627606	CD4+ EM
319	176	238	192	495	266	208	312	181	443	230	190	PT_G_yTIL_P2_BV510CD4-A-AlexaFluor700CD8-Asubset	10	PT_G	Non_melanoma	yTIL	C ovarii CDK12 mut	33	3	-3.94800252811334	3.51947762452069	CD4+ EM
327	168	236	198	498	245	233	340	190	499	285	202	PT_G_yTIL_P2_BV510CD4-A-AlexaFluor700CD8-Asubset	10	PT_G	Non_melanoma	yTIL	C ovarii CDK12 mut	19	3	-4.89072532550714	3.29562022171917	CD4+ EM
286	172	235	195	503	263	234	334	194	275	256	347	PT_G_yTIL_P2_BV510CD4-A-AlexaFluor700CD8-Asubset	10	PT_G	Non_melanoma	yTIL	C ovarii CDK12 mut	122	14	-1.46181888477228	-1.09959648169575	CD4+ EM
263	190	248	191	448	259	224	348	183	382	269	185	PT_G_yTIL_P2_BV510CD4-A-AlexaFluor700CD8-Asubset	10	PT_G	Non_melanoma	yTIL	C ovarii CDK12 mut	61	3	-2.90182204143426	3.30443217240277	CD4+ EM
370	167	240	199	549	257	243	401	196	496	306	189	PT_G_yTIL_P2_BV510CD4-A-AlexaFluor700CD8-Asubset	10	PT_G	Non_melanoma	yTIL	C ovarii CDK12 mut	35	3	-5.09891338245294	2.73985602341595	CD4+ EM
355	177	241	202	516	262	229	297	184	426	313	214	PT_G_yTIL_P2_BV510CD4-A-AlexaFluor700CD8-Asubset	10	PT_G	Non_melanoma	yTIL	C ovarii CDK12 mut	47	3	-4.25536603824518	3.60150315247479	CD4+ EM
282	196	242	182	531	250	212	319	183	302	351	377	PT_G_yTIL_P2_BV510CD4-A-AlexaFluor700CD8-Asubset	10	PT_G	Non_melanoma	yTIL	C ovarii CDK12 mut	166	17	-2.66821069614313	-1.88249228514728	CD4+ EM exhausted
273	189	234	190	512	253	196	337	181	366	260	198	PT_G_yTIL_P2_BV510CD4-A-AlexaFluor700CD8-Asubset	10	PT_G	Non_melanoma	yTIL	C ovarii CDK12 mut	61	3	-2.96298618213556	3.79573847733441	CD4+ EM
373	180	233	200	476	252	230	420	201	378	320	188	PT_G_yTIL_P2_BV510CD4-A-AlexaFluor700CD8-Asubset	10	PT_G	Non_melanoma	yTIL	C ovarii CDK12 mut	49	3	-3.68366308109186	2.82349659882488	CD4+ EM
359	175	241	197	602	248	216	361	190	469	307	231	PT_G_yTIL_P2_BV510CD4-A-AlexaFluor700CD8-Asubset	10	PT_G	Non_melanoma	yTIL	C ovarii CDK12 mut	5	3	-5.01304311649225	2.76441218338909	CD4+ EM
313	168	242	202	512	252	234	317	187	416	278	189	PT_G_yTIL_P2_BV510CD4-A-AlexaFluor700CD8-Asubset	10	PT_G	Non_melanoma	yTIL	C ovarii CDK12 mut	32	3	-3.86878557102106	3.83910490952435	CD4+ EM
291	192	218	187	408	248	244	439	185	360	309	220	PT_G_yTIL_P2_BV510CD4-A-AlexaFluor700CD8-Asubset	10	PT_G	Non_melanoma	yTIL	C ovarii CDK12 mut	48	3	-3.03243155376337	2.65655471764508	CD4+ EM
257	194	229	209	527	275	232	320	176	410	309	192	PT_G_yTIL_P2_BV510CD4-A-AlexaFluor700CD8-Asubset	10	PT_G	Non_melanoma	yTIL	C ovarii CDK12 mut	60	3	-3.72795982257745	4.06375863038006	CD4+ EM
372	171	243	207	523	252	214	384	187	459	350	227	PT_G_yTIL_P2_BV510CD4-A-AlexaFluor700CD8-Asubset	10	PT_G	Non_melanoma	yTIL	C ovarii CDK12 mut	35	3	-4.84198493854425	2.73962928734722	CD4+ EM
356	190	243	190	528	251	208	312	197	443	268	211	PT_G_yTIL_P2_BV510CD4-A-AlexaFluor700CD8-Asubset	10	PT_G	Non_melanoma	yTIL	C ovarii CDK12 mut	47	3	-4.50620384113214	3.55604245148602	CD4+ EM
277	177	235	194	515	244	219	363	180	369	285	184	PT_G_yTIL_P2_BV510CD4-A-AlexaFluor700CD8-Asubset	10	PT_G	Non_melanoma	yTIL	C ovarii CDK12 mut	61	3	-3.19246811763666	3.63641240082684	CD4+ EM
300	181	237	202	517	261	244	384	187	372	291	187	PT_G_yTIL_P2_BV510CD4-A-AlexaFluor700CD8-Asubset	10	PT_G	Non_melanoma	yTIL	C ovarii CDK12 mut	61	3	-3.29130477802179	3.25585486374798	CD4+ EM
323	177	227	203	570	265	209	335	192	449	267	253	PT_G_yTIL_P2_BV510CD4-A-AlexaFluor700CD8-Asubset	10	PT_G	Non_melanoma	yTIL	C ovarii CDK12 mut	18	3	-4.26119537250421	2.18708731614056	CD4+ EM
343	181	245	197	523	243	230	359	194	394	347	290	PT_G_yTIL_P2_BV510CD4-A-AlexaFluor700CD8-Asubset	10	PT_G	Non_melanoma	yTIL	C ovarii CDK12 mut	6	3	-3.75416822330377	1.88591815911236	CD4+ EM
309	173	245	201	565	257	232	289	180	502	295	197	PT_G_yTIL_P2_BV510CD4-A-AlexaFluor700CD8-Asubset	10	PT_G	Non_melanoma	yTIL	C ovarii CDK12 mut	19	3	-5.06131954090021	3.8786482997984	CD4+ EM
304	188	242	198	465	262	227	361	197	357	256	190	PT_G_yTIL_P2_BV510CD4-A-AlexaFluor700CD8-Asubset	10	PT_G	Non_melanoma	yTIL	C ovarii CDK12 mut	61	3	-2.79506440059564	3.22138382874432	CD4+ EM
304	172	240	192	457	252	224	408	190	368	295	225	PT_G_yTIL_P2_BV510CD4-A-AlexaFluor700CD8-Asubset	10	PT_G	Non_melanoma	yTIL	C ovarii CDK12 mut	48	3	-3.0995561589422	2.62742306672039	CD4+ EM
280	176	243	203	583	261	217	302	184	523	282	305	PT_G_yTIL_P2_BV510CD4-A-AlexaFluor700CD8-Asubset	10	PT_G	Non_melanoma	yTIL	C ovarii CDK12 mut	18	3	-4.37841577426813	1.67253210030499	CD4+ EM
346	200	231	195	504	261	240	407	190	375	281	188	PT_G_yTIL_P2_BV510CD4-A-AlexaFluor700CD8-Asubset	10	PT_G	Non_melanoma	yTIL	C ovarii CDK12 mut	49	3	-3.49576539890192	2.97517086945477	CD4+ EM
250	171	241	197	527	253	211	298	195	365	344	353	PT_G_yTIL_P2_BV510CD4-A-AlexaFluor700CD8-Asubset	10	PT_G	Non_melanoma	yTIL	C ovarii CDK12 mut	100	3	-2.95823783771417	-0.819888453856085	CD4+ EM
364	188	249	196	534	258	226	365	193	461	327	187	PT_G_yTIL_P2_BV510CD4-A-AlexaFluor700CD8-Asubset	10	PT_G	Non_melanoma	yTIL	C ovarii CDK12 mut	5	3	-4.95707006351373	3.14743854485455	CD4+ EM
324	167	239	213	530	249	244	431	183	440	323	210	PT_G_yTIL_P2_BV510CD4-A-AlexaFluor700CD8-Asubset	10	PT_G	Non_melanoma	yTIL	C ovarii CDK12 mut	49	3	-4.46441049472711	2.66966249428692	CD4+ EM
278	184	236	193	495	273	223	281	184	413	250	184	PT_G_yTIL_P2_BV510CD4-A-AlexaFluor700CD8-Asubset	10	PT_G	Non_melanoma	yTIL	C ovarii CDK12 mut	60	3	-3.48849649326227	4.23823573075237	CD4+ EM
295	248	229	204	580	261	224	336	186	264	348	193	PT_G_yTIL_P2_BV510CD4-A-AlexaFluor700CD8-Asubset	10	PT_G	Non_melanoma	yTIL	C ovarii CDK12 mut	75	3	-2.16547031299493	4.19720437012615	CD4+ EM
276	188	236	203	547	267	174	434	195	499	326	377	PT_G_yTIL_P2_BV510CD4-A-AlexaFluor700CD8-Asubset	10	PT_G	Non_melanoma	yTIL	C ovarii CDK12 mut	36	4	-5.73108596698663	0.29899947725239	CD4+ EM exhausted
337	173	243	209	557	274	219	269	193	358	328	297	PT_G_yTIL_P2_BV510CD4-A-AlexaFluor700CD8-Asubset	10	PT_G	Non_melanoma	yTIL	C ovarii CDK12 mut	73	3	-0.594016980093933	3.15144993744793	CD4+ EM
337	186	218	202	499	270	233	392	183	358	326	192	PT_G_yTIL_P2_BV510CD4-A-AlexaFluor700CD8-Asubset	10	PT_G	Non_melanoma	yTIL	C ovarii CDK12 mut	49	3	-3.15877885715387	3.05814101181927	CD4+ EM
384	188	234	196	495	259	211	364	180	458	270	186	PT_G_yTIL_P2_BV510CD4-A-AlexaFluor700CD8-Asubset	10	PT_G	Non_melanoma	yTIL	C ovarii CDK12 mut	47	3	-4.60160083667657	2.97036888085308	CD4+ EM
255	178	236	217	490	257	244	374	185	330	280	188	PT_G_yTIL_P2_BV510CD4-A-AlexaFluor700CD8-Asubset	10	PT_G	Non_melanoma	yTIL	C ovarii CDK12 mut	61	3	-2.45333475963495	3.2891421505064	CD4+ EM
263	182	245	207	543	253	202	355	198	380	269	260	PT_G_yTIL_P2_BV510CD4-A-AlexaFluor700CD8-Asubset	10	PT_G	Non_melanoma	yTIL	C ovarii CDK12 mut	79	3	-3.14734978572748	2.04641582451763	CD4+ EM
279	164	240	208	570	287	229	355	186	513	368	241	PT_G_yTIL_P2_BV510CD4-A-AlexaFluor700CD8-Asubset	10	PT_G	Non_melanoma	yTIL	C ovarii CDK12 mut	20	3	-5.13180036441705	2.87553359948101	CD4+ EM
269	198	233	187	520	238	232	401	183	290	315	188	PT_G_yTIL_P2_BV510CD4-A-AlexaFluor700CD8-Asubset	10	PT_G	Non_melanoma	yTIL	C ovarii CDK12 mut	76	3	-2.21597428218744	3.15089680634442	CD4+ EM
268	187	242	237	542	254	229	407	192	316	303	352	PT_G_yTIL_P2_BV510CD4-A-AlexaFluor700CD8-Asubset	10	PT_G	Non_melanoma	yTIL	C ovarii CDK12 mut	113	17	-2.72868342296503	-1.78551719702778	CD4+ EM exhausted
269	180	233	219	579	267	204	328	193	341	276	240	PT_G_yTIL_P2_BV510CD4-A-AlexaFluor700CD8-Asubset	10	PT_G	Non_melanoma	yTIL	C ovarii CDK12 mut	74	3	-2.38666648761652	1.81038405381146	CD4+ EM
308	173	236	227	614	260	231	301	176	468	301	197	PT_G_yTIL_P2_BV510CD4-A-AlexaFluor700CD8-Asubset	10	PT_G	Non_melanoma	yTIL	C ovarii CDK12 mut	19	3	-4.82050819293878	4.10164524994793	CD4+ EM
323	163	249	195	521	267	246	453	191	468	301	187	PT_G_yTIL_P2_BV510CD4-A-AlexaFluor700CD8-Asubset	10	PT_G	Non_melanoma	yTIL	C ovarii CDK12 mut	49	3	-4.61935920612238	2.68496610604229	CD4+ EM
326	174	238	199	510	247	213	328	198	467	279	189	PT_G_yTIL_P2_BV510CD4-A-AlexaFluor700CD8-Asubset	10	PT_G	Non_melanoma	yTIL	C ovarii CDK12 mut	32	3	-4.51052207843683	3.53861643753948	CD4+ EM
251	183	244	192	468	252	241	350	190	273	302	254	PT_G_yTIL_P2_BV510CD4-A-AlexaFluor700CD8-Asubset	10	PT_G	Non_melanoma	yTIL	C ovarii CDK12 mut	115	3	-1.84044737712762	1.91438950978222	CD4+ EM
377	163	247	216	487	262	248	301	198	427	334	190	PT_G_yTIL_P2_BV510CD4-A-AlexaFluor700CD8-Asubset	10	PT_G	Non_melanoma	yTIL	C ovarii CDK12 mut	47	3	-4.5047451962652	3.38106944046917	CD4+ EM
301	192	244	194	534	274	201	324	185	392	321	190	PT_G_yTIL_P2_BV510CD4-A-AlexaFluor700CD8-Asubset	10	PT_G	Non_melanoma	yTIL	C ovarii CDK12 mut	59	3	-3.45284099475763	4.20759798966351	CD4+ EM
366	175	233	209	494	251	226	369	180	435	269	205	PT_G_yTIL_P2_BV510CD4-A-AlexaFluor700CD8-Asubset	10	PT_G	Non_melanoma	yTIL	C ovarii CDK12 mut	47	3	-4.2635433186712	3.01746942482891	CD4+ EM
362	183	244	221	584	258	204	318	194	389	315	235	PT_G_yTIL_P2_BV510CD4-A-AlexaFluor700CD8-Asubset	10	PT_G	Non_melanoma	yTIL	C ovarii CDK12 mut	59	3	-3.89585752384088	2.74776246033612	CD4+ EM
331	183	239	189	469	252	213	358	184	374	247	189	PT_G_yTIL_P2_BV510CD4-A-AlexaFluor700CD8-Asubset	10	PT_G	Non_melanoma	yTIL	C ovarii CDK12 mut	61	3	-3.09229154483697	3.27092434845867	CD4+ EM
287	180	244	194	538	245	203	302	195	370	292	225	PT_G_yTIL_P2_BV510CD4-A-AlexaFluor700CD8-Asubset	10	PT_G	Non_melanoma	yTIL	C ovarii CDK12 mut	60	3	-2.68279714481256	2.37562252961102	CD4+ EM
300	188	250	203	517	255	213	327	188	448	292	201	PT_G_yTIL_P2_BV510CD4-A-AlexaFluor700CD8-Asubset	10	PT_G	Non_melanoma	yTIL	C ovarii CDK12 mut	32	3	-4.19239063159845	3.66174628220501	CD4+ EM
346	181	230	200	487	259	212	346	188	417	298	186	PT_G_yTIL_P2_BV510CD4-A-AlexaFluor700CD8-Asubset	10	PT_G	Non_melanoma	yTIL	C ovarii CDK12 mut	47	3	-3.95601768390558	3.3344531246275	CD4+ EM
285	181	231	224	480	260	230	316	191	409	252	243	PT_G_yTIL_P2_BV510CD4-A-AlexaFluor700CD8-Asubset	10	PT_G	Non_melanoma	yTIL	C ovarii CDK12 mut	33	3	-3.10169691936395	2.44036032639446	CD4+ EM
294	200	237	204	383	256	237	353	186	337	270	186	PT_G_yTIL_P2_BV510CD4-A-AlexaFluor700CD8-Asubset	10	PT_G	Non_melanoma	yTIL	C ovarii CDK12 mut	117	14	-2.57245106593988	3.15056278191509	CD4+ EM
291	171	231	198	484	255	237	328	190	352	244	189	PT_G_yTIL_P2_BV510CD4-A-AlexaFluor700CD8-Asubset	10	PT_G	Non_melanoma	yTIL	C ovarii CDK12 mut	103	3	-2.48685355083368	3.58221485100689	CD4+ EM
320	187	226	201	507	265	214	465	184	401	285	194	PT_G_yTIL_P2_BV510CD4-A-AlexaFluor700CD8-Asubset	10	PT_G	Non_melanoma	yTIL	C ovarii CDK12 mut	49	3	-3.80619211093805	2.72708751641217	CD4+ EM
243	199	246	189	464	272	196	276	186	413	262	224	PT_G_yTIL_P2_BV510CD4-A-AlexaFluor700CD8-Asubset	10	PT_G	Non_melanoma	yTIL	C ovarii CDK12 mut	60	3	-3.43452758685968	3.9803648182005	CD4+ EM
307	194	242	232	578	271	206	325	186	394	270	187	PT_G_yTIL_P2_BV510CD4-A-AlexaFluor700CD8-Asubset	10	PT_G	Non_melanoma	yTIL	C ovarii CDK12 mut	59	3	-3.79844827548883	4.83154370270672	CD4+ EM
374	190	242	213	522	263	273	350	187	468	284	189	PT_G_yTIL_P2_BV510CD4-A-AlexaFluor700CD8-Asubset	10	PT_G	Non_melanoma	yTIL	C ovarii CDK12 mut	5	3	-4.76232309238336	3.09171106301251	CD4+ EM
276	186	241	201	550	247	230	380	201	268	324	320	PT_G_yTIL_P2_BV510CD4-A-AlexaFluor700CD8-Asubset	10	PT_G	Non_melanoma	yTIL	C ovarii CDK12 mut	114	3	-2.6346370686712	-1.20366070784626	CD4+ EM
275	181	241	213	557	250	226	444	199	474	310	216	PT_G_yTIL_P2_BV510CD4-A-AlexaFluor700CD8-Asubset	10	PT_G	Non_melanoma	yTIL	C ovarii CDK12 mut	34	3	-4.65247030155084	2.70274879418316	CD4+ EM
294	175	239	198	507	263	220	360	182	393	310	254	PT_G_yTIL_P2_BV510CD4-A-AlexaFluor700CD8-Asubset	10	PT_G	Non_melanoma	yTIL	C ovarii CDK12 mut	48	3	-3.41437621013544	2.30012776337567	CD4+ EM
299	165	244	192	486	255	233	381	189	414	324	205	PT_G_yTIL_P2_BV510CD4-A-AlexaFluor700CD8-Asubset	10	PT_G	Non_melanoma	yTIL	C ovarii CDK12 mut	48	3	-3.8376514424505	3.13129975281658	CD4+ EM
297	182	237	190	427	263	235	368	182	388	288	185	PT_G_yTIL_P2_BV510CD4-A-AlexaFluor700CD8-Asubset	10	PT_G	Non_melanoma	yTIL	C ovarii CDK12 mut	61	3	-3.23310990230463	3.19561316452923	CD4+ EM
297	161	241	192	485	252	224	363	196	425	293	208	PT_G_yTIL_P2_BV510CD4-A-AlexaFluor700CD8-Asubset	10	PT_G	Non_melanoma	yTIL	C ovarii CDK12 mut	48	3	-3.87493772403619	3.16929723702374	CD4+ EM
276	176	242	202	514	257	193	281	189	423	271	282	PT_G_yTIL_P2_BV510CD4-A-AlexaFluor700CD8-Asubset	10	PT_G	Non_melanoma	yTIL	C ovarii CDK12 mut	18	3	-3.28479905025384	1.87506856404248	CD4+ EM
358	161	247	198	526	260	232	387	185	409	263	225	PT_G_yTIL_P2_BV510CD4-A-AlexaFluor700CD8-Asubset	10	PT_G	Non_melanoma	yTIL	C ovarii CDK12 mut	47	3	-3.97131318942926	2.69488217316571	CD4+ EM
331	172	245	198	477	247	201	410	181	283	306	192	PT_G_yTIL_P2_BV510CD4-A-AlexaFluor700CD8-Asubset	10	PT_G	Non_melanoma	yTIL	C ovarii CDK12 mut	76	3	-2.36780662433527	2.89950468026104	CD4+ EM
271	192	235	221	474	258	207	374	185	566	318	246	PT_G_yTIL_P2_BV510CD4-A-AlexaFluor700CD8-Asubset	10	PT_G	Non_melanoma	yTIL	C ovarii CDK12 mut	52	2	-5.42777223483942	1.74335481606426	CD4+ EM exhausted
254	170	244	184	562	263	239	418	194	292	386	191	PT_G_yTIL_P2_BV510CD4-A-AlexaFluor700CD8-Asubset	10	PT_G	Non_melanoma	yTIL	C ovarii CDK12 mut	76	3	-2.37840838329217	3.31078149758282	CD4+ EM
307	181	236	204	559	251	214	321	188	504	320	201	PT_G_yTIL_P2_BV510CD4-A-AlexaFluor700CD8-Asubset	10	PT_G	Non_melanoma	yTIL	C ovarii CDK12 mut	19	3	-5.07685012714288	3.62464239083233	CD4+ EM
266	179	235	194	508	252	236	357	179	287	282	236	PT_G_yTIL_P2_BV510CD4-A-AlexaFluor700CD8-Asubset	10	PT_G	Non_melanoma	yTIL	C ovarii CDK12 mut	76	3	-1.98744912044427	1.77975227318707	CD4+ EM
260	178	243	200	576	262	195	450	199	263	347	389	PT_G_yTIL_P2_BV510CD4-A-AlexaFluor700CD8-Asubset	10	PT_G	Non_melanoma	yTIL	C ovarii CDK12 mut	113	17	-3.49588270084283	-2.76949880637226	CD4+ EM exhausted
296	180	224	197	567	272	232	357	169	497	282	188	PT_G_yTIL_P2_BV510CD4-A-AlexaFluor700CD8-Asubset	10	PT_G	Non_melanoma	yTIL	C ovarii CDK12 mut	19	3	-5.00767726795099	3.50668837510052	CD4+ EM
424	164	239	379	422	281	227	450	192	629	316	442	PT_G_yTIL_P2_BV510CD4-A-AlexaFluor700CD8-Asubset	10	PT_G	Non_melanoma	yTIL	C ovarii CDK12 mut	23	5	-6.63705034152887	-0.293047856464956	CD4+ EM exhausted
283	228	245	194	510	261	248	297	190	283	260	299	PT_G_yTIL_P2_BV510CD4-A-AlexaFluor700CD8-Asubset	10	PT_G	Non_melanoma	yTIL	C ovarii CDK12 mut	106	14	-1.61639852420709	-0.308682750835989	CD4+ EM
447	174	246	211	520	247	243	334	187	371	308	210	PT_G_yTIL_P2_BV510CD4-A-AlexaFluor700CD8-Asubset	10	PT_G	Non_melanoma	yTIL	C ovarii CDK12 mut	47	3	-3.84221238986871	2.91528894387188	CD4+ EM
302	177	245	208	550	255	245	376	208	261	330	187	PT_G_yTIL_P2_BV510CD4-A-AlexaFluor700CD8-Asubset	10	PT_G	Non_melanoma	yTIL	C ovarii CDK12 mut	75	3	-2.30565090076349	3.47986795388165	CD4+ EM
374	183	226	206	507	261	217	385	191	317	287	187	PT_G_yTIL_P2_BV510CD4-A-AlexaFluor700CD8-Asubset	10	PT_G	Non_melanoma	yTIL	C ovarii CDK12 mut	62	3	-2.86396236316583	3.02223159752789	CD4+ EM
274	187	242	191	541	252	191	294	200	420	275	284	PT_G_yTIL_P2_BV510CD4-A-AlexaFluor700CD8-Asubset	10	PT_G	Non_melanoma	yTIL	C ovarii CDK12 mut	18	3	-3.31373805896661	1.86251308403912	CD4+ EM
260	167	243	196	515	262	224	294	187	377	301	228	PT_G_yTIL_P2_BV510CD4-A-AlexaFluor700CD8-Asubset	10	PT_G	Non_melanoma	yTIL	C ovarii CDK12 mut	60	3	-3.0981289853277	4.29478861771527	CD4+ EM
463	156	245	225	499	283	260	394	170	508	293	380	PT_G_yTIL_P2_BV510CD4-A-AlexaFluor700CD8-Asubset	10	PT_G	Non_melanoma	yTIL	C ovarii CDK12 mut	24	2	-6.0917059888067	0.0703044310957454	CD4+ EM exhausted
345	164	242	190	590	244	218	349	188	502	332	192	PT_G_yTIL_P2_BV510CD4-A-AlexaFluor700CD8-Asubset	10	PT_G	Non_melanoma	yTIL	C ovarii CDK12 mut	5	3	-5.20209379093072	3.2378533073515	CD4+ EM
280	191	232	191	511	279	217	382	181	508	299	190	PT_G_yTIL_P2_BV510CD4-A-AlexaFluor700CD8-Asubset	10	PT_G	Non_melanoma	yTIL	C ovarii CDK12 mut	34	3	-4.73458595172784	3.09336688004437	CD4+ EM
289	177	238	199	541	250	221	301	193	293	309	201	PT_G_yTIL_P2_BV510CD4-A-AlexaFluor700CD8-Asubset	10	PT_G	Non_melanoma	yTIL	C ovarii CDK12 mut	88	3	-1.79706663982294	4.73101021729412	CD4+ EM
385	166	241	218	548	266	207	338	198	262	303	231	PT_G_yTIL_P2_BV510CD4-A-AlexaFluor700CD8-Asubset	10	PT_G	Non_melanoma	yTIL	C ovarii CDK12 mut	62	3	-2.50256795780084	3.25514604531231	CD4+ EM
270	198	252	191	543	254	241	321	190	276	358	279	PT_G_yTIL_P2_BV510CD4-A-AlexaFluor700CD8-Asubset	10	PT_G	Non_melanoma	yTIL	C ovarii CDK12 mut	114	3	-2.42980117694757	0.104227963909533	CD4+ EM
336	194	240	205	496	253	221	402	189	359	275	183	PT_G_yTIL_P2_BV510CD4-A-AlexaFluor700CD8-Asubset	10	PT_G	Non_melanoma	yTIL	C ovarii CDK12 mut	61	3	-3.15903968707941	3.01024200402203	CD4+ EM
254	190	239	194	459	265	213	367	185	343	276	215	PT_G_yTIL_P2_BV510CD4-A-AlexaFluor700CD8-Asubset	10	PT_G	Non_melanoma	yTIL	C ovarii CDK12 mut	61	3	-2.45594377414606	2.97638799630108	CD4+ EM
327	182	234	193	466	255	218	307	175	423	251	188	PT_G_yTIL_P2_BV510CD4-A-AlexaFluor700CD8-Asubset	10	PT_G	Non_melanoma	yTIL	C ovarii CDK12 mut	33	3	-3.71453781024835	3.56372024498883	CD4+ EM
270	166	226	251	508	254	226	331	182	459	330	301	PT_G_yTIL_P2_BV510CD4-A-AlexaFluor700CD8-Asubset	10	PT_G	Non_melanoma	yTIL	C ovarii CDK12 mut	18	3	-3.78760976688287	1.1317273565382	CD4+ EM
334	187	229	189	528	259	220	393	190	430	277	224	PT_G_yTIL_P2_BV510CD4-A-AlexaFluor700CD8-Asubset	10	PT_G	Non_melanoma	yTIL	C ovarii CDK12 mut	34	3	-4.34388227359674	2.73988224945965	CD4+ EM
284	152	249	245	552	263	248	334	189	409	292	226	PT_G_yTIL_P2_BV510CD4-A-AlexaFluor700CD8-Asubset	10	PT_G	Non_melanoma	yTIL	C ovarii CDK12 mut	31	3	-0.980064462584472	3.25403000794354	CD4+ EM
390	178	237	216	506	265	233	412	188	272	303	188	PT_G_yTIL_P2_BV510CD4-A-AlexaFluor700CD8-Asubset	10	PT_G	Non_melanoma	yTIL	C ovarii CDK12 mut	62	3	-2.83325929538629	2.90154435120526	CD4+ EM
282	178	221	191	481	254	249	340	177	345	324	193	PT_G_yTIL_P2_BV510CD4-A-AlexaFluor700CD8-Asubset	10	PT_G	Non_melanoma	yTIL	C ovarii CDK12 mut	61	3	-2.45712704555414	3.8116247840971	CD4+ EM
406	146	262	246	560	247	268	516	187	514	361	202	PT_G_yTIL_P2_BV510CD4-A-AlexaFluor700CD8-Asubset	10	PT_G	Non_melanoma	yTIL	C ovarii CDK12 mut	35	3	-5.14451141254327	2.46053769074383	CD4+ EM
277	173	244	197	532	250	222	312	197	417	230	190	PT_G_yTIL_P2_BV510CD4-A-AlexaFluor700CD8-Asubset	10	PT_G	Non_melanoma	yTIL	C ovarii CDK12 mut	46	3	-3.88375348941705	4.31063820801678	CD4+ EM
318	171	239	195	558	245	259	337	182	470	274	191	PT_G_yTIL_P2_BV510CD4-A-AlexaFluor700CD8-Asubset	10	PT_G	Non_melanoma	yTIL	C ovarii CDK12 mut	19	3	-4.71759862796686	3.68263365708294	CD4+ EM
287	177	235	199	461	247	225	283	190	336	232	201	PT_G_yTIL_P2_BV510CD4-A-AlexaFluor700CD8-Asubset	10	PT_G	Non_melanoma	yTIL	C ovarii CDK12 mut	103	3	-1.15871853725336	3.49737956009808	CD4+ EM
270	186	228	200	505	273	226	292	188	350	260	220	PT_G_yTIL_P2_BV510CD4-A-AlexaFluor700CD8-Asubset	10	PT_G	Non_melanoma	yTIL	C ovarii CDK12 mut	103	3	-2.10110397235773	2.69047452889385	CD4+ EM
366	171	242	202	513	271	220	329	195	410	238	232	PT_G_yTIL_P2_BV510CD4-A-AlexaFluor700CD8-Asubset	10	PT_G	Non_melanoma	yTIL	C ovarii CDK12 mut	47	3	-3.97447938815973	2.63559581719342	CD4+ EM
276	172	242	187	473	272	245	455	190	510	325	274	PT_G_yTIL_P2_BV510CD4-A-AlexaFluor700CD8-Asubset	10	PT_G	Non_melanoma	yTIL	C ovarii CDK12 mut	36	4	-5.57046241657159	1.10041071854534	CD4+ EM exhausted
316	181	238	201	546	279	208	296	190	409	233	189	PT_G_yTIL_P2_BV510CD4-A-AlexaFluor700CD8-Asubset	10	PT_G	Non_melanoma	yTIL	C ovarii CDK12 mut	46	3	-3.73996944324396	4.77961756668987	CD4+ EM
316	167	251	194	516	259	226	428	186	401	348	188	PT_G_yTIL_P2_BV510CD4-A-AlexaFluor700CD8-Asubset	10	PT_G	Non_melanoma	yTIL	C ovarii CDK12 mut	49	3	-3.93959827320001	2.87246467553082	CD4+ EM
259	201	234	215	509	267	201	317	187	389	257	186	PT_G_yTIL_P2_BV510CD4-A-AlexaFluor700CD8-Asubset	10	PT_G	Non_melanoma	yTIL	C ovarii CDK12 mut	60	3	-3.4309279431524	4.45690133057537	CD4+ EM
422	166	248	200	590	257	234	379	192	339	331	192	PT_G_yTIL_P2_BV510CD4-A-AlexaFluor700CD8-Asubset	10	PT_G	Non_melanoma	yTIL	C ovarii CDK12 mut	62	3	-3.15948505298517	3.26822998009625	CD4+ EM
396	191	245	198	411	254	246	349	175	349	259	188	PT_G_yTIL_P2_BV510CD4-A-AlexaFluor700CD8-Asubset	10	PT_G	Non_melanoma	yTIL	C ovarii CDK12 mut	47	3	-3.22317619220636	2.86207487069073	CD4+ EM
404	151	245	299	532	235	236	513	203	518	365	351	PT_G_yTIL_P2_BV510CD4-A-AlexaFluor700CD8-Asubset	10	PT_G	Non_melanoma	yTIL	C ovarii CDK12 mut	23	5	-6.7099601735296	0.0291629788279794	CD4+ EM exhausted
419	176	239	210	551	261	231	420	188	374	329	218	PT_G_yTIL_P2_BV510CD4-A-AlexaFluor700CD8-Asubset	10	PT_G	Non_melanoma	yTIL	C ovarii CDK12 mut	62	3	-3.82567615405939	2.78472973786297	CD4+ EM
381	159	236	209	556	253	301	366	179	511	366	246	PT_G_yTIL_P2_BV510CD4-A-AlexaFluor700CD8-Asubset	10	PT_G	Non_melanoma	yTIL	C ovarii CDK12 mut	35	3	-5.3037945737066	2.59829213105145	CD4+ EM
335	181	243	196	512	258	199	337	188	447	257	185	PT_G_yTIL_P2_BV510CD4-A-AlexaFluor700CD8-Asubset	10	PT_G	Non_melanoma	yTIL	C ovarii CDK12 mut	33	3	-4.4009534825506	3.45918514214459	CD4+ EM
404	167	229	283	424	262	230	484	187	558	329	436	PT_G_yTIL_P2_BV510CD4-A-AlexaFluor700CD8-Asubset	10	PT_G	Non_melanoma	yTIL	C ovarii CDK12 mut	10	7	-6.57228631870172	-0.171036939993475	CD4+ CM exhausted
272	194	247	201	536	246	249	311	197	274	302	189	PT_G_yTIL_P2_BV510CD4-A-AlexaFluor700CD8-Asubset	10	PT_G	Non_melanoma	yTIL	C ovarii CDK12 mut	71	1	-1.67387456790826	4.74366738282147	CD4+ EMRA
399	167	243	200	506	264	241	432	186	462	249	186	PT_G_yTIL_P2_BV510CD4-A-AlexaFluor700CD8-Asubset	10	PT_G	Non_melanoma	yTIL	C ovarii CDK12 mut	35	3	-4.69841928378961	2.74682428322735	CD4+ EM
290	174	233	191	537	259	240	378	180	359	329	306	PT_G_yTIL_P2_BV510CD4-A-AlexaFluor700CD8-Asubset	10	PT_G	Non_melanoma	yTIL	C ovarii CDK12 mut	63	3	-3.04137415782831	-0.154737736955259	CD4+ EM
303	179	241	199	490	268	217	362	188	354	207	235	PT_G_yTIL_P2_BV510CD4-A-AlexaFluor700CD8-Asubset	10	PT_G	Non_melanoma	yTIL	C ovarii CDK12 mut	61	3	-1.05141765968225	0.910161513909724	CD4+ EM
370	178	247	202	535	252	247	334	186	422	304	186	PT_G_yTIL_P2_BV510CD4-A-AlexaFluor700CD8-Asubset	10	PT_G	Non_melanoma	yTIL	C ovarii CDK12 mut	47	3	-4.45376510517023	3.25552989922467	CD4+ EM
321	192	250	198	510	265	223	410	186	396	351	192	PT_G_yTIL_P2_BV510CD4-A-AlexaFluor700CD8-Asubset	10	PT_G	Non_melanoma	yTIL	C ovarii CDK12 mut	49	3	-3.84574384586237	2.91611339531842	CD4+ EM
302	173	242	208	463	262	239	420	189	328	339	187	PT_G_yTIL_P2_BV510CD4-A-AlexaFluor700CD8-Asubset	10	PT_G	Non_melanoma	yTIL	C ovarii CDK12 mut	76	3	-2.72365684406183	2.99510623894634	CD4+ EM
280	169	249	205	553	260	217	367	196	457	294	190	PT_G_yTIL_P2_BV510CD4-A-AlexaFluor700CD8-Asubset	10	PT_G	Non_melanoma	yTIL	C ovarii CDK12 mut	34	3	-4.53101272479913	3.51094867669049	CD4+ EM
367	155	232	184	533	261	218	505	185	602	412	497	PT_G_yTIL_P2_BV510CD4-A-AlexaFluor700CD8-Asubset	10	PT_G	Non_melanoma	yTIL	C ovarii CDK12 mut	10	7	-6.70276517764947	-0.223955672159765	CD4+ CM exhausted
314	197	231	187	543	247	219	419	193	292	323	193	PT_G_yTIL_P2_BV510CD4-A-AlexaFluor700CD8-Asubset	10	PT_G	Non_melanoma	yTIL	C ovarii CDK12 mut	76	3	-2.44577450649164	3.09542371712628	CD4+ EM
261	203	244	198	483	269	244	304	192	440	303	269	PT_G_yTIL_P2_BV510CD4-A-AlexaFluor700CD8-Asubset	10	PT_G	Non_melanoma	yTIL	C ovarii CDK12 mut	18	3	-3.60207242862604	1.92270459614697	CD4+ EM
399	175	235	201	506	261	212	357	184	415	252	195	PT_G_yTIL_P2_BV510CD4-A-AlexaFluor700CD8-Asubset	10	PT_G	Non_melanoma	yTIL	C ovarii CDK12 mut	47	3	-4.39848203555963	2.98723437272015	CD4+ EM
251	181	233	206	482	249	264	344	191	254	359	187	PT_G_yTIL_P2_BV510CD4-A-AlexaFluor700CD8-Asubset	10	PT_G	Non_melanoma	yTIL	C ovarii CDK12 mut	71	1	-1.72259349719904	4.07453371964398	CD4+ EMRA
282	175	241	199	551	262	252	305	190	299	319	277	PT_G_yTIL_P2_BV510CD4-A-AlexaFluor700CD8-Asubset	10	PT_G	Non_melanoma	yTIL	C ovarii CDK12 mut	114	3	-2.25921363727472	-0.0562018639594056	CD4+ EM
255	184	245	186	471	264	210	354	182	339	275	185	PT_G_yTIL_P2_BV510CD4-A-AlexaFluor700CD8-Asubset	10	PT_G	Non_melanoma	yTIL	C ovarii CDK12 mut	61	3	-2.3059176911535	3.3311674781889	CD4+ EM
284	185	237	201	453	245	209	348	186	310	310	185	PT_G_yTIL_P2_BV510CD4-A-AlexaFluor700CD8-Asubset	10	PT_G	Non_melanoma	yTIL	C ovarii CDK12 mut	116	3	-2.01073021785638	3.34038974724713	CD4+ EM
282	192	237	199	498	255	220	363	186	321	321	189	PT_G_yTIL_P2_BV510CD4-A-AlexaFluor700CD8-Asubset	10	PT_G	Non_melanoma	yTIL	C ovarii CDK12 mut	76	3	-2.30789155856988	3.52622153244915	CD4+ EM
374	155	241	206	565	274	248	365	182	459	336	233	PT_G_yTIL_P2_BV510CD4-A-AlexaFluor700CD8-Asubset	10	PT_G	Non_melanoma	yTIL	C ovarii CDK12 mut	5	3	-5.02339668170831	2.58741762124005	CD4+ EM
292	185	247	210	524	249	223	335	194	451	267	184	PT_G_yTIL_P2_BV510CD4-A-AlexaFluor700CD8-Asubset	10	PT_G	Non_melanoma	yTIL	C ovarii CDK12 mut	32	3	-4.43561859027765	3.6113975235075	CD4+ EM
278	200	227	197	489	270	218	407	180	405	314	219	PT_G_yTIL_P2_BV510CD4-A-AlexaFluor700CD8-Asubset	10	PT_G	Non_melanoma	yTIL	C ovarii CDK12 mut	48	3	-3.61516637699029	2.6701784320921	CD4+ EM
264	182	234	198	592	256	216	345	180	471	281	190	PT_G_yTIL_P2_BV510CD4-A-AlexaFluor700CD8-Asubset	10	PT_G	Non_melanoma	yTIL	C ovarii CDK12 mut	19	3	-4.80208034412286	3.95814063034954	CD4+ EM
347	167	221	228	481	245	234	436	188	391	336	188	PT_G_yTIL_P2_BV510CD4-A-AlexaFluor700CD8-Asubset	10	PT_G	Non_melanoma	yTIL	C ovarii CDK12 mut	49	3	-3.74086303607843	2.801536340341	CD4+ EM
292	178	237	199	469	269	202	305	188	371	248	189	PT_G_yTIL_P2_BV510CD4-A-AlexaFluor700CD8-Asubset	10	PT_G	Non_melanoma	yTIL	C ovarii CDK12 mut	103	3	-2.63984866039178	3.65996720276776	CD4+ EM
342	185	241	193	492	246	199	325	184	378	272	231	PT_G_yTIL_P2_BV510CD4-A-AlexaFluor700CD8-Asubset	10	PT_G	Non_melanoma	yTIL	C ovarii CDK12 mut	47	3	-3.22115607158563	3.13127734147015	CD4+ EM
256	178	240	193	440	262	221	287	184	248	306	185	PT_G_yTIL_P2_BV510CD4-A-AlexaFluor700CD8-Asubset	10	PT_G	Non_melanoma	yTIL	C ovarii CDK12 mut	116	3	-1.25772018329523	3.60261895142498	CD4+ EM
293	175	232	223	533	265	216	411	191	390	288	243	PT_G_yTIL_P2_BV510CD4-A-AlexaFluor700CD8-Asubset	10	PT_G	Non_melanoma	yTIL	C ovarii CDK12 mut	48	3	-3.45978946582696	2.44507290802899	CD4+ EM
340	193	241	213	446	254	247	388	189	263	212	192	PT_G_yTIL_P2_BV510CD4-A-AlexaFluor700CD8-Asubset	10	PT_G	Non_melanoma	yTIL	C ovarii CDK12 mut	104	3	-2.19165058032892	2.87029578171673	CD4+ EM
348	170	245	208	528	249	221	335	185	516	281	241	PT_G_yTIL_P2_BV510CD4-A-AlexaFluor700CD8-Asubset	10	PT_G	Non_melanoma	yTIL	C ovarii CDK12 mut	5	3	-4.65686674014947	2.21528794251385	CD4+ EM
262	189	243	196	491	244	235	286	189	382	265	198	PT_G_yTIL_P2_BV510CD4-A-AlexaFluor700CD8-Asubset	10	PT_G	Non_melanoma	yTIL	C ovarii CDK12 mut	60	3	-3.37564058200738	4.22932459793987	CD4+ EM
299	175	242	191	478	254	244	403	192	390	275	186	PT_G_yTIL_P2_BV510CD4-A-AlexaFluor700CD8-Asubset	10	PT_G	Non_melanoma	yTIL	C ovarii CDK12 mut	61	3	-3.50652665988824	3.01996018372479	CD4+ EM
264	228	230	199	559	274	221	388	191	261	347	322	PT_G_yTIL_P2_BV510CD4-A-AlexaFluor700CD8-Asubset	10	PT_G	Non_melanoma	yTIL	C ovarii CDK12 mut	114	3	-2.70100517169855	-1.37431428946552	CD4+ EM
289	184	239	202	522	252	224	323	189	323	263	228	PT_G_yTIL_P2_BV510CD4-A-AlexaFluor700CD8-Asubset	10	PT_G	Non_melanoma	yTIL	C ovarii CDK12 mut	89	3	-1.81223769084833	2.95045425377789	CD4+ EM
301	175	231	187	517	275	287	408	192	466	335	293	PT_G_yTIL_P2_BV510CD4-A-AlexaFluor700CD8-Asubset	10	PT_G	Non_melanoma	yTIL	C ovarii CDK12 mut	36	4	-4.79485530750177	1.71950222931805	CD4+ EM exhausted
292	184	238	188	498	242	216	342	184	373	299	190	PT_G_yTIL_P2_BV510CD4-A-AlexaFluor700CD8-Asubset	10	PT_G	Non_melanoma	yTIL	C ovarii CDK12 mut	61	3	-3.15654415981195	3.74384619675579	CD4+ EM
361	196	232	185	536	245	220	476	190	375	328	190	PT_G_yTIL_P2_BV510CD4-A-AlexaFluor700CD8-Asubset	10	PT_G	Non_melanoma	yTIL	C ovarii CDK12 mut	49	3	-3.77242584125421	2.69533946000042	CD4+ EM
292	180	234	201	591	276	224	331	200	400	284	269	PT_G_yTIL_P2_BV510CD4-A-AlexaFluor700CD8-Asubset	10	PT_G	Non_melanoma	yTIL	C ovarii CDK12 mut	18	3	-3.09940643207452	1.76254441224041	CD4+ EM
267	187	237	194	520	253	192	343	196	406	292	196	PT_G_yTIL_P2_BV510CD4-A-AlexaFluor700CD8-Asubset	10	PT_G	Non_melanoma	yTIL	C ovarii CDK12 mut	60	3	-3.67979450122736	3.7072820850462	CD4+ EM
293	181	243	241	519	273	204	352	191	528	280	216	PT_G_yTIL_P2_BV510CD4-A-AlexaFluor700CD8-Asubset	10	PT_G	Non_melanoma	yTIL	C ovarii CDK12 mut	19	3	-5.05872602359674	1.95902993164959	CD4+ EM
359	165	242	234	580	246	237	458	197	294	328	218	PT_G_yTIL_P2_BV510CD4-A-AlexaFluor700CD8-Asubset	10	PT_G	Non_melanoma	yTIL	C ovarii CDK12 mut	62	3	-2.86144966976068	2.91282321892681	CD4+ EM
339	196	220	187	436	259	224	451	181	308	310	194	PT_G_yTIL_P2_BV510CD4-A-AlexaFluor700CD8-Asubset	10	PT_G	Non_melanoma	yTIL	C ovarii CDK12 mut	76	3	-2.81548519031427	2.80864884339276	CD4+ EM
315	166	239	206	493	251	254	447	194	570	361	260	PT_G_yTIL_P2_BV510CD4-A-AlexaFluor700CD8-Asubset	10	PT_G	Non_melanoma	yTIL	C ovarii CDK12 mut	22	5	-6.1675698270025	1.01759924374523	CD4+ EM exhausted
300	157	240	199	486	256	245	321	178	356	281	186	PT_G_yTIL_P2_BV510CD4-A-AlexaFluor700CD8-Asubset	10	PT_G	Non_melanoma	yTIL	C ovarii CDK12 mut	61	3	-2.48046870128534	3.89920975647869	CD4+ EM
300	185	237	190	481	265	213	319	190	401	256	222	PT_G_yTIL_P2_BV510CD4-A-AlexaFluor700CD8-Asubset	10	PT_G	Non_melanoma	yTIL	C ovarii CDK12 mut	60	3	-3.31628699199579	2.77055718384686	CD4+ EM
345	169	242	196	573	249	203	324	192	500	299	188	PT_G_yTIL_P2_BV510CD4-A-AlexaFluor700CD8-Asubset	10	PT_G	Non_melanoma	yTIL	C ovarii CDK12 mut	5	3	-5.1523224820318	3.49044992409649	CD4+ EM
313	169	243	199	545	280	239	403	184	326	310	283	PT_G_yTIL_P2_BV510CD4-A-AlexaFluor700CD8-Asubset	10	PT_G	Non_melanoma	yTIL	C ovarii CDK12 mut	63	3	-2.86371917621515	2.10225130997601	CD4+ EM
291	182	229	198	607	260	194	361	212	397	285	352	PT_G_yTIL_P2_BV510CD4-A-AlexaFluor700CD8-Asubset	10	PT_G	Non_melanoma	yTIL	C ovarii CDK12 mut	65	2	-3.50294990436456	0.31474192820492	CD4+ EM exhausted
270	174	244	198	511	263	237	328	183	355	285	192	PT_G_yTIL_P2_BV510CD4-A-AlexaFluor700CD8-Asubset	10	PT_G	Non_melanoma	yTIL	C ovarii CDK12 mut	60	3	-2.66578717128656	4.01106669388714	CD4+ EM
336	171	248	201	475	262	284	347	186	394	299	224	PT_G_yTIL_P2_BV510CD4-A-AlexaFluor700CD8-Asubset	10	PT_G	Non_melanoma	yTIL	C ovarii CDK12 mut	47	3	-3.5967485417547	3.14426376305523	CD4+ EM
420	185	246	206	514	282	220	315	190	329	275	191	PT_G_yTIL_P2_BV510CD4-A-AlexaFluor700CD8-Asubset	10	PT_G	Non_melanoma	yTIL	C ovarii CDK12 mut	73	3	-2.4356886853399	3.39493443451824	CD4+ EM
284	192	242	203	500	249	227	392	195	429	300	238	PT_G_yTIL_P2_BV510CD4-A-AlexaFluor700CD8-Asubset	10	PT_G	Non_melanoma	yTIL	C ovarii CDK12 mut	48	3	-3.91994304553888	2.63953544579449	CD4+ EM
301	176	243	198	505	257	208	354	174	480	296	382	PT_G_yTIL_P2_BV510CD4-A-AlexaFluor700CD8-Asubset	10	PT_G	Non_melanoma	yTIL	C ovarii CDK12 mut	65	2	-4.50174207584283	0.316551555022623	CD4+ EM exhausted
339	171	239	205	561	258	232	310	188	433	269	206	PT_G_yTIL_P2_BV510CD4-A-AlexaFluor700CD8-Asubset	10	PT_G	Non_melanoma	yTIL	C ovarii CDK12 mut	32	3	-4.66179056064508	3.39743639908734	CD4+ EM
273	211	250	202	500	261	231	282	200	258	270	298	PT_G_yTIL_P2_BV510CD4-A-AlexaFluor700CD8-Asubset	10	PT_G	Non_melanoma	yTIL	C ovarii CDK12 mut	105	14	-1.60197157756708	-0.300258081331823	CD4+ EM
377	178	243	225	581	260	285	321	197	404	309	199	PT_G_yTIL_P2_BV510CD4-A-AlexaFluor700CD8-Asubset	10	PT_G	Non_melanoma	yTIL	C ovarii CDK12 mut	30	1	-0.9360321273031	5.94714571915569	CD4+ EMRA
324	192	238	208	542	254	246	330	183	445	288	208	PT_G_yTIL_P2_BV510CD4-A-AlexaFluor700CD8-Asubset	10	PT_G	Non_melanoma	yTIL	C ovarii CDK12 mut	32	3	-4.55722732440851	3.65607025109234	CD4+ EM
348	191	226	190	438	250	216	406	176	364	301	186	PT_G_yTIL_P2_BV510CD4-A-AlexaFluor700CD8-Asubset	10	PT_G	Non_melanoma	yTIL	C ovarii CDK12 mut	61	3	-3.14231772319696	2.89329363785687	CD4+ EM
278	173	247	211	492	264	192	454	194	476	264	479	PT_G_yTIL_P2_BV510CD4-A-AlexaFluor700CD8-Asubset	10	PT_G	Non_melanoma	yTIL	C ovarii CDK12 mut	69	15	-4.71652336017511	-1.5413044504076	CD4+ EMRA exhausted
272	174	227	198	482	257	223	460	178	418	325	184	PT_G_yTIL_P2_BV510CD4-A-AlexaFluor700CD8-Asubset	10	PT_G	Non_melanoma	yTIL	C ovarii CDK12 mut	49	3	-4.04919643299005	2.8193004318327	CD4+ EM
295	171	238	202	542	253	231	297	192	462	243	188	PT_G_yTIL_P2_BV510CD4-A-AlexaFluor700CD8-Asubset	10	PT_G	Non_melanoma	yTIL	C ovarii CDK12 mut	19	3	-4.45127410785577	4.15686919175091	CD4+ EM
273	185	249	201	540	258	204	273	187	300	320	250	PT_G_yTIL_P2_BV510CD4-A-AlexaFluor700CD8-Asubset	10	PT_G	Non_melanoma	yTIL	C ovarii CDK12 mut	101	3	-2.08112759487054	1.29494740448895	CD4+ EM
309	179	241	196	502	251	228	432	200	370	330	206	PT_G_yTIL_P2_BV510CD4-A-AlexaFluor700CD8-Asubset	10	PT_G	Non_melanoma	yTIL	C ovarii CDK12 mut	49	3	-3.18693776027582	2.84999801598492	CD4+ EM
323	178	228	186	495	262	218	451	175	470	371	271	PT_G_yTIL_P2_BV510CD4-A-AlexaFluor700CD8-Asubset	10	PT_G	Non_melanoma	yTIL	C ovarii CDK12 mut	36	4	-4.94828243152521	1.56415738545361	CD4+ EM exhausted
369	158	240	177	521	247	259	565	188	564	382	375	PT_G_yTIL_P2_BV510CD4-A-AlexaFluor700CD8-Asubset	10	PT_G	Non_melanoma	yTIL	C ovarii CDK12 mut	10	7	-6.62743062869928	0.0498455428332351	CD4+ CM exhausted
319	172	245	198	518	272	228	298	178	439	293	195	PT_G_yTIL_P2_BV510CD4-A-AlexaFluor700CD8-Asubset	10	PT_G	Non_melanoma	yTIL	C ovarii CDK12 mut	32	3	-4.25762481586359	3.86223771058026	CD4+ EM
347	169	240	206	515	243	216	294	189	468	289	186	PT_G_yTIL_P2_BV510CD4-A-AlexaFluor700CD8-Asubset	10	PT_G	Non_melanoma	yTIL	C ovarii CDK12 mut	32	3	-4.62063426868341	3.6452486702055	CD4+ EM
310	167	235	190	475	263	236	334	181	479	276	277	PT_G_yTIL_P2_BV510CD4-A-AlexaFluor700CD8-Asubset	10	PT_G	Non_melanoma	yTIL	C ovarii CDK12 mut	33	3	-4.18408746616266	2.07688118897381	CD4+ EM
342	189	238	201	480	259	218	349	188	455	256	188	PT_G_yTIL_P2_BV510CD4-A-AlexaFluor700CD8-Asubset	10	PT_G	Non_melanoma	yTIL	C ovarii CDK12 mut	47	3	-4.38427514926813	3.31343748055401	CD4+ EM
304	194	250	200	524	248	206	285	194	412	306	228	PT_G_yTIL_P2_BV510CD4-A-AlexaFluor700CD8-Asubset	10	PT_G	Non_melanoma	yTIL	C ovarii CDK12 mut	60	3	-3.19842309848688	3.26263453446331	CD4+ EM
270	165	253	188	502	252	205	380	167	494	351	281	PT_G_yTIL_P2_BV510CD4-A-AlexaFluor700CD8-Asubset	10	PT_G	Non_melanoma	yTIL	C ovarii CDK12 mut	6	3	-4.62709064380548	1.65919198475781	CD4+ EM
269	238	222	189	615	270	225	510	205	293	348	501	PT_G_yTIL_P2_BV510CD4-A-AlexaFluor700CD8-Asubset	10	PT_G	Non_melanoma	yTIL	C ovarii CDK12 mut	182	17	-3.94891376392267	-3.67528222121296	CD4+ EM exhausted
351	174	247	206	555	267	238	296	189	446	313	315	PT_G_yTIL_P2_BV510CD4-A-AlexaFluor700CD8-Asubset	10	PT_G	Non_melanoma	yTIL	C ovarii CDK12 mut	18	3	-4.28420801059625	1.97295178852978	CD4+ EM
279	183	239	199	539	253	208	345	185	539	283	191	PT_G_yTIL_P2_BV510CD4-A-AlexaFluor700CD8-Asubset	10	PT_G	Non_melanoma	yTIL	C ovarii CDK12 mut	19	3	-5.13284559146783	3.68629552803936	CD4+ EM
260	198	221	190	570	241	197	343	186	420	355	187	PT_G_yTIL_P2_BV510CD4-A-AlexaFluor700CD8-Asubset	10	PT_G	Non_melanoma	yTIL	C ovarii CDK12 mut	20	3	-4.03397388355157	4.12081219635906	CD4+ EM
270	194	238	198	475	274	201	314	197	458	266	186	PT_G_yTIL_P2_BV510CD4-A-AlexaFluor700CD8-Asubset	10	PT_G	Non_melanoma	yTIL	C ovarii CDK12 mut	33	3	-4.0122816075506	3.94381143532696	CD4+ EM
278	173	244	192	517	254	198	344	192	413	312	182	PT_G_yTIL_P2_BV510CD4-A-AlexaFluor700CD8-Asubset	10	PT_G	Non_melanoma	yTIL	C ovarii CDK12 mut	32	3	-3.78255004779718	3.80460597954693	CD4+ EM
325	157	242	211	542	255	233	373	197	462	260	190	PT_G_yTIL_P2_BV510CD4-A-AlexaFluor700CD8-Asubset	10	PT_G	Non_melanoma	yTIL	C ovarii CDK12 mut	34	3	-4.67007894412897	3.17628790818157	CD4+ EM
243	175	239	192	521	256	189	266	189	303	238	190	PT_G_yTIL_P2_BV510CD4-A-AlexaFluor700CD8-Asubset	10	PT_G	Non_melanoma	yTIL	C ovarii CDK12 mut	88	3	-1.66791291133783	4.59158875428143	CD4+ EM
317	188	245	198	562	275	204	294	185	459	296	194	PT_G_yTIL_P2_BV510CD4-A-AlexaFluor700CD8-Asubset	10	PT_G	Non_melanoma	yTIL	C ovarii CDK12 mut	32	3	-4.66734475986383	4.21390368424359	CD4+ EM
334	186	234	199	491	273	210	403	184	291	286	291	PT_G_yTIL_P2_BV510CD4-A-AlexaFluor700CD8-Asubset	10	PT_G	Non_melanoma	yTIL	C ovarii CDK12 mut	91	3	-2.63127870456598	2.08889057122174	CD4+ EM
274	212	245	192	523	265	219	276	200	274	316	312	PT_G_yTIL_P2_BV510CD4-A-AlexaFluor700CD8-Asubset	10	PT_G	Non_melanoma	yTIL	C ovarii CDK12 mut	114	3	-2.15900511638544	-0.380310218706701	CD4+ EM
363	160	251	199	503	260	273	432	189	316	314	183	PT_G_yTIL_P2_BV510CD4-A-AlexaFluor700CD8-Asubset	10	PT_G	Non_melanoma	yTIL	C ovarii CDK12 mut	62	3	-3.05168719188592	2.84324504815045	CD4+ EM
300	175	243	205	527	246	236	346	181	461	283	185	PT_G_yTIL_P2_BV510CD4-A-AlexaFluor700CD8-Asubset	10	PT_G	Non_melanoma	yTIL	C ovarii CDK12 mut	34	3	-4.54990310565851	3.57257701836529	CD4+ EM
296	162	240	201	499	248	258	325	191	339	279	187	PT_G_yTIL_P2_BV510CD4-A-AlexaFluor700CD8-Asubset	10	PT_G	Non_melanoma	yTIL	C ovarii CDK12 mut	61	3	-2.4504763592901	3.89524270974102	CD4+ EM
326	182	250	202	516	249	202	348	188	343	360	210	PT_G_yTIL_P2_BV510CD4-A-AlexaFluor700CD8-Asubset	10	PT_G	Non_melanoma	yTIL	C ovarii CDK12 mut	73	3	-2.60072488681696	3.56197740517559	CD4+ EM
321	181	250	206	509	258	231	413	188	443	308	185	PT_G_yTIL_P2_BV510CD4-A-AlexaFluor700CD8-Asubset	10	PT_G	Non_melanoma	yTIL	C ovarii CDK12 mut	49	3	-4.29765434162042	2.89754321061077	CD4+ EM
327	176	242	179	503	248	275	527	184	588	419	419	PT_G_yTIL_P2_BV510CD4-A-AlexaFluor700CD8-Asubset	10	PT_G	Non_melanoma	yTIL	C ovarii CDK12 mut	10	7	-6.65973062412164	-0.0612392387538888	CD4+ CM exhausted
254	194	244	201	529	254	201	282	191	398	307	271	PT_G_yTIL_P2_BV510CD4-A-AlexaFluor700CD8-Asubset	10	PT_G	Non_melanoma	yTIL	C ovarii CDK12 mut	18	3	-3.00472421543024	1.74652673684063	CD4+ EM
453	185	232	199	442	238	253	417	189	400	248	196	PT_G_yTIL_P2_BV510CD4-A-AlexaFluor700CD8-Asubset	10	PT_G	Non_melanoma	yTIL	C ovarii CDK12 mut	47	3	-3.77439517871759	2.78914429627362	CD4+ EM
279	183	247	212	420	259	199	287	198	284	239	186	PT_G_yTIL_P2_BV510CD4-A-AlexaFluor700CD8-Asubset	10	PT_G	Non_melanoma	yTIL	C ovarii CDK12 mut	117	14	0.55699519655385	1.96630932770672	CD4+ EM
355	158	252	203	520	243	239	348	191	388	307	263	PT_G_yTIL_P2_BV510CD4-A-AlexaFluor700CD8-Asubset	10	PT_G	Non_melanoma	yTIL	C ovarii CDK12 mut	47	3	-3.87133235828302	2.50547458611431	CD4+ EM
298	179	243	198	475	256	199	304	194	396	249	185	PT_G_yTIL_P2_BV510CD4-A-AlexaFluor700CD8-Asubset	10	PT_G	Non_melanoma	yTIL	C ovarii CDK12 mut	60	3	-3.09879131214044	3.78527142487469	CD4+ EM
277	176	246	190	465	265	221	265	184	269	240	187	PT_G_yTIL_P2_BV510CD4-A-AlexaFluor700CD8-Asubset	10	PT_G	Non_melanoma	yTIL	C ovarii CDK12 mut	116	3	-0.499570917052246	3.32782747231426	CD4+ EM
343	179	242	204	565	262	208	415	192	442	254	229	PT_G_yTIL_P2_BV510CD4-A-AlexaFluor700CD8-Asubset	10	PT_G	Non_melanoma	yTIL	C ovarii CDK12 mut	50	3	-4.59406728641412	2.32557680092755	CD4+ EM
344	164	240	208	392	251	233	441	192	363	271	188	PT_G_yTIL_P2_BV510CD4-A-AlexaFluor700CD8-Asubset	10	PT_G	Non_melanoma	yTIL	C ovarii CDK12 mut	61	3	-3.19625968830011	2.79847290001812	CD4+ EM
316	186	238	194	472	251	214	353	188	379	240	187	PT_G_yTIL_P2_BV510CD4-A-AlexaFluor700CD8-Asubset	10	PT_G	Non_melanoma	yTIL	C ovarii CDK12 mut	61	3	-3.12709112064264	3.3203773685545	CD4+ EM
319	179	223	195	497	250	257	412	191	470	270	189	PT_G_yTIL_P2_BV510CD4-A-AlexaFluor700CD8-Asubset	10	PT_G	Non_melanoma	yTIL	C ovarii CDK12 mut	34	3	-4.5186030377569	2.92090775452557	CD4+ EM
328	174	252	190	526	262	255	404	190	429	280	192	PT_G_yTIL_P2_BV510CD4-A-AlexaFluor700CD8-Asubset	10	PT_G	Non_melanoma	yTIL	C ovarii CDK12 mut	49	3	-4.34072847263239	2.88735796891155	CD4+ EM
352	166	223	206	573	250	288	480	184	556	343	380	PT_G_yTIL_P2_BV510CD4-A-AlexaFluor700CD8-Asubset	10	PT_G	Non_melanoma	yTIL	C ovarii CDK12 mut	23	5	-6.66497964755914	0.120808783993151	CD4+ EM exhausted
317	163	240	198	478	256	239	340	191	304	266	232	PT_G_yTIL_P2_BV510CD4-A-AlexaFluor700CD8-Asubset	10	PT_G	Non_melanoma	yTIL	C ovarii CDK12 mut	116	3	-1.85904426471612	2.56961347542706	CD4+ EM
330	173	231	217	536	248	224	429	180	354	301	222	PT_G_yTIL_P2_BV510CD4-A-AlexaFluor700CD8-Asubset	10	PT_G	Non_melanoma	yTIL	C ovarii CDK12 mut	49	3	-3.12493486301324	2.84738447152081	CD4+ EM
263	168	243	199	576	262	233	287	183	386	313	199	PT_G_yTIL_P2_BV510CD4-A-AlexaFluor700CD8-Asubset	10	PT_G	Non_melanoma	yTIL	C ovarii CDK12 mut	59	3	-3.29045004741571	5.09101130448284	CD4+ EM
329	198	244	199	552	268	242	437	183	471	313	199	PT_G_yTIL_P2_BV510CD4-A-AlexaFluor700CD8-Asubset	10	PT_G	Non_melanoma	yTIL	C ovarii CDK12 mut	34	3	-4.78645391361139	2.64761044465008	CD4+ EM
294	183	236	190	430	247	210	287	182	480	209	186	PT_G_yTIL_P2_BV510CD4-A-AlexaFluor700CD8-Asubset	10	PT_G	Non_melanoma	yTIL	C ovarii CDK12 mut	33	3	0.6457564796386	1.14286078892651	CD4+ EM
363	168	247	198	459	258	242	336	192	407	254	193	PT_G_yTIL_P2_BV510CD4-A-AlexaFluor700CD8-Asubset	10	PT_G	Non_melanoma	yTIL	C ovarii CDK12 mut	47	3	-3.76109809772394	3.24956418953839	CD4+ EM
275	194	243	213	513	261	219	305	194	347	343	194	PT_G_yTIL_P2_BV510CD4-A-AlexaFluor700CD8-Asubset	10	PT_G	Non_melanoma	yTIL	C ovarii CDK12 mut	73	3	-2.48446054355524	4.42840172730389	CD4+ EM
337	207	239	186	535	252	217	410	186	490	282	190	PT_G_yTIL_P2_BV510CD4-A-AlexaFluor700CD8-Asubset	10	PT_G	Non_melanoma	yTIL	C ovarii CDK12 mut	34	3	-4.85055513278864	2.8312359043211	CD4+ EM
290	185	237	198	503	248	220	358	187	328	304	188	PT_G_yTIL_P2_BV510CD4-A-AlexaFluor700CD8-Asubset	10	PT_G	Non_melanoma	yTIL	C ovarii CDK12 mut	61	3	-2.38047594921014	3.52430464707318	CD4+ EM
284	167	245	201	512	265	206	357	192	308	301	200	PT_G_yTIL_P2_BV510CD4-A-AlexaFluor700CD8-Asubset	10	PT_G	Non_melanoma	yTIL	C ovarii CDK12 mut	88	3	-2.14490718738458	3.58590843163433	CD4+ EM
271	180	235	193	554	268	216	341	183	496	283	238	PT_G_yTIL_P2_BV510CD4-A-AlexaFluor700CD8-Asubset	10	PT_G	Non_melanoma	yTIL	C ovarii CDK12 mut	19	3	-4.47764367954156	2.24062301598492	CD4+ EM
326	184	248	222	529	236	207	320	186	472	261	205	PT_G_yTIL_P2_BV510CD4-A-AlexaFluor700CD8-Asubset	10	PT_G	Non_melanoma	yTIL	C ovarii CDK12 mut	19	3	-4.64748592273614	3.65669085465374	CD4+ EM
294	201	250	202	550	263	283	280	199	283	312	304	PT_G_yTIL_P2_BV510CD4-A-AlexaFluor700CD8-Asubset	10	PT_G	Non_melanoma	yTIL	C ovarii CDK12 mut	114	3	-2.23199601070306	-0.282772075310323	CD4+ EM
295	165	248	201	604	272	219	409	189	572	300	221	PT_G_yTIL_P2_BV510CD4-A-AlexaFluor700CD8-Asubset	10	PT_G	Non_melanoma	yTIL	C ovarii CDK12 mut	37	2	-5.24332780734918	2.24699165306988	CD4+ EM exhausted
291	165	235	204	505	273	222	340	192	399	262	186	PT_G_yTIL_P2_BV510CD4-A-AlexaFluor700CD8-Asubset	10	PT_G	Non_melanoma	yTIL	C ovarii CDK12 mut	60	3	-3.45379466907404	3.57002331696453	CD4+ EM
304	180	237	200	485	264	212	379	180	347	369	196	PT_G_yTIL_P2_BV510CD4-A-AlexaFluor700CD8-Asubset	10	PT_G	Non_melanoma	yTIL	C ovarii CDK12 mut	48	3	-2.84555191890619	3.2410111614317	CD4+ EM
263	184	240	183	498	237	238	304	173	393	351	272	PT_G_yTIL_P2_BV510CD4-A-AlexaFluor700CD8-Asubset	10	PT_G	Non_melanoma	yTIL	C ovarii CDK12 mut	18	3	-3.14303774730585	1.55562879525128	CD4+ EM
372	179	245	201	566	271	275	431	200	474	352	201	PT_G_yTIL_P2_BV510CD4-A-AlexaFluor700CD8-Asubset	10	PT_G	Non_melanoma	yTIL	C ovarii CDK12 mut	35	3	-5.0631792058172	2.66614176712933	CD4+ EM
253	169	238	195	516	242	253	333	196	429	313	196	PT_G_yTIL_P2_BV510CD4-A-AlexaFluor700CD8-Asubset	10	PT_G	Non_melanoma	yTIL	C ovarii CDK12 mut	32	3	-4.08148021594904	3.76613738022747	CD4+ EM
355	190	242	210	532	262	230	332	199	505	237	195	PT_G_yTIL_P2_BV510CD4-A-AlexaFluor700CD8-Asubset	10	PT_G	Non_melanoma	yTIL	C ovarii CDK12 mut	19	3	-4.95563287631891	2.87055017434063	CD4+ EM
300	174	233	188	471	255	236	378	189	334	293	185	PT_G_yTIL_P2_BV510CD4-A-AlexaFluor700CD8-Asubset	10	PT_G	Non_melanoma	yTIL	C ovarii CDK12 mut	61	3	-2.49318189517877	3.14561273537579	CD4+ EM
358	154	233	211	535	281	235	406	189	524	262	353	PT_G_yTIL_P2_BV510CD4-A-AlexaFluor700CD8-Asubset	10	PT_G	Non_melanoma	yTIL	C ovarii CDK12 mut	51	2	-5.50473804370782	0.159709472283747	CD4+ EM exhausted
288	181	224	188	485	259	223	436	176	383	288	229	PT_G_yTIL_P2_BV510CD4-A-AlexaFluor700CD8-Asubset	10	PT_G	Non_melanoma	yTIL	C ovarii CDK12 mut	48	3	-3.32031650440118	2.6015269943327	CD4+ EM
305	178	241	198	470	257	220	353	190	432	269	189	PT_G_yTIL_P2_BV510CD4-A-AlexaFluor700CD8-Asubset	10	PT_G	Non_melanoma	yTIL	C ovarii CDK12 mut	33	3	-3.93606252567194	3.30006601296368	CD4+ EM
332	185	243	198	502	243	223	348	193	401	254	226	PT_G_yTIL_P2_BV510CD4-A-AlexaFluor700CD8-Asubset	10	PT_G	Non_melanoma	yTIL	C ovarii CDK12 mut	47	3	-3.53267784015558	2.64910556755963	CD4+ EM
296	171	239	199	517	250	237	336	188	485	286	190	PT_G_yTIL_P2_BV510CD4-A-AlexaFluor700CD8-Asubset	10	PT_G	Non_melanoma	yTIL	C ovarii CDK12 mut	19	3	-4.70590944187067	3.59850909195843	CD4+ EM
306	168	255	213	532	275	199	306	185	429	311	254	PT_G_yTIL_P2_BV510CD4-A-AlexaFluor700CD8-Asubset	10	PT_G	Non_melanoma	yTIL	C ovarii CDK12 mut	18	3	-3.73823232547662	2.21536614380779	CD4+ EM
255	220	240	193	558	257	209	364	188	385	342	281	PT_G_yTIL_P2_BV510CD4-A-AlexaFluor700CD8-Asubset	10	PT_G	Non_melanoma	yTIL	C ovarii CDK12 mut	6	3	-3.13621611492059	1.16894473515454	CD4+ EM
276	196	246	194	471	251	215	334	189	351	263	186	PT_G_yTIL_P2_BV510CD4-A-AlexaFluor700CD8-Asubset	10	PT_G	Non_melanoma	yTIL	C ovarii CDK12 mut	103	3	-2.41482133762262	3.4452438541502	CD4+ EM
453	167	241	218	553	257	275	399	192	457	289	190	PT_G_yTIL_P2_BV510CD4-A-AlexaFluor700CD8-Asubset	10	PT_G	Non_melanoma	yTIL	C ovarii CDK12 mut	35	3	-4.95407266513727	2.65138127289715	CD4+ EM
292	203	220	203	512	258	217	395	181	547	370	200	PT_G_yTIL_P2_BV510CD4-A-AlexaFluor700CD8-Asubset	10	PT_G	Non_melanoma	yTIL	C ovarii CDK12 mut	21	5	-6.38938398258112	1.80036332093182	CD4+ EM exhausted
373	139	243	292	498	251	254	521	213	582	408	439	PT_G_yTIL_P2_BV510CD4-A-AlexaFluor700CD8-Asubset	10	PT_G	Non_melanoma	yTIL	C ovarii CDK12 mut	10	7	-6.76728839771173	-0.216737221851919	CD4+ CM exhausted
319	183	226	201	497	258	228	371	175	499	300	193	PT_G_yTIL_P2_BV510CD4-A-AlexaFluor700CD8-Asubset	10	PT_G	Non_melanoma	yTIL	C ovarii CDK12 mut	34	3	-4.80961627857111	3.0288460441679	CD4+ EM
291	182	232	194	493	252	196	414	194	495	257	221	PT_G_yTIL_P2_BV510CD4-A-AlexaFluor700CD8-Asubset	10	PT_G	Non_melanoma	yTIL	C ovarii CDK12 mut	34	3	-4.45812291995905	2.72437741242352	CD4+ EM
388	179	237	197	556	280	218	380	184	473	360	262	PT_G_yTIL_P2_BV510CD4-A-AlexaFluor700CD8-Asubset	10	PT_G	Non_melanoma	yTIL	C ovarii CDK12 mut	35	3	-5.10017652408502	2.2526226230711	CD4+ EM
271	187	232	194	549	275	230	439	182	287	308	372	PT_G_yTIL_P2_BV510CD4-A-AlexaFluor700CD8-Asubset	10	PT_G	Non_melanoma	yTIL	C ovarii CDK12 mut	113	17	-3.00054426090143	-2.18650410689411	CD4+ EM exhausted
330	174	242	208	545	269	213	352	194	445	248	191	PT_G_yTIL_P2_BV510CD4-A-AlexaFluor700CD8-Asubset	10	PT_G	Non_melanoma	yTIL	C ovarii CDK12 mut	19	3	-4.53579921619318	3.31551529847088	CD4+ EM
360	182	244	260	499	245	254	459	187	527	414	441	PT_G_yTIL_P2_BV510CD4-A-AlexaFluor700CD8-Asubset	10	PT_G	Non_melanoma	yTIL	C ovarii CDK12 mut	10	7	-6.66471404926202	-0.196337815299604	CD4+ CM exhausted
280	187	240	200	525	255	191	377	188	455	224	331	PT_G_yTIL_P2_BV510CD4-A-AlexaFluor700CD8-Asubset	10	PT_G	Non_melanoma	yTIL	C ovarii CDK12 mut	65	2	-4.06499929325006	0.327691126689341	CD4+ EM exhausted
305	171	244	194	549	254	240	450	177	461	357	227	PT_G_yTIL_P2_BV510CD4-A-AlexaFluor700CD8-Asubset	10	PT_G	Non_melanoma	yTIL	C ovarii CDK12 mut	34	3	-4.88520259754083	2.31926991425457	CD4+ EM
341	175	231	210	543	258	243	404	187	441	288	191	PT_G_yTIL_P2_BV510CD4-A-AlexaFluor700CD8-Asubset	10	PT_G	Non_melanoma	yTIL	C ovarii CDK12 mut	49	3	-4.527555178565	2.90938069306317	CD4+ EM
270	207	213	190	569	247	241	495	187	286	349	199	PT_G_yTIL_P2_BV510CD4-A-AlexaFluor700CD8-Asubset	10	PT_G	Non_melanoma	yTIL	C ovarii CDK12 mut	76	3	-2.45640058414362	2.98099662743511	CD4+ EM
283	190	243	198	546	259	193	352	182	448	313	186	PT_G_yTIL_P2_BV510CD4-A-AlexaFluor700CD8-Asubset	10	PT_G	Non_melanoma	yTIL	C ovarii CDK12 mut	34	3	-4.41248960391901	3.78224136315289	CD4+ EM
279	174	241	190	517	240	253	434	182	476	348	266	PT_G_yTIL_P2_BV510CD4-A-AlexaFluor700CD8-Asubset	10	PT_G	Non_melanoma	yTIL	C ovarii CDK12 mut	34	3	-4.81016988651178	1.72833969078961	CD4+ EM
318	185	237	198	557	249	207	333	200	467	259	187	PT_G_yTIL_P2_BV510CD4-A-AlexaFluor700CD8-Asubset	10	PT_G	Non_melanoma	yTIL	C ovarii CDK12 mut	19	3	-4.73651571170709	3.7633328624815	CD4+ EM
306	177	247	210	573	241	237	338	204	423	343	228	PT_G_yTIL_P2_BV510CD4-A-AlexaFluor700CD8-Asubset	10	PT_G	Non_melanoma	yTIL	C ovarii CDK12 mut	20	3	-4.37879390613458	3.55178763352337	CD4+ EM
292	183	243	199	456	262	230	329	185	405	288	188	PT_G_yTIL_P2_BV510CD4-A-AlexaFluor700CD8-Asubset	10	PT_G	Non_melanoma	yTIL	C ovarii CDK12 mut	60	3	-3.44738526241205	3.49581696473065	CD4+ EM
269	180	236	193	523	245	225	355	191	444	232	201	PT_G_yTIL_P2_BV510CD4-A-AlexaFluor700CD8-Asubset	10	PT_G	Non_melanoma	yTIL	C ovarii CDK12 mut	33	3	-4.06223554508112	3.06221439324322	CD4+ EM
291	180	231	191	583	263	293	441	186	449	354	228	PT_G_yTIL_P2_BV510CD4-A-AlexaFluor700CD8-Asubset	10	PT_G	Non_melanoma	yTIL	C ovarii CDK12 mut	34	3	-4.8946263302984	2.46630622826519	CD4+ EM
296	177	237	197	517	264	229	390	192	476	254	187	PT_G_yTIL_P2_BV510CD4-A-AlexaFluor700CD8-Asubset	10	PT_G	Non_melanoma	yTIL	C ovarii CDK12 mut	34	3	-4.4857718457403	3.03870107613507	CD4+ EM
347	179	243	214	555	279	205	325	182	452	262	315	PT_G_yTIL_P2_BV510CD4-A-AlexaFluor700CD8-Asubset	10	PT_G	Non_melanoma	yTIL	C ovarii CDK12 mut	65	2	-4.23241634265802	1.72556271038952	CD4+ EM exhausted
293	191	236	194	519	252	195	378	182	463	330	184	PT_G_yTIL_P2_BV510CD4-A-AlexaFluor700CD8-Asubset	10	PT_G	Non_melanoma	yTIL	C ovarii CDK12 mut	34	3	-4.43009252445123	3.15581919632855	CD4+ EM
308	175	249	197	593	267	211	360	195	497	349	216	PT_G_yTIL_P2_BV510CD4-A-AlexaFluor700CD8-Asubset	10	PT_G	Non_melanoma	yTIL	C ovarii CDK12 mut	20	3	-5.15083808795831	3.23778869591656	CD4+ EM
290	175	244	187	473	265	219	334	187	370	252	185	PT_G_yTIL_P2_BV510CD4-A-AlexaFluor700CD8-Asubset	10	PT_G	Non_melanoma	yTIL	C ovarii CDK12 mut	103	3	-2.73976654903314	3.48588063202801	CD4+ EM
327	192	249	213	566	261	249	344	192	506	379	197	PT_G_yTIL_P2_BV510CD4-A-AlexaFluor700CD8-Asubset	10	PT_G	Non_melanoma	yTIL	C ovarii CDK12 mut	20	3	-5.55534572498224	2.8720381446928	CD4+ EM
289	195	242	198	507	252	249	403	195	294	291	196	PT_G_yTIL_P2_BV510CD4-A-AlexaFluor700CD8-Asubset	10	PT_G	Non_melanoma	yTIL	C ovarii CDK12 mut	76	3	-2.22930855647943	3.04538299523297	CD4+ EM
354	169	247	199	474	252	266	327	189	306	272	202	PT_G_yTIL_P2_BV510CD4-A-AlexaFluor700CD8-Asubset	10	PT_G	Non_melanoma	yTIL	C ovarii CDK12 mut	116	3	-1.69550056354425	3.65580894432965	CD4+ EM
329	178	239	199	514	238	219	370	206	437	340	342	PT_G_yTIL_P2_BV510CD4-A-AlexaFluor700CD8-Asubset	10	PT_G	Non_melanoma	yTIL	C ovarii CDK12 mut	6	3	-4.35733432666681	0.920789558514979	CD4+ EM
347	181	229	198	488	256	236	324	177	452	263	188	PT_G_yTIL_P2_BV510CD4-A-AlexaFluor700CD8-Asubset	10	PT_G	Non_melanoma	yTIL	C ovarii CDK12 mut	47	3	-4.32926959888361	3.42849471054974	CD4+ EM
272	174	241	205	496	266	212	333	192	350	284	191	PT_G_yTIL_P2_BV510CD4-A-AlexaFluor700CD8-Asubset	10	PT_G	Non_melanoma	yTIL	C ovarii CDK12 mut	61	3	-2.66275019542596	3.83616115532818	CD4+ EM
374	189	248	194	519	263	247	372	186	394	287	214	PT_G_yTIL_P2_BV510CD4-A-AlexaFluor700CD8-Asubset	10	PT_G	Non_melanoma	yTIL	C ovarii CDK12 mut	47	3	-3.92643852130792	2.98190094910565	CD4+ EM
413	162	236	234	511	272	247	300	180	467	274	186	PT_G_yTIL_P2_BV510CD4-A-AlexaFluor700CD8-Asubset	10	PT_G	Non_melanoma	yTIL	C ovarii CDK12 mut	5	3	-4.87647838489435	3.10956432305279	CD4+ EM
404	158	245	202	605	250	228	318	190	443	309	307	PT_G_yTIL_P2_BV510CD4-A-AlexaFluor700CD8-Asubset	10	PT_G	Non_melanoma	yTIL	C ovarii CDK12 mut	5	3	-4.61002559558771	2.15831925354901	CD4+ EM
302	194	234	203	575	272	203	381	194	361	266	215	PT_G_yTIL_P2_BV510CD4-A-AlexaFluor700CD8-Asubset	10	PT_G	Non_melanoma	yTIL	C ovarii CDK12 mut	59	3	-2.89261598483942	2.92213656388226	CD4+ EM
353	186	239	201	563	258	209	318	186	507	294	225	PT_G_yTIL_P2_BV510CD4-A-AlexaFluor700CD8-Asubset	10	PT_G	Non_melanoma	yTIL	C ovarii CDK12 mut	5	3	-5.1235835065069	3.28661229096356	CD4+ EM
304	162	247	215	514	276	247	419	191	297	263	194	PT_G_yTIL_P2_BV510CD4-A-AlexaFluor700CD8-Asubset	10	PT_G	Non_melanoma	yTIL	C ovarii CDK12 mut	76	3	-2.3588962067785	2.82192470513287	CD4+ EM
324	171	218	200	576	259	240	449	191	445	286	187	PT_G_yTIL_P2_BV510CD4-A-AlexaFluor700CD8-Asubset	10	PT_G	Non_melanoma	yTIL	C ovarii CDK12 mut	49	3	-4.56358356372736	2.68931176148358	CD4+ EM
266	176	254	204	548	264	241	411	189	480	348	238	PT_G_yTIL_P2_BV510CD4-A-AlexaFluor700CD8-Asubset	10	PT_G	Non_melanoma	yTIL	C ovarii CDK12 mut	34	3	-4.74182958499811	2.04609991990032	CD4+ EM
303	242	239	207	554	279	393	286	199	301	298	370	PT_G_yTIL_P2_BV510CD4-A-AlexaFluor700CD8-Asubset	10	PT_G	Non_melanoma	yTIL	C ovarii CDK12 mut	81	15	-2.29591436283014	-0.327589999809835	CD4+ EMRA exhausted
257	168	247	201	573	238	222	293	196	476	277	245	PT_G_yTIL_P2_BV510CD4-A-AlexaFluor700CD8-Asubset	10	PT_G	Non_melanoma	yTIL	C ovarii CDK12 mut	18	3	-4.11741466419122	2.17289545021954	CD4+ EM
258	182	246	207	547	254	208	301	195	433	280	190	PT_G_yTIL_P2_BV510CD4-A-AlexaFluor700CD8-Asubset	10	PT_G	Non_melanoma	yTIL	C ovarii CDK12 mut	32	3	-4.18923301593683	4.5081112571806	CD4+ EM
262	220	244	184	520	269	200	364	196	269	330	188	PT_G_yTIL_P2_BV510CD4-A-AlexaFluor700CD8-Asubset	10	PT_G	Non_melanoma	yTIL	C ovarii CDK12 mut	75	3	-2.10256929294488	3.49921252213421	CD4+ EM
274	165	241	211	535	263	211	343	192	523	290	187	PT_G_yTIL_P2_BV510CD4-A-AlexaFluor700CD8-Asubset	10	PT_G	Non_melanoma	yTIL	C ovarii CDK12 mut	19	3	-5.08211822406671	3.65032627068463	CD4+ EM
270	183	243	189	448	269	196	338	182	386	214	212	PT_G_yTIL_P2_BV510CD4-A-AlexaFluor700CD8-Asubset	10	PT_G	Non_melanoma	yTIL	C ovarii CDK12 mut	118	14	-2.74194450275323	3.14880802117291	CD4+ EM
312	180	239	185	494	264	216	374	201	415	303	213	PT_G_yTIL_P2_BV510CD4-A-AlexaFluor700CD8-Asubset	10	PT_G	Non_melanoma	yTIL	C ovarii CDK12 mut	48	3	-3.84678287403009	3.07917239151898	CD4+ EM
276	162	243	219	523	254	222	356	190	371	252	200	PT_G_yTIL_P2_BV510CD4-A-AlexaFluor700CD8-Asubset	10	PT_G	Non_melanoma	yTIL	C ovarii CDK12 mut	61	3	-2.96848935977838	3.58412982903424	CD4+ EM
273	172	241	198	457	254	230	280	178	345	242	221	PT_G_yTIL_P2_BV510CD4-A-AlexaFluor700CD8-Asubset	10	PT_G	Non_melanoma	yTIL	C ovarii CDK12 mut	103	3	-1.28313834564111	3.46879722557965	CD4+ EM
330	175	241	201	569	256	208	373	188	469	264	193	PT_G_yTIL_P2_BV510CD4-A-AlexaFluor700CD8-Asubset	10	PT_G	Non_melanoma	yTIL	C ovarii CDK12 mut	5	3	-4.78959054843805	3.13283946000042	CD4+ EM
269	183	239	191	520	263	248	383	187	418	263	202	PT_G_yTIL_P2_BV510CD4-A-AlexaFluor700CD8-Asubset	10	PT_G	Non_melanoma	yTIL	C ovarii CDK12 mut	34	3	-3.97686023609064	3.27049686394634	CD4+ EM
302	186	242	200	546	261	209	336	192	425	281	192	PT_G_yTIL_P2_BV510CD4-A-AlexaFluor700CD8-Asubset	10	PT_G	Non_melanoma	yTIL	C ovarii CDK12 mut	32	3	-4.1698367108526	3.8013971038908	CD4+ EM
306	160	244	212	541	274	196	440	191	547	317	453	PT_G_yTIL_P2_BV510CD4-A-AlexaFluor700CD8-Asubset	10	PT_G	Non_melanoma	yTIL	C ovarii CDK12 mut	24	2	-6.22291250125787	-0.2190061471611	CD4+ EM exhausted
317	160	240	191	542	240	234	512	208	542	402	301	PT_G_yTIL_P2_BV510CD4-A-AlexaFluor700CD8-Asubset	10	PT_G	Non_melanoma	yTIL	C ovarii CDK12 mut	36	4	-6.62629146472833	0.807986278161433	CD4+ EM exhausted
360	182	240	214	581	241	218	330	186	449	326	310	PT_G_yTIL_P2_BV510CD4-A-AlexaFluor700CD8-Asubset	10	PT_G	Non_melanoma	yTIL	C ovarii CDK12 mut	6	3	-4.54557247058771	1.98099865399304	CD4+ EM
324	175	238	200	579	260	237	321	191	496	263	201	PT_G_yTIL_P2_BV510CD4-A-AlexaFluor700CD8-Asubset	10	PT_G	Non_melanoma	yTIL	C ovarii CDK12 mut	19	3	-5.04382915393732	3.59105612717571	CD4+ EM
330	188	244	218	485	254	211	305	191	397	258	186	PT_G_yTIL_P2_BV510CD4-A-AlexaFluor700CD8-Asubset	10	PT_G	Non_melanoma	yTIL	C ovarii CDK12 mut	60	3	-3.45403594867609	3.8009407707304	CD4+ EM
291	167	235	193	507	254	229	336	193	340	275	186	PT_G_yTIL_P2_BV510CD4-A-AlexaFluor700CD8-Asubset	10	PT_G	Non_melanoma	yTIL	C ovarii CDK12 mut	61	3	-2.45066375629327	3.76968838654461	CD4+ EM
334	171	245	203	540	256	214	299	188	412	286	217	PT_G_yTIL_P2_BV510CD4-A-AlexaFluor700CD8-Asubset	10	PT_G	Non_melanoma	yTIL	C ovarii CDK12 mut	32	3	-3.93753547565362	3.75423290215435	CD4+ EM
323	192	237	197	461	271	227	335	175	440	289	184	PT_G_yTIL_P2_BV510CD4-A-AlexaFluor700CD8-Asubset	10	PT_G	Non_melanoma	yTIL	C ovarii CDK12 mut	47	3	-4.03734559909723	3.44916321717205	CD4+ EM
295	195	251	241	599	252	199	334	194	314	316	320	PT_G_yTIL_P2_BV510CD4-A-AlexaFluor700CD8-Asubset	10	PT_G	Non_melanoma	yTIL	C ovarii CDK12 mut	114	3	-2.17231650249383	-1.1183605007082	CD4+ EM
291	172	243	195	486	270	207	326	193	290	287	302	PT_G_yTIL_P2_BV510CD4-A-AlexaFluor700CD8-Asubset	10	PT_G	Non_melanoma	yTIL	C ovarii CDK12 mut	115	3	-1.77664012805841	-0.491159003153417	CD4+ EM
290	243	242	193	566	254	223	340	187	302	351	455	PT_G_yTIL_P2_BV510CD4-A-AlexaFluor700CD8-Asubset	10	PT_G	Non_melanoma	yTIL	C ovarii CDK12 mut	181	17	-3.10545582668207	-3.13059232749042	CD4+ EM exhausted
341	184	239	202	451	269	225	366	191	289	272	208	PT_G_yTIL_P2_BV510CD4-A-AlexaFluor700CD8-Asubset	10	PT_G	Non_melanoma	yTIL	C ovarii CDK12 mut	116	3	-2.17720098392389	2.90888215981426	CD4+ EM
279	179	244	191	513	258	205	289	197	313	308	185	PT_G_yTIL_P2_BV510CD4-A-AlexaFluor700CD8-Asubset	10	PT_G	Non_melanoma	yTIL	C ovarii CDK12 mut	88	3	-1.90106768504999	4.52141406022015	CD4+ EM
318	166	228	229	552	274	265	417	184	438	246	213	PT_G_yTIL_P2_BV510CD4-A-AlexaFluor700CD8-Asubset	10	PT_G	Non_melanoma	yTIL	C ovarii CDK12 mut	50	3	-4.29675598041437	2.74393894158306	CD4+ EM
332	183	240	206	479	258	260	413	185	403	299	208	PT_G_yTIL_P2_BV510CD4-A-AlexaFluor700CD8-Asubset	10	PT_G	Non_melanoma	yTIL	C ovarii CDK12 mut	49	3	-3.8208844174566	2.90393831215801	CD4+ EM
261	167	233	195	503	244	195	417	175	294	318	185	PT_G_yTIL_P2_BV510CD4-A-AlexaFluor700CD8-Asubset	10	PT_G	Non_melanoma	yTIL	C ovarii CDK12 mut	76	3	-2.22748203174493	3.04177905999127	CD4+ EM
276	187	241	194	516	256	231	332	198	271	277	185	PT_G_yTIL_P2_BV510CD4-A-AlexaFluor700CD8-Asubset	10	PT_G	Non_melanoma	yTIL	C ovarii CDK12 mut	88	3	-1.64880318538568	4.32552554093304	CD4+ EM
349	186	235	190	622	249	202	368	183	549	295	187	PT_G_yTIL_P2_BV510CD4-A-AlexaFluor700CD8-Asubset	10	PT_G	Non_melanoma	yTIL	C ovarii CDK12 mut	5	3	-5.26199359790704	3.10743238411846	CD4+ EM
367	185	250	218	565	268	197	371	189	484	327	201	PT_G_yTIL_P2_BV510CD4-A-AlexaFluor700CD8-Asubset	10	PT_G	Non_melanoma	yTIL	C ovarii CDK12 mut	5	3	-5.02798290149591	3.11513235054913	CD4+ EM
282	191	245	221	543	278	199	369	187	330	256	278	PT_G_yTIL_P2_BV510CD4-A-AlexaFluor700CD8-Asubset	10	PT_G	Non_melanoma	yTIL	C ovarii CDK12 mut	91	3	-1.32349140540979	0.0522393510490916	CD4+ EM
298	171	237	198	496	268	264	366	182	383	273	188	PT_G_yTIL_P2_BV510CD4-A-AlexaFluor700CD8-Asubset	10	PT_G	Non_melanoma	yTIL	C ovarii CDK12 mut	61	3	-3.28064389125726	3.34034087143841	CD4+ EM
286	196	226	208	536	259	233	344	187	279	281	283	PT_G_yTIL_P2_BV510CD4-A-AlexaFluor700CD8-Asubset	10	PT_G	Non_melanoma	yTIL	C ovarii CDK12 mut	114	3	-2.07720036403558	-0.0673015526681878	CD4+ EM
268	169	238	199	541	261	224	394	184	422	319	242	PT_G_yTIL_P2_BV510CD4-A-AlexaFluor700CD8-Asubset	10	PT_G	Non_melanoma	yTIL	C ovarii CDK12 mut	48	3	-3.98799056903741	2.18421055756512	CD4+ EM
277	174	243	205	491	257	206	361	181	354	289	189	PT_G_yTIL_P2_BV510CD4-A-AlexaFluor700CD8-Asubset	10	PT_G	Non_melanoma	yTIL	C ovarii CDK12 mut	61	3	-2.81917614833734	3.30834557496014	CD4+ EM
294	168	245	194	541	236	219	365	187	474	323	193	PT_G_yTIL_P2_BV510CD4-A-AlexaFluor700CD8-Asubset	10	PT_G	Non_melanoma	yTIL	C ovarii CDK12 mut	34	3	-4.71011562244318	3.39862729988995	CD4+ EM
246	179	231	243	473	233	202	364	192	325	278	444	PT_G_yTIL_P2_BV510CD4-A-AlexaFluor700CD8-Asubset	10	PT_G	Non_melanoma	yTIL	C ovarii CDK12 mut	96	14	-0.67579157249353	-3.51058385886249	CD4+ EM
317	198	237	209	463	250	216	384	192	365	292	187	PT_G_yTIL_P2_BV510CD4-A-AlexaFluor700CD8-Asubset	10	PT_G	Non_melanoma	yTIL	C ovarii CDK12 mut	61	3	-3.09144492046258	3.03161742173138	CD4+ EM
433	186	247	192	512	259	276	438	196	454	299	256	PT_G_yTIL_P2_BV510CD4-A-AlexaFluor700CD8-Asubset	10	PT_G	Non_melanoma	yTIL	C ovarii CDK12 mut	35	3	-4.80395336048029	2.49166752777996	CD4+ EM
310	183	245	186	514	250	195	387	190	442	337	189	PT_G_yTIL_P2_BV510CD4-A-AlexaFluor700CD8-Asubset	10	PT_G	Non_melanoma	yTIL	C ovarii CDK12 mut	34	3	-4.31740445987604	3.12910940133038	CD4+ EM
427	168	223	215	582	261	244	352	195	391	275	243	PT_G_yTIL_P2_BV510CD4-A-AlexaFluor700CD8-Asubset	10	PT_G	Non_melanoma	yTIL	C ovarii CDK12 mut	47	3	-4.03483791248224	2.80612828217449	CD4+ EM
287	179	245	197	518	262	206	359	189	361	306	203	PT_G_yTIL_P2_BV510CD4-A-AlexaFluor700CD8-Asubset	10	PT_G	Non_melanoma	yTIL	C ovarii CDK12 mut	48	3	-3.03983659641168	3.44390465699139	CD4+ EM
341	186	233	198	467	266	212	319	186	377	262	215	PT_G_yTIL_P2_BV510CD4-A-AlexaFluor700CD8-Asubset	10	PT_G	Non_melanoma	yTIL	C ovarii CDK12 mut	47	3	-3.2272793759527	3.26836540184918	CD4+ EM
465	177	250	214	537	273	251	428	193	455	276	241	PT_G_yTIL_P2_BV510CD4-A-AlexaFluor700CD8-Asubset	10	PT_G	Non_melanoma	yTIL	C ovarii CDK12 mut	35	3	-4.89614553348444	2.52601458512249	CD4+ EM
280	191	213	186	507	265	232	355	181	347	343	186	PT_G_yTIL_P2_BV510CD4-A-AlexaFluor700CD8-Asubset	10	PT_G	Non_melanoma	yTIL	C ovarii CDK12 mut	48	3	-2.66520304576776	3.65442397080364	CD4+ EM
343	169	246	203	532	249	216	362	199	258	281	188	PT_G_yTIL_P2_BV510CD4-A-AlexaFluor700CD8-Asubset	10	PT_G	Non_melanoma	yTIL	C ovarii CDK12 mut	75	3	-2.26547641651056	3.38356210671368	CD4+ EM
395	190	224	199	525	240	225	439	196	382	316	208	PT_G_yTIL_P2_BV510CD4-A-AlexaFluor700CD8-Asubset	10	PT_G	Non_melanoma	yTIL	C ovarii CDK12 mut	49	3	-3.88956756488702	2.78493811570111	CD4+ EM
357	187	240	191	528	237	204	396	178	471	317	186	PT_G_yTIL_P2_BV510CD4-A-AlexaFluor700CD8-Asubset	10	PT_G	Non_melanoma	yTIL	C ovarii CDK12 mut	34	3	-4.86983556644342	2.79975106202069	CD4+ EM
267	214	238	193	545	261	216	287	195	279	300	245	PT_G_yTIL_P2_BV510CD4-A-AlexaFluor700CD8-Asubset	10	PT_G	Non_melanoma	yTIL	C ovarii CDK12 mut	88	3	-2.12942285434625	1.22553660355511	CD4+ EM
315	165	246	194	543	247	252	344	188	405	316	226	PT_G_yTIL_P2_BV510CD4-A-AlexaFluor700CD8-Asubset	10	PT_G	Non_melanoma	yTIL	C ovarii CDK12 mut	48	3	-3.79742355243585	3.05873658142987	CD4+ EM
308	186	242	204	549	253	204	444	192	485	225	268	PT_G_yTIL_P2_BV510CD4-A-AlexaFluor700CD8-Asubset	10	PT_G	Non_melanoma	yTIL	C ovarii CDK12 mut	51	2	-4.78149099246881	0.776402194127466	CD4+ EM exhausted
378	177	245	204	543	257	220	314	185	395	328	190	PT_G_yTIL_P2_BV510CD4-A-AlexaFluor700CD8-Asubset	10	PT_G	Non_melanoma	yTIL	C ovarii CDK12 mut	73	3	-4.02025003330133	3.60731436692181	CD4+ EM
373	172	245	205	535	269	219	332	187	397	263	188	PT_G_yTIL_P2_BV510CD4-A-AlexaFluor700CD8-Asubset	10	PT_G	Non_melanoma	yTIL	C ovarii CDK12 mut	47	3	-3.93234319583795	3.411488551721	CD4+ EM
359	171	237	197	505	268	226	359	186	420	310	258	PT_G_yTIL_P2_BV510CD4-A-AlexaFluor700CD8-Asubset	10	PT_G	Non_melanoma	yTIL	C ovarii CDK12 mut	47	3	-4.10729761020563	2.35910036049786	CD4+ EM
309	188	239	189	486	264	213	339	186	339	303	187	PT_G_yTIL_P2_BV510CD4-A-AlexaFluor700CD8-Asubset	10	PT_G	Non_melanoma	yTIL	C ovarii CDK12 mut	61	3	-2.55275053874872	3.60208107911053	CD4+ EM
419	156	240	207	541	250	231	407	187	297	317	287	PT_G_yTIL_P2_BV510CD4-A-AlexaFluor700CD8-Asubset	10	PT_G	Non_melanoma	yTIL	C ovarii CDK12 mut	62	3	-3.0345930566015	2.63755967102947	CD4+ EM
320	194	239	192	464	261	207	415	188	281	327	189	PT_G_yTIL_P2_BV510CD4-A-AlexaFluor700CD8-Asubset	10	PT_G	Non_melanoma	yTIL	C ovarii CDK12 mut	76	3	-2.3609554280462	2.90382387124005	CD4+ EM
359	176	232	200	575	256	240	313	188	406	279	191	PT_G_yTIL_P2_BV510CD4-A-AlexaFluor700CD8-Asubset	10	PT_G	Non_melanoma	yTIL	C ovarii CDK12 mut	46	3	-4.16455144779108	3.51940705262127	CD4+ EM
351	180	224	193	514	270	240	386	183	320	333	184	PT_G_yTIL_P2_BV510CD4-A-AlexaFluor700CD8-Asubset	10	PT_G	Non_melanoma	yTIL	C ovarii CDK12 mut	62	3	-2.66044897930048	3.30217530213299	CD4+ EM
334	172	246	212	578	260	211	347	193	497	290	272	PT_G_yTIL_P2_BV510CD4-A-AlexaFluor700CD8-Asubset	10	PT_G	Non_melanoma	yTIL	C ovarii CDK12 mut	5	3	-4.74487609760187	1.91962375126782	CD4+ EM
302	187	249	190	542	260	192	281	196	451	313	266	PT_G_yTIL_P2_BV510CD4-A-AlexaFluor700CD8-Asubset	10	PT_G	Non_melanoma	yTIL	C ovarii CDK12 mut	18	3	-3.95940942661188	2.14675976715985	CD4+ EM
294	160	254	202	480	255	190	500	190	609	357	339	PT_G_yTIL_P2_BV510CD4-A-AlexaFluor700CD8-Asubset	10	PT_G	Non_melanoma	yTIL	C ovarii CDK12 mut	23	5	-6.22004766361139	0.467756796702769	CD4+ EM exhausted
300	182	237	203	557	280	261	327	204	283	344	277	PT_G_yTIL_P2_BV510CD4-A-AlexaFluor700CD8-Asubset	10	PT_G	Non_melanoma	yTIL	C ovarii CDK12 mut	114	3	-2.38783235446832	-0.0968346781283357	CD4+ EM
271	204	246	192	569	234	234	383	197	282	336	344	PT_G_yTIL_P2_BV510CD4-A-AlexaFluor700CD8-Asubset	10	PT_G	Non_melanoma	yTIL	C ovarii CDK12 mut	114	3	-2.67594404117487	-1.47048924483356	CD4+ EM
326	182	243	208	497	241	246	306	184	445	275	185	PT_G_yTIL_P2_BV510CD4-A-AlexaFluor700CD8-Asubset	10	PT_G	Non_melanoma	yTIL	C ovarii CDK12 mut	32	3	-4.16748638049982	3.76521803818646	CD4+ EM
409	190	242	201	498	262	230	317	186	313	301	185	PT_G_yTIL_P2_BV510CD4-A-AlexaFluor700CD8-Asubset	10	PT_G	Non_melanoma	yTIL	C ovarii CDK12 mut	73	3	-2.49116082088373	3.35855771981182	CD4+ EM
273	195	251	185	553	254	238	419	179	330	363	352	PT_G_yTIL_P2_BV510CD4-A-AlexaFluor700CD8-Asubset	10	PT_G	Non_melanoma	yTIL	C ovarii CDK12 mut	63	3	-3.50980014697931	-2.01776669539509	CD4+ EM
336	167	248	213	489	254	269	340	181	425	338	186	PT_G_yTIL_P2_BV510CD4-A-AlexaFluor700CD8-Asubset	10	PT_G	Non_melanoma	yTIL	C ovarii CDK12 mut	47	3	-3.93512506381891	3.56080080948773	CD4+ EM
276	206	241	195	565	252	221	373	187	287	330	375	PT_G_yTIL_P2_BV510CD4-A-AlexaFluor700CD8-Asubset	10	PT_G	Non_melanoma	yTIL	C ovarii CDK12 mut	113	17	-2.81530661479852	-2.16652272261677	CD4+ EM exhausted
339	178	239	194	545	263	234	330	180	305	302	220	PT_G_yTIL_P2_BV510CD4-A-AlexaFluor700CD8-Asubset	10	PT_G	Non_melanoma	yTIL	C ovarii CDK12 mut	73	3	-2.23171086208246	4.13387848816815	CD4+ EM
335	154	248	205	520	234	237	425	193	320	303	191	PT_G_yTIL_P2_BV510CD4-A-AlexaFluor700CD8-Asubset	10	PT_G	Non_melanoma	yTIL	C ovarii CDK12 mut	76	3	-2.83442492381952	2.95091344796124	CD4+ EM
269	182	215	197	533	250	247	399	188	433	307	257	PT_G_yTIL_P2_BV510CD4-A-AlexaFluor700CD8-Asubset	10	PT_G	Non_melanoma	yTIL	C ovarii CDK12 mut	48	3	-4.12979907886407	2.15531684838238	CD4+ EM
347	178	247	194	527	252	268	445	192	269	343	240	PT_G_yTIL_P2_BV510CD4-A-AlexaFluor700CD8-Asubset	10	PT_G	Non_melanoma	yTIL	C ovarii CDK12 mut	76	3	-2.63397831813715	2.53318740807476	CD4+ EM
265	177	247	196	523	276	210	300	185	275	287	259	PT_G_yTIL_P2_BV510CD4-A-AlexaFluor700CD8-Asubset	10	PT_G	Non_melanoma	yTIL	C ovarii CDK12 mut	115	3	-1.73332662479303	1.45045484982434	CD4+ EM
296	185	244	194	469	273	211	334	193	356	259	204	PT_G_yTIL_P2_BV510CD4-A-AlexaFluor700CD8-Asubset	10	PT_G	Non_melanoma	yTIL	C ovarii CDK12 mut	103	3	-2.60342616931818	3.49685265503826	CD4+ EM
322	192	234	207	621	254	221	358	184	322	401	312	PT_G_yTIL_P2_BV510CD4-A-AlexaFluor700CD8-Asubset	10	PT_G	Non_melanoma	yTIL	C ovarii CDK12 mut	100	3	-2.97456211940668	-0.910831849947546	CD4+ EM
278	157	234	202	499	257	240	343	194	470	322	239	PT_G_yTIL_P2_BV510CD4-A-AlexaFluor700CD8-Asubset	10	PT_G	Non_melanoma	yTIL	C ovarii CDK12 mut	34	3	-4.2413174618902	2.39353920899334	CD4+ EM
266	195	222	193	567	230	227	313	188	292	325	296	PT_G_yTIL_P2_BV510CD4-A-AlexaFluor700CD8-Asubset	10	PT_G	Non_melanoma	yTIL	C ovarii CDK12 mut	114	3	-2.31460018054864	-0.191004883423422	CD4+ EM
336	202	244	200	534	263	213	323	191	381	347	189	PT_G_yTIL_P2_BV510CD4-A-AlexaFluor700CD8-Asubset	10	PT_G	Non_melanoma	yTIL	C ovarii CDK12 mut	73	3	-3.42315382854364	4.09512736283245	CD4+ EM
261	187	245	191	510	248	216	254	197	282	267	265	PT_G_yTIL_P2_BV510CD4-A-AlexaFluor700CD8-Asubset	10	PT_G	Non_melanoma	yTIL	C ovarii CDK12 mut	102	3	-0.290394197863555	3.01741220436993	CD4+ EM
284	180	250	197	551	277	224	374	186	285	335	287	PT_G_yTIL_P2_BV510CD4-A-AlexaFluor700CD8-Asubset	10	PT_G	Non_melanoma	yTIL	C ovarii CDK12 mut	114	3	-2.52307577030084	-0.446324746981237	CD4+ EM
259	193	232	201	502	274	218	426	176	347	290	192	PT_G_yTIL_P2_BV510CD4-A-AlexaFluor700CD8-Asubset	10	PT_G	Non_melanoma	yTIL	C ovarii CDK12 mut	76	3	-2.88797397510431	2.90175559006634	CD4+ EM
273	215	246	204	551	245	221	277	178	278	322	188	PT_G_yTIL_P2_BV510CD4-A-AlexaFluor700CD8-Asubset	10	PT_G	Non_melanoma	yTIL	C ovarii CDK12 mut	88	3	-1.78953618900201	4.80442120514813	CD4+ EM
258	173	245	211	450	262	198	299	187	381	213	191	PT_G_yTIL_P2_BV510CD4-A-AlexaFluor700CD8-Asubset	10	PT_G	Non_melanoma	yTIL	C ovarii CDK12 mut	103	3	-2.46850914852045	3.62122919045391	CD4+ EM
355	170	236	192	464	260	238	345	185	359	253	197	PT_G_yTIL_P2_BV510CD4-A-AlexaFluor700CD8-Asubset	10	PT_G	Non_melanoma	yTIL	C ovarii CDK12 mut	47	3	-3.00168151752374	3.2445922084898	CD4+ EM
271	176	233	180	558	262	243	422	188	269	301	233	PT_G_yTIL_P2_BV510CD4-A-AlexaFluor700CD8-Asubset	10	PT_G	Non_melanoma	yTIL	C ovarii CDK12 mut	76	3	-2.34867019550226	2.68779041253033	CD4+ EM
315	157	244	201	576	257	221	268	199	448	317	253	PT_G_yTIL_P2_BV510CD4-A-AlexaFluor700CD8-Asubset	10	PT_G	Non_melanoma	yTIL	C ovarii CDK12 mut	18	3	-4.16488475696466	2.33489181481304	CD4+ EM
297	178	240	250	587	259	214	404	187	432	318	296	PT_G_yTIL_P2_BV510CD4-A-AlexaFluor700CD8-Asubset	10	PT_G	Non_melanoma	yTIL	C ovarii CDK12 mut	6	3	-4.43612785236261	1.54240633927288	CD4+ EM
252	172	223	202	457	272	223	359	173	387	335	262	PT_G_yTIL_P2_BV510CD4-A-AlexaFluor700CD8-Asubset	10	PT_G	Non_melanoma	yTIL	C ovarii CDK12 mut	48	3	-3.21383042232416	2.04749896012249	CD4+ EM
258	219	228	206	551	248	269	363	198	265	368	410	PT_G_yTIL_P2_BV510CD4-A-AlexaFluor700CD8-Asubset	10	PT_G	Non_melanoma	yTIL	C ovarii CDK12 mut	113	17	-2.95743293659112	-2.58208869017658	CD4+ EM exhausted
321	186	244	199	547	275	198	316	188	469	264	208	PT_G_yTIL_P2_BV510CD4-A-AlexaFluor700CD8-Asubset	10	PT_G	Non_melanoma	yTIL	C ovarii CDK12 mut	19	3	-4.70457048313043	3.58196069680157	CD4+ EM
303	189	241	195	458	263	229	436	181	383	270	219	PT_G_yTIL_P2_BV510CD4-A-AlexaFluor700CD8-Asubset	10	PT_G	Non_melanoma	yTIL	C ovarii CDK12 mut	49	3	-3.21890587703607	2.72185112915936	CD4+ EM
266	188	241	194	486	236	192	309	186	325	249	209	PT_G_yTIL_P2_BV510CD4-A-AlexaFluor700CD8-Asubset	10	PT_G	Non_melanoma	yTIL	C ovarii CDK12 mut	103	3	-1.54138584033868	3.3857488819212	CD4+ EM
383	168	242	368	387	258	223	454	198	541	298	426	PT_G_yTIL_P2_BV510CD4-A-AlexaFluor700CD8-Asubset	10	PT_G	Non_melanoma	yTIL	C ovarii CDK12 mut	53	2	-6.44403715030572	-0.367686223164175	CD4+ EM exhausted
411	155	236	207	575	281	247	368	185	503	300	191	PT_G_yTIL_P2_BV510CD4-A-AlexaFluor700CD8-Asubset	10	PT_G	Non_melanoma	yTIL	C ovarii CDK12 mut	5	3	-5.20430345432184	2.81597282372418	CD4+ EM
459	173	233	207	518	271	228	370	181	442	302	190	PT_G_yTIL_P2_BV510CD4-A-AlexaFluor700CD8-Asubset	10	PT_G	Non_melanoma	yTIL	C ovarii CDK12 mut	35	3	-4.57956523792169	2.80260469399395	CD4+ EM
280	164	239	193	503	273	204	295	184	442	257	201	PT_G_yTIL_P2_BV510CD4-A-AlexaFluor700CD8-Asubset	10	PT_G	Non_melanoma	yTIL	C ovarii CDK12 mut	32	3	-3.97601146594904	4.03425766907635	CD4+ EM
278	196	241	195	554	256	208	315	190	468	310	190	PT_G_yTIL_P2_BV510CD4-A-AlexaFluor700CD8-Asubset	10	PT_G	Non_melanoma	yTIL	C ovarii CDK12 mut	32	3	-4.73355979816339	4.10579897843304	CD4+ EM
267	180	243	195	508	242	224	371	188	328	273	186	PT_G_yTIL_P2_BV510CD4-A-AlexaFluor700CD8-Asubset	10	PT_G	Non_melanoma	yTIL	C ovarii CDK12 mut	61	3	-2.51227254764459	3.34167339287701	CD4+ EM
278	195	235	199	513	248	221	404	191	436	341	185	PT_G_yTIL_P2_BV510CD4-A-AlexaFluor700CD8-Asubset	10	PT_G	Non_melanoma	yTIL	C ovarii CDK12 mut	34	3	-4.26005382434747	3.01001598320904	CD4+ EM
293	176	237	187	463	259	206	421	180	332	313	231	PT_G_yTIL_P2_BV510CD4-A-AlexaFluor700CD8-Asubset	10	PT_G	Non_melanoma	yTIL	C ovarii CDK12 mut	76	3	-2.94234056369684	2.44957591973248	CD4+ EM
295	182	239	193	554	265	215	346	192	452	282	202	PT_G_yTIL_P2_BV510CD4-A-AlexaFluor700CD8-Asubset	10	PT_G	Non_melanoma	yTIL	C ovarii CDK12 mut	32	3	-4.59354324237726	3.68974782906475	CD4+ EM
367	171	227	202	523	258	257	464	187	511	338	185	PT_G_yTIL_P2_BV510CD4-A-AlexaFluor700CD8-Asubset	10	PT_G	Non_melanoma	yTIL	C ovarii CDK12 mut	35	3	-5.03554839984796	2.56610013924542	CD4+ EM
320	199	231	215	503	255	212	403	181	350	318	258	PT_G_yTIL_P2_BV510CD4-A-AlexaFluor700CD8-Asubset	10	PT_G	Non_melanoma	yTIL	C ovarii CDK12 mut	48	3	-2.96274537937067	2.42197753869	CD4+ EM
278	189	237	195	532	241	218	349	199	276	321	284	PT_G_yTIL_P2_BV510CD4-A-AlexaFluor700CD8-Asubset	10	PT_G	Non_melanoma	yTIL	C ovarii CDK12 mut	114	3	-2.35367436305902	-0.114581879153822	CD4+ EM
336	176	229	201	458	263	231	398	178	430	287	220	PT_G_yTIL_P2_BV510CD4-A-AlexaFluor700CD8-Asubset	10	PT_G	Non_melanoma	yTIL	C ovarii CDK12 mut	47	3	-4.05180997745416	2.83773853264752	CD4+ EM
383	188	249	203	521	254	230	418	189	483	313	196	PT_G_yTIL_P2_BV510CD4-A-AlexaFluor700CD8-Asubset	10	PT_G	Non_melanoma	yTIL	C ovarii CDK12 mut	35	3	-4.95725126163385	2.65896679840985	CD4+ EM
381	178	239	207	578	255	271	379	191	461	287	193	PT_G_yTIL_P2_BV510CD4-A-AlexaFluor700CD8-Asubset	10	PT_G	Non_melanoma	yTIL	C ovarii CDK12 mut	5	3	-5.02086563007257	2.83987595520916	CD4+ EM
278	185	245	192	512	243	251	315	179	354	333	186	PT_G_yTIL_P2_BV510CD4-A-AlexaFluor700CD8-Asubset	10	PT_G	Non_melanoma	yTIL	C ovarii CDK12 mut	58	1	-2.81241578952692	4.36439492188397	CD4+ EMRA
271	213	256	201	578	253	234	468	194	326	363	349	PT_G_yTIL_P2_BV510CD4-A-AlexaFluor700CD8-Asubset	10	PT_G	Non_melanoma	yTIL	C ovarii CDK12 mut	63	3	-3.65675754444025	-2.2161798290163	CD4+ EM
299	178	243	197	469	253	202	370	185	441	299	298	PT_G_yTIL_P2_BV510CD4-A-AlexaFluor700CD8-Asubset	10	PT_G	Non_melanoma	yTIL	C ovarii CDK12 mut	48	3	-3.77095956699274	1.81935812912884	CD4+ EM
282	182	236	196	565	238	216	339	187	456	248	240	PT_G_yTIL_P2_BV510CD4-A-AlexaFluor700CD8-Asubset	10	PT_G	Non_melanoma	yTIL	C ovarii CDK12 mut	19	3	-4.112835596961	2.23489334069195	CD4+ EM
423	170	238	224	469	276	237	432	177	335	290	186	PT_G_yTIL_P2_BV510CD4-A-AlexaFluor700CD8-Asubset	10	PT_G	Non_melanoma	yTIL	C ovarii CDK12 mut	62	3	-3.14718718425653	2.76059414826336	CD4+ EM
349	181	228	193	490	268	222	383	182	270	282	188	PT_G_yTIL_P2_BV510CD4-A-AlexaFluor700CD8-Asubset	10	PT_G	Non_melanoma	yTIL	C ovarii CDK12 mut	76	3	-2.32034177677057	3.08184816323223	CD4+ EM
316	172	236	190	501	243	232	384	187	342	334	232	PT_G_yTIL_P2_BV510CD4-A-AlexaFluor700CD8-Asubset	10	PT_G	Non_melanoma	yTIL	C ovarii CDK12 mut	48	3	-3.04758639232538	2.67178108178082	CD4+ EM
291	176	245	219	380	266	192	444	189	349	259	352	PT_G_yTIL_P2_BV510CD4-A-AlexaFluor700CD8-Asubset	10	PT_G	Non_melanoma	yTIL	C ovarii CDK12 mut	150	26	-1.19631762401483	-1.12085733927784	CD4+ EM
298	175	242	190	519	256	229	307	194	361	236	192	PT_G_yTIL_P2_BV510CD4-A-AlexaFluor700CD8-Asubset	10	PT_G	Non_melanoma	yTIL	C ovarii CDK12 mut	103	3	-2.92209763423822	4.52906205140057	CD4+ EM
293	180	237	222	490	269	233	385	177	390	307	193	PT_G_yTIL_P2_BV510CD4-A-AlexaFluor700CD8-Asubset	10	PT_G	Non_melanoma	yTIL	C ovarii CDK12 mut	48	3	-3.52884359256647	3.18446781121197	CD4+ EM
314	162	221	184	508	264	233	462	180	498	344	228	PT_G_yTIL_P2_BV510CD4-A-AlexaFluor700CD8-Asubset	10	PT_G	Non_melanoma	yTIL	C ovarii CDK12 mut	34	3	-4.99948949710748	1.93985464058819	CD4+ EM
267	193	242	191	554	239	230	318	199	267	354	186	PT_G_yTIL_P2_BV510CD4-A-AlexaFluor700CD8-Asubset	10	PT_G	Non_melanoma	yTIL	C ovarii CDK12 mut	86	3	-1.84975452320001	4.63009335480633	CD4+ EM
299	181	232	204	583	267	206	354	183	454	303	185	PT_G_yTIL_P2_BV510CD4-A-AlexaFluor700CD8-Asubset	10	PT_G	Non_melanoma	yTIL	C ovarii CDK12 mut	34	3	-4.68680639163873	3.67384745560589	CD4+ EM
258	201	244	192	502	260	194	376	190	268	293	311	PT_G_yTIL_P2_BV510CD4-A-AlexaFluor700CD8-Asubset	10	PT_G	Non_melanoma	yTIL	C ovarii CDK12 mut	114	3	-2.05864686862848	-0.63830481089649	CD4+ EM
269	188	253	285	539	259	220	372	199	591	381	405	PT_G_yTIL_P2_BV510CD4-A-AlexaFluor700CD8-Asubset	10	PT_G	Non_melanoma	yTIL	C ovarii CDK12 mut	7	4	-5.21287698642633	-5.50832865752277	CD4+ EM exhausted
298	175	247	221	555	263	269	388	192	377	369	194	PT_G_yTIL_P2_BV510CD4-A-AlexaFluor700CD8-Asubset	10	PT_G	Non_melanoma	yTIL	C ovarii CDK12 mut	48	3	-3.11623711482904	3.60383822403851	CD4+ EM
355	172	233	197	514	270	242	349	194	440	363	335	PT_G_yTIL_P2_BV510CD4-A-AlexaFluor700CD8-Asubset	10	PT_G	Non_melanoma	yTIL	C ovarii CDK12 mut	6	3	-4.48452634708307	1.35534610234204	CD4+ EM
281	181	244	210	497	249	226	410	192	340	275	183	PT_G_yTIL_P2_BV510CD4-A-AlexaFluor700CD8-Asubset	10	PT_G	Non_melanoma	yTIL	C ovarii CDK12 mut	61	3	-2.77691836254022	2.93276454888287	CD4+ EM
321	181	239	190	444	257	247	424	184	363	249	188	PT_G_yTIL_P2_BV510CD4-A-AlexaFluor700CD8-Asubset	10	PT_G	Non_melanoma	yTIL	C ovarii CDK12 mut	61	3	-2.9064397324743	2.86025692902508	CD4+ EM
307	185	232	195	506	256	241	338	187	503	267	192	PT_G_yTIL_P2_BV510CD4-A-AlexaFluor700CD8-Asubset	10	PT_G	Non_melanoma	yTIL	C ovarii CDK12 mut	19	3	-4.8037945737066	3.41829850159588	CD4+ EM
302	203	244	190	506	258	213	274	187	295	311	265	PT_G_yTIL_P2_BV510CD4-A-AlexaFluor700CD8-Asubset	10	PT_G	Non_melanoma	yTIL	C ovarii CDK12 mut	115	3	-2.00730843440912	1.20518042527142	CD4+ EM
256	187	254	205	567	233	199	324	189	479	329	188	PT_G_yTIL_P2_BV510CD4-A-AlexaFluor700CD8-Asubset	10	PT_G	Non_melanoma	yTIL	C ovarii CDK12 mut	32	3	-4.72286338703058	4.16040541611614	CD4+ EM
294	175	243	199	478	264	202	410	190	347	297	252	PT_G_yTIL_P2_BV510CD4-A-AlexaFluor700CD8-Asubset	10	PT_G	Non_melanoma	yTIL	C ovarii CDK12 mut	48	3	-2.99043054477594	2.39209606133404	CD4+ EM
304	176	233	195	528	259	229	351	191	325	273	185	PT_G_yTIL_P2_BV510CD4-A-AlexaFluor700CD8-Asubset	10	PT_G	Non_melanoma	yTIL	C ovarii CDK12 mut	61	3	-2.46955389873407	3.62083270035687	CD4+ EM
290	198	201	179	572	266	231	530	181	457	391	452	PT_G_yTIL_P2_BV510CD4-A-AlexaFluor700CD8-Asubset	10	PT_G	Non_melanoma	yTIL	C ovarii CDK12 mut	195	4	-4.83055467502496	-2.72787926711139	CD4+ EM exhausted
298	168	240	190	533	249	221	396	181	419	321	188	PT_G_yTIL_P2_BV510CD4-A-AlexaFluor700CD8-Asubset	10	PT_G	Non_melanoma	yTIL	C ovarii CDK12 mut	34	3	-4.20623559848688	3.10925938569012	CD4+ EM
299	188	237	198	489	261	203	373	189	423	233	187	PT_G_yTIL_P2_BV510CD4-A-AlexaFluor700CD8-Asubset	10	PT_G	Non_melanoma	yTIL	C ovarii CDK12 mut	33	3	-3.8427202214422	3.10409428559246	CD4+ EM
272	222	246	217	555	262	249	318	194	279	354	200	PT_G_yTIL_P2_BV510CD4-A-AlexaFluor700CD8-Asubset	10	PT_G	Non_melanoma	yTIL	C ovarii CDK12 mut	71	1	-1.64177436725519	5.16431357346478	CD4+ EMRA
311	174	243	202	515	253	243	376	192	458	316	385	PT_G_yTIL_P2_BV510CD4-A-AlexaFluor700CD8-Asubset	10	PT_G	Non_melanoma	yTIL	C ovarii CDK12 mut	6	3	-4.511601637763	0.329868305549052	CD4+ EM
341	199	248	217	585	244	214	281	186	476	345	183	PT_G_yTIL_P2_BV510CD4-A-AlexaFluor700CD8-Asubset	10	PT_G	Non_melanoma	yTIL	C ovarii CDK12 mut	20	3	-4.98394746677301	3.79562952004376	CD4+ EM
388	166	239	205	524	262	230	360	186	512	278	185	PT_G_yTIL_P2_BV510CD4-A-AlexaFluor700CD8-Asubset	10	PT_G	Non_melanoma	yTIL	C ovarii CDK12 mut	5	3	-5.17315454379938	2.88119103394451	CD4+ EM
348	153	252	213	542	262	213	458	205	443	350	386	PT_G_yTIL_P2_BV510CD4-A-AlexaFluor700CD8-Asubset	10	PT_G	Non_melanoma	yTIL	C ovarii CDK12 mut	36	4	-6.07176465885065	-0.0278213470428922	CD4+ EM exhausted
268	203	243	198	528	251	209	388	183	288	268	346	PT_G_yTIL_P2_BV510CD4-A-AlexaFluor700CD8-Asubset	10	PT_G	Non_melanoma	yTIL	C ovarii CDK12 mut	78	3	-2.05632562534235	-1.51811466731128	CD4+ EM
300	179	254	195	499	259	209	391	189	443	292	188	PT_G_yTIL_P2_BV510CD4-A-AlexaFluor700CD8-Asubset	10	PT_G	Non_melanoma	yTIL	C ovarii CDK12 mut	34	3	-4.20032901660822	3.09418799363079	CD4+ EM
313	181	240	197	476	266	213	389	189	388	253	190	PT_G_yTIL_P2_BV510CD4-A-AlexaFluor700CD8-Asubset	10	PT_G	Non_melanoma	yTIL	C ovarii CDK12 mut	61	3	-3.44530219928644	3.1037504860014	CD4+ EM
320	179	243	202	542	264	240	452	181	395	322	206	PT_G_yTIL_P2_BV510CD4-A-AlexaFluor700CD8-Asubset	10	PT_G	Non_melanoma	yTIL	C ovarii CDK12 mut	49	3	-3.56647272006891	2.82990314446392	CD4+ EM
272	199	238	189	557	249	230	282	184	354	329	198	PT_G_yTIL_P2_BV510CD4-A-AlexaFluor700CD8-Asubset	10	PT_G	Non_melanoma	yTIL	C ovarii CDK12 mut	59	3	-2.52652711765192	5.22182156525555	CD4+ EM
286	175	247	210	490	267	204	320	190	426	222	188	PT_G_yTIL_P2_BV510CD4-A-AlexaFluor700CD8-Asubset	10	PT_G	Non_melanoma	yTIL	C ovarii CDK12 mut	33	3	-3.69036931888483	3.78709842644634	CD4+ EM
271	174	240	187	520	256	229	327	188	488	284	186	PT_G_yTIL_P2_BV510CD4-A-AlexaFluor700CD8-Asubset	10	PT_G	Non_melanoma	yTIL	C ovarii CDK12 mut	32	3	-4.8229276646795	3.86395360909405	CD4+ EM
313	175	247	199	485	255	253	321	192	261	272	195	PT_G_yTIL_P2_BV510CD4-A-AlexaFluor700CD8-Asubset	10	PT_G	Non_melanoma	yTIL	C ovarii CDK12 mut	116	3	-1.5045477856817	3.99614502869549	CD4+ EM
297	169	238	203	534	244	229	329	197	371	310	185	PT_G_yTIL_P2_BV510CD4-A-AlexaFluor700CD8-Asubset	10	PT_G	Non_melanoma	yTIL	C ovarii CDK12 mut	59	3	-3.50226516620538	4.1755278297514	CD4+ EM
324	169	240	212	579	265	243	361	189	525	267	189	PT_G_yTIL_P2_BV510CD4-A-AlexaFluor700CD8-Asubset	10	PT_G	Non_melanoma	yTIL	C ovarii CDK12 mut	19	3	-5.19606990711114	3.0872640796751	CD4+ EM
304	168	242	203	453	267	227	397	198	293	270	192	PT_G_yTIL_P2_BV510CD4-A-AlexaFluor700CD8-Asubset	10	PT_G	Non_melanoma	yTIL	C ovarii CDK12 mut	76	3	-2.33172197238824	2.89886643372479	CD4+ EM
469	137	251	218	471	245	293	375	194	473	266	186	PT_G_yTIL_P2_BV510CD4-A-AlexaFluor700CD8-Asubset	10	PT_G	Non_melanoma	yTIL	C ovarii CDK12 mut	35	3	-4.76000757114313	2.6989596077055	CD4+ EM
308	169	230	189	450	262	222	398	191	260	288	185	PT_G_yTIL_P2_BV510CD4-A-AlexaFluor700CD8-Asubset	10	PT_G	Non_melanoma	yTIL	C ovarii CDK12 mut	76	3	-2.32062334911249	2.91603662453594	CD4+ EM
353	170	241	209	487	231	213	435	191	477	271	273	PT_G_yTIL_P2_BV510CD4-A-AlexaFluor700CD8-Asubset	10	PT_G	Non_melanoma	yTIL	C ovarii CDK12 mut	51	2	-4.61430330173395	2.15089990578594	CD4+ EM exhausted
230	160	246	191	517	255	217	372	212	543	387	414	PT_G_yTIL_P2_BV510CD4-A-AlexaFluor700CD8-Asubset	10	PT_G	Non_melanoma	yTIL	C ovarii CDK12 mut	7	4	-5.16530961887262	-5.247451525107	CD4+ EM exhausted
282	184	241	197	461	252	218	327	175	336	253	199	PT_G_yTIL_P2_BV510CD4-A-AlexaFluor700CD8-Asubset	10	PT_G	Non_melanoma	yTIL	C ovarii CDK12 mut	103	3	-2.15043730632684	3.30001570664349	CD4+ EM
390	187	242	198	540	272	227	426	179	413	275	191	PT_G_yTIL_P2_BV510CD4-A-AlexaFluor700CD8-Asubset	10	PT_G	Non_melanoma	yTIL	C ovarii CDK12 mut	49	3	-4.26424426929376	2.77806188546124	CD4+ EM
323	179	233	205	487	256	248	423	184	361	307	191	PT_G_yTIL_P2_BV510CD4-A-AlexaFluor700CD8-Asubset	10	PT_G	Non_melanoma	yTIL	C ovarii CDK12 mut	49	3	-3.19857807056329	2.89209939919415	CD4+ EM
259	181	242	192	500	250	208	387	186	425	286	191	PT_G_yTIL_P2_BV510CD4-A-AlexaFluor700CD8-Asubset	10	PT_G	Non_melanoma	yTIL	C ovarii CDK12 mut	48	3	-3.88585491077325	3.22644617043438	CD4+ EM
323	170	225	184	446	257	238	478	185	518	322	275	PT_G_yTIL_P2_BV510CD4-A-AlexaFluor700CD8-Asubset	10	PT_G	Non_melanoma	yTIL	C ovarii CDK12 mut	36	4	-5.70254344837091	1.01818909130993	CD4+ EM exhausted
309	175	247	208	534	263	201	329	188	439	305	191	PT_G_yTIL_P2_BV510CD4-A-AlexaFluor700CD8-Asubset	10	PT_G	Non_melanoma	yTIL	C ovarii CDK12 mut	32	3	-4.35000867740533	3.75066115342083	CD4+ EM
291	204	236	202	481	252	238	373	197	310	267	200	PT_G_yTIL_P2_BV510CD4-A-AlexaFluor700CD8-Asubset	10	PT_G	Non_melanoma	yTIL	C ovarii CDK12 mut	61	3	-2.14799375430963	3.06517531357708	CD4+ EM
342	184	237	198	521	269	230	381	183	453	270	243	PT_G_yTIL_P2_BV510CD4-A-AlexaFluor700CD8-Asubset	10	PT_G	Non_melanoma	yTIL	C ovarii CDK12 mut	34	3	-4.4725186337652	2.53602554284039	CD4+ EM
307	171	226	195	520	261	243	335	177	473	277	196	PT_G_yTIL_P2_BV510CD4-A-AlexaFluor700CD8-Asubset	10	PT_G	Non_melanoma	yTIL	C ovarii CDK12 mut	19	3	-4.60919589893243	3.55251552544537	CD4+ EM
277	197	248	193	512	256	219	292	188	413	290	187	PT_G_yTIL_P2_BV510CD4-A-AlexaFluor700CD8-Asubset	10	PT_G	Non_melanoma	yTIL	C ovarii CDK12 mut	60	3	-3.77467174426935	4.31275774918499	CD4+ EM
307	181	247	195	552	253	201	369	193	495	275	193	PT_G_yTIL_P2_BV510CD4-A-AlexaFluor700CD8-Asubset	10	PT_G	Non_melanoma	yTIL	C ovarii CDK12 mut	34	3	-4.94007511035822	3.08998705826702	CD4+ EM
338	158	234	204	455	259	226	397	177	406	299	295	PT_G_yTIL_P2_BV510CD4-A-AlexaFluor700CD8-Asubset	10	PT_G	Non_melanoma	yTIL	C ovarii CDK12 mut	48	3	-3.79814119235895	1.97788931809368	CD4+ EM
340	178	242	215	541	259	243	335	180	434	306	265	PT_G_yTIL_P2_BV510CD4-A-AlexaFluor700CD8-Asubset	10	PT_G	Non_melanoma	yTIL	C ovarii CDK12 mut	18	3	-4.15560789005182	2.22294737778607	CD4+ EM
332	194	232	189	515	256	215	355	186	358	272	188	PT_G_yTIL_P2_BV510CD4-A-AlexaFluor700CD8-Asubset	10	PT_G	Non_melanoma	yTIL	C ovarii CDK12 mut	61	3	-3.24592585460565	3.51816751442852	CD4+ EM
350	160	226	229	533	269	306	455	176	631	286	395	PT_G_yTIL_P2_BV510CD4-A-AlexaFluor700CD8-Asubset	10	PT_G	Non_melanoma	yTIL	C ovarii CDK12 mut	24	2	-6.58666725055597	-0.018301857560847	CD4+ EM exhausted
392	159	230	200	512	262	227	352	191	300	341	187	PT_G_yTIL_P2_BV510CD4-A-AlexaFluor700CD8-Asubset	10	PT_G	Non_melanoma	yTIL	C ovarii CDK12 mut	62	3	-2.84075469867609	3.40827586136761	CD4+ EM
318	181	246	210	588	279	246	376	172	496	380	198	PT_G_yTIL_P2_BV510CD4-A-AlexaFluor700CD8-Asubset	10	PT_G	Non_melanoma	yTIL	C ovarii CDK12 mut	21	5	-5.43890924350641	2.78358413659039	CD4+ EM exhausted
285	205	255	196	541	255	220	336	185	263	337	191	PT_G_yTIL_P2_BV510CD4-A-AlexaFluor700CD8-Asubset	10	PT_G	Non_melanoma	yTIL	C ovarii CDK12 mut	75	3	-1.99681706325433	4.35590102158489	CD4+ EM
375	165	235	191	489	258	218	370	185	442	287	186	PT_G_yTIL_P2_BV510CD4-A-AlexaFluor700CD8-Asubset	10	PT_G	Non_melanoma	yTIL	C ovarii CDK12 mut	47	3	-4.35059471027277	3.01562907181683	CD4+ EM
400	162	246	210	551	274	242	362	188	397	337	261	PT_G_yTIL_P2_BV510CD4-A-AlexaFluor700CD8-Asubset	10	PT_G	Non_melanoma	yTIL	C ovarii CDK12 mut	47	3	-4.45278568164728	2.50190212212506	CD4+ EM
299	179	236	198	538	265	217	299	193	480	305	193	PT_G_yTIL_P2_BV510CD4-A-AlexaFluor700CD8-Asubset	10	PT_G	Non_melanoma	yTIL	C ovarii CDK12 mut	32	3	-4.80910844699762	3.99119069062176	CD4+ EM
341	172	237	211	557	250	222	343	193	342	300	192	PT_G_yTIL_P2_BV510CD4-A-AlexaFluor700CD8-Asubset	10	PT_G	Non_melanoma	yTIL	C ovarii CDK12 mut	73	3	-2.79711813823602	4.11743285141888	CD4+ EM
304	161	251	219	536	259	248	435	200	290	358	259	PT_G_yTIL_P2_BV510CD4-A-AlexaFluor700CD8-Asubset	10	PT_G	Non_melanoma	yTIL	C ovarii CDK12 mut	63	3	-2.59804243938348	2.4713292308897	CD4+ EM
248	164	254	239	568	271	211	412	197	594	352	368	PT_G_yTIL_P2_BV510CD4-A-AlexaFluor700CD8-Asubset	10	PT_G	Non_melanoma	yTIL	C ovarii CDK12 mut	23	5	-6.21804399387262	0.176337737664606	CD4+ EM exhausted
315	178	239	196	483	252	216	350	192	392	263	193	PT_G_yTIL_P2_BV510CD4-A-AlexaFluor700CD8-Asubset	10	PT_G	Non_melanoma	yTIL	C ovarii CDK12 mut	61	3	-3.44689650432489	3.35060908280316	CD4+ EM
299	172	235	198	453	260	218	401	196	363	243	263	PT_G_yTIL_P2_BV510CD4-A-AlexaFluor700CD8-Asubset	10	PT_G	Non_melanoma	yTIL	C ovarii CDK12 mut	61	3	-3.02228803531549	2.25566460572186	CD4+ EM
264	187	236	194	484	250	225	329	183	432	338	202	PT_G_yTIL_P2_BV510CD4-A-AlexaFluor700CD8-Asubset	10	PT_G	Non_melanoma	yTIL	C ovarii CDK12 mut	60	3	-3.85101575748346	3.84827424965801	CD4+ EM
281	175	241	196	503	251	216	314	188	408	291	192	PT_G_yTIL_P2_BV510CD4-A-AlexaFluor700CD8-Asubset	10	PT_G	Non_melanoma	yTIL	C ovarii CDK12 mut	60	3	-3.72484655277154	3.99821760140362	CD4+ EM
264	185	239	180	481	271	194	347	197	312	283	190	PT_G_yTIL_P2_BV510CD4-A-AlexaFluor700CD8-Asubset	10	PT_G	Non_melanoma	yTIL	C ovarii CDK12 mut	116	3	-2.05392427341363	3.37720181427899	CD4+ EM
263	226	234	195	556	243	223	300	186	286	302	285	PT_G_yTIL_P2_BV510CD4-A-AlexaFluor700CD8-Asubset	10	PT_G	Non_melanoma	yTIL	C ovarii CDK12 mut	114	3	-2.19328160182855	0.0867639669031165	CD4+ EM
352	185	238	222	609	250	203	349	199	457	254	191	PT_G_yTIL_P2_BV510CD4-A-AlexaFluor700CD8-Asubset	10	PT_G	Non_melanoma	yTIL	C ovarii CDK12 mut	5	3	-4.81223220722101	3.21489479027691	CD4+ EM
328	176	238	205	509	263	231	345	182	402	270	189	PT_G_yTIL_P2_BV510CD4-A-AlexaFluor700CD8-Asubset	10	PT_G	Non_melanoma	yTIL	C ovarii CDK12 mut	47	3	-3.73978776828668	3.58159377060833	CD4+ EM
275	160	243	203	571	237	212	279	189	481	271	237	PT_G_yTIL_P2_BV510CD4-A-AlexaFluor700CD8-Asubset	10	PT_G	Non_melanoma	yTIL	C ovarii CDK12 mut	19	3	-4.2057892789068	2.21535303078594	CD4+ EM
293	173	242	205	513	268	223	311	186	432	262	230	PT_G_yTIL_P2_BV510CD4-A-AlexaFluor700CD8-Asubset	10	PT_G	Non_melanoma	yTIL	C ovarii CDK12 mut	33	3	-3.75545425311945	2.99295045815411	CD4+ EM
285	199	248	204	537	245	231	405	200	286	310	237	PT_G_yTIL_P2_BV510CD4-A-AlexaFluor700CD8-Asubset	10	PT_G	Non_melanoma	yTIL	C ovarii CDK12 mut	76	3	-2.35826797382257	2.60757305108013	CD4+ EM
275	357	241	199	516	248	206	265	193	353	330	187	PT_G_yTIL_P2_BV510CD4-A-AlexaFluor700CD8-Asubset	10	PT_G	Non_melanoma	yTIL	C ovarii CDK12 mut	92	16	-2.39444703952692	4.09613348923626	CD4+ EM exhausted
336	176	243	221	583	266	203	311	188	396	328	191	PT_G_yTIL_P2_BV510CD4-A-AlexaFluor700CD8-Asubset	10	PT_G	Non_melanoma	yTIL	C ovarii CDK12 mut	59	3	-3.84442682163141	4.3658092208952	CD4+ EM
275	176	230	202	516	251	228	327	183	404	302	184	PT_G_yTIL_P2_BV510CD4-A-AlexaFluor700CD8-Asubset	10	PT_G	Non_melanoma	yTIL	C ovarii CDK12 mut	60	3	-3.76045865909479	3.94964363060894	CD4+ EM
351	168	244	200	539	255	218	369	192	401	269	189	PT_G_yTIL_P2_BV510CD4-A-AlexaFluor700CD8-Asubset	10	PT_G	Non_melanoma	yTIL	C ovarii CDK12 mut	47	3	-3.79831142322443	3.3269167133421	CD4+ EM
272	212	245	201	509	242	207	302	189	305	285	337	PT_G_yTIL_P2_BV510CD4-A-AlexaFluor700CD8-Asubset	10	PT_G	Non_melanoma	yTIL	C ovarii CDK12 mut	114	3	-1.878709267539	-0.839702825918768	CD4+ EM
277	173	249	209	503	265	257	433	191	358	286	213	PT_G_yTIL_P2_BV510CD4-A-AlexaFluor700CD8-Asubset	10	PT_G	Non_melanoma	yTIL	C ovarii CDK12 mut	48	3	-2.91179175273798	2.82178379975262	CD4+ EM
416	172	248	207	520	254	228	442	198	497	301	193	PT_G_yTIL_P2_BV510CD4-A-AlexaFluor700CD8-Asubset	10	PT_G	Non_melanoma	yTIL	C ovarii CDK12 mut	35	3	-5.03365249530695	2.56055023156109	CD4+ EM
267	172	245	190	473	265	232	359	189	307	280	189	PT_G_yTIL_P2_BV510CD4-A-AlexaFluor700CD8-Asubset	10	PT_G	Non_melanoma	yTIL	C ovarii CDK12 mut	116	3	-1.94518990413568	3.27173902474346	CD4+ EM
357	188	219	218	613	259	229	490	186	493	358	218	PT_G_yTIL_P2_BV510CD4-A-AlexaFluor700CD8-Asubset	10	PT_G	Non_melanoma	yTIL	C ovarii CDK12 mut	35	3	-5.13948840991876	2.48126770935955	CD4+ EM
288	185	247	202	487	255	194	263	183	448	306	232	PT_G_yTIL_P2_BV510CD4-A-AlexaFluor700CD8-Asubset	10	PT_G	Non_melanoma	yTIL	C ovarii CDK12 mut	32	3	-4.1498057355108	3.90449740372601	CD4+ EM
459	157	241	258	450	272	255	364	186	551	315	406	PT_G_yTIL_P2_BV510CD4-A-AlexaFluor700CD8-Asubset	10	PT_G	Non_melanoma	yTIL	C ovarii CDK12 mut	54	2	-6.30148906604669	-0.0225501804798581	CD4+ EM exhausted
388	171	235	200	541	272	232	426	185	352	347	213	PT_G_yTIL_P2_BV510CD4-A-AlexaFluor700CD8-Asubset	10	PT_G	Non_melanoma	yTIL	C ovarii CDK12 mut	62	3	-3.47561664478204	2.94336654625836	CD4+ EM
286	184	241	195	499	258	224	327	180	377	265	185	PT_G_yTIL_P2_BV510CD4-A-AlexaFluor700CD8-Asubset	10	PT_G	Non_melanoma	yTIL	C ovarii CDK12 mut	60	3	-3.14530606166742	3.85132767640057	CD4+ EM
459	162	235	205	438	266	268	397	187	357	263	295	PT_G_yTIL_P2_BV510CD4-A-AlexaFluor700CD8-Asubset	10	PT_G	Non_melanoma	yTIL	C ovarii CDK12 mut	62	3	-3.71269960300348	2.53938724480572	CD4+ EM
404	168	247	198	457	269	231	393	184	303	316	272	PT_G_yTIL_P2_BV510CD4-A-AlexaFluor700CD8-Asubset	10	PT_G	Non_melanoma	yTIL	C ovarii CDK12 mut	62	3	-2.86441345111749	2.62431909523907	CD4+ EM
312	165	240	192	428	249	237	442	186	268	352	196	PT_G_yTIL_P2_BV510CD4-A-AlexaFluor700CD8-Asubset	10	PT_G	Non_melanoma	yTIL	C ovarii CDK12 mut	76	3	-2.43298597232721	2.83711149178448	CD4+ EM
271	179	234	198	533	255	235	362	187	286	320	218	PT_G_yTIL_P2_BV510CD4-A-AlexaFluor700CD8-Asubset	10	PT_G	Non_melanoma	yTIL	C ovarii CDK12 mut	75	3	-2.16429204837701	3.28081395111981	CD4+ EM
318	165	244	195	550	257	236	401	202	403	279	262	PT_G_yTIL_P2_BV510CD4-A-AlexaFluor700CD8-Asubset	10	PT_G	Non_melanoma	yTIL	C ovarii CDK12 mut	48	3	-3.81973571674249	2.27293016396466	CD4+ EM
265	182	230	221	542	266	235	369	184	437	259	209	PT_G_yTIL_P2_BV510CD4-A-AlexaFluor700CD8-Asubset	10	PT_G	Non_melanoma	yTIL	C ovarii CDK12 mut	34	3	-4.17641515628717	3.13549568139019	CD4+ EM
358	172	246	193	462	249	215	394	185	338	307	186	PT_G_yTIL_P2_BV510CD4-A-AlexaFluor700CD8-Asubset	10	PT_G	Non_melanoma	yTIL	C ovarii CDK12 mut	61	3	-3.05719346897028	2.91226412735882	CD4+ EM
291	215	232	208	552	263	266	431	201	272	348	318	PT_G_yTIL_P2_BV510CD4-A-AlexaFluor700CD8-Asubset	10	PT_G	Non_melanoma	yTIL	C ovarii CDK12 mut	63	3	-2.97284979717157	-1.5310745052248	CD4+ EM
289	181	231	194	498	255	208	441	194	464	316	290	PT_G_yTIL_P2_BV510CD4-A-AlexaFluor700CD8-Asubset	10	PT_G	Non_melanoma	yTIL	C ovarii CDK12 mut	36	4	-4.83750934497736	1.46744312725964	CD4+ EM exhausted
381	180	241	201	580	252	239	343	189	456	323	241	PT_G_yTIL_P2_BV510CD4-A-AlexaFluor700CD8-Asubset	10	PT_G	Non_melanoma	yTIL	C ovarii CDK12 mut	5	3	-4.94272060291193	2.75602843247357	CD4+ EM
300	195	236	210	491	251	228	392	182	366	299	197	PT_G_yTIL_P2_BV510CD4-A-AlexaFluor700CD8-Asubset	10	PT_G	Non_melanoma	yTIL	C ovarii CDK12 mut	61	3	-3.06812305347345	3.08665992699566	CD4+ EM
312	180	252	195	524	258	208	336	182	418	310	275	PT_G_yTIL_P2_BV510CD4-A-AlexaFluor700CD8-Asubset	10	PT_G	Non_melanoma	yTIL	C ovarii CDK12 mut	18	3	-3.83911723987482	2.03067113839092	CD4+ EM
308	188	245	198	519	252	217	283	192	423	239	191	PT_G_yTIL_P2_BV510CD4-A-AlexaFluor700CD8-Asubset	10	PT_G	Non_melanoma	yTIL	C ovarii CDK12 mut	46	3	-3.96795673267267	4.1866944023222	CD4+ EM
283	185	237	200	487	261	207	477	183	400	288	221	PT_G_yTIL_P2_BV510CD4-A-AlexaFluor700CD8-Asubset	10	PT_G	Non_melanoma	yTIL	C ovarii CDK12 mut	49	3	-3.72032279865167	2.68243886910382	CD4+ EM
379	177	218	195	480	257	240	480	176	419	290	240	PT_G_yTIL_P2_BV510CD4-A-AlexaFluor700CD8-Asubset	10	PT_G	Non_melanoma	yTIL	C ovarii CDK12 mut	49	3	-3.92843265430353	2.6282386966795	CD4+ EM
539	144	231	213	671	255	275	539	194	255	386	193	PT_G_yTIL_P2_BV510CD4-A-AlexaFluor700CD8-Asubset	10	PT_G	Non_melanoma	yTIL	C ovarii CDK12 mut	62	3	-3.14021749393365	2.96937229119244	CD4+ EM
275	205	245	200	594	243	204	375	200	255	368	194	PT_G_yTIL_P2_BV510CD4-A-AlexaFluor700CD8-Asubset	10	PT_G	Non_melanoma	yTIL	C ovarii CDK12 mut	75	3	-2.25286526576898	3.73363139115277	CD4+ EM
326	181	244	208	516	245	224	281	188	430	302	201	PT_G_yTIL_P2_BV510CD4-A-AlexaFluor700CD8-Asubset	10	PT_G	Non_melanoma	yTIL	C ovarii CDK12 mut	32	3	-3.95723743335626	3.92526843033734	CD4+ EM
282	165	239	196	527	258	219	342	204	278	274	284	PT_G_yTIL_P2_BV510CD4-A-AlexaFluor700CD8-Asubset	10	PT_G	Non_melanoma	yTIL	C ovarii CDK12 mut	91	3	-1.89731497661493	-0.163321595564459	CD4+ EM
279	171	243	192	501	249	245	328	177	436	261	188	PT_G_yTIL_P2_BV510CD4-A-AlexaFluor700CD8-Asubset	10	PT_G	Non_melanoma	yTIL	C ovarii CDK12 mut	32	3	-3.92011232273004	3.77169491730633	CD4+ EM
271	192	242	206	510	264	221	309	193	414	249	186	PT_G_yTIL_P2_BV510CD4-A-AlexaFluor700CD8-Asubset	10	PT_G	Non_melanoma	yTIL	C ovarii CDK12 mut	60	3	-3.75935478107355	4.19300867997112	CD4+ EM
264	181	248	184	536	255	195	309	186	346	297	190	PT_G_yTIL_P2_BV510CD4-A-AlexaFluor700CD8-Asubset	10	PT_G	Non_melanoma	yTIL	C ovarii CDK12 mut	74	3	-2.81502909557245	4.77127243958416	CD4+ EM
307	174	235	201	513	283	237	322	181	363	234	190	PT_G_yTIL_P2_BV510CD4-A-AlexaFluor700CD8-Asubset	10	PT_G	Non_melanoma	yTIL	C ovarii CDK12 mut	103	3	-3.04448480502985	4.10757138215008	CD4+ EM
305	180	241	216	473	263	212	369	189	458	250	199	PT_G_yTIL_P2_BV510CD4-A-AlexaFluor700CD8-Asubset	10	PT_G	Non_melanoma	yTIL	C ovarii CDK12 mut	33	3	-4.16368598834894	3.18662192307415	CD4+ EM
302	168	246	209	583	257	213	341	199	467	253	191	PT_G_yTIL_P2_BV510CD4-A-AlexaFluor700CD8-Asubset	10	PT_G	Non_melanoma	yTIL	C ovarii CDK12 mut	19	3	-4.79118890659235	3.77228452645245	CD4+ EM
295	168	232	204	556	265	246	359	185	482	275	280	PT_G_yTIL_P2_BV510CD4-A-AlexaFluor700CD8-Asubset	10	PT_G	Non_melanoma	yTIL	C ovarii CDK12 mut	18	3	-4.45552272693536	1.87909855328503	CD4+ EM
282	181	238	205	535	256	195	288	193	368	220	198	PT_G_yTIL_P2_BV510CD4-A-AlexaFluor700CD8-Asubset	10	PT_G	Non_melanoma	yTIL	C ovarii CDK12 mut	46	3	-3.23949856655023	4.90308215104046	CD4+ EM
296	181	238	206	425	267	244	341	186	264	280	184	PT_G_yTIL_P2_BV510CD4-A-AlexaFluor700CD8-Asubset	10	PT_G	Non_melanoma	yTIL	C ovarii CDK12 mut	116	3	-1.58968562976739	3.53866006813946	CD4+ EM
266	193	230	193	547	255	227	322	193	291	286	256	PT_G_yTIL_P2_BV510CD4-A-AlexaFluor700CD8-Asubset	10	PT_G	Non_melanoma	yTIL	C ovarii CDK12 mut	115	3	-2.11757798091791	0.541466791257288	CD4+ EM
309	194	233	203	499	268	212	314	185	403	246	248	PT_G_yTIL_P2_BV510CD4-A-AlexaFluor700CD8-Asubset	10	PT_G	Non_melanoma	yTIL	C ovarii CDK12 mut	33	3	-3.2850334157171	2.58078433953228	CD4+ EM
289	189	240	202	457	272	208	287	185	415	239	214	PT_G_yTIL_P2_BV510CD4-A-AlexaFluor700CD8-Asubset	10	PT_G	Non_melanoma	yTIL	C ovarii CDK12 mut	33	3	-3.25494904415033	3.43705727539959	CD4+ EM
315	171	235	193	449	248	225	364	192	439	256	185	PT_G_yTIL_P2_BV510CD4-A-AlexaFluor700CD8-Asubset	10	PT_G	Non_melanoma	yTIL	C ovarii CDK12 mut	47	3	-3.97554893390558	3.25566126786175	CD4+ EM
258	186	245	197	545	255	220	335	197	274	321	298	PT_G_yTIL_P2_BV510CD4-A-AlexaFluor700CD8-Asubset	10	PT_G	Non_melanoma	yTIL	C ovarii CDK12 mut	114	3	-2.30254239932916	-0.301841180697057	CD4+ EM
289	176	242	189	450	255	216	313	196	367	268	204	PT_G_yTIL_P2_BV510CD4-A-AlexaFluor700CD8-Asubset	10	PT_G	Non_melanoma	yTIL	C ovarii CDK12 mut	103	3	-2.50160879985712	3.71521856270733	CD4+ EM
348	178	242	197	534	260	205	349	185	467	250	190	PT_G_yTIL_P2_BV510CD4-A-AlexaFluor700CD8-Asubset	10	PT_G	Non_melanoma	yTIL	C ovarii CDK12 mut	5	3	-4.64278097049615	3.27865983925762	CD4+ EM
255	197	235	196	531	255	213	331	195	388	301	209	PT_G_yTIL_P2_BV510CD4-A-AlexaFluor700CD8-Asubset	10	PT_G	Non_melanoma	yTIL	C ovarii CDK12 mut	60	3	-3.50856275455377	3.68500234566632	CD4+ EM
283	178	242	193	600	262	193	374	201	265	363	223	PT_G_yTIL_P2_BV510CD4-A-AlexaFluor700CD8-Asubset	10	PT_G	Non_melanoma	yTIL	C ovarii CDK12 mut	75	3	-2.21957845584772	3.77614857636395	CD4+ EM
434	163	243	222	569	263	266	383	195	507	270	196	PT_G_yTIL_P2_BV510CD4-A-AlexaFluor700CD8-Asubset	10	PT_G	Non_melanoma	yTIL	C ovarii CDK12 mut	35	3	-5.13360566989801	2.75127675019207	CD4+ EM
330	177	239	195	519	268	191	347	192	317	261	189	PT_G_yTIL_P2_BV510CD4-A-AlexaFluor700CD8-Asubset	10	PT_G	Non_melanoma	yTIL	C ovarii CDK12 mut	61	3	-2.16063852207086	3.61881234131756	CD4+ EM
274	176	242	190	485	244	242	311	181	449	365	276	PT_G_yTIL_P2_BV510CD4-A-AlexaFluor700CD8-Asubset	10	PT_G	Non_melanoma	yTIL	C ovarii CDK12 mut	6	3	-3.63601417438409	1.72538103543225	CD4+ EM
284	214	227	205	551	272	228	419	186	277	346	329	PT_G_yTIL_P2_BV510CD4-A-AlexaFluor700CD8-Asubset	10	PT_G	Non_melanoma	yTIL	C ovarii CDK12 mut	63	3	-2.94569225208185	-1.56373057879505	CD4+ EM
334	172	234	199	429	277	221	351	179	282	254	219	PT_G_yTIL_P2_BV510CD4-A-AlexaFluor700CD8-Asubset	10	PT_G	Non_melanoma	yTIL	C ovarii CDK12 mut	116	3	-2.08479423419855	2.94726278267803	CD4+ EM
280	159	248	209	551	247	222	425	191	447	319	187	PT_G_yTIL_P2_BV510CD4-A-AlexaFluor700CD8-Asubset	10	PT_G	Non_melanoma	yTIL	C ovarii CDK12 mut	34	3	-4.35614032642267	2.93005992852154	CD4+ EM
400	168	246	208	523	265	242	361	194	479	290	263	PT_G_yTIL_P2_BV510CD4-A-AlexaFluor700CD8-Asubset	10	PT_G	Non_melanoma	yTIL	C ovarii CDK12 mut	5	3	-4.85559244052789	2.46911980591717	CD4+ EM
304	186	246	209	573	246	236	407	201	351	356	283	PT_G_yTIL_P2_BV510CD4-A-AlexaFluor700CD8-Asubset	10	PT_G	Non_melanoma	yTIL	C ovarii CDK12 mut	63	3	-3.12473220722101	-0.0590417049079873	CD4+ EM
406	168	247	228	567	275	245	343	176	439	325	334	PT_G_yTIL_P2_BV510CD4-A-AlexaFluor700CD8-Asubset	10	PT_G	Non_melanoma	yTIL	C ovarii CDK12 mut	6	3	-4.62123412982843	1.99381770573559	CD4+ EM
281	186	238	193	522	253	217	334	191	277	325	295	PT_G_yTIL_P2_BV510CD4-A-AlexaFluor700CD8-Asubset	10	PT_G	Non_melanoma	yTIL	C ovarii CDK12 mut	114	3	-2.29712147609613	-0.0988686791807153	CD4+ EM
268	166	237	194	444	252	232	326	181	338	278	194	PT_G_yTIL_P2_BV510CD4-A-AlexaFluor700CD8-Asubset	10	PT_G	Non_melanoma	yTIL	C ovarii CDK12 mut	116	3	-2.21416826145074	3.28033639870587	CD4+ EM
256	170	235	207	555	246	201	451	191	487	318	472	PT_G_yTIL_P2_BV510CD4-A-AlexaFluor700CD8-Asubset	10	PT_G	Non_melanoma	yTIL	C ovarii CDK12 mut	70	8	-4.91788167850397	-2.06153247870502	CD4+ CM exhausted
336	180	232	202	543	257	193	373	190	341	323	187	PT_G_yTIL_P2_BV510CD4-A-AlexaFluor700CD8-Asubset	10	PT_G	Non_melanoma	yTIL	C ovarii CDK12 mut	75	3	-2.91691059963129	3.50851132355633	CD4+ EM
302	189	235	189	564	233	235	387	196	307	340	299	PT_G_yTIL_P2_BV510CD4-A-AlexaFluor700CD8-Asubset	10	PT_G	Non_melanoma	yTIL	C ovarii CDK12 mut	63	3	-2.67425889865778	-0.597452085390661	CD4+ EM
251	185	243	235	460	264	200	422	201	320	280	293	PT_G_yTIL_P2_BV510CD4-A-AlexaFluor700CD8-Asubset	10	PT_G	Non_melanoma	yTIL	C ovarii CDK12 mut	78	3	-2.09745688335321	-0.312056522741888	CD4+ EM
281	179	243	196	567	256	255	329	191	286	361	359	PT_G_yTIL_P2_BV510CD4-A-AlexaFluor700CD8-Asubset	10	PT_G	Non_melanoma	yTIL	C ovarii CDK12 mut	100	3	-2.770479630393	-1.6860136798769	CD4+ EM
369	152	255	208	533	244	244	353	203	371	318	192	PT_G_yTIL_P2_BV510CD4-A-AlexaFluor700CD8-Asubset	10	PT_G	Non_melanoma	yTIL	C ovarii CDK12 mut	47	3	-3.48614473239801	3.37083818398419	CD4+ EM
296	189	236	208	505	253	201	311	193	376	280	218	PT_G_yTIL_P2_BV510CD4-A-AlexaFluor700CD8-Asubset	10	PT_G	Non_melanoma	yTIL	C ovarii CDK12 mut	60	3	-2.9696721543493	2.72065998993817	CD4+ EM
294	185	223	198	544	282	210	403	183	470	272	301	PT_G_yTIL_P2_BV510CD4-A-AlexaFluor700CD8-Asubset	10	PT_G	Non_melanoma	yTIL	C ovarii CDK12 mut	51	2	-4.56474132434747	1.39418925724926	CD4+ EM exhausted
313	190	243	196	468	258	232	330	196	293	279	185	PT_G_yTIL_P2_BV510CD4-A-AlexaFluor700CD8-Asubset	10	PT_G	Non_melanoma	yTIL	C ovarii CDK12 mut	116	3	-1.62768430606744	3.68111016236248	CD4+ EM
273	180	245	183	518	243	262	344	184	371	304	188	PT_G_yTIL_P2_BV510CD4-A-AlexaFluor700CD8-Asubset	10	PT_G	Non_melanoma	yTIL	C ovarii CDK12 mut	61	3	-2.91993517772577	4.07410981141033	CD4+ EM
286	182	238	196	517	245	253	390	192	279	339	232	PT_G_yTIL_P2_BV510CD4-A-AlexaFluor700CD8-Asubset	10	PT_G	Non_melanoma	yTIL	C ovarii CDK12 mut	76	3	-2.33446020976923	2.47890927277508	CD4+ EM
374	177	253	194	579	249	232	415	191	318	330	236	PT_G_yTIL_P2_BV510CD4-A-AlexaFluor700CD8-Asubset	10	PT_G	Non_melanoma	yTIL	C ovarii CDK12 mut	62	3	-3.00068397418878	2.79448391877117	CD4+ EM
288	164	224	183	525	247	216	363	192	403	305	273	PT_G_yTIL_P2_BV510CD4-A-AlexaFluor700CD8-Asubset	10	PT_G	Non_melanoma	yTIL	C ovarii CDK12 mut	48	3	-3.59952134982965	2.0969088264555	CD4+ EM
317	187	239	201	479	248	227	349	190	374	313	189	PT_G_yTIL_P2_BV510CD4-A-AlexaFluor700CD8-Asubset	10	PT_G	Non_melanoma	yTIL	C ovarii CDK12 mut	61	3	-3.33743162052057	3.46485807381573	CD4+ EM
277	177	242	205	585	256	205	340	198	411	262	197	PT_G_yTIL_P2_BV510CD4-A-AlexaFluor700CD8-Asubset	10	PT_G	Non_melanoma	yTIL	C ovarii CDK12 mut	59	3	-3.9917041768255	4.56623007737103	CD4+ EM
315	192	236	209	541	249	204	319	197	438	285	268	PT_G_yTIL_P2_BV510CD4-A-AlexaFluor700CD8-Asubset	10	PT_G	Non_melanoma	yTIL	C ovarii CDK12 mut	18	3	-3.7707135190191	2.01157798253002	CD4+ EM
269	176	223	196	552	238	218	368	183	288	316	291	PT_G_yTIL_P2_BV510CD4-A-AlexaFluor700CD8-Asubset	10	PT_G	Non_melanoma	yTIL	C ovarii CDK12 mut	114	3	-2.43552822963617	-0.457267623320196	CD4+ EM
337	172	238	211	602	272	219	359	199	448	321	429	PT_G_yTIL_P2_BV510CD4-A-AlexaFluor700CD8-Asubset	10	PT_G	Non_melanoma	yTIL	C ovarii CDK12 mut	54	2	-4.14640111820123	-1.78426216162739	CD4+ EM exhausted
289	163	244	195	568	250	215	442	197	505	367	428	PT_G_yTIL_P2_BV510CD4-A-AlexaFluor700CD8-Asubset	10	PT_G	Non_melanoma	yTIL	C ovarii CDK12 mut	36	4	-6.11044616596124	-0.0820342860370614	CD4+ EM exhausted
265	210	261	193	571	251	232	458	196	298	349	189	PT_G_yTIL_P2_BV510CD4-A-AlexaFluor700CD8-Asubset	10	PT_G	Non_melanoma	yTIL	C ovarii CDK12 mut	76	3	-2.40691299335382	3.09256245575848	CD4+ EM
279	185	238	207	542	255	211	298	190	455	270	244	PT_G_yTIL_P2_BV510CD4-A-AlexaFluor700CD8-Asubset	10	PT_G	Non_melanoma	yTIL	C ovarii CDK12 mut	18	3	-3.84116144077203	2.21216966591778	CD4+ EM
269	194	241	191	525	259	190	315	176	426	309	252	PT_G_yTIL_P2_BV510CD4-A-AlexaFluor700CD8-Asubset	10	PT_G	Non_melanoma	yTIL	C ovarii CDK12 mut	18	3	-3.41555352107904	1.86485280476513	CD4+ EM
298	187	237	208	515	260	256	394	180	469	313	198	PT_G_yTIL_P2_BV510CD4-A-AlexaFluor700CD8-Asubset	10	PT_G	Non_melanoma	yTIL	C ovarii CDK12 mut	34	3	-4.58248872653864	2.87750937424603	CD4+ EM
309	179	231	204	500	250	207	352	181	478	253	187	PT_G_yTIL_P2_BV510CD4-A-AlexaFluor700CD8-Asubset	10	PT_G	Non_melanoma	yTIL	C ovarii CDK12 mut	33	3	-4.54153604404352	3.36691405259075	CD4+ EM
307	191	241	228	548	266	202	403	189	347	264	264	PT_G_yTIL_P2_BV510CD4-A-AlexaFluor700CD8-Asubset	10	PT_G	Non_melanoma	yTIL	C ovarii CDK12 mut	79	3	-1.72995109455011	0.255892891511347	CD4+ EM
289	173	234	191	558	265	198	288	179	480	243	190	PT_G_yTIL_P2_BV510CD4-A-AlexaFluor700CD8-Asubset	10	PT_G	Non_melanoma	yTIL	C ovarii CDK12 mut	19	3	-4.68001670734308	4.27761723481121	CD4+ EM
261	187	242	199	523	264	208	328	184	477	294	276	PT_G_yTIL_P2_BV510CD4-A-AlexaFluor700CD8-Asubset	10	PT_G	Non_melanoma	yTIL	C ovarii CDK12 mut	18	3	-3.80593652622125	1.81166865311566	CD4+ EM
318	181	257	220	588	252	240	335	187	476	313	191	PT_G_yTIL_P2_BV510CD4-A-AlexaFluor700CD8-Asubset	10	PT_G	Non_melanoma	yTIL	C ovarii CDK12 mut	5	3	-4.97004432575128	3.79015113793316	CD4+ EM
297	175	241	202	564	275	204	292	187	386	219	230	PT_G_yTIL_P2_BV510CD4-A-AlexaFluor700CD8-Asubset	10	PT_G	Non_melanoma	yTIL	C ovarii CDK12 mut	46	3	-3.64269895450494	4.70940949402752	CD4+ EM
279	181	228	200	548	256	249	360	186	285	298	185	PT_G_yTIL_P2_BV510CD4-A-AlexaFluor700CD8-Asubset	10	PT_G	Non_melanoma	yTIL	C ovarii CDK12 mut	75	3	-2.10018033878229	3.70245601616802	CD4+ EM
278	194	236	192	422	257	220	309	183	289	227	184	PT_G_yTIL_P2_BV510CD4-A-AlexaFluor700CD8-Asubset	10	PT_G	Non_melanoma	yTIL	C ovarii CDK12 mut	117	14	0.568402819621348	1.99307336293164	CD4+ EM
272	176	228	207	555	251	261	310	186	471	369	187	PT_G_yTIL_P2_BV510CD4-A-AlexaFluor700CD8-Asubset	10	PT_G	Non_melanoma	yTIL	C ovarii CDK12 mut	20	3	-4.77470035449884	4.08011605225506	CD4+ EM
449	148	248	223	460	252	256	450	195	560	352	417	PT_G_yTIL_P2_BV510CD4-A-AlexaFluor700CD8-Asubset	10	PT_G	Non_melanoma	yTIL	C ovarii CDK12 mut	10	7	-6.58372802631281	-0.0657786241918542	CD4+ CM exhausted
331	160	238	192	497	243	277	362	196	462	279	194	PT_G_yTIL_P2_BV510CD4-A-AlexaFluor700CD8-Asubset	10	PT_G	Non_melanoma	yTIL	C ovarii CDK12 mut	47	3	-4.41150350467584	3.17486693345013	CD4+ EM
294	169	241	196	503	263	246	328	193	463	240	208	PT_G_yTIL_P2_BV510CD4-A-AlexaFluor700CD8-Asubset	10	PT_G	Non_melanoma	yTIL	C ovarii CDK12 mut	33	3	-4.34158153430841	3.66202761612835	CD4+ EM
269	185	238	220	471	256	210	274	192	390	198	201	PT_G_yTIL_P2_BV510CD4-A-AlexaFluor700CD8-Asubset	10	PT_G	Non_melanoma	yTIL	C ovarii CDK12 mut	103	3	0.517421454477095	1.48054005585613	CD4+ EM
276	181	222	203	543	259	263	329	172	408	291	196	PT_G_yTIL_P2_BV510CD4-A-AlexaFluor700CD8-Asubset	10	PT_G	Non_melanoma	yTIL	C ovarii CDK12 mut	32	3	-3.91417617694757	4.01587130509319	CD4+ EM
319	171	241	198	549	253	224	383	197	458	267	189	PT_G_yTIL_P2_BV510CD4-A-AlexaFluor700CD8-Asubset	10	PT_G	Non_melanoma	yTIL	C ovarii CDK12 mut	34	3	-4.6639019955816	3.16444756470623	CD4+ EM
253	195	245	186	486	242	199	396	188	307	313	216	PT_G_yTIL_P2_BV510CD4-A-AlexaFluor700CD8-Asubset	10	PT_G	Non_melanoma	yTIL	C ovarii CDK12 mut	76	3	-2.40809292690179	2.94575144730511	CD4+ EM
298	187	241	204	460	265	219	273	196	334	261	192	PT_G_yTIL_P2_BV510CD4-A-AlexaFluor700CD8-Asubset	10	PT_G	Non_melanoma	yTIL	C ovarii CDK12 mut	103	3	-1.25637907878778	3.65395166359844	CD4+ EM
284	184	226	188	521	251	218	370	187	432	299	185	PT_G_yTIL_P2_BV510CD4-A-AlexaFluor700CD8-Asubset	10	PT_G	Non_melanoma	yTIL	C ovarii CDK12 mut	34	3	-4.11765069858453	3.40486528359356	CD4+ EM
297	175	246	196	464	266	255	317	180	380	228	194	PT_G_yTIL_P2_BV510CD4-A-AlexaFluor700CD8-Asubset	10	PT_G	Non_melanoma	yTIL	C ovarii CDK12 mut	103	3	-2.88314361469171	3.64718200646343	CD4+ EM
258	190	241	197	537	240	215	320	184	289	332	273	PT_G_yTIL_P2_BV510CD4-A-AlexaFluor700CD8-Asubset	10	PT_G	Non_melanoma	yTIL	C ovarii CDK12 mut	115	3	-2.34253950015924	0.196825701817896	CD4+ EM
309	184	242	201	519	267	221	396	191	413	297	185	PT_G_yTIL_P2_BV510CD4-A-AlexaFluor700CD8-Asubset	10	PT_G	Non_melanoma	yTIL	C ovarii CDK12 mut	49	3	-3.90417022601984	3.08776547394696	CD4+ EM
262	179	246	200	513	257	203	266	200	367	258	196	PT_G_yTIL_P2_BV510CD4-A-AlexaFluor700CD8-Asubset	10	PT_G	Non_melanoma	yTIL	C ovarii CDK12 mut	60	3	-3.10034508602045	4.66374804459515	CD4+ EM
263	196	251	201	542	241	232	274	205	276	340	337	PT_G_yTIL_P2_BV510CD4-A-AlexaFluor700CD8-Asubset	10	PT_G	Non_melanoma	yTIL	C ovarii CDK12 mut	114	3	-2.22466320888422	-1.275358896628	CD4+ EM
328	161	242	193	537	271	239	362	185	423	273	188	PT_G_yTIL_P2_BV510CD4-A-AlexaFluor700CD8-Asubset	10	PT_G	Non_melanoma	yTIL	C ovarii CDK12 mut	47	3	-4.23679180042169	3.3892078586668	CD4+ EM
313	190	227	196	518	270	250	345	187	376	264	189	PT_G_yTIL_P2_BV510CD4-A-AlexaFluor700CD8-Asubset	10	PT_G	Non_melanoma	yTIL	C ovarii CDK12 mut	61	3	-3.24954385654352	3.682324905023	CD4+ EM
265	193	235	191	534	268	239	431	196	343	345	187	PT_G_yTIL_P2_BV510CD4-A-AlexaFluor700CD8-Asubset	10	PT_G	Non_melanoma	yTIL	C ovarii CDK12 mut	76	3	-2.73332018749139	3.06499816857281	CD4+ EM
368	186	222	203	528	251	269	420	192	332	301	186	PT_G_yTIL_P2_BV510CD4-A-AlexaFluor700CD8-Asubset	10	PT_G	Non_melanoma	yTIL	C ovarii CDK12 mut	62	3	-3.20591897861383	2.93852951012554	CD4+ EM
357	233	242	205	538	263	202	349	188	432	295	192	PT_G_yTIL_P2_BV510CD4-A-AlexaFluor700CD8-Asubset	10	PT_G	Non_melanoma	yTIL	C ovarii CDK12 mut	47	3	-4.50448865787408	3.2066443153471	CD4+ EM
314	164	244	198	494	236	238	360	188	372	282	315	PT_G_yTIL_P2_BV510CD4-A-AlexaFluor700CD8-Asubset	10	PT_G	Non_melanoma	yTIL	C ovarii CDK12 mut	79	3	-3.62428636447809	1.91837729893627	CD4+ EM
368	180	239	201	549	264	219	418	187	461	268	242	PT_G_yTIL_P2_BV510CD4-A-AlexaFluor700CD8-Asubset	10	PT_G	Non_melanoma	yTIL	C ovarii CDK12 mut	35	3	-4.7229201306524	2.37986447297039	CD4+ EM
277	178	251	207	570	249	211	267	188	329	299	236	PT_G_yTIL_P2_BV510CD4-A-AlexaFluor700CD8-Asubset	10	PT_G	Non_melanoma	yTIL	C ovarii CDK12 mut	74	3	0.0562035630522009	3.99847366295758	CD4+ EM
274	179	254	214	555	261	224	351	196	468	278	187	PT_G_yTIL_P2_BV510CD4-A-AlexaFluor700CD8-Asubset	10	PT_G	Non_melanoma	yTIL	C ovarii CDK12 mut	32	3	-4.66558952228448	3.62351490937176	CD4+ EM
250	182	247	197	512	244	227	372	187	481	293	211	PT_G_yTIL_P2_BV510CD4-A-AlexaFluor700CD8-Asubset	10	PT_G	Non_melanoma	yTIL	C ovarii CDK12 mut	34	3	-4.64672965900323	3.38533045731488	CD4+ EM
285	193	235	202	516	271	230	373	195	290	314	336	PT_G_yTIL_P2_BV510CD4-A-AlexaFluor700CD8-Asubset	10	PT_G	Non_melanoma	yTIL	C ovarii CDK12 mut	114	3	-2.52007717983148	-1.18731997527179	CD4+ EM
303	183	245	189	489	281	198	376	187	339	277	260	PT_G_yTIL_P2_BV510CD4-A-AlexaFluor700CD8-Asubset	10	PT_G	Non_melanoma	yTIL	C ovarii CDK12 mut	61	3	-2.79837770358942	2.20810558281842	CD4+ EM
274	192	237	200	515	253	221	334	200	287	354	328	PT_G_yTIL_P2_BV510CD4-A-AlexaFluor700CD8-Asubset	10	PT_G	Non_melanoma	yTIL	C ovarii CDK12 mut	114	3	-2.49266691104791	-0.902981918230627	CD4+ EM
288	195	237	198	518	263	362	345	195	281	309	274	PT_G_yTIL_P2_BV510CD4-A-AlexaFluor700CD8-Asubset	10	PT_G	Non_melanoma	yTIL	C ovarii CDK12 mut	57	1	-2.21989865199945	-0.174838300719831	CD4+ EMRA
270	226	251	192	555	248	268	374	181	257	352	289	PT_G_yTIL_P2_BV510CD4-A-AlexaFluor700CD8-Asubset	10	PT_G	Non_melanoma	yTIL	C ovarii CDK12 mut	114	3	-2.58829922572992	-0.702584247961614	CD4+ EM
392	184	246	196	405	242	249	359	191	343	285	222	PT_G_yTIL_P2_BV510CD4-A-AlexaFluor700CD8-Asubset	10	PT_G	Non_melanoma	yTIL	C ovarii CDK12 mut	47	3	-3.27222962276361	2.8488562294096	CD4+ EM
299	183	233	189	531	261	221	399	179	387	295	200	PT_G_yTIL_P2_BV510CD4-A-AlexaFluor700CD8-Asubset	10	PT_G	Non_melanoma	yTIL	C ovarii CDK12 mut	48	3	-3.61823577777765	3.05128027878704	CD4+ EM
310	185	239	215	480	241	221	441	196	504	288	412	PT_G_yTIL_P2_BV510CD4-A-AlexaFluor700CD8-Asubset	10	PT_G	Non_melanoma	yTIL	C ovarii CDK12 mut	36	4	-5.80687780277155	-0.199957411661718	CD4+ EM exhausted
312	185	246	196	487	268	210	280	193	465	264	186	PT_G_yTIL_P2_BV510CD4-A-AlexaFluor700CD8-Asubset	10	PT_G	Non_melanoma	yTIL	C ovarii CDK12 mut	32	3	-4.25166959659479	3.7808253952116	CD4+ EM
315	179	244	196	464	263	203	282	197	360	265	246	PT_G_yTIL_P2_BV510CD4-A-AlexaFluor700CD8-Asubset	10	PT_G	Non_melanoma	yTIL	C ovarii CDK12 mut	103	3	-1.37580187217615	3.30427696190777	CD4+ EM
375	165	248	194	501	228	232	378	196	426	243	187	PT_G_yTIL_P2_BV510CD4-A-AlexaFluor700CD8-Asubset	10	PT_G	Non_melanoma	yTIL	C ovarii CDK12 mut	47	3	-4.34434385196588	3.03232290230694	CD4+ EM
294	186	243	217	489	247	207	435	191	425	315	202	PT_G_yTIL_P2_BV510CD4-A-AlexaFluor700CD8-Asubset	10	PT_G	Non_melanoma	yTIL	C ovarii CDK12 mut	49	3	-4.06795091525934	2.84256531678143	CD4+ EM
292	179	241	194	569	257	202	349	190	458	260	187	PT_G_yTIL_P2_BV510CD4-A-AlexaFluor700CD8-Asubset	10	PT_G	Non_melanoma	yTIL	C ovarii CDK12 mut	19	3	-4.73134822742364	3.76853825531903	CD4+ EM
281	274	231	204	578	258	268	356	186	277	345	262	PT_G_yTIL_P2_BV510CD4-A-AlexaFluor700CD8-Asubset	10	PT_G	Non_melanoma	yTIL	C ovarii CDK12 mut	75	3	-2.43671293155572	-0.194828148856733	CD4+ EM
253	178	243	196	553	247	205	288	192	460	240	224	PT_G_yTIL_P2_BV510CD4-A-AlexaFluor700CD8-Asubset	10	PT_G	Non_melanoma	yTIL	C ovarii CDK12 mut	32	3	-4.08144731418512	2.29114391289654	CD4+ EM
294	181	247	195	489	253	274	324	189	362	294	188	PT_G_yTIL_P2_BV510CD4-A-AlexaFluor700CD8-Asubset	10	PT_G	Non_melanoma	yTIL	C ovarii CDK12 mut	58	1	-2.46455378429315	4.10438754044476	CD4+ EMRA
287	193	241	196	516	238	239	377	184	409	284	217	PT_G_yTIL_P2_BV510CD4-A-AlexaFluor700CD8-Asubset	10	PT_G	Non_melanoma	yTIL	C ovarii CDK12 mut	48	3	-3.80439777271173	2.92809321366253	CD4+ EM
272	182	248	195	507	258	229	391	196	366	294	205	PT_G_yTIL_P2_BV510CD4-A-AlexaFluor700CD8-Asubset	10	PT_G	Non_melanoma	yTIL	C ovarii CDK12 mut	48	3	-2.94737977878473	3.03231551133099	CD4+ EM
338	169	231	204	549	258	268	357	179	428	293	186	PT_G_yTIL_P2_BV510CD4-A-AlexaFluor700CD8-Asubset	10	PT_G	Non_melanoma	yTIL	C ovarii CDK12 mut	47	3	-4.32480544940851	3.29419638596478	CD4+ EM
316	184	244	204	515	267	209	296	187	423	306	184	PT_G_yTIL_P2_BV510CD4-A-AlexaFluor700CD8-Asubset	10	PT_G	Non_melanoma	yTIL	C ovarii CDK12 mut	32	3	-3.96851463214777	4.05581356965008	CD4+ EM
307	182	242	189	494	231	257	419	194	401	300	210	PT_G_yTIL_P2_BV510CD4-A-AlexaFluor700CD8-Asubset	10	PT_G	Non_melanoma	yTIL	C ovarii CDK12 mut	49	3	-3.68830270664117	2.97752000771466	CD4+ EM
280	181	233	196	554	249	208	348	185	469	266	207	PT_G_yTIL_P2_BV510CD4-A-AlexaFluor700CD8-Asubset	10	PT_G	Non_melanoma	yTIL	C ovarii CDK12 mut	19	3	-4.73560590640924	3.67551495514813	CD4+ EM
270	190	235	190	492	272	213	328	179	280	276	237	PT_G_yTIL_P2_BV510CD4-A-AlexaFluor700CD8-Asubset	10	PT_G	Non_melanoma	yTIL	C ovarii CDK12 mut	116	3	-1.4959024895849	1.99302901707592	CD4+ EM
277	195	251	184	486	250	219	291	171	396	379	228	PT_G_yTIL_P2_BV510CD4-A-AlexaFluor700CD8-Asubset	10	PT_G	Non_melanoma	yTIL	C ovarii CDK12 mut	60	3	-2.77938504115961	1.82823743306103	CD4+ EM
285	180	242	193	528	260	220	401	195	386	330	252	PT_G_yTIL_P2_BV510CD4-A-AlexaFluor700CD8-Asubset	10	PT_G	Non_melanoma	yTIL	C ovarii CDK12 mut	48	3	-3.63085527316949	2.20573307953778	CD4+ EM
266	179	243	185	488	272	219	325	187	400	265	206	PT_G_yTIL_P2_BV510CD4-A-AlexaFluor700CD8-Asubset	10	PT_G	Non_melanoma	yTIL	C ovarii CDK12 mut	60	3	-3.46858377353571	3.7756197639555	CD4+ EM
281	166	254	188	429	260	207	453	183	333	289	242	PT_G_yTIL_P2_BV510CD4-A-AlexaFluor700CD8-Asubset	10	PT_G	Non_melanoma	yTIL	C ovarii CDK12 mut	76	3	-2.9271277894201	2.33912922821942	CD4+ EM
341	180	242	194	527	230	215	330	188	414	318	193	PT_G_yTIL_P2_BV510CD4-A-AlexaFluor700CD8-Asubset	10	PT_G	Non_melanoma	yTIL	C ovarii CDK12 mut	47	3	-3.98894376651666	3.70576407395306	CD4+ EM
282	165	232	200	505	253	235	389	190	403	277	283	PT_G_yTIL_P2_BV510CD4-A-AlexaFluor700CD8-Asubset	10	PT_G	Non_melanoma	yTIL	C ovarii CDK12 mut	48	3	-3.60806150333307	1.99121047936383	CD4+ EM
330	188	202	235	603	247	201	515	181	493	403	196	PT_G_yTIL_P2_BV510CD4-A-AlexaFluor700CD8-Asubset	10	PT_G	Non_melanoma	yTIL	C ovarii CDK12 mut	21	5	-5.16378373996637	2.42550661049786	CD4+ EM exhausted
289	189	241	206	526	246	244	323	191	292	373	192	PT_G_yTIL_P2_BV510CD4-A-AlexaFluor700CD8-Asubset	10	PT_G	Non_melanoma	yTIL	C ovarii CDK12 mut	86	3	-2.12573213474176	4.38027121506634	CD4+ EM
335	173	240	207	484	256	220	311	193	363	191	186	PT_G_yTIL_P2_BV510CD4-A-AlexaFluor700CD8-Asubset	10	PT_G	Non_melanoma	yTIL	C ovarii CDK12 mut	103	3	-2.28926176921747	3.62868191681805	CD4+ EM
291	158	237	189	541	240	248	412	190	528	342	392	PT_G_yTIL_P2_BV510CD4-A-AlexaFluor700CD8-Asubset	10	PT_G	Non_melanoma	yTIL	C ovarii CDK12 mut	36	4	-6.01781673328302	0.0955120661109946	CD4+ EM exhausted
278	190	243	192	551	277	228	413	186	560	348	340	PT_G_yTIL_P2_BV510CD4-A-AlexaFluor700CD8-Asubset	10	PT_G	Non_melanoma	yTIL	C ovarii CDK12 mut	36	4	-6.16451711551569	0.491550583466913	CD4+ EM exhausted
273	183	246	191	456	251	204	459	191	499	276	355	PT_G_yTIL_P2_BV510CD4-A-AlexaFluor700CD8-Asubset	10	PT_G	Non_melanoma	yTIL	C ovarii CDK12 mut	53	2	-5.54320926563165	0.260609272941973	CD4+ EM exhausted
254	188	255	200	525	240	223	321	191	468	328	187	PT_G_yTIL_P2_BV510CD4-A-AlexaFluor700CD8-Asubset	10	PT_G	Non_melanoma	yTIL	C ovarii CDK12 mut	32	3	-4.6993252743902	3.99185540162029	CD4+ EM
259	189	216	204	515	259	207	394	178	473	330	461	PT_G_yTIL_P2_BV510CD4-A-AlexaFluor700CD8-Asubset	10	PT_G	Non_melanoma	yTIL	C ovarii CDK12 mut	195	4	-4.65758485690973	-2.02870343245563	CD4+ EM exhausted
285	176	243	194	498	259	233	375	190	352	289	197	PT_G_yTIL_P2_BV510CD4-A-AlexaFluor700CD8-Asubset	10	PT_G	Non_melanoma	yTIL	C ovarii CDK12 mut	61	3	-2.85695142642877	3.17697932206097	CD4+ EM
381	170	231	207	520	273	239	461	175	535	279	395	PT_G_yTIL_P2_BV510CD4-A-AlexaFluor700CD8-Asubset	10	PT_G	Non_melanoma	yTIL	C ovarii CDK12 mut	24	2	-5.99784011737726	-0.173271488323782	CD4+ EM exhausted
315	180	233	195	516	246	232	419	185	403	269	223	PT_G_yTIL_P2_BV510CD4-A-AlexaFluor700CD8-Asubset	10	PT_G	Non_melanoma	yTIL	C ovarii CDK12 mut	49	3	-3.58458919422052	2.61878540001812	CD4+ EM
279	177	232	204	557	262	229	301	190	423	279	192	PT_G_yTIL_P2_BV510CD4-A-AlexaFluor700CD8-Asubset	10	PT_G	Non_melanoma	yTIL	C ovarii CDK12 mut	32	3	-4.08198470966241	4.59839894257488	CD4+ EM
256	173	233	188	497	267	221	379	188	347	261	194	PT_G_yTIL_P2_BV510CD4-A-AlexaFluor700CD8-Asubset	10	PT_G	Non_melanoma	yTIL	C ovarii CDK12 mut	61	3	-2.6959905137243	3.31000568352642	CD4+ EM
273	193	257	192	553	276	218	317	196	273	299	356	PT_G_yTIL_P2_BV510CD4-A-AlexaFluor700CD8-Asubset	10	PT_G	Non_melanoma	yTIL	C ovarii CDK12 mut	114	3	-2.17050309078119	-1.42321811236439	CD4+ EM
266	188	239	203	557	259	256	318	194	271	376	248	PT_G_yTIL_P2_BV510CD4-A-AlexaFluor700CD8-Asubset	10	PT_G	Non_melanoma	yTIL	C ovarii CDK12 mut	86	3	-2.38926572696588	0.221690971478846	CD4+ EM
320	179	242	197	534	267	222	329	185	482	275	238	PT_G_yTIL_P2_BV510CD4-A-AlexaFluor700CD8-Asubset	10	PT_G	Non_melanoma	yTIL	C ovarii CDK12 mut	19	3	-4.46576566593072	2.42161347351971	CD4+ EM
286	172	235	194	474	264	232	336	190	348	267	210	PT_G_yTIL_P2_BV510CD4-A-AlexaFluor700CD8-Asubset	10	PT_G	Non_melanoma	yTIL	C ovarii CDK12 mut	61	3	-2.41782183544061	3.41562177620831	CD4+ EM
282	168	239	206	545	259	244	273	192	513	384	257	PT_G_yTIL_P2_BV510CD4-A-AlexaFluor700CD8-Asubset	10	PT_G	Non_melanoma	yTIL	C ovarii CDK12 mut	20	3	-4.67725343601129	3.60412551842633	CD4+ EM
342	190	242	199	479	254	222	373	179	429	267	206	PT_G_yTIL_P2_BV510CD4-A-AlexaFluor700CD8-Asubset	10	PT_G	Non_melanoma	yTIL	C ovarii CDK12 mut	47	3	-4.04550428287408	3.06597187004986	CD4+ EM
344	163	242	194	490	254	254	471	176	595	365	347	PT_G_yTIL_P2_BV510CD4-A-AlexaFluor700CD8-Asubset	10	PT_G	Non_melanoma	yTIL	C ovarii CDK12 mut	23	5	-6.29855794803522	0.504923630580332	CD4+ EM exhausted
316	185	228	218	576	273	218	387	182	425	331	213	PT_G_yTIL_P2_BV510CD4-A-AlexaFluor700CD8-Asubset	10	PT_G	Non_melanoma	yTIL	C ovarii CDK12 mut	34	3	-4.42404909030817	3.06007911644879	CD4+ EM
348	184	240	197	508	266	234	355	191	455	254	195	PT_G_yTIL_P2_BV510CD4-A-AlexaFluor700CD8-Asubset	10	PT_G	Non_melanoma	yTIL	C ovarii CDK12 mut	47	3	-4.47270936862848	3.27432395897808	CD4+ EM
385	188	254	221	545	250	278	415	180	456	368	244	PT_G_yTIL_P2_BV510CD4-A-AlexaFluor700CD8-Asubset	10	PT_G	Non_melanoma	yTIL	C ovarii CDK12 mut	35	3	-5.08573312656305	2.38676359139385	CD4+ EM
350	184	245	197	480	255	212	365	193	429	293	186	PT_G_yTIL_P2_BV510CD4-A-AlexaFluor700CD8-Asubset	10	PT_G	Non_melanoma	yTIL	C ovarii CDK12 mut	47	3	-4.09498662845514	3.18272473298016	CD4+ EM
285	179	223	192	518	254	195	362	191	330	271	205	PT_G_yTIL_P2_BV510CD4-A-AlexaFluor700CD8-Asubset	10	PT_G	Non_melanoma	yTIL	C ovarii CDK12 mut	61	3	-2.43860716716669	3.41562845192852	CD4+ EM
348	179	235	188	564	262	184	427	186	486	291	186	PT_G_yTIL_P2_BV510CD4-A-AlexaFluor700CD8-Asubset	10	PT_G	Non_melanoma	yTIL	C ovarii CDK12 mut	34	3	-4.95272369281671	2.77001454316082	CD4+ EM
395	166	223	269	485	259	235	539	187	500	313	187	PT_G_yTIL_P2_BV510CD4-A-AlexaFluor700CD8-Asubset	10	PT_G	Non_melanoma	yTIL	C ovarii CDK12 mut	35	3	-4.94206542865656	2.40758110962811	CD4+ EM
288	194	242	191	533	260	232	318	198	272	344	310	PT_G_yTIL_P2_BV510CD4-A-AlexaFluor700CD8-Asubset	10	PT_G	Non_melanoma	yTIL	C ovarii CDK12 mut	114	3	-2.33766765491388	-0.750566285029028	CD4+ EM
292	176	241	200	494	256	234	338	193	454	287	187	PT_G_yTIL_P2_BV510CD4-A-AlexaFluor700CD8-Asubset	10	PT_G	Non_melanoma	yTIL	C ovarii CDK12 mut	32	3	-4.34307117359064	3.58344580613079	CD4+ EM
273	194	233	194	576	264	189	304	184	482	261	269	PT_G_yTIL_P2_BV510CD4-A-AlexaFluor700CD8-Asubset	10	PT_G	Non_melanoma	yTIL	C ovarii CDK12 mut	18	3	-4.29410858051202	1.85031821213665	CD4+ EM
345	208	242	216	610	258	199	404	188	403	240	241	PT_G_yTIL_P2_BV510CD4-A-AlexaFluor700CD8-Asubset	10	PT_G	Non_melanoma	yTIL	C ovarii CDK12 mut	50	3	-4.19116277591608	1.42562868081036	CD4+ EM
263	189	244	187	531	245	223	391	195	346	295	191	PT_G_yTIL_P2_BV510CD4-A-AlexaFluor700CD8-Asubset	10	PT_G	Non_melanoma	yTIL	C ovarii CDK12 mut	61	3	-2.69886488811395	3.20232727013531	CD4+ EM
268	196	239	203	533	252	213	365	191	394	334	189	PT_G_yTIL_P2_BV510CD4-A-AlexaFluor700CD8-Asubset	10	PT_G	Non_melanoma	yTIL	C ovarii CDK12 mut	48	3	-3.8109065999212	3.67897607766094	CD4+ EM
257	177	248	205	525	265	204	266	185	435	263	188	PT_G_yTIL_P2_BV510CD4-A-AlexaFluor700CD8-Asubset	10	PT_G	Non_melanoma	yTIL	C ovarii CDK12 mut	32	3	-3.99261922733209	4.40239502869549	CD4+ EM
315	192	242	197	522	264	216	324	196	422	241	190	PT_G_yTIL_P2_BV510CD4-A-AlexaFluor700CD8-Asubset	10	PT_G	Non_melanoma	yTIL	C ovarii CDK12 mut	33	3	-4.06760806934259	3.85061099015179	CD4+ EM
331	185	238	196	483	285	220	318	179	313	259	295	PT_G_yTIL_P2_BV510CD4-A-AlexaFluor700CD8-Asubset	10	PT_G	Non_melanoma	yTIL	C ovarii CDK12 mut	115	3	-0.763957570952392	-0.238891046419714	CD4+ EM
403	172	251	208	377	258	266	379	184	319	267	185	PT_G_yTIL_P2_BV510CD4-A-AlexaFluor700CD8-Asubset	10	PT_G	Non_melanoma	yTIL	C ovarii CDK12 mut	47	3	-3.19340534107111	2.77300717316571	CD4+ EM
289	175	239	204	479	240	211	283	192	477	225	194	PT_G_yTIL_P2_BV510CD4-A-AlexaFluor700CD8-Asubset	10	PT_G	Non_melanoma	yTIL	C ovarii CDK12 mut	33	3	-4.23768825427911	3.84836508713665	CD4+ EM
338	166	249	197	495	262	213	313	188	400	306	190	PT_G_yTIL_P2_BV510CD4-A-AlexaFluor700CD8-Asubset	10	PT_G	Non_melanoma	yTIL	C ovarii CDK12 mut	47	3	-3.5149728764715	3.78802658997479	CD4+ EM
279	179	245	195	557	272	252	442	193	308	361	331	PT_G_yTIL_P2_BV510CD4-A-AlexaFluor700CD8-Asubset	10	PT_G	Non_melanoma	yTIL	C ovarii CDK12 mut	63	3	-3.38966984645746	-1.86775956667957	CD4+ EM
315	169	241	201	521	276	269	354	189	280	307	270	PT_G_yTIL_P2_BV510CD4-A-AlexaFluor700CD8-Asubset	10	PT_G	Non_melanoma	yTIL	C ovarii CDK12 mut	114	3	-2.24424428836725	0.0716530383378528	CD4+ EM
313	185	234	207	512	245	200	364	182	490	300	218	PT_G_yTIL_P2_BV510CD4-A-AlexaFluor700CD8-Asubset	10	PT_G	Non_melanoma	yTIL	C ovarii CDK12 mut	34	3	-4.81666154758356	2.99024130783978	CD4+ EM
351	186	243	213	536	269	241	307	184	540	275	275	PT_G_yTIL_P2_BV510CD4-A-AlexaFluor700CD8-Asubset	10	PT_G	Non_melanoma	yTIL	C ovarii CDK12 mut	52	2	-4.70975513355157	1.98497404538098	CD4+ EM exhausted
309	178	239	201	478	246	226	369	185	304	290	186	PT_G_yTIL_P2_BV510CD4-A-AlexaFluor700CD8-Asubset	10	PT_G	Non_melanoma	yTIL	C ovarii CDK12 mut	61	3	-2.20416946308038	3.22937490426007	CD4+ EM
350	168	246	206	555	271	219	307	200	392	302	203	PT_G_yTIL_P2_BV510CD4-A-AlexaFluor700CD8-Asubset	10	PT_G	Non_melanoma	yTIL	C ovarii CDK12 mut	73	3	-3.54681272403619	3.89482809983196	CD4+ EM
376	173	245	197	452	277	224	322	179	366	276	189	PT_G_yTIL_P2_BV510CD4-A-AlexaFluor700CD8-Asubset	10	PT_G	Non_melanoma	yTIL	C ovarii CDK12 mut	47	3	-2.97408075229547	3.22777106247845	CD4+ EM
269	192	232	198	526	267	203	344	191	504	266	188	PT_G_yTIL_P2_BV510CD4-A-AlexaFluor700CD8-Asubset	10	PT_G	Non_melanoma	yTIL	C ovarii CDK12 mut	19	3	-4.81777257816217	3.60888745270672	CD4+ EM
271	168	250	198	518	261	249	300	182	417	264	213	PT_G_yTIL_P2_BV510CD4-A-AlexaFluor700CD8-Asubset	10	PT_G	Non_melanoma	yTIL	C ovarii CDK12 mut	60	3	-3.84525318042657	3.97432257615032	CD4+ EM
293	171	234	207	484	257	239	407	188	438	325	273	PT_G_yTIL_P2_BV510CD4-A-AlexaFluor700CD8-Asubset	10	PT_G	Non_melanoma	yTIL	C ovarii CDK12 mut	48	3	-4.44345731632135	1.76836230240765	CD4+ EM
368	172	239	216	546	275	245	439	181	474	363	204	PT_G_yTIL_P2_BV510CD4-A-AlexaFluor700CD8-Asubset	10	PT_G	Non_melanoma	yTIL	C ovarii CDK12 mut	35	3	-4.98679370777032	2.57870342217388	CD4+ EM
422	155	244	201	582	275	235	334	190	283	296	186	PT_G_yTIL_P2_BV510CD4-A-AlexaFluor700CD8-Asubset	10	PT_G	Non_melanoma	yTIL	C ovarii CDK12 mut	62	3	-2.93099923030756	3.43675591431561	CD4+ EM
352	164	231	217	526	261	228	414	190	484	310	189	PT_G_yTIL_P2_BV510CD4-A-AlexaFluor700CD8-Asubset	10	PT_G	Non_melanoma	yTIL	C ovarii CDK12 mut	34	3	-4.9436404217901	2.73335768662396	CD4+ EM
265	188	242	198	554	263	239	372	183	365	289	190	PT_G_yTIL_P2_BV510CD4-A-AlexaFluor700CD8-Asubset	10	PT_G	Non_melanoma	yTIL	C ovarii CDK12 mut	61	3	-3.40849013225458	3.62578203164044	CD4+ EM
296	188	243	199	544	259	242	335	199	283	309	247	PT_G_yTIL_P2_BV510CD4-A-AlexaFluor700CD8-Asubset	10	PT_G	Non_melanoma	yTIL	C ovarii CDK12 mut	75	3	-2.21323008434198	0.511700589284327	CD4+ EM
280	178	231	191	501	257	244	394	181	526	307	221	PT_G_yTIL_P2_BV510CD4-A-AlexaFluor700CD8-Asubset	10	PT_G	Non_melanoma	yTIL	C ovarii CDK12 mut	34	3	-4.8708660115423	2.42925621949139	CD4+ EM
321	176	241	231	592	258	240	326	192	538	276	210	PT_G_yTIL_P2_BV510CD4-A-AlexaFluor700CD8-Asubset	10	PT_G	Non_melanoma	yTIL	C ovarii CDK12 mut	19	3	-5.22383613483331	3.342885036096	CD4+ EM
339	192	241	194	513	256	248	377	192	426	290	188	PT_G_yTIL_P2_BV510CD4-A-AlexaFluor700CD8-Asubset	10	PT_G	Non_melanoma	yTIL	C ovarii CDK12 mut	47	3	-4.12825317279718	3.09185864411297	CD4+ EM
402	177	227	194	558	247	244	382	181	474	332	189	PT_G_yTIL_P2_BV510CD4-A-AlexaFluor700CD8-Asubset	10	PT_G	Non_melanoma	yTIL	C ovarii CDK12 mut	35	3	-5.07490844623468	2.84619023285809	CD4+ EM
366	193	245	204	496	240	230	394	195	334	284	196	PT_G_yTIL_P2_BV510CD4-A-AlexaFluor700CD8-Asubset	10	PT_G	Non_melanoma	yTIL	C ovarii CDK12 mut	62	3	-3.02807850734613	2.94413210831585	CD4+ EM
301	184	240	201	526	266	199	317	205	413	270	286	PT_G_yTIL_P2_BV510CD4-A-AlexaFluor700CD8-Asubset	10	PT_G	Non_melanoma	yTIL	C ovarii CDK12 mut	18	3	-3.46791715518854	1.93811728440228	CD4+ EM
367	183	244	202	506	260	252	357	190	385	313	185	PT_G_yTIL_P2_BV510CD4-A-AlexaFluor700CD8-Asubset	10	PT_G	Non_melanoma	yTIL	C ovarii CDK12 mut	47	3	-3.61893291370294	3.25526644669476	CD4+ EM
306	179	247	192	518	249	220	396	190	362	269	186	PT_G_yTIL_P2_BV510CD4-A-AlexaFluor700CD8-Asubset	10	PT_G	Non_melanoma	yTIL	C ovarii CDK12 mut	61	3	-3.14743060962579	2.9777362533659	CD4+ EM
316	180	239	199	501	241	226	349	190	405	269	188	PT_G_yTIL_P2_BV510CD4-A-AlexaFluor700CD8-Asubset	10	PT_G	Non_melanoma	yTIL	C ovarii CDK12 mut	47	3	-3.71057338611505	3.52491309128704	CD4+ EM
255	192	237	197	544	262	201	353	190	320	323	213	PT_G_yTIL_P2_BV510CD4-A-AlexaFluor700CD8-Asubset	10	PT_G	Non_melanoma	yTIL	C ovarii CDK12 mut	75	3	-2.29027814762018	3.73906447373333	CD4+ EM
286	183	247	202	542	276	225	413	191	407	291	267	PT_G_yTIL_P2_BV510CD4-A-AlexaFluor700CD8-Asubset	10	PT_G	Non_melanoma	yTIL	C ovarii CDK12 mut	48	3	-3.78047675983331	2.07787658654156	CD4+ EM
271	179	230	237	515	264	188	318	186	414	229	200	PT_G_yTIL_P2_BV510CD4-A-AlexaFluor700CD8-Asubset	10	PT_G	Non_melanoma	yTIL	C ovarii CDK12 mut	33	3	-3.69702262775323	3.96660830460491	CD4+ EM
359	156	243	204	476	238	215	402	199	343	333	215	PT_G_yTIL_P2_BV510CD4-A-AlexaFluor700CD8-Asubset	10	PT_G	Non_melanoma	yTIL	C ovarii CDK12 mut	62	3	-3.03192300693414	2.89383651696148	CD4+ EM
306	195	244	204	545	242	178	409	179	463	307	200	PT_G_yTIL_P2_BV510CD4-A-AlexaFluor700CD8-Asubset	10	PT_G	Non_melanoma	yTIL	C ovarii CDK12 mut	34	3	-4.67889375583551	2.93996645890179	CD4+ EM
295	176	238	213	515	246	222	306	191	370	282	186	PT_G_yTIL_P2_BV510CD4-A-AlexaFluor700CD8-Asubset	10	PT_G	Non_melanoma	yTIL	C ovarii CDK12 mut	60	3	-2.85011501209161	4.39914824448528	CD4+ EM
334	178	224	188	542	265	222	372	182	513	295	209	PT_G_yTIL_P2_BV510CD4-A-AlexaFluor700CD8-Asubset	10	PT_G	Non_melanoma	yTIL	C ovarii CDK12 mut	5	3	-5.08661861316583	3.00672413788738	CD4+ EM
319	180	233	198	551	263	240	388	193	520	249	200	PT_G_yTIL_P2_BV510CD4-A-AlexaFluor700CD8-Asubset	10	PT_G	Non_melanoma	yTIL	C ovarii CDK12 mut	19	3	-5.04607171909235	2.75410177193585	CD4+ EM
308	177	243	194	451	265	236	352	186	318	224	188	PT_G_yTIL_P2_BV510CD4-A-AlexaFluor700CD8-Asubset	10	PT_G	Non_melanoma	yTIL	C ovarii CDK12 mut	103	3	-2.330848645133	3.13796379052105	CD4+ EM
348	182	226	203	582	243	206	345	192	451	266	299	PT_G_yTIL_P2_BV510CD4-A-AlexaFluor700CD8-Asubset	10	PT_G	Non_melanoma	yTIL	C ovarii CDK12 mut	65	2	-4.27466697589777	1.70687343560162	CD4+ EM exhausted
313	176	240	197	531	261	206	386	188	507	257	187	PT_G_yTIL_P2_BV510CD4-A-AlexaFluor700CD8-Asubset	10	PT_G	Non_melanoma	yTIL	C ovarii CDK12 mut	34	3	-4.91299409763239	2.89109422646466	CD4+ EM
274	180	241	200	509	263	217	279	187	384	250	184	PT_G_yTIL_P2_BV510CD4-A-AlexaFluor700CD8-Asubset	10	PT_G	Non_melanoma	yTIL	C ovarii CDK12 mut	60	3	-3.30838818447015	4.42268635712567	CD4+ EM
362	187	246	197	602	276	212	323	189	436	328	190	PT_G_yTIL_P2_BV510CD4-A-AlexaFluor700CD8-Asubset	10	PT_G	Non_melanoma	yTIL	C ovarii CDK12 mut	5	3	-4.77368707553766	3.61570693932476	CD4+ EM
373	176	244	199	526	264	218	369	181	520	299	208	PT_G_yTIL_P2_BV510CD4-A-AlexaFluor700CD8-Asubset	10	PT_G	Non_melanoma	yTIL	C ovarii CDK12 mut	5	3	-5.24435491458795	2.91645552597943	CD4+ EM
289	170	235	193	454	268	226	360	201	329	314	184	PT_G_yTIL_P2_BV510CD4-A-AlexaFluor700CD8-Asubset	10	PT_G	Non_melanoma	yTIL	C ovarii CDK12 mut	116	3	-2.34400958911798	3.17018653832379	CD4+ EM
293	180	239	192	472	258	220	442	183	447	280	186	PT_G_yTIL_P2_BV510CD4-A-AlexaFluor700CD8-Asubset	10	PT_G	Non_melanoma	yTIL	C ovarii CDK12 mut	49	3	-4.12077350513361	2.83881475411358	CD4+ EM
333	167	239	196	475	251	225	334	194	436	217	227	PT_G_yTIL_P2_BV510CD4-A-AlexaFluor700CD8-Asubset	10	PT_G	Non_melanoma	yTIL	C ovarii CDK12 mut	33	3	-3.71074838535211	2.40461637459698	CD4+ EM
370	171	233	223	540	243	249	286	187	468	265	186	PT_G_yTIL_P2_BV510CD4-A-AlexaFluor700CD8-Asubset	10	PT_G	Non_melanoma	yTIL	C ovarii CDK12 mut	5	3	-4.78434724704645	3.59294154129925	CD4+ EM
295	205	244	221	519	256	194	327	190	371	305	207	PT_G_yTIL_P2_BV510CD4-A-AlexaFluor700CD8-Asubset	10	PT_G	Non_melanoma	yTIL	C ovarii CDK12 mut	60	3	-2.971318434638	4.21712471924725	CD4+ EM
401	186	243	256	569	249	202	454	198	290	372	220	PT_G_yTIL_P2_BV510CD4-A-AlexaFluor700CD8-Asubset	10	PT_G	Non_melanoma	yTIL	C ovarii CDK12 mut	62	3	-2.98197574512384	2.97854926072064	CD4+ EM
277	195	241	200	565	246	254	386	207	292	324	380	PT_G_yTIL_P2_BV510CD4-A-AlexaFluor700CD8-Asubset	10	PT_G	Non_melanoma	yTIL	C ovarii CDK12 mut	113	17	-2.90368242160699	-2.25337074317035	CD4+ EM exhausted
312	173	232	208	597	254	258	420	190	420	389	217	PT_G_yTIL_P2_BV510CD4-A-AlexaFluor700CD8-Asubset	10	PT_G	Non_melanoma	yTIL	C ovarii CDK12 mut	20	3	-4.95038432971857	2.43652011834088	CD4+ EM
265	179	238	190	478	248	228	366	179	348	320	185	PT_G_yTIL_P2_BV510CD4-A-AlexaFluor700CD8-Asubset	10	PT_G	Non_melanoma	yTIL	C ovarii CDK12 mut	61	3	-2.69752712146661	3.30976559601727	CD4+ EM
307	196	247	198	545	278	210	322	186	423	232	217	PT_G_yTIL_P2_BV510CD4-A-AlexaFluor700CD8-Asubset	10	PT_G	Non_melanoma	yTIL	C ovarii CDK12 mut	46	3	-3.9897338856878	4.29114987336102	CD4+ EM
285	150	251	218	529	257	218	388	188	445	290	202	PT_G_yTIL_P2_BV510CD4-A-AlexaFluor700CD8-Asubset	10	PT_G	Non_melanoma	yTIL	C ovarii CDK12 mut	34	3	-4.24397392169855	3.08515216790142	CD4+ EM
456	185	238	207	650	242	213	446	191	314	326	200	PT_G_yTIL_P2_BV510CD4-A-AlexaFluor700CD8-Asubset	10	PT_G	Non_melanoma	yTIL	C ovarii CDK12 mut	62	3	-3.17666644946954	2.89385415993633	CD4+ EM
323	188	226	198	455	253	255	385	191	268	254	189	PT_G_yTIL_P2_BV510CD4-A-AlexaFluor700CD8-Asubset	10	PT_G	Non_melanoma	yTIL	C ovarii CDK12 mut	104	3	-2.26583166019342	2.88192178688946	CD4+ EM
264	170	234	202	498	257	226	357	180	407	257	187	PT_G_yTIL_P2_BV510CD4-A-AlexaFluor700CD8-Asubset	10	PT_G	Non_melanoma	yTIL	C ovarii CDK12 mut	61	3	-3.63087386981866	3.59312846146527	CD4+ EM
267	179	244	188	485	267	213	309	183	397	345	211	PT_G_yTIL_P2_BV510CD4-A-AlexaFluor700CD8-Asubset	10	PT_G	Non_melanoma	yTIL	C ovarii CDK12 mut	60	3	-3.4420592297735	4.00532485924664	CD4+ EM
305	194	242	199	553	253	217	342	188	502	294	209	PT_G_yTIL_P2_BV510CD4-A-AlexaFluor700CD8-Asubset	10	PT_G	Non_melanoma	yTIL	C ovarii CDK12 mut	19	3	-5.00431318179987	3.41983248673382	CD4+ EM
283	184	242	193	506	262	219	345	186	326	273	185	PT_G_yTIL_P2_BV510CD4-A-AlexaFluor700CD8-Asubset	10	PT_G	Non_melanoma	yTIL	C ovarii CDK12 mut	61	3	-2.31840510265253	3.6816313453764	CD4+ EM
271	182	244	208	533	284	207	279	192	462	239	229	PT_G_yTIL_P2_BV510CD4-A-AlexaFluor700CD8-Asubset	10	PT_G	Non_melanoma	yTIL	C ovarii CDK12 mut	33	3	-3.88891811267755	2.07132579766217	CD4+ EM
307	179	240	197	567	260	225	362	187	280	361	320	PT_G_yTIL_P2_BV510CD4-A-AlexaFluor700CD8-Asubset	10	PT_G	Non_melanoma	yTIL	C ovarii CDK12 mut	114	3	-2.7861070145788	-1.22245917834339	CD4+ EM
272	183	243	208	516	257	216	403	189	398	297	224	PT_G_yTIL_P2_BV510CD4-A-AlexaFluor700CD8-Asubset	10	PT_G	Non_melanoma	yTIL	C ovarii CDK12 mut	48	3	-3.64973993198297	2.66748883210125	CD4+ EM
281	201	241	201	552	260	166	361	187	445	255	190	PT_G_yTIL_P2_BV510CD4-A-AlexaFluor700CD8-Asubset	10	PT_G	Non_melanoma	yTIL	C ovarii CDK12 mut	32	3	-4.53533716098688	3.74240424118939	CD4+ EM
342	171	242	200	484	261	248	319	200	456	283	208	PT_G_yTIL_P2_BV510CD4-A-AlexaFluor700CD8-Asubset	10	PT_G	Non_melanoma	yTIL	C ovarii CDK12 mut	47	3	-4.33635587589166	3.49197389565411	CD4+ EM
295	182	241	197	500	247	208	338	183	509	254	186	PT_G_yTIL_P2_BV510CD4-A-AlexaFluor700CD8-Asubset	10	PT_G	Non_melanoma	yTIL	C ovarii CDK12 mut	19	3	-4.75241489307306	3.38051559410992	CD4+ EM
350	170	234	212	534	253	239	364	188	515	274	186	PT_G_yTIL_P2_BV510CD4-A-AlexaFluor700CD8-Asubset	10	PT_G	Non_melanoma	yTIL	C ovarii CDK12 mut	5	3	-5.10365648166559	2.9135444351286	CD4+ EM
345	192	239	197	547	252	230	356	175	467	360	188	PT_G_yTIL_P2_BV510CD4-A-AlexaFluor700CD8-Asubset	10	PT_G	Non_melanoma	yTIL	C ovarii CDK12 mut	20	3	-4.95243759052179	3.25273205719891	CD4+ EM
314	178	243	206	483	259	205	344	189	446	286	190	PT_G_yTIL_P2_BV510CD4-A-AlexaFluor700CD8-Asubset	10	PT_G	Non_melanoma	yTIL	C ovarii CDK12 mut	34	3	-4.22862882511041	3.38929297409954	CD4+ EM
285	158	242	239	594	274	213	332	196	516	350	192	PT_G_yTIL_P2_BV510CD4-A-AlexaFluor700CD8-Asubset	10	PT_G	Non_melanoma	yTIL	C ovarii CDK12 mut	20	3	-5.14656610385797	3.65181829415264	CD4+ EM
259	176	239	207	503	268	206	341	176	364	270	279	PT_G_yTIL_P2_BV510CD4-A-AlexaFluor700CD8-Asubset	10	PT_G	Non_melanoma	yTIL	C ovarii CDK12 mut	79	3	-2.77632851497552	2.07370306931439	CD4+ EM
332	162	239	199	556	257	226	401	188	466	300	286	PT_G_yTIL_P2_BV510CD4-A-AlexaFluor700CD8-Asubset	10	PT_G	Non_melanoma	yTIL	C ovarii CDK12 mut	51	2	-4.74466962711237	1.78500582657757	CD4+ EM exhausted
337	168	239	204	493	275	194	428	202	548	240	439	PT_G_yTIL_P2_BV510CD4-A-AlexaFluor700CD8-Asubset	10	PT_G	Non_melanoma	yTIL	C ovarii CDK12 mut	54	2	-5.40067071811578	-0.972165029421423	CD4+ EM exhausted
388	158	233	199	597	264	233	458	189	482	264	271	PT_G_yTIL_P2_BV510CD4-A-AlexaFluor700CD8-Asubset	10	PT_G	Non_melanoma	yTIL	C ovarii CDK12 mut	51	2	-5.09067459003351	1.61216010533276	CD4+ EM exhausted
277	185	237	196	540	233	199	342	185	464	316	200	PT_G_yTIL_P2_BV510CD4-A-AlexaFluor700CD8-Asubset	10	PT_G	Non_melanoma	yTIL	C ovarii CDK12 mut	32	3	-4.64736051456354	3.85342146836224	CD4+ EM
283	177	235	209	492	261	243	417	185	449	246	187	PT_G_yTIL_P2_BV510CD4-A-AlexaFluor700CD8-Asubset	10	PT_G	Non_melanoma	yTIL	C ovarii CDK12 mut	34	3	-4.22592039005182	2.9907989688963	CD4+ EM
280	205	241	199	570	257	225	407	184	390	316	199	PT_G_yTIL_P2_BV510CD4-A-AlexaFluor700CD8-Asubset	10	PT_G	Non_melanoma	yTIL	C ovarii CDK12 mut	48	3	-3.61751146213434	3.14670755349102	CD4+ EM
272	194	245	198	466	253	194	318	196	425	297	209	PT_G_yTIL_P2_BV510CD4-A-AlexaFluor700CD8-Asubset	10	PT_G	Non_melanoma	yTIL	C ovarii CDK12 mut	60	3	-3.70956106082819	3.8892569728941	CD4+ EM
268	181	223	177	519	280	237	455	186	385	363	184	PT_G_yTIL_P2_BV510CD4-A-AlexaFluor700CD8-Asubset	10	PT_G	Non_melanoma	yTIL	C ovarii CDK12 mut	49	3	-3.81127757923029	2.8207583614439	CD4+ EM
304	184	234	188	538	251	211	370	192	417	297	210	PT_G_yTIL_P2_BV510CD4-A-AlexaFluor700CD8-Asubset	10	PT_G	Non_melanoma	yTIL	C ovarii CDK12 mut	34	3	-4.06752843753717	3.34400774918499	CD4+ EM
303	188	235	199	543	276	228	350	183	491	259	246	PT_G_yTIL_P2_BV510CD4-A-AlexaFluor700CD8-Asubset	10	PT_G	Non_melanoma	yTIL	C ovarii CDK12 mut	19	3	-4.49405403034113	2.23645736657086	CD4+ EM
273	174	252	188	540	269	288	284	187	259	337	192	PT_G_yTIL_P2_BV510CD4-A-AlexaFluor700CD8-Asubset	10	PT_G	Non_melanoma	yTIL	C ovarii CDK12 mut	71	1	-1.39910561935327	5.88545538865032	CD4+ EMRA
330	168	241	193	482	256	225	363	194	410	258	211	PT_G_yTIL_P2_BV510CD4-A-AlexaFluor700CD8-Asubset	10	PT_G	Non_melanoma	yTIL	C ovarii CDK12 mut	47	3	-3.78365249530695	3.14910342179241	CD4+ EM
408	170	240	206	546	264	234	346	186	438	284	186	PT_G_yTIL_P2_BV510CD4-A-AlexaFluor700CD8-Asubset	10	PT_G	Non_melanoma	yTIL	C ovarii CDK12 mut	5	3	-4.68309993640802	3.05152847252789	CD4+ EM
253	181	237	199	509	245	188	327	195	388	275	250	PT_G_yTIL_P2_BV510CD4-A-AlexaFluor700CD8-Asubset	10	PT_G	Non_melanoma	yTIL	C ovarii CDK12 mut	60	3	-3.03402466670892	2.16309287033978	CD4+ EM
315	175	239	207	532	253	231	342	188	431	276	302	PT_G_yTIL_P2_BV510CD4-A-AlexaFluor700CD8-Asubset	10	PT_G	Non_melanoma	yTIL	C ovarii CDK12 mut	18	3	-4.08061284915826	1.72343828164044	CD4+ EM
300	178	245	188	495	260	233	354	179	330	277	184	PT_G_yTIL_P2_BV510CD4-A-AlexaFluor700CD8-Asubset	10	PT_G	Non_melanoma	yTIL	C ovarii CDK12 mut	61	3	-2.37415642635248	3.50003554306927	CD4+ EM
336	185	243	220	523	261	191	312	192	474	235	206	PT_G_yTIL_P2_BV510CD4-A-AlexaFluor700CD8-Asubset	10	PT_G	Non_melanoma	yTIL	C ovarii CDK12 mut	33	3	-4.66396827594659	3.63987328492108	CD4+ EM
263	211	245	189	541	227	207	336	187	271	360	191	PT_G_yTIL_P2_BV510CD4-A-AlexaFluor700CD8-Asubset	10	PT_G	Non_melanoma	yTIL	C ovarii CDK12 mut	86	3	-1.98238630191705	4.39259316407147	CD4+ EM
402	174	239	198	483	254	228	442	192	294	352	188	PT_G_yTIL_P2_BV510CD4-A-AlexaFluor700CD8-Asubset	10	PT_G	Non_melanoma	yTIL	C ovarii CDK12 mut	62	3	-2.94312448398492	2.77824832879009	CD4+ EM
283	246	247	202	587	245	221	371	200	266	350	192	PT_G_yTIL_P2_BV510CD4-A-AlexaFluor700CD8-Asubset	10	PT_G	Non_melanoma	yTIL	C ovarii CDK12 mut	75	3	-2.29533285991571	3.78403450928631	CD4+ EM
355	164	240	198	559	241	214	410	192	430	350	189	PT_G_yTIL_P2_BV510CD4-A-AlexaFluor700CD8-Asubset	10	PT_G	Non_melanoma	yTIL	C ovarii CDK12 mut	49	3	-4.55346889392755	2.87721182785931	CD4+ EM
372	158	229	207	537	257	249	345	178	449	298	186	PT_G_yTIL_P2_BV510CD4-A-AlexaFluor700CD8-Asubset	10	PT_G	Non_melanoma	yTIL	C ovarii CDK12 mut	5	3	-4.68170757190607	3.17460920296612	CD4+ EM
347	160	237	207	595	267	229	357	178	410	306	205	PT_G_yTIL_P2_BV510CD4-A-AlexaFluor700CD8-Asubset	10	PT_G	Non_melanoma	yTIL	C ovarii CDK12 mut	59	3	-4.25055379764459	3.30292345963421	CD4+ EM
280	187	245	192	518	241	251	314	190	361	310	245	PT_G_yTIL_P2_BV510CD4-A-AlexaFluor700CD8-Asubset	10	PT_G	Non_melanoma	yTIL	C ovarii CDK12 mut	58	1	-2.75133819476984	2.03070499382916	CD4+ EMRA
324	178	218	197	606	284	223	380	175	526	342	221	PT_G_yTIL_P2_BV510CD4-A-AlexaFluor700CD8-Asubset	10	PT_G	Non_melanoma	yTIL	C ovarii CDK12 mut	5	3	-5.30184240238092	2.91356446228924	CD4+ EM
260	171	232	193	496	251	198	343	184	378	321	187	PT_G_yTIL_P2_BV510CD4-A-AlexaFluor700CD8-Asubset	10	PT_G	Non_melanoma	yTIL	C ovarii CDK12 mut	60	3	-3.20135970012567	3.75515844307842	CD4+ EM
276	169	234	208	548	264	208	336	187	396	271	208	PT_G_yTIL_P2_BV510CD4-A-AlexaFluor700CD8-Asubset	10	PT_G	Non_melanoma	yTIL	C ovarii CDK12 mut	59	3	-3.71283121005914	4.18251635514202	CD4+ EM
410	150	243	231	456	255	246	423	189	270	261	192	PT_G_yTIL_P2_BV510CD4-A-AlexaFluor700CD8-Asubset	10	PT_G	Non_melanoma	yTIL	C ovarii CDK12 mut	62	3	-3.02638430492303	2.79448081932965	CD4+ EM
426	169	237	199	544	297	274	455	185	626	366	331	PT_G_yTIL_P2_BV510CD4-A-AlexaFluor700CD8-Asubset	10	PT_G	Non_melanoma	yTIL	C ovarii CDK12 mut	23	5	-6.80212755100153	0.354389000758555	CD4+ EM exhausted
276	176	243	198	516	250	203	331	189	393	309	221	PT_G_yTIL_P2_BV510CD4-A-AlexaFluor700CD8-Asubset	10	PT_G	Non_melanoma	yTIL	C ovarii CDK12 mut	60	3	-3.37241096393487	2.75122239075604	CD4+ EM
323	175	237	195	565	255	228	341	186	460	282	263	PT_G_yTIL_P2_BV510CD4-A-AlexaFluor700CD8-Asubset	10	PT_G	Non_melanoma	yTIL	C ovarii CDK12 mut	18	3	-4.31430263416193	2.10129858933392	CD4+ EM
390	191	232	208	526	262	206	360	182	425	230	280	PT_G_yTIL_P2_BV510CD4-A-AlexaFluor700CD8-Asubset	10	PT_G	Non_melanoma	yTIL	C ovarii CDK12 mut	47	3	-4.31126232044122	1.09105946503582	CD4+ EM
263	179	244	207	562	259	199	259	203	415	255	258	PT_G_yTIL_P2_BV510CD4-A-AlexaFluor700CD8-Asubset	10	PT_G	Non_melanoma	yTIL	C ovarii CDK12 mut	18	3	-3.40057535068414	2.02515556298199	CD4+ EM
288	176	234	234	496	245	221	444	192	454	291	276	PT_G_yTIL_P2_BV510CD4-A-AlexaFluor700CD8-Asubset	10	PT_G	Non_melanoma	yTIL	C ovarii CDK12 mut	34	3	-4.69242305652521	1.55342735730114	CD4+ EM
281	208	242	191	534	267	222	351	193	406	264	194	PT_G_yTIL_P2_BV510CD4-A-AlexaFluor700CD8-Asubset	10	PT_G	Non_melanoma	yTIL	C ovarii CDK12 mut	32	3	-3.7662870396795	3.53517367325726	CD4+ EM
269	182	232	203	530	277	221	374	190	301	299	241	PT_G_yTIL_P2_BV510CD4-A-AlexaFluor700CD8-Asubset	10	PT_G	Non_melanoma	yTIL	C ovarii CDK12 mut	76	3	-2.21571845905206	2.64845015488568	CD4+ EM
367	171	235	196	555	250	232	389	189	451	284	235	PT_G_yTIL_P2_BV510CD4-A-AlexaFluor700CD8-Asubset	10	PT_G	Non_melanoma	yTIL	C ovarii CDK12 mut	5	3	-4.72224635974786	2.57294847451153	CD4+ EM
271	203	230	194	557	265	204	336	186	281	302	278	PT_G_yTIL_P2_BV510CD4-A-AlexaFluor700CD8-Asubset	10	PT_G	Non_melanoma	yTIL	C ovarii CDK12 mut	114	3	-2.21140022174737	0.147480789646532	CD4+ EM
278	179	231	191	484	252	205	364	182	421	272	186	PT_G_yTIL_P2_BV510CD4-A-AlexaFluor700CD8-Asubset	10	PT_G	Non_melanoma	yTIL	C ovarii CDK12 mut	61	3	-3.66350860492609	3.2998593040556	CD4+ EM
400	170	241	199	447	252	260	434	178	488	307	186	PT_G_yTIL_P2_BV510CD4-A-AlexaFluor700CD8-Asubset	10	PT_G	Non_melanoma	yTIL	C ovarii CDK12 mut	35	3	-4.43611640827081	2.65205647431317	CD4+ EM
284	193	253	203	485	249	227	261	194	300	306	352	PT_G_yTIL_P2_BV510CD4-A-AlexaFluor700CD8-Asubset	10	PT_G	Non_melanoma	yTIL	C ovarii CDK12 mut	114	3	-1.84970612422845	-1.51635740317402	CD4+ EM
304	172	236	196	539	261	243	324	178	481	323	362	PT_G_yTIL_P2_BV510CD4-A-AlexaFluor700CD8-Asubset	10	PT_G	Non_melanoma	yTIL	C ovarii CDK12 mut	6	3	-4.05175323383234	0.680072266683008	CD4+ EM
300	183	237	206	544	252	203	352	191	342	267	217	PT_G_yTIL_P2_BV510CD4-A-AlexaFluor700CD8-Asubset	10	PT_G	Non_melanoma	yTIL	C ovarii CDK12 mut	61	3	-2.37338395015619	3.34021236382427	CD4+ EM
339	150	239	197	539	250	235	304	191	451	245	187	PT_G_yTIL_P2_BV510CD4-A-AlexaFluor700CD8-Asubset	10	PT_G	Non_melanoma	yTIL	C ovarii CDK12 mut	19	3	-4.49432296649835	3.66911222420635	CD4+ EM
381	177	249	213	409	243	247	384	194	283	295	186	PT_G_yTIL_P2_BV510CD4-A-AlexaFluor700CD8-Asubset	10	PT_G	Non_melanoma	yTIL	C ovarii CDK12 mut	62	3	-2.9808706750097	2.76415945969525	CD4+ EM
267	181	244	264	422	261	190	422	190	517	248	401	PT_G_yTIL_P2_BV510CD4-A-AlexaFluor700CD8-Asubset	10	PT_G	Non_melanoma	yTIL	C ovarii CDK12 mut	53	2	-5.21652336017511	-0.693982701674078	CD4+ EM exhausted
337	175	232	197	438	252	207	463	187	450	311	380	PT_G_yTIL_P2_BV510CD4-A-AlexaFluor700CD8-Asubset	10	PT_G	Non_melanoma	yTIL	C ovarii CDK12 mut	36	4	-5.58466119663141	0.458002079352762	CD4+ EM exhausted
356	163	242	211	579	252	243	324	190	452	276	197	PT_G_yTIL_P2_BV510CD4-A-AlexaFluor700CD8-Asubset	10	PT_G	Non_melanoma	yTIL	C ovarii CDK12 mut	5	3	-4.90103931323907	3.34706332169476	CD4+ EM
284	179	226	203	593	268	310	320	183	270	353	190	PT_G_yTIL_P2_BV510CD4-A-AlexaFluor700CD8-Asubset	10	PT_G	Non_melanoma	yTIL	C ovarii CDK12 mut	71	1	-1.32277555362604	6.09085919342938	CD4+ EMRA
410	172	229	199	401	261	240	390	181	421	270	186	PT_G_yTIL_P2_BV510CD4-A-AlexaFluor700CD8-Asubset	10	PT_G	Non_melanoma	yTIL	C ovarii CDK12 mut	47	3	-3.57145614520929	2.80107237778607	CD4+ EM
252	183	243	189	445	264	213	331	178	397	299	263	PT_G_yTIL_P2_BV510CD4-A-AlexaFluor700CD8-Asubset	10	PT_G	Non_melanoma	yTIL	C ovarii CDK12 mut	48	3	-3.18457169429681	2.09525205574932	CD4+ EM
275	195	236	193	521	261	232	334	191	282	292	268	PT_G_yTIL_P2_BV510CD4-A-AlexaFluor700CD8-Asubset	10	PT_G	Non_melanoma	yTIL	C ovarii CDK12 mut	115	3	-2.07243175403497	0.192619148716357	CD4+ EM
315	172	245	208	509	242	223	335	192	449	250	191	PT_G_yTIL_P2_BV510CD4-A-AlexaFluor700CD8-Asubset	10	PT_G	Non_melanoma	yTIL	C ovarii CDK12 mut	33	3	-4.32773084537408	3.62066390000286	CD4+ EM
301	176	241	215	534	273	280	372	185	392	241	192	PT_G_yTIL_P2_BV510CD4-A-AlexaFluor700CD8-Asubset	10	PT_G	Non_melanoma	yTIL	C ovarii CDK12 mut	61	3	-3.43107099429987	3.65331198655071	CD4+ EM
276	215	374	188	182	260	625	458	194	297	204	183	PT_G_yTIL_P2_BV510CD4-A-AlexaFluor700CD8-Asubset	10	PT_G	Non_melanoma	yTIL	C ovarii CDK12 mut	155	27	5.48365860088446	2.844420690164	CD8+ EMRA exhausted
310	169	245	213	558	263	251	369	197	472	281	192	PT_G_yTIL_P2_BV510CD4-A-AlexaFluor700CD8-Asubset	10	PT_G	Non_melanoma	yTIL	C ovarii CDK12 mut	34	3	-4.80364532367609	3.30514265976849	CD4+ EM
317	167	213	201	520	272	260	496	179	455	335	363	PT_G_yTIL_P2_BV510CD4-A-AlexaFluor700CD8-Asubset	10	PT_G	Non_melanoma	yTIL	C ovarii CDK12 mut	36	4	-6.01860399143121	0.0434370414167903	CD4+ EM exhausted
326	164	246	228	544	254	201	425	199	550	338	393	PT_G_yTIL_P2_BV510CD4-A-AlexaFluor700CD8-Asubset	10	PT_G	Non_melanoma	yTIL	C ovarii CDK12 mut	36	4	-6.20959062473199	0.063957594409611	CD4+ EM exhausted
374	178	253	209	539	252	217	329	184	530	292	188	PT_G_yTIL_P2_BV510CD4-A-AlexaFluor700CD8-Asubset	10	PT_G	Non_melanoma	yTIL	C ovarii CDK12 mut	5	3	-5.21994466678522	3.02922226868572	CD4+ EM
306	169	244	219	572	270	211	305	186	479	306	195	PT_G_yTIL_P2_BV510CD4-A-AlexaFluor700CD8-Asubset	10	PT_G	Non_melanoma	yTIL	C ovarii CDK12 mut	32	3	-4.88844890491388	4.00452687226238	CD4+ EM
282	174	237	191	459	250	232	330	186	364	246	187	PT_G_yTIL_P2_BV510CD4-A-AlexaFluor700CD8-Asubset	10	PT_G	Non_melanoma	yTIL	C ovarii CDK12 mut	103	3	-2.60230059520624	3.55072547875347	CD4+ EM
303	218	241	214	537	261	230	415	197	446	352	191	PT_G_yTIL_P2_BV510CD4-A-AlexaFluor700CD8-Asubset	10	PT_G	Non_melanoma	yTIL	C ovarii CDK12 mut	34	3	-4.49351091281793	2.83457877121868	CD4+ EM
278	217	253	195	534	271	219	371	206	275	334	346	PT_G_yTIL_P2_BV510CD4-A-AlexaFluor700CD8-Asubset	10	PT_G	Non_melanoma	yTIL	C ovarii CDK12 mut	114	3	-2.58661193744562	-1.35156748808918	CD4+ EM
361	165	245	194	500	260	225	391	194	431	254	188	PT_G_yTIL_P2_BV510CD4-A-AlexaFluor700CD8-Asubset	10	PT_G	Non_melanoma	yTIL	C ovarii CDK12 mut	47	3	-4.27441043750665	3.02165653191509	CD4+ EM
408	165	246	212	529	255	215	368	192	274	260	205	PT_G_yTIL_P2_BV510CD4-A-AlexaFluor700CD8-Asubset	10	PT_G	Non_melanoma	yTIL	C ovarii CDK12 mut	62	3	-2.70809216396234	3.0409412571043	CD4+ EM
296	177	243	209	494	279	239	303	189	412	285	216	PT_G_yTIL_P2_BV510CD4-A-AlexaFluor700CD8-Asubset	10	PT_G	Non_melanoma	yTIL	C ovarii CDK12 mut	60	3	-3.43396825687311	3.8974664398283	CD4+ EM
350	181	235	208	553	260	233	381	181	349	291	186	PT_G_yTIL_P2_BV510CD4-A-AlexaFluor700CD8-Asubset	10	PT_G	Non_melanoma	yTIL	C ovarii CDK12 mut	61	3	-3.2341575135412	3.23680355034771	CD4+ EM
362	192	235	204	550	248	216	367	195	479	336	187	PT_G_yTIL_P2_BV510CD4-A-AlexaFluor700CD8-Asubset	10	PT_G	Non_melanoma	yTIL	C ovarii CDK12 mut	5	3	-5.01026697055719	3.15167095147076	CD4+ EM
311	200	245	192	513	258	220	393	188	400	292	196	PT_G_yTIL_P2_BV510CD4-A-AlexaFluor700CD8-Asubset	10	PT_G	Non_melanoma	yTIL	C ovarii CDK12 mut	48	3	-3.81477136508844	3.08720232926312	CD4+ EM
286	249	239	202	555	266	242	325	187	291	325	184	PT_G_yTIL_P2_BV510CD4-A-AlexaFluor700CD8-Asubset	10	PT_G	Non_melanoma	yTIL	C ovarii CDK12 mut	75	3	-1.93079633609674	4.49159886322918	CD4+ EM
327	185	243	207	534	257	232	311	195	486	278	239	PT_G_yTIL_P2_BV510CD4-A-AlexaFluor700CD8-Asubset	10	PT_G	Non_melanoma	yTIL	C ovarii CDK12 mut	19	3	-4.49188012973688	2.34770872078839	CD4+ EM
312	193	238	211	536	253	213	340	187	420	256	186	PT_G_yTIL_P2_BV510CD4-A-AlexaFluor700CD8-Asubset	10	PT_G	Non_melanoma	yTIL	C ovarii CDK12 mut	32	3	-4.06910533801935	3.67419673882427	CD4+ EM
301	184	237	194	560	250	243	362	181	465	359	233	PT_G_yTIL_P2_BV510CD4-A-AlexaFluor700CD8-Asubset	10	PT_G	Non_melanoma	yTIL	C ovarii CDK12 mut	20	3	-4.62748021976373	2.44716312371197	CD4+ EM
293	177	232	210	498	260	212	361	177	273	298	198	PT_G_yTIL_P2_BV510CD4-A-AlexaFluor700CD8-Asubset	10	PT_G	Non_melanoma	yTIL	C ovarii CDK12 mut	76	3	-1.94530911342523	3.45343925438824	CD4+ EM
278	179	248	185	542	249	222	332	190	301	343	290	PT_G_yTIL_P2_BV510CD4-A-AlexaFluor700CD8-Asubset	10	PT_G	Non_melanoma	yTIL	C ovarii CDK12 mut	114	3	-2.47546071903131	-0.0401871091872193	CD4+ EM
267	229	448	189	208	254	497	332	191	319	251	185	PT_G_yTIL_P2_BV510CD4-A-AlexaFluor700CD8-Asubset	10	PT_G	Non_melanoma	yTIL	C ovarii CDK12 mut	141	20	5.4983499537287	2.51513912163677	CD8+ EMRA exhausted
262	166	242	188	506	247	223	361	195	322	376	337	PT_G_yTIL_P2_BV510CD4-A-AlexaFluor700CD8-Asubset	10	PT_G	Non_melanoma	yTIL	C ovarii CDK12 mut	100	3	-2.81829638378046	-1.18039582289753	CD4+ EM
294	186	235	199	543	265	256	338	193	545	302	194	PT_G_yTIL_P2_BV510CD4-A-AlexaFluor700CD8-Asubset	10	PT_G	Non_melanoma	yTIL	C ovarii CDK12 mut	19	3	-5.15677423374078	3.54721738778057	CD4+ EM
267	202	240	196	527	260	226	323	187	305	319	298	PT_G_yTIL_P2_BV510CD4-A-AlexaFluor700CD8-Asubset	10	PT_G	Non_melanoma	yTIL	C ovarii CDK12 mut	114	3	-2.23555345432184	-0.0475098601728417	CD4+ EM
278	171	233	196	429	260	243	337	191	339	264	189	PT_G_yTIL_P2_BV510CD4-A-AlexaFluor700CD8-Asubset	10	PT_G	Non_melanoma	yTIL	C ovarii CDK12 mut	116	3	-2.26348299877069	3.23319651566448	CD4+ EM
290	191	240	195	504	268	179	336	184	311	245	220	PT_G_yTIL_P2_BV510CD4-A-AlexaFluor700CD8-Asubset	10	PT_G	Non_melanoma	yTIL	C ovarii CDK12 mut	104	3	-1.04924387828729	1.26600577317181	CD4+ EM
281	209	241	186	520	252	372	356	180	260	341	184	PT_G_yTIL_P2_BV510CD4-A-AlexaFluor700CD8-Asubset	10	PT_G	Non_melanoma	yTIL	C ovarii CDK12 mut	57	1	-1.2028311003866	6.80010535202923	CD4+ EMRA
339	179	245	226	525	256	236	429	189	399	321	259	PT_G_yTIL_P2_BV510CD4-A-AlexaFluor700CD8-Asubset	10	PT_G	Non_melanoma	yTIL	C ovarii CDK12 mut	49	3	-4.01478071109674	2.22494604073467	CD4+ EM
386	167	241	209	490	237	250	360	191	484	276	192	PT_G_yTIL_P2_BV510CD4-A-AlexaFluor700CD8-Asubset	10	PT_G	Non_melanoma	yTIL	C ovarii CDK12 mut	47	3	-4.87383575336359	2.91543533287945	CD4+ EM
268	174	234	192	489	243	252	383	177	441	284	187	PT_G_yTIL_P2_BV510CD4-A-AlexaFluor700CD8-Asubset	10	PT_G	Non_melanoma	yTIL	C ovarii CDK12 mut	34	3	-4.1396419514837	3.13582946740093	CD4+ EM
362	175	232	207	486	254	213	389	193	400	288	186	PT_G_yTIL_P2_BV510CD4-A-AlexaFluor700CD8-Asubset	10	PT_G	Non_melanoma	yTIL	C ovarii CDK12 mut	47	3	-3.66549415485284	3.09832765541973	CD4+ EM
354	183	234	205	525	255	228	390	184	443	287	196	PT_G_yTIL_P2_BV510CD4-A-AlexaFluor700CD8-Asubset	10	PT_G	Non_melanoma	yTIL	C ovarii CDK12 mut	47	3	-4.49464006320856	2.90494348488751	CD4+ EM
367	157	260	196	546	249	269	434	185	592	362	267	PT_G_yTIL_P2_BV510CD4-A-AlexaFluor700CD8-Asubset	10	PT_G	Non_melanoma	yTIL	C ovarii CDK12 mut	22	5	-6.61127347843072	1.08985259018841	CD4+ EM exhausted
304	185	250	203	549	266	192	489	190	327	301	191	PT_G_yTIL_P2_BV510CD4-A-AlexaFluor700CD8-Asubset	10	PT_G	Non_melanoma	yTIL	C ovarii CDK12 mut	77	3	-2.55297679798029	2.64241530381146	CD4+ EM
304	182	246	191	476	259	227	387	194	368	308	189	PT_G_yTIL_P2_BV510CD4-A-AlexaFluor700CD8-Asubset	10	PT_G	Non_melanoma	yTIL	C ovarii CDK12 mut	61	3	-3.08005828754327	3.13804938279095	CD4+ EM
297	180	237	200	496	247	208	374	189	501	275	189	PT_G_yTIL_P2_BV510CD4-A-AlexaFluor700CD8-Asubset	10	PT_G	Non_melanoma	yTIL	C ovarii CDK12 mut	34	3	-4.65302534000299	3.16717578850689	CD4+ EM
340	166	244	208	512	262	263	464	192	498	305	290	PT_G_yTIL_P2_BV510CD4-A-AlexaFluor700CD8-Asubset	10	PT_G	Non_melanoma	yTIL	C ovarii CDK12 mut	36	4	-5.2182347287359	1.48339893303814	CD4+ EM exhausted
276	194	224	200	539	251	230	360	179	417	324	192	PT_G_yTIL_P2_BV510CD4-A-AlexaFluor700CD8-Asubset	10	PT_G	Non_melanoma	yTIL	C ovarii CDK12 mut	34	3	-3.92369241611383	3.58376409493389	CD4+ EM
309	177	235	205	562	269	217	305	183	410	294	193	PT_G_yTIL_P2_BV510CD4-A-AlexaFluor700CD8-Asubset	10	PT_G	Non_melanoma	yTIL	C ovarii CDK12 mut	59	3	-3.97845859424493	4.60953595124188	CD4+ EM
296	185	231	200	623	264	225	345	206	325	352	191	PT_G_yTIL_P2_BV510CD4-A-AlexaFluor700CD8-Asubset	10	PT_G	Non_melanoma	yTIL	C ovarii CDK12 mut	85	3	-2.64737815753839	4.08307291947308	CD4+ EM
293	171	226	189	477	242	231	332	194	349	339	251	PT_G_yTIL_P2_BV510CD4-A-AlexaFluor700CD8-Asubset	10	PT_G	Non_melanoma	yTIL	C ovarii CDK12 mut	115	3	-2.43816752330682	2.08951594315472	CD4+ EM
351	172	245	201	450	252	228	444	188	459	279	186	PT_G_yTIL_P2_BV510CD4-A-AlexaFluor700CD8-Asubset	10	PT_G	Non_melanoma	yTIL	C ovarii CDK12 mut	49	3	-4.23892707721613	2.72800566636029	CD4+ EM
309	155	249	201	603	255	222	286	195	574	345	191	PT_G_yTIL_P2_BV510CD4-A-AlexaFluor700CD8-Asubset	10	PT_G	Non_melanoma	yTIL	C ovarii CDK12 mut	19	3	-5.2513215054693	3.60973479233685	CD4+ EM
271	184	231	200	493	253	216	356	189	429	297	183	PT_G_yTIL_P2_BV510CD4-A-AlexaFluor700CD8-Asubset	10	PT_G	Non_melanoma	yTIL	C ovarii CDK12 mut	34	3	-3.93914718524835	3.50793911896649	CD4+ EM
289	184	246	205	544	245	239	345	192	324	274	309	PT_G_yTIL_P2_BV510CD4-A-AlexaFluor700CD8-Asubset	10	PT_G	Non_melanoma	yTIL	C ovarii CDK12 mut	114	3	-1.92595548526666	-0.383078645840261	CD4+ EM
355	188	229	194	551	250	226	359	173	504	307	187	PT_G_yTIL_P2_BV510CD4-A-AlexaFluor700CD8-Asubset	10	PT_G	Non_melanoma	yTIL	C ovarii CDK12 mut	5	3	-5.12241907016656	3.08272911988201	CD4+ EM
328	183	237	190	592	255	228	380	197	452	318	342	PT_G_yTIL_P2_BV510CD4-A-AlexaFluor700CD8-Asubset	10	PT_G	Non_melanoma	yTIL	C ovarii CDK12 mut	6	3	-4.55802459613702	1.34371163330975	CD4+ EM
281	212	238	188	579	263	243	350	185	367	359	201	PT_G_yTIL_P2_BV510CD4-A-AlexaFluor700CD8-Asubset	10	PT_G	Non_melanoma	yTIL	C ovarii CDK12 mut	59	3	-3.30618829624078	4.11345269165936	CD4+ EM
384	177	253	191	475	248	253	417	189	272	331	214	PT_G_yTIL_P2_BV510CD4-A-AlexaFluor700CD8-Asubset	10	PT_G	Non_melanoma	yTIL	C ovarii CDK12 mut	62	3	-2.91666455165765	2.76699735604229	CD4+ EM
295	181	242	205	547	267	284	404	195	311	296	264	PT_G_yTIL_P2_BV510CD4-A-AlexaFluor700CD8-Asubset	10	PT_G	Non_melanoma	yTIL	C ovarii CDK12 mut	76	3	-2.56401128665826	2.20316125832501	CD4+ EM
286	173	244	194	548	268	210	293	186	476	286	190	PT_G_yTIL_P2_BV510CD4-A-AlexaFluor700CD8-Asubset	10	PT_G	Non_melanoma	yTIL	C ovarii CDK12 mut	32	3	-4.76345748798273	4.14449479065838	CD4+ EM
320	163	246	176	527	256	241	456	200	474	364	405	PT_G_yTIL_P2_BV510CD4-A-AlexaFluor700CD8-Asubset	10	PT_G	Non_melanoma	yTIL	C ovarii CDK12 mut	36	4	-6.08825225726984	-0.050628859475229	CD4+ EM exhausted
320	185	241	201	533	262	206	356	189	375	273	186	PT_G_yTIL_P2_BV510CD4-A-AlexaFluor700CD8-Asubset	10	PT_G	Non_melanoma	yTIL	C ovarii CDK12 mut	61	3	-3.41438884632013	3.53931667290631	CD4+ EM
330	173	244	204	585	261	223	380	186	521	326	237	PT_G_yTIL_P2_BV510CD4-A-AlexaFluor700CD8-Asubset	10	PT_G	Non_melanoma	yTIL	C ovarii CDK12 mut	5	3	-5.27074689762018	2.83904077492657	CD4+ EM
376	167	240	204	503	274	223	352	181	509	236	201	PT_G_yTIL_P2_BV510CD4-A-AlexaFluor700CD8-Asubset	10	PT_G	Non_melanoma	yTIL	C ovarii CDK12 mut	5	3	-5.01874608890436	2.82576562844219	CD4+ EM
278	178	243	202	583	263	228	333	191	505	296	226	PT_G_yTIL_P2_BV510CD4-A-AlexaFluor700CD8-Asubset	10	PT_G	Non_melanoma	yTIL	C ovarii CDK12 mut	19	3	-4.88098544971368	3.56125618897381	CD4+ EM
253	192	247	194	465	255	203	281	191	360	241	186	PT_G_yTIL_P2_BV510CD4-A-AlexaFluor700CD8-Asubset	10	PT_G	Non_melanoma	yTIL	C ovarii CDK12 mut	103	3	-2.38311810390375	3.93238093338909	CD4+ EM
282	177	249	192	494	268	196	406	178	366	289	189	PT_G_yTIL_P2_BV510CD4-A-AlexaFluor700CD8-Asubset	10	PT_G	Non_melanoma	yTIL	C ovarii CDK12 mut	61	3	-3.14423222438715	3.05056526146832	CD4+ EM
326	180	234	225	563	292	202	443	181	389	323	204	PT_G_yTIL_P2_BV510CD4-A-AlexaFluor700CD8-Asubset	10	PT_G	Non_melanoma	yTIL	C ovarii CDK12 mut	49	3	-3.61211938754938	2.88895704232159	CD4+ EM
284	184	224	192	551	256	271	308	182	271	327	297	PT_G_yTIL_P2_BV510CD4-A-AlexaFluor700CD8-Asubset	10	PT_G	Non_melanoma	yTIL	C ovarii CDK12 mut	114	3	-2.29570193187616	-0.270832847729299	CD4+ EM
346	155	254	191	530	278	212	393	193	400	336	195	PT_G_yTIL_P2_BV510CD4-A-AlexaFluor700CD8-Asubset	10	PT_G	Non_melanoma	yTIL	C ovarii CDK12 mut	49	3	-3.98482627765558	2.98522521935406	CD4+ EM
283	168	212	190	530	259	223	377	171	296	366	379	PT_G_yTIL_P2_BV510CD4-A-AlexaFluor700CD8-Asubset	10	PT_G	Non_melanoma	yTIL	C ovarii CDK12 mut	113	17	-3.26962609187982	-2.32511923827228	CD4+ EM exhausted
286	170	246	197	599	263	198	352	185	549	277	255	PT_G_yTIL_P2_BV510CD4-A-AlexaFluor700CD8-Asubset	10	PT_G	Non_melanoma	yTIL	C ovarii CDK12 mut	19	3	-4.81530208484552	1.63588644944134	CD4+ EM
295	195	228	203	550	260	224	399	181	434	297	192	PT_G_yTIL_P2_BV510CD4-A-AlexaFluor700CD8-Asubset	10	PT_G	Non_melanoma	yTIL	C ovarii CDK12 mut	34	3	-4.24528999225519	3.07098009072247	CD4+ EM
357	174	238	198	489	258	255	336	191	439	218	190	PT_G_yTIL_P2_BV510CD4-A-AlexaFluor700CD8-Asubset	10	PT_G	Non_melanoma	yTIL	C ovarii CDK12 mut	47	3	-4.12958259479425	3.35098697625103	CD4+ EM
334	169	235	207	634	277	221	340	187	537	263	197	PT_G_yTIL_P2_BV510CD4-A-AlexaFluor700CD8-Asubset	10	PT_G	Non_melanoma	yTIL	C ovarii CDK12 mut	19	3	-5.20089931384943	3.31900050126019	CD4+ EM
272	187	244	204	438	260	191	280	186	420	222	216	PT_G_yTIL_P2_BV510CD4-A-AlexaFluor700CD8-Asubset	10	PT_G	Non_melanoma	yTIL	C ovarii CDK12 mut	118	14	-3.21242589847467	3.33366872750225	CD4+ EM
293	172	237	194	536	262	225	361	186	503	316	185	PT_G_yTIL_P2_BV510CD4-A-AlexaFluor700CD8-Asubset	10	PT_G	Non_melanoma	yTIL	C ovarii CDK12 mut	34	3	-5.03320522205255	3.3221023269743	CD4+ EM
367	166	241	202	540	245	262	439	193	366	324	185	PT_G_yTIL_P2_BV510CD4-A-AlexaFluor700CD8-Asubset	10	PT_G	Non_melanoma	yTIL	C ovarii CDK12 mut	49	3	-3.43383808032892	2.85068084679547	CD4+ EM
262	183	244	190	525	278	225	311	187	267	331	278	PT_G_yTIL_P2_BV510CD4-A-AlexaFluor700CD8-Asubset	10	PT_G	Non_melanoma	yTIL	C ovarii CDK12 mut	115	3	-2.27267641918085	0.114618849083807	CD4+ EM
333	186	242	194	527	261	217	411	197	383	288	224	PT_G_yTIL_P2_BV510CD4-A-AlexaFluor700CD8-Asubset	10	PT_G	Non_melanoma	yTIL	C ovarii CDK12 mut	49	3	-3.64182252780817	2.75528242073956	CD4+ EM
283	209	246	197	549	253	243	287	177	315	311	320	PT_G_yTIL_P2_BV510CD4-A-AlexaFluor700CD8-Asubset	10	PT_G	Non_melanoma	yTIL	C ovarii CDK12 mut	114	3	-2.1978604306402	-0.545970838442419	CD4+ EM
324	182	250	205	548	247	210	293	192	456	337	250	PT_G_yTIL_P2_BV510CD4-A-AlexaFluor700CD8-Asubset	10	PT_G	Non_melanoma	yTIL	C ovarii CDK12 mut	18	3	-4.21859044925592	2.26862337075176	CD4+ EM
277	174	229	209	473	256	219	349	182	372	279	397	PT_G_yTIL_P2_BV510CD4-A-AlexaFluor700CD8-Asubset	10	PT_G	Non_melanoma	yTIL	C ovarii CDK12 mut	96	14	-2.23956580058954	-1.72997282065449	CD4+ EM
413	174	233	253	481	259	211	441	195	416	380	229	PT_G_yTIL_P2_BV510CD4-A-AlexaFluor700CD8-Asubset	10	PT_G	Non_melanoma	yTIL	C ovarii CDK12 mut	35	3	-4.17890424625299	2.58056141816082	CD4+ EM
274	199	244	194	528	260	221	359	187	423	307	191	PT_G_yTIL_P2_BV510CD4-A-AlexaFluor700CD8-Asubset	10	PT_G	Non_melanoma	yTIL	C ovarii CDK12 mut	34	3	-3.97367210285089	3.61680843316021	CD4+ EM
340	168	247	200	559	261	242	399	190	502	283	193	PT_G_yTIL_P2_BV510CD4-A-AlexaFluor700CD8-Asubset	10	PT_G	Non_melanoma	yTIL	C ovarii CDK12 mut	5	3	-5.08939905063531	2.78351809464398	CD4+ EM
273	168	240	196	445	242	227	315	189	422	253	188	PT_G_yTIL_P2_BV510CD4-A-AlexaFluor700CD8-Asubset	10	PT_G	Non_melanoma	yTIL	C ovarii CDK12 mut	33	3	-3.54734487430475	3.64602400742474	CD4+ EM
271	253	244	198	586	259	233	387	191	278	317	346	PT_G_yTIL_P2_BV510CD4-A-AlexaFluor700CD8-Asubset	10	PT_G	Non_melanoma	yTIL	C ovarii CDK12 mut	114	3	-2.54452533618829	-1.68803785361347	CD4+ EM
280	170	250	225	569	247	225	352	187	445	308	194	PT_G_yTIL_P2_BV510CD4-A-AlexaFluor700CD8-Asubset	10	PT_G	Non_melanoma	yTIL	C ovarii CDK12 mut	34	3	-4.5288135518255	3.62689258538189	CD4+ EM
323	165	248	211	489	250	258	423	196	495	262	224	PT_G_yTIL_P2_BV510CD4-A-AlexaFluor700CD8-Asubset	10	PT_G	Non_melanoma	yTIL	C ovarii CDK12 mut	34	3	-4.69873018161676	2.75381400071087	CD4+ EM
373	178	224	213	495	249	248	421	177	289	307	186	PT_G_yTIL_P2_BV510CD4-A-AlexaFluor700CD8-Asubset	10	PT_G	Non_melanoma	yTIL	C ovarii CDK12 mut	62	3	-2.90974969760797	2.87776972733441	CD4+ EM
312	183	245	200	541	246	206	337	189	443	264	196	PT_G_yTIL_P2_BV510CD4-A-AlexaFluor700CD8-Asubset	10	PT_G	Non_melanoma	yTIL	C ovarii CDK12 mut	32	3	-4.37137288944147	3.65748288117352	CD4+ EM
314	181	232	204	552	249	213	358	195	433	292	184	PT_G_yTIL_P2_BV510CD4-A-AlexaFluor700CD8-Asubset	10	PT_G	Non_melanoma	yTIL	C ovarii CDK12 mut	34	3	-4.37310857669733	3.49447442971173	CD4+ EM
427	163	214	187	511	244	243	495	165	640	365	318	PT_G_yTIL_P2_BV510CD4-A-AlexaFluor700CD8-Asubset	10	PT_G	Non_melanoma	yTIL	C ovarii CDK12 mut	23	5	-6.67778320209406	0.322143513783839	CD4+ EM exhausted
376	181	245	217	590	264	226	329	184	501	293	220	PT_G_yTIL_P2_BV510CD4-A-AlexaFluor700CD8-Asubset	10	PT_G	Non_melanoma	yTIL	C ovarii CDK12 mut	5	3	-5.18212385074518	3.21865202866497	CD4+ EM
287	159	237	207	549	256	229	310	188	399	249	243	PT_G_yTIL_P2_BV510CD4-A-AlexaFluor700CD8-Asubset	10	PT_G	Non_melanoma	yTIL	C ovarii CDK12 mut	46	3	-3.34209985629938	2.35350396119061	CD4+ EM
413	173	227	201	586	266	223	381	180	428	362	209	PT_G_yTIL_P2_BV510CD4-A-AlexaFluor700CD8-Asubset	10	PT_G	Non_melanoma	yTIL	C ovarii CDK12 mut	35	3	-4.95351238147638	2.84093501053753	CD4+ EM
266	186	433	232	218	256	499	356	196	337	276	188	PT_G_yTIL_P2_BV510CD4-A-AlexaFluor700CD8-Asubset	10	PT_G	Non_melanoma	yTIL	C ovarii CDK12 mut	170	20	5.74104862316229	2.43210555993023	CD8+ EMRA exhausted
254	174	245	189	474	263	233	434	195	425	371	237	PT_G_yTIL_P2_BV510CD4-A-AlexaFluor700CD8-Asubset	10	PT_G	Non_melanoma	yTIL	C ovarii CDK12 mut	48	3	-4.47771615878961	1.76176263771954	CD4+ EM
356	171	238	201	539	258	226	321	186	429	274	266	PT_G_yTIL_P2_BV510CD4-A-AlexaFluor700CD8-Asubset	10	PT_G	Non_melanoma	yTIL	C ovarii CDK12 mut	18	3	-4.28425235645197	2.31591345749798	CD4+ EM
308	176	220	192	518	254	232	386	179	467	340	192	PT_G_yTIL_P2_BV510CD4-A-AlexaFluor700CD8-Asubset	10	PT_G	Non_melanoma	yTIL	C ovarii CDK12 mut	34	3	-4.58040494815729	2.98098756752911	CD4+ EM
300	173	239	206	427	256	255	383	193	386	229	187	PT_G_yTIL_P2_BV510CD4-A-AlexaFluor700CD8-Asubset	10	PT_G	Non_melanoma	yTIL	C ovarii CDK12 mut	61	3	-3.05410594837091	3.15580870591107	CD4+ EM
320	168	238	198	533	281	208	321	187	456	231	192	PT_G_yTIL_P2_BV510CD4-A-AlexaFluor700CD8-Asubset	10	PT_G	Non_melanoma	yTIL	C ovarii CDK12 mut	33	3	-4.5294124592962	3.7351083942503	CD4+ EM
286	162	240	206	495	254	223	408	179	411	262	186	PT_G_yTIL_P2_BV510CD4-A-AlexaFluor700CD8-Asubset	10	PT_G	Non_melanoma	yTIL	C ovarii CDK12 mut	61	3	-3.75044126407526	3.00800253830853	CD4+ EM
258	180	238	215	572	288	223	306	178	483	316	264	PT_G_yTIL_P2_BV510CD4-A-AlexaFluor700CD8-Asubset	10	PT_G	Non_melanoma	yTIL	C ovarii CDK12 mut	18	3	-4.2299158086004	2.24562026940289	CD4+ EM
265	165	247	197	586	257	201	270	194	432	298	193	PT_G_yTIL_P2_BV510CD4-A-AlexaFluor700CD8-Asubset	10	PT_G	Non_melanoma	yTIL	C ovarii CDK12 mut	32	3	-4.45918340579889	4.52758910141888	CD4+ EM
305	176	236	197	557	246	255	382	183	469	311	331	PT_G_yTIL_P2_BV510CD4-A-AlexaFluor700CD8-Asubset	10	PT_G	Non_melanoma	yTIL	C ovarii CDK12 mut	6	3	-5.21563644306085	1.04238476239147	CD4+ EM
325	182	236	195	569	270	210	334	185	479	297	188	PT_G_yTIL_P2_BV510CD4-A-AlexaFluor700CD8-Asubset	10	PT_G	Non_melanoma	yTIL	C ovarii CDK12 mut	5	3	-4.93543929950616	3.62663413964215	CD4+ EM
279	189	228	211	468	248	232	398	182	316	294	184	PT_G_yTIL_P2_BV510CD4-A-AlexaFluor700CD8-Asubset	10	PT_G	Non_melanoma	yTIL	C ovarii CDK12 mut	76	3	-2.41581458942316	3.03616024933758	CD4+ EM
368	181	237	196	523	263	231	326	196	379	290	189	PT_G_yTIL_P2_BV510CD4-A-AlexaFluor700CD8-Asubset	10	PT_G	Non_melanoma	yTIL	C ovarii CDK12 mut	47	3	-3.48236722843072	3.6732359119505	CD4+ EM
287	183	233	205	551	252	194	337	190	485	292	186	PT_G_yTIL_P2_BV510CD4-A-AlexaFluor700CD8-Asubset	10	PT_G	Non_melanoma	yTIL	C ovarii CDK12 mut	19	3	-4.86647815601251	3.76780487976971	CD4+ EM
305	167	244	196	478	242	221	334	199	339	246	189	PT_G_yTIL_P2_BV510CD4-A-AlexaFluor700CD8-Asubset	10	PT_G	Non_melanoma	yTIL	C ovarii CDK12 mut	103	3	-2.39466781513116	3.42960454903546	CD4+ EM
320	182	227	189	529	274	203	436	172	489	321	455	PT_G_yTIL_P2_BV510CD4-A-AlexaFluor700CD8-Asubset	10	PT_G	Non_melanoma	yTIL	C ovarii CDK12 mut	36	4	-6.14896936313531	-0.213923241868589	CD4+ EM exhausted
269	168	243	200	540	236	254	328	193	398	284	190	PT_G_yTIL_P2_BV510CD4-A-AlexaFluor700CD8-Asubset	10	PT_G	Non_melanoma	yTIL	C ovarii CDK12 mut	32	3	-3.68631524936578	4.094185609445	CD4+ EM
327	172	248	200	479	275	225	357	189	387	295	189	PT_G_yTIL_P2_BV510CD4-A-AlexaFluor700CD8-Asubset	10	PT_G	Non_melanoma	yTIL	C ovarii CDK12 mut	47	3	-3.47623271839044	3.26763297997418	CD4+ EM
267	187	245	200	528	267	212	329	188	305	298	257	PT_G_yTIL_P2_BV510CD4-A-AlexaFluor700CD8-Asubset	10	PT_G	Non_melanoma	yTIL	C ovarii CDK12 mut	115	3	-2.16738290683649	0.780764836892512	CD4+ EM
316	175	238	212	536	260	205	291	181	464	267	189	PT_G_yTIL_P2_BV510CD4-A-AlexaFluor700CD8-Asubset	10	PT_G	Non_melanoma	yTIL	C ovarii CDK12 mut	32	3	-4.57453842059991	3.82693983994427	CD4+ EM
285	181	237	197	502	264	199	321	188	404	229	204	PT_G_yTIL_P2_BV510CD4-A-AlexaFluor700CD8-Asubset	10	PT_G	Non_melanoma	yTIL	C ovarii CDK12 mut	33	3	-3.42979760066888	3.77706815682354	CD4+ EM
371	178	243	195	499	232	221	338	197	415	370	189	PT_G_yTIL_P2_BV510CD4-A-AlexaFluor700CD8-Asubset	10	PT_G	Non_melanoma	yTIL	C ovarii CDK12 mut	47	3	-4.11613769428156	3.41963436089459	CD4+ EM
263	195	227	200	533	244	213	338	186	436	371	257	PT_G_yTIL_P2_BV510CD4-A-AlexaFluor700CD8-Asubset	10	PT_G	Non_melanoma	yTIL	C ovarii CDK12 mut	6	3	-3.66026563541315	1.75881316147747	CD4+ EM
319	179	252	202	497	265	203	358	184	429	318	205	PT_G_yTIL_P2_BV510CD4-A-AlexaFluor700CD8-Asubset	10	PT_G	Non_melanoma	yTIL	C ovarii CDK12 mut	34	3	-4.06238098041437	3.28791143380108	CD4+ EM
335	167	237	199	492	255	218	395	186	398	261	185	PT_G_yTIL_P2_BV510CD4-A-AlexaFluor700CD8-Asubset	10	PT_G	Non_melanoma	yTIL	C ovarii CDK12 mut	47	3	-3.60648889438531	3.15045573197308	CD4+ EM
289	178	228	204	496	253	256	296	184	285	262	230	PT_G_yTIL_P2_BV510CD4-A-AlexaFluor700CD8-Asubset	10	PT_G	Non_melanoma	yTIL	C ovarii CDK12 mut	102	3	-1.23884279624841	2.45941616974774	CD4+ EM
327	198	230	199	555	242	259	472	182	326	379	231	PT_G_yTIL_P2_BV510CD4-A-AlexaFluor700CD8-Asubset	10	PT_G	Non_melanoma	yTIL	C ovarii CDK12 mut	63	3	-2.71250243083856	3.01409365616741	CD4+ EM
276	168	246	197	487	256	207	360	194	474	258	273	PT_G_yTIL_P2_BV510CD4-A-AlexaFluor700CD8-Asubset	10	PT_G	Non_melanoma	yTIL	C ovarii CDK12 mut	33	3	-4.21535558597467	1.87237526856365	CD4+ EM
264	178	245	224	536	236	209	317	192	324	335	189	PT_G_yTIL_P2_BV510CD4-A-AlexaFluor700CD8-Asubset	10	PT_G	Non_melanoma	yTIL	C ovarii CDK12 mut	86	3	-2.34094400302789	4.42316319428387	CD4+ EM
358	183	219	198	524	256	224	501	177	432	323	350	PT_G_yTIL_P2_BV510CD4-A-AlexaFluor700CD8-Asubset	10	PT_G	Non_melanoma	yTIL	C ovarii CDK12 mut	36	4	-6.00593442813776	-0.0446310228854157	CD4+ EM exhausted
325	180	237	197	487	248	225	364	183	385	286	186	PT_G_yTIL_P2_BV510CD4-A-AlexaFluor700CD8-Asubset	10	PT_G	Non_melanoma	yTIL	C ovarii CDK12 mut	61	3	-3.40098304645441	3.2472310253233	CD4+ EM
272	180	229	208	567	263	207	362	197	480	280	329	PT_G_yTIL_P2_BV510CD4-A-AlexaFluor700CD8-Asubset	10	PT_G	Non_melanoma	yTIL	C ovarii CDK12 mut	65	2	-4.45358915225885	1.42956389866772	CD4+ EM exhausted
351	180	225	197	524	261	239	369	185	458	297	247	PT_G_yTIL_P2_BV510CD4-A-AlexaFluor700CD8-Asubset	10	PT_G	Non_melanoma	yTIL	C ovarii CDK12 mut	34	3	-4.53958291904352	2.46572138749066	CD4+ EM
283	191	237	193	527	266	249	352	191	369	308	248	PT_G_yTIL_P2_BV510CD4-A-AlexaFluor700CD8-Asubset	10	PT_G	Non_melanoma	yTIL	C ovarii CDK12 mut	48	3	-2.8988394250097	2.10918786011639	CD4+ EM
381	173	243	219	526	251	218	427	186	398	307	190	PT_G_yTIL_P2_BV510CD4-A-AlexaFluor700CD8-Asubset	10	PT_G	Non_melanoma	yTIL	C ovarii CDK12 mut	49	3	-4.15723104373834	2.77935172997418	CD4+ EM
303	176	244	192	522	266	202	310	192	387	279	188	PT_G_yTIL_P2_BV510CD4-A-AlexaFluor700CD8-Asubset	10	PT_G	Non_melanoma	yTIL	C ovarii CDK12 mut	60	3	-3.46011800662897	4.34722640000286	CD4+ EM
270	171	250	219	537	257	243	310	188	445	322	191	PT_G_yTIL_P2_BV510CD4-A-AlexaFluor700CD8-Asubset	10	PT_G	Non_melanoma	yTIL	C ovarii CDK12 mut	32	3	-4.51341886417291	4.01661231003704	CD4+ EM
276	178	231	187	563	252	223	358	187	385	342	190	PT_G_yTIL_P2_BV510CD4-A-AlexaFluor700CD8-Asubset	10	PT_G	Non_melanoma	yTIL	C ovarii CDK12 mut	59	3	-3.71159238712213	3.97500111542645	CD4+ EM
283	176	234	234	487	258	197	321	176	474	287	259	PT_G_yTIL_P2_BV510CD4-A-AlexaFluor700CD8-Asubset	10	PT_G	Non_melanoma	yTIL	C ovarii CDK12 mut	18	3	-3.81291122333429	1.63237263642254	CD4+ EM
446	203	232	202	309	247	247	411	187	255	371	287	PT_G_yTIL_P2_BV510CD4-A-AlexaFluor700CD8-Asubset	10	PT_G	Non_melanoma	yTIL	C ovarii CDK12 mut	144	21	4.48777418239691	0.397645581588175	CD8+ EM
282	183	242	205	539	259	216	375	194	405	252	309	PT_G_yTIL_P2_BV510CD4-A-AlexaFluor700CD8-Asubset	10	PT_G	Non_melanoma	yTIL	C ovarii CDK12 mut	79	3	-3.04372711078546	0.6122537442297	CD4+ EM
279	180	239	205	472	264	218	286	189	432	224	216	PT_G_yTIL_P2_BV510CD4-A-AlexaFluor700CD8-Asubset	10	PT_G	Non_melanoma	yTIL	C ovarii CDK12 mut	33	3	-3.53569574252985	3.32623602829876	CD4+ EM
277	173	241	193	470	253	264	318	190	460	305	243	PT_G_yTIL_P2_BV510CD4-A-AlexaFluor700CD8-Asubset	10	PT_G	Non_melanoma	yTIL	C ovarii CDK12 mut	18	3	-3.96740550891779	2.46647097550335	CD4+ EM
298	188	240	206	612	243	227	396	196	523	242	242	PT_G_yTIL_P2_BV510CD4-A-AlexaFluor700CD8-Asubset	10	PT_G	Non_melanoma	yTIL	C ovarii CDK12 mut	37	2	-5.1087548245611	0.923098761662867	CD4+ EM exhausted
290	185	249	197	486	252	232	335	184	306	287	254	PT_G_yTIL_P2_BV510CD4-A-AlexaFluor700CD8-Asubset	10	PT_G	Non_melanoma	yTIL	C ovarii CDK12 mut	115	3	-1.78895254032037	2.16428520165386	CD4+ EM
337	165	242	217	624	269	220	317	192	547	329	310	PT_G_yTIL_P2_BV510CD4-A-AlexaFluor700CD8-Asubset	10	PT_G	Non_melanoma	yTIL	C ovarii CDK12 mut	38	2	-4.9122888554754	1.93842782460156	CD4+ EM exhausted
265	179	231	191	463	255	253	341	180	282	311	185	PT_G_yTIL_P2_BV510CD4-A-AlexaFluor700CD8-Asubset	10	PT_G	Non_melanoma	yTIL	C ovarii CDK12 mut	116	3	-1.68883938686273	3.69722582779827	CD4+ EM
354	179	245	184	474	262	235	337	190	408	313	185	PT_G_yTIL_P2_BV510CD4-A-AlexaFluor700CD8-Asubset	10	PT_G	Non_melanoma	yTIL	C ovarii CDK12 mut	47	3	-3.81063575641534	3.45593192063275	CD4+ EM
249	176	238	204	408	261	208	346	196	412	277	430	PT_G_yTIL_P2_BV510CD4-A-AlexaFluor700CD8-Asubset	10	PT_G	Non_melanoma	yTIL	C ovarii CDK12 mut	80	15	-3.56461400882623	-0.140751879587743	CD4+ EMRA exhausted
264	181	244	196	525	239	212	292	192	406	212	239	PT_G_yTIL_P2_BV510CD4-A-AlexaFluor700CD8-Asubset	10	PT_G	Non_melanoma	yTIL	C ovarii CDK12 mut	33	3	-3.26553935901544	2.27957488976422	CD4+ EM
381	178	233	201	546	247	234	417	193	360	290	217	PT_G_yTIL_P2_BV510CD4-A-AlexaFluor700CD8-Asubset	10	PT_G	Non_melanoma	yTIL	C ovarii CDK12 mut	62	3	-3.44875807659051	2.93852378807965	CD4+ EM
278	182	243	213	507	247	210	360	185	428	303	236	PT_G_yTIL_P2_BV510CD4-A-AlexaFluor700CD8-Asubset	10	PT_G	Non_melanoma	yTIL	C ovarii CDK12 mut	48	3	-3.84824437991998	2.38585116349163	CD4+ EM
275	179	244	187	477	253	227	394	197	384	276	223	PT_G_yTIL_P2_BV510CD4-A-AlexaFluor700CD8-Asubset	10	PT_G	Non_melanoma	yTIL	C ovarii CDK12 mut	48	3	-3.30890126125238	2.76179863892498	CD4+ EM
379	159	243	229	513	264	230	415	184	497	255	216	PT_G_yTIL_P2_BV510CD4-A-AlexaFluor700CD8-Asubset	10	PT_G	Non_melanoma	yTIL	C ovarii CDK12 mut	35	3	-4.84829063312433	2.65959121666851	CD4+ EM
271	165	233	208	515	256	200	439	201	602	333	375	PT_G_yTIL_P2_BV510CD4-A-AlexaFluor700CD8-Asubset	10	PT_G	Non_melanoma	yTIL	C ovarii CDK12 mut	23	5	-6.16682643787286	0.0729308762401603	CD4+ EM exhausted
345	159	243	195	538	259	243	408	198	429	259	187	PT_G_yTIL_P2_BV510CD4-A-AlexaFluor700CD8-Asubset	10	PT_G	Non_melanoma	yTIL	C ovarii CDK12 mut	49	3	-4.38937921420953	2.87748815499249	CD4+ EM
318	188	242	190	506	253	204	342	190	316	249	244	PT_G_yTIL_P2_BV510CD4-A-AlexaFluor700CD8-Asubset	10	PT_G	Non_melanoma	yTIL	C ovarii CDK12 mut	104	3	-1.83698887721918	2.33733798943463	CD4+ EM
359	169	255	224	551	249	240	346	182	477	355	303	PT_G_yTIL_P2_BV510CD4-A-AlexaFluor700CD8-Asubset	10	PT_G	Non_melanoma	yTIL	C ovarii CDK12 mut	6	3	-5.09994716541193	1.80352808915081	CD4+ EM
300	157	233	192	513	245	214	456	196	517	354	326	PT_G_yTIL_P2_BV510CD4-A-AlexaFluor700CD8-Asubset	10	PT_G	Non_melanoma	yTIL	C ovarii CDK12 mut	36	4	-6.0107676495733	0.589793879613306	CD4+ EM exhausted
447	162	256	196	511	257	226	427	199	570	403	423	PT_G_yTIL_P2_BV510CD4-A-AlexaFluor700CD8-Asubset	10	PT_G	Non_melanoma	yTIL	C ovarii CDK12 mut	10	7	-6.63032741443536	-0.112354051247213	CD4+ CM exhausted
297	172	237	213	549	264	226	411	189	498	301	203	PT_G_yTIL_P2_BV510CD4-A-AlexaFluor700CD8-Asubset	10	PT_G	Non_melanoma	yTIL	C ovarii CDK12 mut	34	3	-4.9025289525213	2.73189618073406	CD4+ EM
270	179	250	194	517	260	192	313	189	405	270	186	PT_G_yTIL_P2_BV510CD4-A-AlexaFluor700CD8-Asubset	10	PT_G	Non_melanoma	yTIL	C ovarii CDK12 mut	60	3	-3.68432254688165	4.3690502830595	CD4+ EM
440	170	219	218	474	269	227	470	177	334	278	206	PT_G_yTIL_P2_BV510CD4-A-AlexaFluor700CD8-Asubset	10	PT_G	Non_melanoma	yTIL	C ovarii CDK12 mut	62	3	-3.24476094142816	2.73571588478985	CD4+ EM
287	177	230	189	491	254	214	424	187	374	297	232	PT_G_yTIL_P2_BV510CD4-A-AlexaFluor700CD8-Asubset	10	PT_G	Non_melanoma	yTIL	C ovarii CDK12 mut	48	3	-3.23223872081659	2.53004719696942	CD4+ EM
288	173	244	197	462	260	209	293	192	347	244	187	PT_G_yTIL_P2_BV510CD4-A-AlexaFluor700CD8-Asubset	10	PT_G	Non_melanoma	yTIL	C ovarii CDK12 mut	103	3	-1.85625095264337	3.65519024811688	CD4+ EM
284	177	242	207	595	265	202	309	195	479	245	234	PT_G_yTIL_P2_BV510CD4-A-AlexaFluor700CD8-Asubset	10	PT_G	Non_melanoma	yTIL	C ovarii CDK12 mut	19	3	-4.56359405414484	2.38873888932171	CD4+ EM
319	186	242	201	485	247	213	315	185	501	249	188	PT_G_yTIL_P2_BV510CD4-A-AlexaFluor700CD8-Asubset	10	PT_G	Non_melanoma	yTIL	C ovarii CDK12 mut	33	3	-4.62673921481989	3.34978701554241	CD4+ EM
267	188	242	195	484	262	211	340	195	319	268	215	PT_G_yTIL_P2_BV510CD4-A-AlexaFluor700CD8-Asubset	10	PT_G	Non_melanoma	yTIL	C ovarii CDK12 mut	116	3	-1.97522420780084	3.06337429963055	CD4+ EM
269	180	231	215	532	262	224	341	182	375	290	210	PT_G_yTIL_P2_BV510CD4-A-AlexaFluor700CD8-Asubset	10	PT_G	Non_melanoma	yTIL	C ovarii CDK12 mut	60	3	-3.51722068683527	3.95947434388104	CD4+ EM
271	161	237	211	541	267	230	272	193	470	308	187	PT_G_yTIL_P2_BV510CD4-A-AlexaFluor700CD8-Asubset	10	PT_G	Non_melanoma	yTIL	C ovarii CDK12 mut	32	3	-4.70417661563776	4.23454739533367	CD4+ EM
270	176	241	201	496	245	231	285	198	402	258	192	PT_G_yTIL_P2_BV510CD4-A-AlexaFluor700CD8-Asubset	10	PT_G	Non_melanoma	yTIL	C ovarii CDK12 mut	60	3	-3.48978586093805	4.24160458527508	CD4+ EM
309	170	241	195	490	268	227	382	187	379	301	185	PT_G_yTIL_P2_BV510CD4-A-AlexaFluor700CD8-Asubset	10	PT_G	Non_melanoma	yTIL	C ovarii CDK12 mut	61	3	-3.42543525592706	3.17885806046429	CD4+ EM
390	166	241	198	534	254	254	321	192	441	267	203	PT_G_yTIL_P2_BV510CD4-A-AlexaFluor700CD8-Asubset	10	PT_G	Non_melanoma	yTIL	C ovarii CDK12 mut	5	3	-4.62039394275568	3.12666370354595	CD4+ EM
246	191	238	213	518	250	192	365	183	394	277	205	PT_G_yTIL_P2_BV510CD4-A-AlexaFluor700CD8-Asubset	10	PT_G	Non_melanoma	yTIL	C ovarii CDK12 mut	48	3	-3.583782862586	3.53408052407208	CD4+ EM
334	168	247	187	431	257	261	425	190	275	270	186	PT_G_yTIL_P2_BV510CD4-A-AlexaFluor700CD8-Asubset	10	PT_G	Non_melanoma	yTIL	C ovarii CDK12 mut	76	3	-2.43389720813654	2.87862016640606	CD4+ EM
266	175	243	200	513	245	229	296	187	412	305	189	PT_G_yTIL_P2_BV510CD4-A-AlexaFluor700CD8-Asubset	10	PT_G	Non_melanoma	yTIL	C ovarii CDK12 mut	60	3	-3.71746225253961	4.39833094559612	CD4+ EM
318	166	231	198	554	243	204	338	191	485	282	230	PT_G_yTIL_P2_BV510CD4-A-AlexaFluor700CD8-Asubset	10	PT_G	Non_melanoma	yTIL	C ovarii CDK12 mut	19	3	-4.56204624072931	2.60084750138226	CD4+ EM
306	174	238	192	529	263	237	385	184	469	296	194	PT_G_yTIL_P2_BV510CD4-A-AlexaFluor700CD8-Asubset	10	PT_G	Non_melanoma	yTIL	C ovarii CDK12 mut	34	3	-4.64517421619318	3.04165961228314	CD4+ EM
387	169	243	205	545	244	238	309	200	550	343	196	PT_G_yTIL_P2_BV510CD4-A-AlexaFluor700CD8-Asubset	10	PT_G	Non_melanoma	yTIL	C ovarii CDK12 mut	5	3	-5.33908910648248	3.01157309494915	CD4+ EM
306	182	240	193	566	244	214	340	191	434	375	199	PT_G_yTIL_P2_BV510CD4-A-AlexaFluor700CD8-Asubset	10	PT_G	Non_melanoma	yTIL	C ovarii CDK12 mut	20	3	-4.480191897315	3.69936968766155	CD4+ EM
328	182	236	194	452	272	248	382	175	351	333	186	PT_G_yTIL_P2_BV510CD4-A-AlexaFluor700CD8-Asubset	10	PT_G	Non_melanoma	yTIL	C ovarii CDK12 mut	61	3	-3.01630349056146	3.1691265293211	CD4+ EM
271	192	245	204	580	290	237	258	186	371	364	200	PT_G_yTIL_P2_BV510CD4-A-AlexaFluor700CD8-Asubset	10	PT_G	Non_melanoma	yTIL	C ovarii CDK12 mut	59	3	-2.61415810481927	5.11335017167034	CD4+ EM
275	172	228	190	503	260	254	401	188	479	395	284	PT_G_yTIL_P2_BV510CD4-A-AlexaFluor700CD8-Asubset	10	PT_G	Non_melanoma	yTIL	C ovarii CDK12 mut	6	3	-4.77730960742853	1.70877112828198	CD4+ EM
313	174	250	184	497	266	214	378	191	482	271	191	PT_G_yTIL_P2_BV510CD4-A-AlexaFluor700CD8-Asubset	10	PT_G	Non_melanoma	yTIL	C ovarii CDK12 mut	34	3	-4.55028552905939	3.09880449257794	CD4+ EM
305	193	241	196	454	249	196	282	188	354	261	245	PT_G_yTIL_P2_BV510CD4-A-AlexaFluor700CD8-Asubset	10	PT_G	Non_melanoma	yTIL	C ovarii CDK12 mut	103	3	-1.32723660365961	3.19923951111737	CD4+ EM
332	195	245	202	480	265	235	335	174	404	319	188	PT_G_yTIL_P2_BV510CD4-A-AlexaFluor700CD8-Asubset	10	PT_G	Non_melanoma	yTIL	C ovarii CDK12 mut	47	3	-3.69788141147516	3.51755573235455	CD4+ EM
276	178	243	184	457	264	208	350	181	307	288	202	PT_G_yTIL_P2_BV510CD4-A-AlexaFluor700CD8-Asubset	10	PT_G	Non_melanoma	yTIL	C ovarii CDK12 mut	116	3	-1.90815467731378	3.22183181725445	CD4+ EM
322	156	245	219	601	242	214	340	202	414	264	190	PT_G_yTIL_P2_BV510CD4-A-AlexaFluor700CD8-Asubset	10	PT_G	Non_melanoma	yTIL	C ovarii CDK12 mut	59	3	-4.09418363468072	4.28929449997845	CD4+ EM
310	183	244	200	503	252	221	331	188	398	268	199	PT_G_yTIL_P2_BV510CD4-A-AlexaFluor700CD8-Asubset	10	PT_G	Non_melanoma	yTIL	C ovarii CDK12 mut	60	3	-3.59783906833551	3.64173628769818	CD4+ EM
335	175	236	203	509	259	220	374	177	454	309	185	PT_G_yTIL_P2_BV510CD4-A-AlexaFluor700CD8-Asubset	10	PT_G	Non_melanoma	yTIL	C ovarii CDK12 mut	34	3	-4.48753662006281	3.15996267281475	CD4+ EM
271	182	249	197	529	267	232	328	192	306	316	224	PT_G_yTIL_P2_BV510CD4-A-AlexaFluor700CD8-Asubset	10	PT_G	Non_melanoma	yTIL	C ovarii CDK12 mut	88	3	-2.04106993572137	3.87753345452252	CD4+ EM
318	184	238	200	569	254	183	327	191	408	269	254	PT_G_yTIL_P2_BV510CD4-A-AlexaFluor700CD8-Asubset	10	PT_G	Non_melanoma	yTIL	C ovarii CDK12 mut	18	3	-3.71030683414362	2.33292247734967	CD4+ EM
304	174	249	192	498	275	192	377	192	450	274	187	PT_G_yTIL_P2_BV510CD4-A-AlexaFluor700CD8-Asubset	10	PT_G	Non_melanoma	yTIL	C ovarii CDK12 mut	34	3	-4.2099601735296	3.20208599053326	CD4+ EM
363	172	242	196	463	244	223	325	193	358	261	186	PT_G_yTIL_P2_BV510CD4-A-AlexaFluor700CD8-Asubset	10	PT_G	Non_melanoma	yTIL	C ovarii CDK12 mut	47	3	-2.83984155551813	3.34835411988201	CD4+ EM
294	166	228	187	541	251	217	337	193	385	313	195	PT_G_yTIL_P2_BV510CD4-A-AlexaFluor700CD8-Asubset	10	PT_G	Non_melanoma	yTIL	C ovarii CDK12 mut	59	3	-3.58220786945245	4.08215929947796	CD4+ EM
313	179	239	222	523	261	234	430	185	306	273	208	PT_G_yTIL_P2_BV510CD4-A-AlexaFluor700CD8-Asubset	10	PT_G	Non_melanoma	yTIL	C ovarii CDK12 mut	76	3	-2.4030639638128	2.74771763764324	CD4+ EM
289	172	226	207	534	237	235	314	190	352	290	187	PT_G_yTIL_P2_BV510CD4-A-AlexaFluor700CD8-Asubset	10	PT_G	Non_melanoma	yTIL	C ovarii CDK12 mut	74	3	-2.56330056087396	4.55437733612957	CD4+ EM
336	176	242	206	598	277	221	350	191	509	263	276	PT_G_yTIL_P2_BV510CD4-A-AlexaFluor700CD8-Asubset	10	PT_G	Non_melanoma	yTIL	C ovarii CDK12 mut	51	2	-4.71727056400201	1.78747846566143	CD4+ EM exhausted
312	184	245	202	571	256	206	329	177	481	294	240	PT_G_yTIL_P2_BV510CD4-A-AlexaFluor700CD8-Asubset	10	PT_G	Non_melanoma	yTIL	C ovarii CDK12 mut	19	3	-4.39370174304864	2.27409865342083	CD4+ EM
303	178	242	203	585	247	204	320	210	366	313	185	PT_G_yTIL_P2_BV510CD4-A-AlexaFluor700CD8-Asubset	10	PT_G	Non_melanoma	yTIL	C ovarii CDK12 mut	59	3	-3.3740968217077	4.83384062729778	CD4+ EM
393	165	236	213	536	263	237	369	199	546	272	237	PT_G_yTIL_P2_BV510CD4-A-AlexaFluor700CD8-Asubset	10	PT_G	Non_melanoma	yTIL	C ovarii CDK12 mut	5	3	-5.23447103397272	2.83523489914837	CD4+ EM
276	183	246	195	434	258	205	351	187	322	275	186	PT_G_yTIL_P2_BV510CD4-A-AlexaFluor700CD8-Asubset	10	PT_G	Non_melanoma	yTIL	C ovarii CDK12 mut	116	3	-1.97975368396661	3.17180778466168	CD4+ EM
269	181	244	201	506	254	199	311	186	472	265	193	PT_G_yTIL_P2_BV510CD4-A-AlexaFluor700CD8-Asubset	10	PT_G	Non_melanoma	yTIL	C ovarii CDK12 mut	32	3	-4.41514749423883	3.93570258103314	CD4+ EM
291	183	234	196	517	263	227	404	190	535	326	438	PT_G_yTIL_P2_BV510CD4-A-AlexaFluor700CD8-Asubset	10	PT_G	Non_melanoma	yTIL	C ovarii CDK12 mut	54	2	-6.04907102481744	-0.10874756790695	CD4+ EM exhausted
319	180	241	213	486	262	222	290	182	430	280	278	PT_G_yTIL_P2_BV510CD4-A-AlexaFluor700CD8-Asubset	10	PT_G	Non_melanoma	yTIL	C ovarii CDK12 mut	18	3	-3.37747521297357	2.36094619713726	CD4+ EM
364	162	237	210	465	265	228	360	184	476	235	187	PT_G_yTIL_P2_BV510CD4-A-AlexaFluor700CD8-Asubset	10	PT_G	Non_melanoma	yTIL	C ovarii CDK12 mut	47	3	-4.50863618747614	3.03801419220867	CD4+ EM
259	184	242	185	502	260	198	298	189	364	231	209	PT_G_yTIL_P2_BV510CD4-A-AlexaFluor700CD8-Asubset	10	PT_G	Non_melanoma	yTIL	C ovarii CDK12 mut	103	3	-2.45657391445062	4.01658322297039	CD4+ EM
293	188	221	193	452	240	205	357	179	314	299	184	PT_G_yTIL_P2_BV510CD4-A-AlexaFluor700CD8-Asubset	10	PT_G	Non_melanoma	yTIL	C ovarii CDK12 mut	116	3	-2.07268495456598	3.21875073395672	CD4+ EM
292	180	237	197	540	278	221	397	175	484	272	263	PT_G_yTIL_P2_BV510CD4-A-AlexaFluor700CD8-Asubset	10	PT_G	Non_melanoma	yTIL	C ovarii CDK12 mut	34	3	-4.55497379199884	1.80632736168804	CD4+ EM
265	178	245	189	482	257	250	316	193	351	241	190	PT_G_yTIL_P2_BV510CD4-A-AlexaFluor700CD8-Asubset	10	PT_G	Non_melanoma	yTIL	C ovarii CDK12 mut	103	3	-2.37286562816522	3.70784141503277	CD4+ EM
315	187	247	198	486	251	192	424	183	403	311	308	PT_G_yTIL_P2_BV510CD4-A-AlexaFluor700CD8-Asubset	10	PT_G	Non_melanoma	yTIL	C ovarii CDK12 mut	48	3	-3.97431011096857	1.68557681523266	CD4+ EM
286	177	222	197	559	239	217	420	184	443	385	193	PT_G_yTIL_P2_BV510CD4-A-AlexaFluor700CD8-Asubset	10	PT_G	Non_melanoma	yTIL	C ovarii CDK12 mut	34	3	-4.4903180112066	2.75788166008892	CD4+ EM
267	181	237	205	485	247	244	298	184	393	276	202	PT_G_yTIL_P2_BV510CD4-A-AlexaFluor700CD8-Asubset	10	PT_G	Non_melanoma	yTIL	C ovarii CDK12 mut	60	3	-3.38184995548151	4.12565638504925	CD4+ EM
302	189	242	195	515	260	224	332	191	454	266	220	PT_G_yTIL_P2_BV510CD4-A-AlexaFluor700CD8-Asubset	10	PT_G	Non_melanoma	yTIL	C ovarii CDK12 mut	33	3	-4.26516361133478	2.9524848648161	CD4+ EM
438	169	238	239	531	277	283	460	189	449	379	189	PT_G_yTIL_P2_BV510CD4-A-AlexaFluor700CD8-Asubset	10	PT_G	Non_melanoma	yTIL	C ovarii CDK12 mut	35	3	-4.82507200137994	2.59890629731121	CD4+ EM
342	170	252	201	476	274	209	364	182	520	321	349	PT_G_yTIL_P2_BV510CD4-A-AlexaFluor700CD8-Asubset	10	PT_G	Non_melanoma	yTIL	C ovarii CDK12 mut	36	4	-5.18259687320612	0.42109312497082	CD4+ EM exhausted
306	180	237	424	557	254	223	453	177	700	353	388	PT_G_yTIL_P2_BV510CD4-A-AlexaFluor700CD8-Asubset	10	PT_G	Non_melanoma	yTIL	C ovarii CDK12 mut	23	5	-7.25450773136041	0.1227777489275	CD4+ EM exhausted
346	190	243	207	570	270	199	334	191	463	234	189	PT_G_yTIL_P2_BV510CD4-A-AlexaFluor700CD8-Asubset	10	PT_G	Non_melanoma	yTIL	C ovarii CDK12 mut	19	3	-4.77034683124445	3.49949504815045	CD4+ EM
288	181	236	189	507	246	224	405	184	380	298	248	PT_G_yTIL_P2_BV510CD4-A-AlexaFluor700CD8-Asubset	10	PT_G	Non_melanoma	yTIL	C ovarii CDK12 mut	48	3	-3.43780226604364	2.37780119858685	CD4+ EM
292	175	242	202	546	264	192	327	194	405	281	227	PT_G_yTIL_P2_BV510CD4-A-AlexaFluor700CD8-Asubset	10	PT_G	Non_melanoma	yTIL	C ovarii CDK12 mut	32	3	-3.51703138248346	2.52860428772869	CD4+ EM
282	190	226	187	476	256	201	518	179	475	338	433	PT_G_yTIL_P2_BV510CD4-A-AlexaFluor700CD8-Asubset	10	PT_G	Non_melanoma	yTIL	C ovarii CDK12 mut	36	4	-6.14819784061334	-0.182118248119924	CD4+ EM exhausted
326	181	244	205	561	257	199	378	199	476	298	278	PT_G_yTIL_P2_BV510CD4-A-AlexaFluor700CD8-Asubset	10	PT_G	Non_melanoma	yTIL	C ovarii CDK12 mut	34	3	-4.68544835941217	1.81508852921429	CD4+ EM
260	187	230	187	483	258	213	291	179	412	286	297	PT_G_yTIL_P2_BV510CD4-A-AlexaFluor700CD8-Asubset	10	PT_G	Non_melanoma	yTIL	C ovarii CDK12 mut	18	3	-3.32895178691766	1.59693338356915	CD4+ EM
293	188	233	190	557	251	245	402	188	493	316	191	PT_G_yTIL_P2_BV510CD4-A-AlexaFluor700CD8-Asubset	10	PT_G	Non_melanoma	yTIL	C ovarii CDK12 mut	34	3	-4.85525245563409	2.86815502129498	CD4+ EM
292	184	241	198	523	257	194	341	187	386	295	184	PT_G_yTIL_P2_BV510CD4-A-AlexaFluor700CD8-Asubset	10	PT_G	Non_melanoma	yTIL	C ovarii CDK12 mut	60	3	-3.557171534461	3.87669326744976	CD4+ EM
289	183	242	201	453	249	229	321	183	428	258	185	PT_G_yTIL_P2_BV510CD4-A-AlexaFluor700CD8-Asubset	10	PT_G	Non_melanoma	yTIL	C ovarii CDK12 mut	33	3	-3.65796203510187	3.62562372170391	CD4+ EM
358	157	236	206	557	267	233	367	201	507	290	348	PT_G_yTIL_P2_BV510CD4-A-AlexaFluor700CD8-Asubset	10	PT_G	Non_melanoma	yTIL	C ovarii CDK12 mut	51	2	-5.4253732670965	0.410081941708948	CD4+ EM exhausted
330	161	239	220	507	259	219	370	185	426	324	239	PT_G_yTIL_P2_BV510CD4-A-AlexaFluor700CD8-Asubset	10	PT_G	Non_melanoma	yTIL	C ovarii CDK12 mut	48	3	-4.1114117612066	2.43500234566632	CD4+ EM
324	169	244	193	468	265	236	338	190	341	274	193	PT_G_yTIL_P2_BV510CD4-A-AlexaFluor700CD8-Asubset	10	PT_G	Non_melanoma	yTIL	C ovarii CDK12 mut	61	3	-2.65278715984247	3.45194198571148	CD4+ EM
404	159	248	201	523	272	227	379	184	396	304	190	PT_G_yTIL_P2_BV510CD4-A-AlexaFluor700CD8-Asubset	10	PT_G	Non_melanoma	yTIL	C ovarii CDK12 mut	47	3	-4.07311315433405	2.87786247216168	CD4+ EM
288	171	245	212	504	247	201	362	185	482	287	365	PT_G_yTIL_P2_BV510CD4-A-AlexaFluor700CD8-Asubset	10	PT_G	Non_melanoma	yTIL	C ovarii CDK12 mut	65	2	-4.55979366199396	0.304657418355372	CD4+ EM exhausted
262	162	247	196	532	258	222	300	188	370	298	204	PT_G_yTIL_P2_BV510CD4-A-AlexaFluor700CD8-Asubset	10	PT_G	Non_melanoma	yTIL	C ovarii CDK12 mut	60	3	-3.20344443218133	4.65160920105877	CD4+ EM
301	172	235	193	496	254	217	443	184	421	321	185	PT_G_yTIL_P2_BV510CD4-A-AlexaFluor700CD8-Asubset	10	PT_G	Non_melanoma	yTIL	C ovarii CDK12 mut	49	3	-4.05770749942682	2.8341770359129	CD4+ EM
279	162	233	217	580	250	214	355	185	479	266	198	PT_G_yTIL_P2_BV510CD4-A-AlexaFluor700CD8-Asubset	10	PT_G	Non_melanoma	yTIL	C ovarii CDK12 mut	19	3	-4.88007469074152	3.69891955338421	CD4+ EM
315	172	237	198	530	268	234	348	191	354	288	192	PT_G_yTIL_P2_BV510CD4-A-AlexaFluor700CD8-Asubset	10	PT_G	Non_melanoma	yTIL	C ovarii CDK12 mut	61	3	-2.96257753269098	3.78827263794842	CD4+ EM
277	174	240	198	492	263	234	305	189	362	264	239	PT_G_yTIL_P2_BV510CD4-A-AlexaFluor700CD8-Asubset	10	PT_G	Non_melanoma	yTIL	C ovarii CDK12 mut	103	3	-2.20234198467157	2.71362544976177	CD4+ EM
264	193	226	185	457	271	278	356	181	252	300	193	PT_G_yTIL_P2_BV510CD4-A-AlexaFluor700CD8-Asubset	10	PT_G	Non_melanoma	yTIL	C ovarii CDK12 mut	116	3	-1.72417635814569	3.62237550698223	CD4+ EM
307	203	210	195	574	267	249	385	183	270	360	427	PT_G_yTIL_P2_BV510CD4-A-AlexaFluor700CD8-Asubset	10	PT_G	Non_melanoma	yTIL	C ovarii CDK12 mut	113	17	-3.11055488483331	-2.75587628401813	CD4+ EM exhausted
279	166	243	224	608	229	219	363	200	434	353	189	PT_G_yTIL_P2_BV510CD4-A-AlexaFluor700CD8-Asubset	10	PT_G	Non_melanoma	yTIL	C ovarii CDK12 mut	20	3	-4.31534500018976	4.11455370865765	CD4+ EM
273	183	246	198	513	252	194	358	190	420	329	267	PT_G_yTIL_P2_BV510CD4-A-AlexaFluor700CD8-Asubset	10	PT_G	Non_melanoma	yTIL	C ovarii CDK12 mut	48	3	-3.74652643100641	1.8197555729002	CD4+ EM
288	196	246	193	545	239	221	372	194	378	351	278	PT_G_yTIL_P2_BV510CD4-A-AlexaFluor700CD8-Asubset	10	PT_G	Non_melanoma	yTIL	C ovarii CDK12 mut	48	3	-3.44285316364191	1.36230589829388	CD4+ EM
269	192	244	234	583	268	203	320	202	352	266	294	PT_G_yTIL_P2_BV510CD4-A-AlexaFluor700CD8-Asubset	10	PT_G	Non_melanoma	yTIL	C ovarii CDK12 mut	79	3	-2.4548217763128	1.28639747582379	CD4+ EM
342	175	249	217	563	268	221	325	205	435	266	206	PT_G_yTIL_P2_BV510CD4-A-AlexaFluor700CD8-Asubset	10	PT_G	Non_melanoma	yTIL	C ovarii CDK12 mut	5	3	-4.63834590808771	3.39187218628826	CD4+ EM
319	177	244	207	493	258	238	338	183	488	268	193	PT_G_yTIL_P2_BV510CD4-A-AlexaFluor700CD8-Asubset	10	PT_G	Non_melanoma	yTIL	C ovarii CDK12 mut	19	3	-4.70613117114923	3.38320209465924	CD4+ EM
312	172	236	193	505	264	208	312	178	418	277	185	PT_G_yTIL_P2_BV510CD4-A-AlexaFluor700CD8-Asubset	10	PT_G	Non_melanoma	yTIL	C ovarii CDK12 mut	60	3	-3.8105346669378	3.82458855591717	CD4+ EM
281	169	247	195	492	252	205	364	190	408	248	215	PT_G_yTIL_P2_BV510CD4-A-AlexaFluor700CD8-Asubset	10	PT_G	Non_melanoma	yTIL	C ovarii CDK12 mut	61	3	-3.42000312702081	2.78852107010784	CD4+ EM
346	183	245	202	468	253	220	314	187	358	265	239	PT_G_yTIL_P2_BV510CD4-A-AlexaFluor700CD8-Asubset	10	PT_G	Non_melanoma	yTIL	C ovarii CDK12 mut	103	3	-3.16970176593683	3.12885524712506	CD4+ EM
292	176	232	198	475	252	235	341	180	406	279	229	PT_G_yTIL_P2_BV510CD4-A-AlexaFluor700CD8-Asubset	10	PT_G	Non_melanoma	yTIL	C ovarii CDK12 mut	48	3	-3.4952613820257	3.05451824150982	CD4+ EM
270	185	230	197	547	238	199	300	189	471	279	216	PT_G_yTIL_P2_BV510CD4-A-AlexaFluor700CD8-Asubset	10	PT_G	Non_melanoma	yTIL	C ovarii CDK12 mut	32	3	-4.12048692600153	2.35502244912091	CD4+ EM
270	192	241	196	550	263	242	320	196	293	283	258	PT_G_yTIL_P2_BV510CD4-A-AlexaFluor700CD8-Asubset	10	PT_G	Non_melanoma	yTIL	C ovarii CDK12 mut	115	3	-2.1125218381109	0.509748656377222	CD4+ EM
334	179	245	195	495	267	200	333	185	426	243	187	PT_G_yTIL_P2_BV510CD4-A-AlexaFluor700CD8-Asubset	10	PT_G	Non_melanoma	yTIL	C ovarii CDK12 mut	33	3	-4.04008264438531	3.46619250260296	CD4+ EM
300	170	241	184	501	256	240	330	192	401	251	192	PT_G_yTIL_P2_BV510CD4-A-AlexaFluor700CD8-Asubset	10	PT_G	Non_melanoma	yTIL	C ovarii CDK12 mut	60	3	-3.43526382343195	3.69282438240948	CD4+ EM
301	188	243	194	466	239	202	371	200	401	299	193	PT_G_yTIL_P2_BV510CD4-A-AlexaFluor700CD8-Asubset	10	PT_G	Non_melanoma	yTIL	C ovarii CDK12 mut	48	3	-3.49698991672418	3.28500701867047	CD4+ EM
329	168	234	195	544	258	280	336	190	444	273	201	PT_G_yTIL_P2_BV510CD4-A-AlexaFluor700CD8-Asubset	10	PT_G	Non_melanoma	yTIL	C ovarii CDK12 mut	5	3	-4.5014698018255	3.50365902863446	CD4+ EM
386	198	236	206	620	242	237	369	199	491	274	195	PT_G_yTIL_P2_BV510CD4-A-AlexaFluor700CD8-Asubset	10	PT_G	Non_melanoma	yTIL	C ovarii CDK12 mut	5	3	-5.20841045276544	2.84068133316937	CD4+ EM
303	187	245	196	528	262	209	345	188	462	262	199	PT_G_yTIL_P2_BV510CD4-A-AlexaFluor700CD8-Asubset	10	PT_G	Non_melanoma	yTIL	C ovarii CDK12 mut	32	3	-4.53941411868951	3.47343494378033	CD4+ EM
408	165	243	194	521	229	214	425	192	383	278	188	PT_G_yTIL_P2_BV510CD4-A-AlexaFluor700CD8-Asubset	10	PT_G	Non_melanoma	yTIL	C ovarii CDK12 mut	62	3	-3.96571893588922	2.79152013741436	CD4+ EM
321	152	248	211	549	244	242	486	189	527	374	489	PT_G_yTIL_P2_BV510CD4-A-AlexaFluor700CD8-Asubset	10	PT_G	Non_melanoma	yTIL	C ovarii CDK12 mut	195	4	-6.57874221698663	-0.364394705668066	CD4+ EM exhausted
292	181	238	217	531	269	228	278	187	459	233	326	PT_G_yTIL_P2_BV510CD4-A-AlexaFluor700CD8-Asubset	10	PT_G	Non_melanoma	yTIL	C ovarii CDK12 mut	65	2	-3.90440530673883	0.791929025277521	CD4+ EM exhausted
315	176	243	188	470	256	228	360	183	373	320	233	PT_G_yTIL_P2_BV510CD4-A-AlexaFluor700CD8-Asubset	10	PT_G	Non_melanoma	yTIL	C ovarii CDK12 mut	48	3	-3.13783402339838	2.53471066437664	CD4+ EM
272	225	242	204	529	266	209	275	191	272	276	347	PT_G_yTIL_P2_BV510CD4-A-AlexaFluor700CD8-Asubset	10	PT_G	Non_melanoma	yTIL	C ovarii CDK12 mut	107	14	-0.039024721545196	-1.89265082396564	CD4+ EM
294	177	232	187	518	251	220	364	187	442	322	185	PT_G_yTIL_P2_BV510CD4-A-AlexaFluor700CD8-Asubset	10	PT_G	Non_melanoma	yTIL	C ovarii CDK12 mut	34	3	-4.24720067874811	3.34397556267681	CD4+ EM
281	193	239	197	507	255	201	356	195	363	266	187	PT_G_yTIL_P2_BV510CD4-A-AlexaFluor700CD8-Asubset	10	PT_G	Non_melanoma	yTIL	C ovarii CDK12 mut	61	3	-2.86655063526056	3.6022365280241	CD4+ EM
283	183	230	190	547	259	210	279	184	458	378	232	PT_G_yTIL_P2_BV510CD4-A-AlexaFluor700CD8-Asubset	10	PT_G	Non_melanoma	yTIL	C ovarii CDK12 mut	20	3	-4.57410974399469	3.74126626931133	CD4+ EM
313	169	242	199	544	254	258	314	201	445	280	230	PT_G_yTIL_P2_BV510CD4-A-AlexaFluor700CD8-Asubset	10	PT_G	Non_melanoma	yTIL	C ovarii CDK12 mut	32	3	-4.04835290805719	2.69262244187298	CD4+ EM
394	210	238	209	482	269	232	382	188	409	276	185	PT_G_yTIL_P2_BV510CD4-A-AlexaFluor700CD8-Asubset	10	PT_G	Non_melanoma	yTIL	C ovarii CDK12 mut	47	3	-4.34137649433038	2.94510628663006	CD4+ EM
297	170	244	192	475	259	221	326	184	462	270	219	PT_G_yTIL_P2_BV510CD4-A-AlexaFluor700CD8-Asubset	10	PT_G	Non_melanoma	yTIL	C ovarii CDK12 mut	33	3	-4.01896209613702	2.75996019326153	CD4+ EM
265	190	246	188	481	264	196	316	187	490	292	223	PT_G_yTIL_P2_BV510CD4-A-AlexaFluor700CD8-Asubset	10	PT_G	Non_melanoma	yTIL	C ovarii CDK12 mut	32	3	-4.70005531207941	3.60619856797161	CD4+ EM
308	189	239	201	536	258	221	428	182	369	325	213	PT_G_yTIL_P2_BV510CD4-A-AlexaFluor700CD8-Asubset	10	PT_G	Non_melanoma	yTIL	C ovarii CDK12 mut	49	3	-3.25836772815607	2.89644123993817	CD4+ EM
316	156	247	201	484	269	240	308	185	331	246	206	PT_G_yTIL_P2_BV510CD4-A-AlexaFluor700CD8-Asubset	10	PT_G	Non_melanoma	yTIL	C ovarii CDK12 mut	103	3	-1.49913997547052	3.7153318115324	CD4+ EM
276	176	246	190	448	264	214	309	181	373	280	184	PT_G_yTIL_P2_BV510CD4-A-AlexaFluor700CD8-Asubset	10	PT_G	Non_melanoma	yTIL	C ovarii CDK12 mut	60	3	-2.71649045841119	3.78090240441265	CD4+ EM
283	178	245	270	512	245	258	425	191	618	324	378	PT_G_yTIL_P2_BV510CD4-A-AlexaFluor700CD8-Asubset	10	PT_G	Non_melanoma	yTIL	C ovarii CDK12 mut	23	5	-6.5815650929632	-0.0146354771405198	CD4+ EM exhausted
361	164	223	193	477	240	253	369	180	393	296	185	PT_G_yTIL_P2_BV510CD4-A-AlexaFluor700CD8-Asubset	10	PT_G	Non_melanoma	yTIL	C ovarii CDK12 mut	47	3	-3.6334802617254	3.0666308590025	CD4+ EM
304	171	247	201	489	255	223	382	187	395	249	236	PT_G_yTIL_P2_BV510CD4-A-AlexaFluor700CD8-Asubset	10	PT_G	Non_melanoma	yTIL	C ovarii CDK12 mut	61	3	-3.46805782215021	2.55944635353985	CD4+ EM
306	181	234	196	536	261	213	403	181	434	303	185	PT_G_yTIL_P2_BV510CD4-A-AlexaFluor700CD8-Asubset	10	PT_G	Non_melanoma	yTIL	C ovarii CDK12 mut	34	3	-4.30648536579034	3.01663948975506	CD4+ EM
354	178	238	192	536	264	229	339	179	421	303	293	PT_G_yTIL_P2_BV510CD4-A-AlexaFluor700CD8-Asubset	10	PT_G	Non_melanoma	yTIL	C ovarii CDK12 mut	18	3	-4.16364784137628	2.11302425347271	CD4+ EM
270	193	239	217	542	240	200	395	193	420	315	274	PT_G_yTIL_P2_BV510CD4-A-AlexaFluor700CD8-Asubset	10	PT_G	Non_melanoma	yTIL	C ovarii CDK12 mut	48	3	-3.94570608035944	1.92011537037792	CD4+ EM
289	172	243	206	537	254	232	321	192	294	308	298	PT_G_yTIL_P2_BV510CD4-A-AlexaFluor700CD8-Asubset	10	PT_G	Non_melanoma	yTIL	C ovarii CDK12 mut	114	3	-2.20788855449579	-0.22772581495342	CD4+ EM
288	183	233	190	531	254	203	352	183	349	303	185	PT_G_yTIL_P2_BV510CD4-A-AlexaFluor700CD8-Asubset	10	PT_G	Non_melanoma	yTIL	C ovarii CDK12 mut	61	3	-2.94844622508905	3.74927522622051	CD4+ EM
311	167	251	188	507	263	218	435	187	401	277	234	PT_G_yTIL_P2_BV510CD4-A-AlexaFluor700CD8-Asubset	10	PT_G	Non_melanoma	yTIL	C ovarii CDK12 mut	49	3	-3.68731374637506	2.55873085938397	CD4+ EM
268	179	249	206	482	263	209	375	190	475	256	199	PT_G_yTIL_P2_BV510CD4-A-AlexaFluor700CD8-Asubset	10	PT_G	Non_melanoma	yTIL	C ovarii CDK12 mut	33	3	-4.42071361438654	3.27321340523663	CD4+ EM
312	166	244	215	515	247	253	325	190	364	271	248	PT_G_yTIL_P2_BV510CD4-A-AlexaFluor700CD8-Asubset	10	PT_G	Non_melanoma	yTIL	C ovarii CDK12 mut	45	3	-2.82497949497125	3.30528642617169	CD4+ EM
278	176	243	211	489	254	229	373	194	286	292	189	PT_G_yTIL_P2_BV510CD4-A-AlexaFluor700CD8-Asubset	10	PT_G	Non_melanoma	yTIL	C ovarii CDK12 mut	76	3	-2.04455299274347	3.26270486794415	CD4+ EM
302	171	249	191	491	260	211	317	191	278	276	184	PT_G_yTIL_P2_BV510CD4-A-AlexaFluor700CD8-Asubset	10	PT_G	Non_melanoma	yTIL	C ovarii CDK12 mut	116	3	-1.49180407421014	3.89804508171978	CD4+ EM
347	180	245	203	444	257	230	368	194	389	269	220	PT_G_yTIL_P2_BV510CD4-A-AlexaFluor700CD8-Asubset	10	PT_G	Non_melanoma	yTIL	C ovarii CDK12 mut	47	3	-3.41470308200738	2.99914957962933	CD4+ EM
306	176	235	209	565	246	262	385	190	355	266	191	PT_G_yTIL_P2_BV510CD4-A-AlexaFluor700CD8-Asubset	10	PT_G	Non_melanoma	yTIL	C ovarii CDK12 mut	61	3	-2.94549484149835	3.28134943924847	CD4+ EM
284	195	241	188	503	248	211	375	197	434	261	211	PT_G_yTIL_P2_BV510CD4-A-AlexaFluor700CD8-Asubset	10	PT_G	Non_melanoma	yTIL	C ovarii CDK12 mut	34	3	-3.94536037341974	2.99903060875836	CD4+ EM
294	182	234	201	525	251	214	395	177	435	299	184	PT_G_yTIL_P2_BV510CD4-A-AlexaFluor700CD8-Asubset	10	PT_G	Non_melanoma	yTIL	C ovarii CDK12 mut	34	3	-4.27103061572931	3.05697204552593	CD4+ EM
319	161	246	256	468	259	221	362	193	564	303	369	PT_G_yTIL_P2_BV510CD4-A-AlexaFluor700CD8-Asubset	10	PT_G	Non_melanoma	yTIL	C ovarii CDK12 mut	53	2	-5.17260427371881	-0.0635398141294457	CD4+ EM exhausted
261	158	244	193	548	238	222	356	207	530	420	332	PT_G_yTIL_P2_BV510CD4-A-AlexaFluor700CD8-Asubset	10	PT_G	Non_melanoma	yTIL	C ovarii CDK12 mut	6	3	-4.48438711063287	1.0557289310545	CD4+ EM
295	185	243	200	573	281	189	271	188	537	290	189	PT_G_yTIL_P2_BV510CD4-A-AlexaFluor700CD8-Asubset	10	PT_G	Non_melanoma	yTIL	C ovarii CDK12 mut	19	3	-5.04989929096124	3.97835900269451	CD4+ EM
289	200	225	202	506	255	210	365	190	282	327	279	PT_G_yTIL_P2_BV510CD4-A-AlexaFluor700CD8-Asubset	10	PT_G	Non_melanoma	yTIL	C ovarii CDK12 mut	115	3	-2.33588595287225	-0.089926239028547	CD4+ EM
322	183	237	210	491	257	203	403	188	434	264	190	PT_G_yTIL_P2_BV510CD4-A-AlexaFluor700CD8-Asubset	10	PT_G	Non_melanoma	yTIL	C ovarii CDK12 mut	49	3	-4.05294151203058	3.07364298783245	CD4+ EM
382	167	252	205	528	260	208	331	187	406	338	337	PT_G_yTIL_P2_BV510CD4-A-AlexaFluor700CD8-Asubset	10	PT_G	Non_melanoma	yTIL	C ovarii CDK12 mut	6	3	-4.13565940753839	1.78373124085369	CD4+ EM
324	169	243	193	497	260	243	378	176	376	253	189	PT_G_yTIL_P2_BV510CD4-A-AlexaFluor700CD8-Asubset	10	PT_G	Non_melanoma	yTIL	C ovarii CDK12 mut	61	3	-3.27932066814325	3.17752792321148	CD4+ EM
270	224	225	198	567	232	236	429	185	318	340	187	PT_G_yTIL_P2_BV510CD4-A-AlexaFluor700CD8-Asubset	10	PT_G	Non_melanoma	yTIL	C ovarii CDK12 mut	76	3	-2.41673178569696	3.19485308609905	CD4+ EM
254	189	216	184	524	248	259	443	174	524	382	218	PT_G_yTIL_P2_BV510CD4-A-AlexaFluor700CD8-Asubset	10	PT_G	Non_melanoma	yTIL	C ovarii CDK12 mut	21	5	-5.0117499341192	1.99847807370129	CD4+ EM exhausted
267	170	245	195	493	255	196	254	190	364	300	190	PT_G_yTIL_P2_BV510CD4-A-AlexaFluor700CD8-Asubset	10	PT_G	Non_melanoma	yTIL	C ovarii CDK12 mut	60	3	-2.66295571224115	4.60678793869915	CD4+ EM
364	203	239	226	619	259	227	438	195	567	351	250	PT_G_yTIL_P2_BV510CD4-A-AlexaFluor700CD8-Asubset	10	PT_G	Non_melanoma	yTIL	C ovarii CDK12 mut	22	5	-6.72412319080255	1.15597381077709	CD4+ EM exhausted
285	198	236	205	487	267	196	284	190	379	260	188	PT_G_yTIL_P2_BV510CD4-A-AlexaFluor700CD8-Asubset	10	PT_G	Non_melanoma	yTIL	C ovarii CDK12 mut	60	3	-3.09211153880975	4.24989773713055	CD4+ EM
301	186	237	202	508	245	188	335	187	348	287	187	PT_G_yTIL_P2_BV510CD4-A-AlexaFluor700CD8-Asubset	10	PT_G	Non_melanoma	yTIL	C ovarii CDK12 mut	61	3	-2.67624897853754	3.6038816162199	CD4+ EM
293	202	246	201	521	270	210	335	193	346	311	184	PT_G_yTIL_P2_BV510CD4-A-AlexaFluor700CD8-Asubset	10	PT_G	Non_melanoma	yTIL	C ovarii CDK12 mut	73	3	-2.60598583118341	4.22188927613201	CD4+ EM
302	172	243	213	497	258	199	429	177	428	268	189	PT_G_yTIL_P2_BV510CD4-A-AlexaFluor700CD8-Asubset	10	PT_G	Non_melanoma	yTIL	C ovarii CDK12 mut	49	3	-3.93428392307184	2.9421236702055	CD4+ EM
267	193	235	197	476	253	252	416	190	299	262	243	PT_G_yTIL_P2_BV510CD4-A-AlexaFluor700CD8-Asubset	10	PT_G	Non_melanoma	yTIL	C ovarii CDK12 mut	76	3	-1.38647289173029	0.715276200398829	CD4+ EM
278	183	238	215	560	271	233	314	189	415	272	188	PT_G_yTIL_P2_BV510CD4-A-AlexaFluor700CD8-Asubset	10	PT_G	Non_melanoma	yTIL	C ovarii CDK12 mut	32	3	-4.00890846149347	4.56988741837444	CD4+ EM
295	180	222	191	523	261	225	401	180	446	311	184	PT_G_yTIL_P2_BV510CD4-A-AlexaFluor700CD8-Asubset	10	PT_G	Non_melanoma	yTIL	C ovarii CDK12 mut	34	3	-4.36523837940118	3.01946021996441	CD4+ EM
286	180	240	196	498	258	235	350	184	405	278	190	PT_G_yTIL_P2_BV510CD4-A-AlexaFluor700CD8-Asubset	10	PT_G	Non_melanoma	yTIL	C ovarii CDK12 mut	61	3	-3.6178724278631	3.48548557244244	CD4+ EM
336	175	211	197	589	261	221	401	171	462	368	188	PT_G_yTIL_P2_BV510CD4-A-AlexaFluor700CD8-Asubset	10	PT_G	Non_melanoma	yTIL	C ovarii CDK12 mut	20	3	-4.9349472035589	2.88299252472821	CD4+ EM
336	198	247	192	481	263	232	320	191	367	330	194	PT_G_yTIL_P2_BV510CD4-A-AlexaFluor700CD8-Asubset	10	PT_G	Non_melanoma	yTIL	C ovarii CDK12 mut	73	3	-3.36857719318292	3.59215404473248	CD4+ EM
304	195	246	187	501	247	241	322	198	386	250	188	PT_G_yTIL_P2_BV510CD4-A-AlexaFluor700CD8-Asubset	10	PT_G	Non_melanoma	yTIL	C ovarii CDK12 mut	61	3	-3.36580200092218	3.72052766762676	CD4+ EM
314	152	245	400	475	255	239	498	192	600	335	439	PT_G_yTIL_P2_BV510CD4-A-AlexaFluor700CD8-Asubset	10	PT_G	Non_melanoma	yTIL	C ovarii CDK12 mut	28	11	-4.61987514392755	-6.04476140059528	CD4+ EM exhausted
297	185	235	191	560	260	250	314	190	299	313	311	PT_G_yTIL_P2_BV510CD4-A-AlexaFluor700CD8-Asubset	10	PT_G	Non_melanoma	yTIL	C ovarii CDK12 mut	114	3	-2.25082034961603	-0.327554266825292	CD4+ EM
336	179	226	191	521	257	209	455	181	282	287	197	PT_G_yTIL_P2_BV510CD4-A-AlexaFluor700CD8-Asubset	10	PT_G	Non_melanoma	yTIL	C ovarii CDK12 mut	76	3	-2.53009648219965	2.79175426445904	CD4+ EM
290	194	227	194	535	266	183	342	183	461	251	228	PT_G_yTIL_P2_BV510CD4-A-AlexaFluor700CD8-Asubset	10	PT_G	Non_melanoma	yTIL	C ovarii CDK12 mut	33	3	-4.14571971790216	2.29009272538128	CD4+ EM
294	181	237	213	533	253	215	305	184	453	288	186	PT_G_yTIL_P2_BV510CD4-A-AlexaFluor700CD8-Asubset	10	PT_G	Non_melanoma	yTIL	C ovarii CDK12 mut	32	3	-4.51032085315607	3.99600221596661	CD4+ EM
373	184	247	200	528	266	253	373	200	444	266	187	PT_G_yTIL_P2_BV510CD4-A-AlexaFluor700CD8-Asubset	10	PT_G	Non_melanoma	yTIL	C ovarii CDK12 mut	47	3	-4.53270025150201	3.03180124245587	CD4+ EM
260	203	241	187	466	246	217	300	186	272	297	188	PT_G_yTIL_P2_BV510CD4-A-AlexaFluor700CD8-Asubset	10	PT_G	Non_melanoma	yTIL	C ovarii CDK12 mut	116	3	-1.42403681175134	3.83739711724224	CD4+ EM
266	179	240	191	437	249	184	361	188	355	264	254	PT_G_yTIL_P2_BV510CD4-A-AlexaFluor700CD8-Asubset	10	PT_G	Non_melanoma	yTIL	C ovarii CDK12 mut	61	3	-2.50761289493463	2.33572127304974	CD4+ EM
355	176	246	212	523	271	218	315	194	439	256	283	PT_G_yTIL_P2_BV510CD4-A-AlexaFluor700CD8-Asubset	10	PT_G	Non_melanoma	yTIL	C ovarii CDK12 mut	33	3	-4.35647745029352	2.22614266358319	CD4+ EM
385	162	242	209	543	270	222	303	189	390	266	215	PT_G_yTIL_P2_BV510CD4-A-AlexaFluor700CD8-Asubset	10	PT_G	Non_melanoma	yTIL	C ovarii CDK12 mut	47	3	-3.86471338169	3.62291337929669	CD4+ EM
288	182	238	198	536	257	223	467	197	417	314	199	PT_G_yTIL_P2_BV510CD4-A-AlexaFluor700CD8-Asubset	10	PT_G	Non_melanoma	yTIL	C ovarii CDK12 mut	49	3	-4.06853265659235	2.80729939423504	CD4+ EM
268	190	250	194	486	246	232	397	185	368	289	185	PT_G_yTIL_P2_BV510CD4-A-AlexaFluor700CD8-Asubset	10	PT_G	Non_melanoma	yTIL	C ovarii CDK12 mut	61	3	-2.97067851917169	3.10609533272686	CD4+ EM
283	215	240	192	547	266	245	334	188	290	302	315	PT_G_yTIL_P2_BV510CD4-A-AlexaFluor700CD8-Asubset	10	PT_G	Non_melanoma	yTIL	C ovarii CDK12 mut	114	3	-2.26206583873651	-0.650667171850774	CD4+ EM
431	159	253	237	507	269	265	305	188	529	301	364	PT_G_yTIL_P2_BV510CD4-A-AlexaFluor700CD8-Asubset	10	PT_G	Non_melanoma	yTIL	C ovarii CDK12 mut	54	2	-5.99282808200739	0.0531642325967811	CD4+ EM exhausted
311	176	230	193	518	249	225	346	180	403	323	233	PT_G_yTIL_P2_BV510CD4-A-AlexaFluor700CD8-Asubset	10	PT_G	Non_melanoma	yTIL	C ovarii CDK12 mut	48	3	-3.68130130664728	2.84350659333172	CD4+ EM
304	178	244	191	504	260	230	362	192	322	244	225	PT_G_yTIL_P2_BV510CD4-A-AlexaFluor700CD8-Asubset	10	PT_G	Non_melanoma	yTIL	C ovarii CDK12 mut	61	3	-1.96911282436273	2.54922296486798	CD4+ EM
265	177	248	209	559	253	226	309	191	472	218	189	PT_G_yTIL_P2_BV510CD4-A-AlexaFluor700CD8-Asubset	10	PT_G	Non_melanoma	yTIL	C ovarii CDK12 mut	19	3	-4.53851909534357	4.31838395081463	CD4+ EM
318	187	231	203	509	259	242	404	195	470	270	190	PT_G_yTIL_P2_BV510CD4-A-AlexaFluor700CD8-Asubset	10	PT_G	Non_melanoma	yTIL	C ovarii CDK12 mut	34	3	-4.49729986087701	2.96026207886639	CD4+ EM
303	182	242	190	509	252	238	259	191	416	278	197	PT_G_yTIL_P2_BV510CD4-A-AlexaFluor700CD8-Asubset	10	PT_G	Non_melanoma	yTIL	C ovarii CDK12 mut	60	3	-3.68916864292047	4.38457228623333	CD4+ EM
252	175	241	217	595	253	215	346	196	451	354	194	PT_G_yTIL_P2_BV510CD4-A-AlexaFluor700CD8-Asubset	10	PT_G	Non_melanoma	yTIL	C ovarii CDK12 mut	20	3	-4.46085901157281	4.17162539444866	CD4+ EM
271	173	228	197	558	258	222	324	186	483	354	185	PT_G_yTIL_P2_BV510CD4-A-AlexaFluor700CD8-Asubset	10	PT_G	Non_melanoma	yTIL	C ovarii CDK12 mut	20	3	-4.80179138080499	4.06398274384442	CD4+ EM
297	184	243	221	551	250	206	347	191	432	314	205	PT_G_yTIL_P2_BV510CD4-A-AlexaFluor700CD8-Asubset	10	PT_G	Non_melanoma	yTIL	C ovarii CDK12 mut	32	3	-4.42191953555963	3.53598024331036	CD4+ EM
286	186	252	199	541	262	204	287	204	261	377	335	PT_G_yTIL_P2_BV510CD4-A-AlexaFluor700CD8-Asubset	10	PT_G	Non_melanoma	yTIL	C ovarii CDK12 mut	100	3	-2.63260264293573	-1.45244143523273	CD4+ EM
284	205	230	201	519	257	227	305	183	299	296	219	PT_G_yTIL_P2_BV510CD4-A-AlexaFluor700CD8-Asubset	10	PT_G	Non_melanoma	yTIL	C ovarii CDK12 mut	88	3	-1.74107952014825	4.38338925324383	CD4+ EM
281	176	245	196	526	266	212	288	191	429	255	187	PT_G_yTIL_P2_BV510CD4-A-AlexaFluor700CD8-Asubset	10	PT_G	Non_melanoma	yTIL	C ovarii CDK12 mut	32	3	-4.03659362689874	4.32089592896404	CD4+ EM
291	190	241	192	535	270	227	395	195	421	272	262	PT_G_yTIL_P2_BV510CD4-A-AlexaFluor700CD8-Asubset	10	PT_G	Non_melanoma	yTIL	C ovarii CDK12 mut	48	3	-3.81661481754205	2.1334774681181	CD4+ EM
330	174	255	189	464	274	252	433	180	410	337	306	PT_G_yTIL_P2_BV510CD4-A-AlexaFluor700CD8-Asubset	10	PT_G	Non_melanoma	yTIL	C ovarii CDK12 mut	48	3	-4.03625650302789	1.71128465615216	CD4+ EM
380	169	236	210	384	259	268	446	187	431	260	213	PT_G_yTIL_P2_BV510CD4-A-AlexaFluor700CD8-Asubset	10	PT_G	Non_melanoma	yTIL	C ovarii CDK12 mut	47	3	-3.76386089221857	2.70986272774639	CD4+ EM
300	190	241	190	527	267	204	380	181	407	324	197	PT_G_yTIL_P2_BV510CD4-A-AlexaFluor700CD8-Asubset	10	PT_G	Non_melanoma	yTIL	C ovarii CDK12 mut	48	3	-3.8880083073797	3.26198985062542	CD4+ EM
270	180	232	202	533	244	201	321	188	314	233	230	PT_G_yTIL_P2_BV510CD4-A-AlexaFluor700CD8-Asubset	10	PT_G	Non_melanoma	yTIL	C ovarii CDK12 mut	89	3	-0.8471968878927	1.00720645867291	CD4+ EM
367	163	245	199	529	263	257	290	188	277	314	235	PT_G_yTIL_P2_BV510CD4-A-AlexaFluor700CD8-Asubset	10	PT_G	Non_melanoma	yTIL	C ovarii CDK12 mut	73	3	-2.00969023601434	4.07837321244183	CD4+ EM
299	186	243	196	518	268	258	303	198	289	308	302	PT_G_yTIL_P2_BV510CD4-A-AlexaFluor700CD8-Asubset	10	PT_G	Non_melanoma	yTIL	C ovarii CDK12 mut	114	3	-2.13213248149774	-0.190165962949369	CD4+ EM
282	177	238	200	554	258	249	276	192	286	315	261	PT_G_yTIL_P2_BV510CD4-A-AlexaFluor700CD8-Asubset	10	PT_G	Non_melanoma	yTIL	C ovarii CDK12 mut	101	3	-2.2259902466955	0.226870585307505	CD4+ EM
260	171	249	178	485	250	221	478	195	445	326	345	PT_G_yTIL_P2_BV510CD4-A-AlexaFluor700CD8-Asubset	10	PT_G	Non_melanoma	yTIL	C ovarii CDK12 mut	36	4	-4.94889659778497	1.13986577473583	CD4+ EM exhausted
285	179	216	190	542	242	197	405	192	343	290	244	PT_G_yTIL_P2_BV510CD4-A-AlexaFluor700CD8-Asubset	10	PT_G	Non_melanoma	yTIL	C ovarii CDK12 mut	48	3	-2.92146797077081	2.50421812020245	CD4+ EM
272	195	230	196	470	266	218	376	190	359	240	187	PT_G_yTIL_P2_BV510CD4-A-AlexaFluor700CD8-Asubset	10	PT_G	Non_melanoma	yTIL	C ovarii CDK12 mut	61	3	-2.58445949451349	3.01019980393353	CD4+ EM
293	177	230	195	564	267	193	356	186	434	281	203	PT_G_yTIL_P2_BV510CD4-A-AlexaFluor700CD8-Asubset	10	PT_G	Non_melanoma	yTIL	C ovarii CDK12 mut	32	3	-4.43099231616876	3.68821789704266	CD4+ EM
443	177	247	212	465	247	266	379	191	291	316	189	PT_G_yTIL_P2_BV510CD4-A-AlexaFluor700CD8-Asubset	10	PT_G	Non_melanoma	yTIL	C ovarii CDK12 mut	62	3	-3.08563847438715	2.78511025391522	CD4+ EM
271	192	238	197	555	261	206	340	185	412	320	193	PT_G_yTIL_P2_BV510CD4-A-AlexaFluor700CD8-Asubset	10	PT_G	Non_melanoma	yTIL	C ovarii CDK12 mut	59	3	-3.91809148685358	3.88372017823162	CD4+ EM
309	172	235	203	487	261	222	382	189	390	256	192	PT_G_yTIL_P2_BV510CD4-A-AlexaFluor700CD8-Asubset	10	PT_G	Non_melanoma	yTIL	C ovarii CDK12 mut	61	3	-3.43056507007501	3.12311961136761	CD4+ EM
309	177	243	194	496	246	248	390	188	337	280	218	PT_G_yTIL_P2_BV510CD4-A-AlexaFluor700CD8-Asubset	10	PT_G	Non_melanoma	yTIL	C ovarii CDK12 mut	61	3	-2.72563214198968	2.89784314118328	CD4+ EM
283	174	241	192	510	249	220	336	188	355	294	190	PT_G_yTIL_P2_BV510CD4-A-AlexaFluor700CD8-Asubset	10	PT_G	Non_melanoma	yTIL	C ovarii CDK12 mut	61	3	-2.82908816234491	3.81487872086468	CD4+ EM
443	156	237	231	570	264	298	358	187	533	271	367	PT_G_yTIL_P2_BV510CD4-A-AlexaFluor700CD8-Asubset	10	PT_G	Non_melanoma	yTIL	C ovarii CDK12 mut	51	2	-5.75489301578424	0.0705990754813216	CD4+ EM exhausted
267	196	237	225	500	251	208	427	194	291	290	195	PT_G_yTIL_P2_BV510CD4-A-AlexaFluor700CD8-Asubset	10	PT_G	Non_melanoma	yTIL	C ovarii CDK12 mut	76	3	-2.18224997417352	2.82494856797161	CD4+ EM
357	163	236	220	530	267	247	338	187	430	257	268	PT_G_yTIL_P2_BV510CD4-A-AlexaFluor700CD8-Asubset	10	PT_G	Non_melanoma	yTIL	C ovarii CDK12 mut	47	3	-4.3485328664007	2.29435421906414	CD4+ EM
345	165	222	190	543	259	273	404	186	448	332	195	PT_G_yTIL_P2_BV510CD4-A-AlexaFluor700CD8-Asubset	10	PT_G	Non_melanoma	yTIL	C ovarii CDK12 mut	49	3	-4.7051584233465	2.90987851105633	CD4+ EM
321	178	243	210	590	258	235	312	201	530	272	200	PT_G_yTIL_P2_BV510CD4-A-AlexaFluor700CD8-Asubset	10	PT_G	Non_melanoma	yTIL	C ovarii CDK12 mut	19	3	-5.19491691486261	3.53126337014141	CD4+ EM
387	175	238	205	521	249	216	367	186	369	339	204	PT_G_yTIL_P2_BV510CD4-A-AlexaFluor700CD8-Asubset	10	PT_G	Non_melanoma	yTIL	C ovarii CDK12 mut	62	3	-3.61779088870904	3.06501700364056	CD4+ EM
334	178	241	215	400	257	207	275	202	292	213	186	PT_G_yTIL_P2_BV510CD4-A-AlexaFluor700CD8-Asubset	10	PT_G	Non_melanoma	yTIL	C ovarii CDK12 mut	117	14	0.720538515883469	1.88185419522228	CD4+ EM
343	168	251	214	516	260	232	414	193	419	284	206	PT_G_yTIL_P2_BV510CD4-A-AlexaFluor700CD8-Asubset	10	PT_G	Non_melanoma	yTIL	C ovarii CDK12 mut	49	3	-4.2162291516485	2.8115391918272	CD4+ EM
271	171	249	193	564	235	255	328	183	280	363	189	PT_G_yTIL_P2_BV510CD4-A-AlexaFluor700CD8-Asubset	10	PT_G	Non_melanoma	yTIL	C ovarii CDK12 mut	71	1	-1.8523215760412	4.68574311219158	CD4+ EMRA
328	176	237	199	503	268	236	404	185	510	292	195	PT_G_yTIL_P2_BV510CD4-A-AlexaFluor700CD8-Asubset	10	PT_G	Non_melanoma	yTIL	C ovarii CDK12 mut	34	3	-4.93168945209406	2.87153078995648	CD4+ EM
256	175	242	190	499	244	223	285	178	445	362	248	PT_G_yTIL_P2_BV510CD4-A-AlexaFluor700CD8-Asubset	10	PT_G	Non_melanoma	yTIL	C ovarii CDK12 mut	18	3	-3.57391900913141	1.76852931462231	CD4+ EM
269	183	229	209	572	259	216	354	189	366	300	185	PT_G_yTIL_P2_BV510CD4-A-AlexaFluor700CD8-Asubset	10	PT_G	Non_melanoma	yTIL	C ovarii CDK12 mut	59	3	-3.3992707242193	4.0915057846159	CD4+ EM
368	177	242	215	509	276	259	316	187	473	257	189	PT_G_yTIL_P2_BV510CD4-A-AlexaFluor700CD8-Asubset	10	PT_G	Non_melanoma	yTIL	C ovarii CDK12 mut	5	3	-4.7831122388067	3.25396754227581	CD4+ EM
279	219	248	193	556	256	245	307	192	351	327	189	PT_G_yTIL_P2_BV510CD4-A-AlexaFluor700CD8-Asubset	10	PT_G	Non_melanoma	yTIL	C ovarii CDK12 mut	58	1	-2.31533284084222	5.42928482972088	CD4+ EMRA
371	163	241	216	460	252	251	364	198	385	290	194	PT_G_yTIL_P2_BV510CD4-A-AlexaFluor700CD8-Asubset	10	PT_G	Non_melanoma	yTIL	C ovarii CDK12 mut	47	3	-3.53231830493829	3.0258102604002	CD4+ EM
271	174	248	198	569	252	232	327	190	556	266	222	PT_G_yTIL_P2_BV510CD4-A-AlexaFluor700CD8-Asubset	10	PT_G	Non_melanoma	yTIL	C ovarii CDK12 mut	19	3	-4.85898418323419	1.82095934830609	CD4+ EM
370	177	235	192	489	258	258	434	181	516	334	254	PT_G_yTIL_P2_BV510CD4-A-AlexaFluor700CD8-Asubset	10	PT_G	Non_melanoma	yTIL	C ovarii CDK12 mut	35	3	-5.17628164188287	2.1924522110075	CD4+ EM
278	162	241	202	552	261	220	265	183	327	325	298	PT_G_yTIL_P2_BV510CD4-A-AlexaFluor700CD8-Asubset	10	PT_G	Non_melanoma	yTIL	C ovarii CDK12 mut	101	3	-2.12286634342096	-0.0757639891653993	CD4+ EM
320	176	230	213	463	249	242	274	180	508	312	405	PT_G_yTIL_P2_BV510CD4-A-AlexaFluor700CD8-Asubset	10	PT_G	Non_melanoma	yTIL	C ovarii CDK12 mut	54	2	-4.05739660159967	0.384554613456156	CD4+ EM exhausted
310	168	219	224	562	242	253	420	174	464	363	190	PT_G_yTIL_P2_BV510CD4-A-AlexaFluor700CD8-Asubset	10	PT_G	Non_melanoma	yTIL	C ovarii CDK12 mut	34	3	-4.78312606708429	2.68090011559429	CD4+ EM
342	172	241	198	555	261	218	329	188	344	330	243	PT_G_yTIL_P2_BV510CD4-A-AlexaFluor700CD8-Asubset	10	PT_G	Non_melanoma	yTIL	C ovarii CDK12 mut	73	3	-3.09353990451715	2.68225576363507	CD4+ EM
252	196	220	238	561	275	202	309	174	432	343	195	PT_G_yTIL_P2_BV510CD4-A-AlexaFluor700CD8-Asubset	10	PT_G	Non_melanoma	yTIL	C ovarii CDK12 mut	20	3	-4.42709035770319	4.21002842865887	CD4+ EM
277	179	242	192	482	271	212	326	186	367	243	190	PT_G_yTIL_P2_BV510CD4-A-AlexaFluor700CD8-Asubset	10	PT_G	Non_melanoma	yTIL	C ovarii CDK12 mut	103	3	-2.60681290523431	3.55802227936688	CD4+ EM
314	179	239	197	512	272	267	316	192	404	286	187	PT_G_yTIL_P2_BV510CD4-A-AlexaFluor700CD8-Asubset	10	PT_G	Non_melanoma	yTIL	C ovarii CDK12 mut	60	3	-3.61297006503961	3.9804811664671	CD4+ EM
315	186	243	211	475	254	207	321	189	481	232	192	PT_G_yTIL_P2_BV510CD4-A-AlexaFluor700CD8-Asubset	10	PT_G	Non_melanoma	yTIL	C ovarii CDK12 mut	33	3	-4.39040012256525	2.76158549271527	CD4+ EM
371	156	244	201	450	264	247	358	189	388	284	189	PT_G_yTIL_P2_BV510CD4-A-AlexaFluor700CD8-Asubset	10	PT_G	Non_melanoma	yTIL	C ovarii CDK12 mut	47	3	-3.56085557834528	3.03674437485638	CD4+ EM
316	168	253	185	527	257	217	371	184	355	246	232	PT_G_yTIL_P2_BV510CD4-A-AlexaFluor700CD8-Asubset	10	PT_G	Non_melanoma	yTIL	C ovarii CDK12 mut	61	3	-2.81025452510736	2.55852081261578	CD4+ EM
283	190	230	193	480	252	224	320	185	392	269	185	PT_G_yTIL_P2_BV510CD4-A-AlexaFluor700CD8-Asubset	10	PT_G	Non_melanoma	yTIL	C ovarii CDK12 mut	60	3	-3.3157631863775	3.83133937798443	CD4+ EM
311	186	244	206	529	274	216	392	184	441	286	189	PT_G_yTIL_P2_BV510CD4-A-AlexaFluor700CD8-Asubset	10	PT_G	Non_melanoma	yTIL	C ovarii CDK12 mut	34	3	-4.31219501392267	3.06750847779217	CD4+ EM
322	167	233	195	467	241	238	386	185	421	278	186	PT_G_yTIL_P2_BV510CD4-A-AlexaFluor700CD8-Asubset	10	PT_G	Non_melanoma	yTIL	C ovarii CDK12 mut	47	3	-3.96156091586969	3.07829715691509	CD4+ EM
319	180	250	200	533	259	212	352	188	402	285	191	PT_G_yTIL_P2_BV510CD4-A-AlexaFluor700CD8-Asubset	10	PT_G	Non_melanoma	yTIL	C ovarii CDK12 mut	47	3	-3.77765436069391	3.56411458931866	CD4+ EM
275	171	244	197	501	256	222	355	185	442	226	218	PT_G_yTIL_P2_BV510CD4-A-AlexaFluor700CD8-Asubset	10	PT_G	Non_melanoma	yTIL	C ovarii CDK12 mut	33	3	-3.98189229862115	2.92524625740948	CD4+ EM
305	231	242	273	482	268	197	309	197	358	272	242	PT_G_yTIL_P2_BV510CD4-A-AlexaFluor700CD8-Asubset	10	PT_G	Non_melanoma	yTIL	C ovarii CDK12 mut	45	3	-0.625866364401794	3.86493064843121	CD4+ EM
293	173	245	189	480	252	204	472	186	414	276	187	PT_G_yTIL_P2_BV510CD4-A-AlexaFluor700CD8-Asubset	10	PT_G	Non_melanoma	yTIL	C ovarii CDK12 mut	49	3	-3.86011285678766	2.80311681710186	CD4+ EM
293	179	229	197	503	241	219	327	183	380	286	185	PT_G_yTIL_P2_BV510CD4-A-AlexaFluor700CD8-Asubset	10	PT_G	Non_melanoma	yTIL	C ovarii CDK12 mut	60	3	-3.22458929912469	3.81695248566571	CD4+ EM
333	174	224	196	554	271	210	391	183	337	253	200	PT_G_yTIL_P2_BV510CD4-A-AlexaFluor700CD8-Asubset	10	PT_G	Non_melanoma	yTIL	C ovarii CDK12 mut	61	3	-2.60840244190118	3.23508049927654	CD4+ EM
378	174	233	199	516	267	244	347	182	383	248	188	PT_G_yTIL_P2_BV510CD4-A-AlexaFluor700CD8-Asubset	10	PT_G	Non_melanoma	yTIL	C ovarii CDK12 mut	47	3	-3.80242080585382	3.34603406868878	CD4+ EM
257	186	242	189	488	261	213	326	182	354	271	198	PT_G_yTIL_P2_BV510CD4-A-AlexaFluor700CD8-Asubset	10	PT_G	Non_melanoma	yTIL	C ovarii CDK12 mut	60	3	-2.74897117511652	3.88456441842022	CD4+ EM
295	167	251	196	542	267	256	315	190	385	325	217	PT_G_yTIL_P2_BV510CD4-A-AlexaFluor700CD8-Asubset	10	PT_G	Non_melanoma	yTIL	C ovarii CDK12 mut	59	3	-3.20411414997003	3.88256837807598	CD4+ EM
269	179	242	215	532	270	199	337	183	423	256	313	PT_G_yTIL_P2_BV510CD4-A-AlexaFluor700CD8-Asubset	10	PT_G	Non_melanoma	yTIL	C ovarii CDK12 mut	65	2	-3.48345155612848	0.871251661404993	CD4+ EM exhausted
297	180	243	221	600	232	176	341	193	467	332	201	PT_G_yTIL_P2_BV510CD4-A-AlexaFluor700CD8-Asubset	10	PT_G	Non_melanoma	yTIL	C ovarii CDK12 mut	20	3	-4.75226898090265	4.06185557328167	CD4+ EM
409	170	244	211	535	260	247	423	174	361	320	190	PT_G_yTIL_P2_BV510CD4-A-AlexaFluor700CD8-Asubset	10	PT_G	Non_melanoma	yTIL	C ovarii CDK12 mut	62	3	-3.71210975543878	2.8013925739378	CD4+ EM
275	184	259	197	577	258	229	365	203	270	329	326	PT_G_yTIL_P2_BV510CD4-A-AlexaFluor700CD8-Asubset	10	PT_G	Non_melanoma	yTIL	C ovarii CDK12 mut	114	3	-2.59284300701044	-1.33911941565571	CD4+ EM
395	175	235	208	581	250	246	347	203	369	337	204	PT_G_yTIL_P2_BV510CD4-A-AlexaFluor700CD8-Asubset	10	PT_G	Non_melanoma	yTIL	C ovarii CDK12 mut	73	3	-3.28692550556085	3.37868859253826	CD4+ EM
267	213	249	197	567	267	219	422	194	368	343	392	PT_G_yTIL_P2_BV510CD4-A-AlexaFluor700CD8-Asubset	10	PT_G	Non_melanoma	yTIL	C ovarii CDK12 mut	113	17	-3.53693075076959	-2.20377371825275	CD4+ EM exhausted
331	179	240	194	522	273	223	306	187	398	294	199	PT_G_yTIL_P2_BV510CD4-A-AlexaFluor700CD8-Asubset	10	PT_G	Non_melanoma	yTIL	C ovarii CDK12 mut	60	3	-3.55869789020441	3.96548821412029	CD4+ EM
352	170	245	277	521	255	210	350	197	373	249	188	PT_G_yTIL_P2_BV510CD4-A-AlexaFluor700CD8-Asubset	10	PT_G	Non_melanoma	yTIL	C ovarii CDK12 mut	47	3	-0.851451944273925	3.85852934800091	CD4+ EM
303	178	240	211	508	253	228	327	185	406	295	183	PT_G_yTIL_P2_BV510CD4-A-AlexaFluor700CD8-Asubset	10	PT_G	Non_melanoma	yTIL	C ovarii CDK12 mut	60	3	-3.80899591342828	3.86156799279156	CD4+ EM
361	181	235	191	473	254	237	425	182	423	295	197	PT_G_yTIL_P2_BV510CD4-A-AlexaFluor700CD8-Asubset	10	PT_G	Non_melanoma	yTIL	C ovarii CDK12 mut	49	3	-4.11568899051569	2.77217246972027	CD4+ EM
318	163	247	205	496	280	244	369	182	478	287	298	PT_G_yTIL_P2_BV510CD4-A-AlexaFluor700CD8-Asubset	10	PT_G	Non_melanoma	yTIL	C ovarii CDK12 mut	65	2	-4.31216163532159	1.8990260549635	CD4+ EM exhausted
289	174	238	190	449	273	230	347	185	334	256	185	PT_G_yTIL_P2_BV510CD4-A-AlexaFluor700CD8-Asubset	10	PT_G	Non_melanoma	yTIL	C ovarii CDK12 mut	61	3	-2.29215879337213	3.18530513726177	CD4+ EM
355	198	246	249	524	239	255	429	199	400	356	192	PT_G_yTIL_P2_BV510CD4-A-AlexaFluor700CD8-Asubset	10	PT_G	Non_melanoma	yTIL	C ovarii CDK12 mut	49	3	-3.96777028934381	2.81242086373272	CD4+ EM
421	172	242	211	580	271	234	295	185	555	315	188	PT_G_yTIL_P2_BV510CD4-A-AlexaFluor700CD8-Asubset	10	PT_G	Non_melanoma	yTIL	C ovarii CDK12 mut	5	3	-5.32598371402643	2.93305518113079	CD4+ EM
257	179	236	195	500	257	207	309	184	400	248	190	PT_G_yTIL_P2_BV510CD4-A-AlexaFluor700CD8-Asubset	10	PT_G	Non_melanoma	yTIL	C ovarii CDK12 mut	60	3	-3.54086751834772	4.15713383637371	CD4+ EM
277	177	236	195	506	247	229	350	195	347	286	207	PT_G_yTIL_P2_BV510CD4-A-AlexaFluor700CD8-Asubset	10	PT_G	Non_melanoma	yTIL	C ovarii CDK12 mut	61	3	-2.67269606487176	3.5080199428648	CD4+ EM
297	194	241	197	473	256	188	403	190	471	206	185	PT_G_yTIL_P2_BV510CD4-A-AlexaFluor700CD8-Asubset	10	PT_G	Non_melanoma	yTIL	C ovarii CDK12 mut	33	3	-4.20538301364801	2.96016981087628	CD4+ EM
244	175	233	212	497	261	213	335	181	422	265	188	PT_G_yTIL_P2_BV510CD4-A-AlexaFluor700CD8-Asubset	10	PT_G	Non_melanoma	yTIL	C ovarii CDK12 mut	60	3	-3.83825893299005	3.83374216042462	CD4+ EM
328	193	228	190	523	265	254	340	195	511	299	252	PT_G_yTIL_P2_BV510CD4-A-AlexaFluor700CD8-Asubset	10	PT_G	Non_melanoma	yTIL	C ovarii CDK12 mut	5	3	-4.54663963214777	2.25300743065777	CD4+ EM
285	164	241	192	507	258	212	435	179	554	354	294	PT_G_yTIL_P2_BV510CD4-A-AlexaFluor700CD8-Asubset	10	PT_G	Non_melanoma	yTIL	C ovarii CDK12 mut	36	4	-6.02177066699884	0.829737324342158	CD4+ EM exhausted
280	188	248	223	515	260	231	316	202	462	314	186	PT_G_yTIL_P2_BV510CD4-A-AlexaFluor700CD8-Asubset	10	PT_G	Non_melanoma	yTIL	C ovarii CDK12 mut	32	3	-4.50340003864191	3.9600348659605	CD4+ EM
289	198	243	203	492	265	232	290	190	278	279	295	PT_G_yTIL_P2_BV510CD4-A-AlexaFluor700CD8-Asubset	10	PT_G	Non_melanoma	yTIL	C ovarii CDK12 mut	115	3	-1.74769420520685	-0.218479078188513	CD4+ EM
268	175	242	193	525	262	210	297	194	465	234	236	PT_G_yTIL_P2_BV510CD4-A-AlexaFluor700CD8-Asubset	10	PT_G	Non_melanoma	yTIL	C ovarii CDK12 mut	33	3	-4.01795453922174	2.05218460045758	CD4+ EM
274	162	244	204	536	254	220	300	192	458	303	202	PT_G_yTIL_P2_BV510CD4-A-AlexaFluor700CD8-Asubset	10	PT_G	Non_melanoma	yTIL	C ovarii CDK12 mut	32	3	-4.52505082981012	4.16383387528362	CD4+ EM
291	177	241	199	475	260	224	313	189	299	262	209	PT_G_yTIL_P2_BV510CD4-A-AlexaFluor700CD8-Asubset	10	PT_G	Non_melanoma	yTIL	C ovarii CDK12 mut	116	3	-1.41444487468622	3.41552020989361	CD4+ EM
251	191	248	197	543	245	202	286	196	365	279	202	PT_G_yTIL_P2_BV510CD4-A-AlexaFluor700CD8-Asubset	10	PT_G	Non_melanoma	yTIL	C ovarii CDK12 mut	74	3	-2.96449322597406	4.79298521958294	CD4+ EM
306	187	247	200	531	265	179	401	190	482	287	221	PT_G_yTIL_P2_BV510CD4-A-AlexaFluor700CD8-Asubset	10	PT_G	Non_melanoma	yTIL	C ovarii CDK12 mut	34	3	-4.69159622089288	2.95533849678936	CD4+ EM
426	167	228	199	570	269	238	358	183	466	310	251	PT_G_yTIL_P2_BV510CD4-A-AlexaFluor700CD8-Asubset	10	PT_G	Non_melanoma	yTIL	C ovarii CDK12 mut	35	3	-4.91031665698907	2.61117817841473	CD4+ EM
432	171	239	208	601	241	215	337	204	312	331	185	PT_G_yTIL_P2_BV510CD4-A-AlexaFluor700CD8-Asubset	10	PT_G	Non_melanoma	yTIL	C ovarii CDK12 mut	62	3	-2.97738332645319	3.52758147202435	CD4+ EM
320	179	220	205	565	247	238	387	168	434	339	193	PT_G_yTIL_P2_BV510CD4-A-AlexaFluor700CD8-Asubset	10	PT_G	Non_melanoma	yTIL	C ovarii CDK12 mut	34	3	-4.57877130405328	3.14964749298992	CD4+ EM
298	162	248	196	570	252	218	347	202	507	337	315	PT_G_yTIL_P2_BV510CD4-A-AlexaFluor700CD8-Asubset	10	PT_G	Non_melanoma	yTIL	C ovarii CDK12 mut	6	3	-4.67315978900812	1.74968769036236	CD4+ EM
282	176	237	193	537	269	209	347	184	432	292	267	PT_G_yTIL_P2_BV510CD4-A-AlexaFluor700CD8-Asubset	10	PT_G	Non_melanoma	yTIL	C ovarii CDK12 mut	18	3	-3.75457258121393	2.08527376137676	CD4+ EM
293	206	220	199	559	266	214	337	184	305	304	319	PT_G_yTIL_P2_BV510CD4-A-AlexaFluor700CD8-Asubset	10	PT_G	Non_melanoma	yTIL	C ovarii CDK12 mut	114	3	-2.2872192372503	-0.781550865545843	CD4+ EM
343	181	245	201	516	273	213	330	185	518	251	229	PT_G_yTIL_P2_BV510CD4-A-AlexaFluor700CD8-Asubset	10	PT_G	Non_melanoma	yTIL	C ovarii CDK12 mut	19	3	-4.76448984043024	2.02988912545147	CD4+ EM
323	167	235	191	509	256	278	271	190	285	276	229	PT_G_yTIL_P2_BV510CD4-A-AlexaFluor700CD8-Asubset	10	PT_G	Non_melanoma	yTIL	C ovarii CDK12 mut	71	1	-0.720820020598388	3.89925815545025	CD4+ EMRA
289	168	256	200	535	245	194	324	206	371	339	190	PT_G_yTIL_P2_BV510CD4-A-AlexaFluor700CD8-Asubset	10	PT_G	Non_melanoma	yTIL	C ovarii CDK12 mut	59	3	-3.01773352519891	4.44445254288616	CD4+ EM
266	173	248	193	519	247	207	280	201	279	283	275	PT_G_yTIL_P2_BV510CD4-A-AlexaFluor700CD8-Asubset	10	PT_G	Non_melanoma	yTIL	C ovarii CDK12 mut	115	3	-1.62671108142755	1.1806593128294	CD4+ EM
274	212	248	211	546	258	239	313	189	284	335	313	PT_G_yTIL_P2_BV510CD4-A-AlexaFluor700CD8-Asubset	10	PT_G	Non_melanoma	yTIL	C ovarii CDK12 mut	114	3	-2.30694408313654	-0.857953887358282	CD4+ EM
283	180	230	193	520	250	228	384	184	393	308	209	PT_G_yTIL_P2_BV510CD4-A-AlexaFluor700CD8-Asubset	10	PT_G	Non_melanoma	yTIL	C ovarii CDK12 mut	48	3	-3.68309278385065	3.07945134125653	CD4+ EM
315	184	237	205	503	254	217	373	178	383	300	190	PT_G_yTIL_P2_BV510CD4-A-AlexaFluor700CD8-Asubset	10	PT_G	Non_melanoma	yTIL	C ovarii CDK12 mut	61	3	-3.50012464420221	3.21405126534405	CD4+ EM
339	176	237	215	543	224	236	379	203	286	324	194	PT_G_yTIL_P2_BV510CD4-A-AlexaFluor700CD8-Asubset	10	PT_G	Non_melanoma	yTIL	C ovarii CDK12 mut	75	3	-2.36524553195856	3.39061881981793	CD4+ EM
311	179	242	194	499	264	239	339	178	476	262	186	PT_G_yTIL_P2_BV510CD4-A-AlexaFluor700CD8-Asubset	10	PT_G	Non_melanoma	yTIL	C ovarii CDK12 mut	33	3	-4.65225047962091	3.46243955574932	CD4+ EM
351	167	245	193	498	253	250	401	185	331	331	332	PT_G_yTIL_P2_BV510CD4-A-AlexaFluor700CD8-Asubset	10	PT_G	Non_melanoma	yTIL	C ovarii CDK12 mut	63	3	-3.06260461704156	-1.44477663554249	CD4+ EM
367	162	241	205	582	248	225	377	189	529	321	195	PT_G_yTIL_P2_BV510CD4-A-AlexaFluor700CD8-Asubset	10	PT_G	Non_melanoma	yTIL	C ovarii CDK12 mut	5	3	-5.29293937580011	2.82119681321087	CD4+ EM
279	189	247	200	516	259	208	334	194	369	239	188	PT_G_yTIL_P2_BV510CD4-A-AlexaFluor700CD8-Asubset	10	PT_G	Non_melanoma	yTIL	C ovarii CDK12 mut	61	3	-2.91797919170282	3.87125660859051	CD4+ EM
322	167	228	208	581	283	224	355	191	341	333	385	PT_G_yTIL_P2_BV510CD4-A-AlexaFluor700CD8-Asubset	10	PT_G	Non_melanoma	yTIL	C ovarii CDK12 mut	113	17	-3.08545179263971	-2.19112561263141	CD4+ EM exhausted
329	184	230	203	546	271	220	372	185	522	295	198	PT_G_yTIL_P2_BV510CD4-A-AlexaFluor700CD8-Asubset	10	PT_G	Non_melanoma	yTIL	C ovarii CDK12 mut	5	3	-5.12477273837946	3.04134656868878	CD4+ EM
323	176	246	195	541	263	210	278	192	480	251	212	PT_G_yTIL_P2_BV510CD4-A-AlexaFluor700CD8-Asubset	10	PT_G	Non_melanoma	yTIL	C ovarii CDK12 mut	19	3	-4.75823421375177	3.7259006687254	CD4+ EM
270	177	242	189	560	244	263	380	188	292	312	186	PT_G_yTIL_P2_BV510CD4-A-AlexaFluor700CD8-Asubset	10	PT_G	Non_melanoma	yTIL	C ovarii CDK12 mut	75	3	-2.19809288875482	3.56513621293011	CD4+ EM
296	181	242	201	504	248	207	334	197	330	269	186	PT_G_yTIL_P2_BV510CD4-A-AlexaFluor700CD8-Asubset	10	PT_G	Non_melanoma	yTIL	C ovarii CDK12 mut	61	3	-2.40076012508295	3.62163760147991	CD4+ EM
290	167	244	196	447	261	221	342	184	378	294	187	PT_G_yTIL_P2_BV510CD4-A-AlexaFluor700CD8-Asubset	10	PT_G	Non_melanoma	yTIL	C ovarii CDK12 mut	61	3	-3.22031326190851	3.37575175248089	CD4+ EM
350	179	240	193	471	273	232	322	181	377	217	185	PT_G_yTIL_P2_BV510CD4-A-AlexaFluor700CD8-Asubset	10	PT_G	Non_melanoma	yTIL	C ovarii CDK12 mut	103	3	-2.8703765381994	3.56763960801068	CD4+ EM
270	185	244	212	531	244	241	335	188	327	272	294	PT_G_yTIL_P2_BV510CD4-A-AlexaFluor700CD8-Asubset	10	PT_G	Non_melanoma	yTIL	C ovarii CDK12 mut	114	3	-1.75880188838861	-0.147456150427435	CD4+ EM
361	168	250	192	426	256	229	408	194	370	268	184	PT_G_yTIL_P2_BV510CD4-A-AlexaFluor700CD8-Asubset	10	PT_G	Non_melanoma	yTIL	C ovarii CDK12 mut	47	3	-3.40119523898981	2.88534786187115	CD4+ EM
262	189	237	201	503	249	195	299	188	412	243	188	PT_G_yTIL_P2_BV510CD4-A-AlexaFluor700CD8-Asubset	10	PT_G	Non_melanoma	yTIL	C ovarii CDK12 mut	60	3	-3.65949649707696	4.25902058564129	CD4+ EM
345	189	235	205	480	258	245	391	203	350	287	212	PT_G_yTIL_P2_BV510CD4-A-AlexaFluor700CD8-Asubset	10	PT_G	Non_melanoma	yTIL	C ovarii CDK12 mut	61	3	-3.13268275157831	2.90365650139752	CD4+ EM
349	182	239	195	523	268	206	348	183	529	296	203	PT_G_yTIL_P2_BV510CD4-A-AlexaFluor700CD8-Asubset	10	PT_G	Non_melanoma	yTIL	C ovarii CDK12 mut	5	3	-5.17514343158624	3.03716470681133	CD4+ EM
333	167	216	210	490	255	240	430	182	383	323	205	PT_G_yTIL_P2_BV510CD4-A-AlexaFluor700CD8-Asubset	10	PT_G	Non_melanoma	yTIL	C ovarii CDK12 mut	49	3	-3.53990621463678	2.8096978851408	CD4+ EM
326	168	240	190	547	263	214	368	188	428	283	187	PT_G_yTIL_P2_BV510CD4-A-AlexaFluor700CD8-Asubset	10	PT_G	Non_melanoma	yTIL	C ovarii CDK12 mut	34	3	-4.39549512760065	3.30162431679669	CD4+ EM
283	191	247	195	484	258	229	417	185	307	299	191	PT_G_yTIL_P2_BV510CD4-A-AlexaFluor700CD8-Asubset	10	PT_G	Non_melanoma	yTIL	C ovarii CDK12 mut	76	3	-2.37820024387262	2.96094252549114	CD4+ EM
277	179	245	197	488	265	191	376	182	438	246	188	PT_G_yTIL_P2_BV510CD4-A-AlexaFluor700CD8-Asubset	10	PT_G	Non_melanoma	yTIL	C ovarii CDK12 mut	33	3	-3.8478209485235	3.23457743607464	CD4+ EM
323	189	239	196	534	258	206	348	192	411	265	246	PT_G_yTIL_P2_BV510CD4-A-AlexaFluor700CD8-Asubset	10	PT_G	Non_melanoma	yTIL	C ovarii CDK12 mut	79	3	-3.85295982257745	2.49655248604717	CD4+ EM
284	170	237	191	551	239	242	358	190	554	261	233	PT_G_yTIL_P2_BV510CD4-A-AlexaFluor700CD8-Asubset	10	PT_G	Non_melanoma	yTIL	C ovarii CDK12 mut	19	3	-4.86318893329523	1.75705267868939	CD4+ EM
272	178	243	192	591	251	194	305	190	402	255	208	PT_G_yTIL_P2_BV510CD4-A-AlexaFluor700CD8-Asubset	10	PT_G	Non_melanoma	yTIL	C ovarii CDK12 mut	46	3	-3.90378446475885	4.8131387420744	CD4+ EM
274	182	238	191	493	257	233	372	177	423	283	218	PT_G_yTIL_P2_BV510CD4-A-AlexaFluor700CD8-Asubset	10	PT_G	Non_melanoma	yTIL	C ovarii CDK12 mut	48	3	-3.87634057895563	2.84759094201031	CD4+ EM
404	175	239	201	523	265	235	349	178	558	306	186	PT_G_yTIL_P2_BV510CD4-A-AlexaFluor700CD8-Asubset	10	PT_G	Non_melanoma	yTIL	C ovarii CDK12 mut	5	3	-5.30825633899591	2.88215424500408	CD4+ EM
438	173	237	222	561	263	237	348	189	541	281	185	PT_G_yTIL_P2_BV510CD4-A-AlexaFluor700CD8-Asubset	10	PT_G	Non_melanoma	yTIL	C ovarii CDK12 mut	5	3	-5.27464504138849	2.85578968010845	CD4+ EM
266	203	248	191	452	262	207	320	186	352	245	187	PT_G_yTIL_P2_BV510CD4-A-AlexaFluor700CD8-Asubset	10	PT_G	Non_melanoma	yTIL	C ovarii CDK12 mut	103	3	-2.24100084201715	3.45508768044415	CD4+ EM
373	169	239	210	518	277	246	332	195	471	273	213	PT_G_yTIL_P2_BV510CD4-A-AlexaFluor700CD8-Asubset	10	PT_G	Non_melanoma	yTIL	C ovarii CDK12 mut	5	3	-4.82219428913019	3.16568829499188	CD4+ EM
295	180	247	187	536	261	224	398	190	274	257	192	PT_G_yTIL_P2_BV510CD4-A-AlexaFluor700CD8-Asubset	10	PT_G	Non_melanoma	yTIL	C ovarii CDK12 mut	90	3	-1.49225492374322	1.53196980439129	CD4+ EM
278	215	246	203	538	241	233	336	196	292	338	182	PT_G_yTIL_P2_BV510CD4-A-AlexaFluor700CD8-Asubset	10	PT_G	Non_melanoma	yTIL	C ovarii CDK12 mut	75	3	-2.02138752834222	4.30632426224652	CD4+ EM
272	179	224	185	459	262	219	388	186	354	318	244	PT_G_yTIL_P2_BV510CD4-A-AlexaFluor700CD8-Asubset	10	PT_G	Non_melanoma	yTIL	C ovarii CDK12 mut	48	3	-3.06282396213434	2.23063995324078	CD4+ EM
340	179	241	192	496	261	230	393	178	436	306	190	PT_G_yTIL_P2_BV510CD4-A-AlexaFluor700CD8-Asubset	10	PT_G	Non_melanoma	yTIL	C ovarii CDK12 mut	47	3	-4.20055885211847	2.99968459092083	CD4+ EM
280	200	248	188	571	265	253	336	191	273	333	189	PT_G_yTIL_P2_BV510CD4-A-AlexaFluor700CD8-Asubset	10	PT_G	Non_melanoma	yTIL	C ovarii CDK12 mut	75	3	-1.91296214954279	4.52923085175457	CD4+ EM
266	186	238	195	518	262	226	272	183	278	283	288	PT_G_yTIL_P2_BV510CD4-A-AlexaFluor700CD8-Asubset	10	PT_G	Non_melanoma	yTIL	C ovarii CDK12 mut	115	3	-1.70182890788934	-0.106608163490865	CD4+ EM
373	174	253	199	551	256	233	357	191	515	337	193	PT_G_yTIL_P2_BV510CD4-A-AlexaFluor700CD8-Asubset	10	PT_G	Non_melanoma	yTIL	C ovarii CDK12 mut	5	3	-5.28938264743707	2.93947960816326	CD4+ EM
274	167	247	211	550	269	194	307	188	439	268	192	PT_G_yTIL_P2_BV510CD4-A-AlexaFluor700CD8-Asubset	10	PT_G	Non_melanoma	yTIL	C ovarii CDK12 mut	32	3	-4.25772924320123	4.54240538559857	CD4+ EM
271	185	244	200	552	241	254	325	200	263	352	186	PT_G_yTIL_P2_BV510CD4-A-AlexaFluor700CD8-Asubset	10	PT_G	Non_melanoma	yTIL	C ovarii CDK12 mut	71	1	-1.82277006999872	4.72825791321697	CD4+ EMRA
262	183	232	206	513	265	187	312	187	344	265	221	PT_G_yTIL_P2_BV510CD4-A-AlexaFluor700CD8-Asubset	10	PT_G	Non_melanoma	yTIL	C ovarii CDK12 mut	74	3	-1.96285815135858	2.31682397805157	CD4+ EM
276	186	240	201	514	261	197	324	193	374	302	243	PT_G_yTIL_P2_BV510CD4-A-AlexaFluor700CD8-Asubset	10	PT_G	Non_melanoma	yTIL	C ovarii CDK12 mut	60	3	-2.9046794881048	2.18215681992474	CD4+ EM
351	164	252	198	515	263	217	358	191	462	267	209	PT_G_yTIL_P2_BV510CD4-A-AlexaFluor700CD8-Asubset	10	PT_G	Non_melanoma	yTIL	C ovarii CDK12 mut	47	3	-4.56032962695978	3.28860547028485	CD4+ EM
255	178	234	226	546	244	198	284	188	340	304	189	PT_G_yTIL_P2_BV510CD4-A-AlexaFluor700CD8-Asubset	10	PT_G	Non_melanoma	yTIL	C ovarii CDK12 mut	74	3	-2.73461027042291	4.92581059418621	CD4+ EM
445	165	221	213	504	259	258	432	182	310	294	249	PT_G_yTIL_P2_BV510CD4-A-AlexaFluor700CD8-Asubset	10	PT_G	Non_melanoma	yTIL	C ovarii CDK12 mut	62	3	-3.08991355792902	2.68607308350506	CD4+ EM
302	166	244	199	540	249	218	335	182	481	278	201	PT_G_yTIL_P2_BV510CD4-A-AlexaFluor700CD8-Asubset	10	PT_G	Non_melanoma	yTIL	C ovarii CDK12 mut	19	3	-4.80867118732355	3.59302522622051	CD4+ EM
275	183	241	196	428	256	187	288	180	407	258	207	PT_G_yTIL_P2_BV510CD4-A-AlexaFluor700CD8-Asubset	10	PT_G	Non_melanoma	yTIL	C ovarii CDK12 mut	118	14	-3.02177615062616	3.63460351906719	CD4+ EM
323	170	235	202	529	253	200	386	193	411	257	195	PT_G_yTIL_P2_BV510CD4-A-AlexaFluor700CD8-Asubset	10	PT_G	Non_melanoma	yTIL	C ovarii CDK12 mut	47	3	-4.0251948346319	3.10179879151287	CD4+ EM
317	180	244	198	492	253	234	310	193	396	242	188	PT_G_yTIL_P2_BV510CD4-A-AlexaFluor700CD8-Asubset	10	PT_G	Non_melanoma	yTIL	C ovarii CDK12 mut	103	3	-3.40543527500055	3.75085308037701	CD4+ EM
306	184	239	203	523	272	235	360	190	424	324	186	PT_G_yTIL_P2_BV510CD4-A-AlexaFluor700CD8-Asubset	10	PT_G	Non_melanoma	yTIL	C ovarii CDK12 mut	34	3	-4.08492965595148	3.57432271920147	CD4+ EM
392	171	236	203	531	252	224	360	189	487	277	190	PT_G_yTIL_P2_BV510CD4-A-AlexaFluor700CD8-Asubset	10	PT_G	Non_melanoma	yTIL	C ovarii CDK12 mut	5	3	-5.0796963681402	2.87625314675274	CD4+ EM
430	165	232	206	579	234	236	482	193	516	346	195	PT_G_yTIL_P2_BV510CD4-A-AlexaFluor700CD8-Asubset	10	PT_G	Non_melanoma	yTIL	C ovarii CDK12 mut	35	3	-5.23761339084528	2.47601534806195	CD4+ EM
294	167	234	193	563	257	220	327	186	493	262	187	PT_G_yTIL_P2_BV510CD4-A-AlexaFluor700CD8-Asubset	10	PT_G	Non_melanoma	yTIL	C ovarii CDK12 mut	19	3	-4.919720362586	3.69683339081707	CD4+ EM
303	187	250	214	483	266	207	349	184	331	313	196	PT_G_yTIL_P2_BV510CD4-A-AlexaFluor700CD8-Asubset	10	PT_G	Non_melanoma	yTIL	C ovarii CDK12 mut	116	3	-2.40845293895624	3.55854894600811	CD4+ EM
272	207	229	187	566	249	201	454	189	382	358	234	PT_G_yTIL_P2_BV510CD4-A-AlexaFluor700CD8-Asubset	10	PT_G	Non_melanoma	yTIL	C ovarii CDK12 mut	63	3	-3.56585760013483	2.5728175827116	CD4+ EM
227	211	244	180	577	249	214	310	188	472	325	188	PT_G_yTIL_P2_BV510CD4-A-AlexaFluor700CD8-Asubset	10	PT_G	Non_melanoma	yTIL	C ovarii CDK12 mut	32	3	-4.70650548831842	4.21333529435101	CD4+ EM
282	181	241	193	503	250	214	307	192	412	269	187	PT_G_yTIL_P2_BV510CD4-A-AlexaFluor700CD8-Asubset	10	PT_G	Non_melanoma	yTIL	C ovarii CDK12 mut	60	3	-3.70346135990045	4.02575900040569	CD4+ EM
270	177	218	194	424	260	238	389	176	386	304	256	PT_G_yTIL_P2_BV510CD4-A-AlexaFluor700CD8-Asubset	10	PT_G	Non_melanoma	yTIL	C ovarii CDK12 mut	48	3	-3.28196139232538	2.28567196808758	CD4+ EM
316	168	229	211	542	247	226	554	169	561	381	404	PT_G_yTIL_P2_BV510CD4-A-AlexaFluor700CD8-Asubset	10	PT_G	Non_melanoma	yTIL	C ovarii CDK12 mut	10	7	-6.62569208042047	-0.0496214813738801	CD4+ CM exhausted
306	170	240	218	501	250	249	368	200	263	310	226	PT_G_yTIL_P2_BV510CD4-A-AlexaFluor700CD8-Asubset	10	PT_G	Non_melanoma	yTIL	C ovarii CDK12 mut	76	3	-2.15695209400079	3.20446826897564	CD4+ EM
373	166	256	218	583	252	217	398	184	453	361	255	PT_G_yTIL_P2_BV510CD4-A-AlexaFluor700CD8-Asubset	10	PT_G	Non_melanoma	yTIL	C ovarii CDK12 mut	35	3	-4.90954322711847	2.27889062844219	CD4+ EM
301	188	234	194	513	256	216	371	184	344	289	189	PT_G_yTIL_P2_BV510CD4-A-AlexaFluor700CD8-Asubset	10	PT_G	Non_melanoma	yTIL	C ovarii CDK12 mut	61	3	-2.74701161281488	3.36732174836102	CD4+ EM
343	170	240	209	569	259	220	352	196	507	305	191	PT_G_yTIL_P2_BV510CD4-A-AlexaFluor700CD8-Asubset	10	PT_G	Non_melanoma	yTIL	C ovarii CDK12 mut	5	3	-5.18890209094904	3.24029852829876	CD4+ EM
322	177	241	206	506	275	259	297	196	268	316	356	PT_G_yTIL_P2_BV510CD4-A-AlexaFluor700CD8-Asubset	10	PT_G	Non_melanoma	yTIL	C ovarii CDK12 mut	114	3	-2.16086883441827	-1.30732427157459	CD4+ EM
285	169	252	205	567	272	243	295	186	315	309	286	PT_G_yTIL_P2_BV510CD4-A-AlexaFluor700CD8-Asubset	10	PT_G	Non_melanoma	yTIL	C ovarii CDK12 mut	114	3	-2.19972057239435	-0.0912302396446206	CD4+ EM
326	190	248	204	522	265	216	381	190	420	299	188	PT_G_yTIL_P2_BV510CD4-A-AlexaFluor700CD8-Asubset	10	PT_G	Non_melanoma	yTIL	C ovarii CDK12 mut	34	3	-4.05051774875543	3.12558438263836	CD4+ EM
265	181	241	191	428	264	189	360	177	402	258	255	PT_G_yTIL_P2_BV510CD4-A-AlexaFluor700CD8-Asubset	10	PT_G	Non_melanoma	yTIL	C ovarii CDK12 mut	118	14	-2.93551583187006	2.44291283570233	CD4+ EM
301	187	237	202	500	271	234	357	178	431	262	203	PT_G_yTIL_P2_BV510CD4-A-AlexaFluor700CD8-Asubset	10	PT_G	Non_melanoma	yTIL	C ovarii CDK12 mut	33	3	-4.05364007846735	3.27836515389385	CD4+ EM
290	158	243	191	543	257	234	386	191	453	319	263	PT_G_yTIL_P2_BV510CD4-A-AlexaFluor700CD8-Asubset	10	PT_G	Non_melanoma	yTIL	C ovarii CDK12 mut	34	3	-4.32364101306818	2.11883546791973	CD4+ EM
289	193	218	210	489	245	209	418	178	468	363	276	PT_G_yTIL_P2_BV510CD4-A-AlexaFluor700CD8-Asubset	10	PT_G	Non_melanoma	yTIL	C ovarii CDK12 mut	36	4	-4.73991556064508	1.51245262108746	CD4+ EM exhausted
300	195	234	216	504	267	192	304	189	362	292	189	PT_G_yTIL_P2_BV510CD4-A-AlexaFluor700CD8-Asubset	10	PT_G	Non_melanoma	yTIL	C ovarii CDK12 mut	60	3	-2.87905211345575	4.31612374268475	CD4+ EM
437	151	251	217	601	268	270	332	186	526	333	187	PT_G_yTIL_P2_BV510CD4-A-AlexaFluor700CD8-Asubset	10	PT_G	Non_melanoma	yTIL	C ovarii CDK12 mut	5	3	-5.31979961292169	2.85787298165264	CD4+ EM
297	181	241	204	510	256	220	386	179	292	330	188	PT_G_yTIL_P2_BV510CD4-A-AlexaFluor700CD8-Asubset	10	PT_G	Non_melanoma	yTIL	C ovarii CDK12 mut	76	3	-2.28773398296258	3.29521800957623	CD4+ EM
373	153	222	203	551	245	245	342	185	451	305	188	PT_G_yTIL_P2_BV510CD4-A-AlexaFluor700CD8-Asubset	10	PT_G	Non_melanoma	yTIL	C ovarii CDK12 mut	5	3	-4.77322263614557	3.20898725472393	CD4+ EM
319	172	244	194	448	261	227	311	189	415	235	234	PT_G_yTIL_P2_BV510CD4-A-AlexaFluor700CD8-Asubset	10	PT_G	Non_melanoma	yTIL	C ovarii CDK12 mut	118	14	-3.39285726444147	3.10375310860577	CD4+ EM
295	178	244	235	504	256	236	303	197	340	269	278	PT_G_yTIL_P2_BV510CD4-A-AlexaFluor700CD8-Asubset	10	PT_G	Non_melanoma	yTIL	C ovarii CDK12 mut	45	3	-0.569991778296447	3.26497485123577	CD4+ EM
355	190	226	197	465	250	231	399	184	372	297	190	PT_G_yTIL_P2_BV510CD4-A-AlexaFluor700CD8-Asubset	10	PT_G	Non_melanoma	yTIL	C ovarii CDK12 mut	47	3	-3.41660518543146	2.92177941285076	CD4+ EM
320	174	230	193	544	272	220	416	192	441	316	186	PT_G_yTIL_P2_BV510CD4-A-AlexaFluor700CD8-Asubset	10	PT_G	Non_melanoma	yTIL	C ovarii CDK12 mut	34	3	-4.54028720752618	2.86380602799359	CD4+ EM
290	187	227	215	468	274	201	361	177	445	260	187	PT_G_yTIL_P2_BV510CD4-A-AlexaFluor700CD8-Asubset	10	PT_G	Non_melanoma	yTIL	C ovarii CDK12 mut	33	3	-4.01495475665948	3.30201746903363	CD4+ EM
262	218	244	207	554	253	208	401	199	275	288	450	PT_G_yTIL_P2_BV510CD4-A-AlexaFluor700CD8-Asubset	10	PT_G	Non_melanoma	yTIL	C ovarii CDK12 mut	113	17	-2.14788908855341	-3.45366499938068	CD4+ EM exhausted
294	165	242	202	506	244	267	356	189	310	283	190	PT_G_yTIL_P2_BV510CD4-A-AlexaFluor700CD8-Asubset	10	PT_G	Non_melanoma	yTIL	C ovarii CDK12 mut	61	3	-2.18572969333551	3.59994055710736	CD4+ EM
401	172	240	193	484	253	250	398	189	416	327	212	PT_G_yTIL_P2_BV510CD4-A-AlexaFluor700CD8-Asubset	10	PT_G	Non_melanoma	yTIL	C ovarii CDK12 mut	47	3	-4.17189998523614	2.71282078705731	CD4+ EM
287	182	250	203	552	246	256	351	188	307	335	186	PT_G_yTIL_P2_BV510CD4-A-AlexaFluor700CD8-Asubset	10	PT_G	Non_melanoma	yTIL	C ovarii CDK12 mut	75	3	-2.11191482440851	4.30261923752728	CD4+ EM
287	187	231	200	494	259	197	350	181	287	345	217	PT_G_yTIL_P2_BV510CD4-A-AlexaFluor700CD8-Asubset	10	PT_G	Non_melanoma	yTIL	C ovarii CDK12 mut	75	3	-2.03336233989618	3.42637731514874	CD4+ EM
296	190	243	214	507	253	230	420	190	386	238	221	PT_G_yTIL_P2_BV510CD4-A-AlexaFluor700CD8-Asubset	10	PT_G	Non_melanoma	yTIL	C ovarii CDK12 mut	50	3	-2.85764546291254	1.95857395611706	CD4+ EM
328	177	242	195	494	261	209	324	192	472	245	191	PT_G_yTIL_P2_BV510CD4-A-AlexaFluor700CD8-Asubset	10	PT_G	Non_melanoma	yTIL	C ovarii CDK12 mut	33	3	-4.47969884769342	3.39120509110394	CD4+ EM
351	168	244	200	554	261	226	309	189	473	341	194	PT_G_yTIL_P2_BV510CD4-A-AlexaFluor700CD8-Asubset	10	PT_G	Non_melanoma	yTIL	C ovarii CDK12 mut	5	3	-4.94090623752496	3.51524235688153	CD4+ EM
260	181	245	201	517	252	220	281	188	398	269	192	PT_G_yTIL_P2_BV510CD4-A-AlexaFluor700CD8-Asubset	10	PT_G	Non_melanoma	yTIL	C ovarii CDK12 mut	60	3	-3.49589509860895	4.50519444428387	CD4+ EM
296	170	239	230	544	257	269	395	191	282	296	217	PT_G_yTIL_P2_BV510CD4-A-AlexaFluor700CD8-Asubset	10	PT_G	Non_melanoma	yTIL	C ovarii CDK12 mut	76	3	-2.26742310420892	3.05371167145672	CD4+ EM
306	183	248	200	508	259	222	305	186	395	322	254	PT_G_yTIL_P2_BV510CD4-A-AlexaFluor700CD8-Asubset	10	PT_G	Non_melanoma	yTIL	C ovarii CDK12 mut	18	3	-2.91073865787408	2.14771677933636	CD4+ EM
406	151	250	203	596	271	249	330	187	395	381	248	PT_G_yTIL_P2_BV510CD4-A-AlexaFluor700CD8-Asubset	10	PT_G	Non_melanoma	yTIL	C ovarii CDK12 mut	20	3	-4.73220558063409	2.63859106980267	CD4+ EM
398	193	249	256	555	274	278	351	195	466	323	192	PT_G_yTIL_P2_BV510CD4-A-AlexaFluor700CD8-Asubset	10	PT_G	Non_melanoma	yTIL	C ovarii CDK12 mut	5	3	-4.90556306735895	3.02944018326702	CD4+ EM
355	158	247	204	508	273	239	327	189	476	278	189	PT_G_yTIL_P2_BV510CD4-A-AlexaFluor700CD8-Asubset	10	PT_G	Non_melanoma	yTIL	C ovarii CDK12 mut	5	3	-4.7831384648504	3.27478148423138	CD4+ EM
408	167	238	202	525	258	222	377	188	369	264	240	PT_G_yTIL_P2_BV510CD4-A-AlexaFluor700CD8-Asubset	10	PT_G	Non_melanoma	yTIL	C ovarii CDK12 mut	47	3	-3.66417140857599	2.72337176285687	CD4+ EM
326	166	240	207	552	246	218	353	191	511	229	212	PT_G_yTIL_P2_BV510CD4-A-AlexaFluor700CD8-Asubset	10	PT_G	Non_melanoma	yTIL	C ovarii CDK12 mut	19	3	-4.9470207204046	2.63576795540753	CD4+ EM
260	181	244	194	535	254	270	321	183	273	285	283	PT_G_yTIL_P2_BV510CD4-A-AlexaFluor700CD8-Asubset	10	PT_G	Non_melanoma	yTIL	C ovarii CDK12 mut	114	3	-2.13792819873712	-0.0974311194568612	CD4+ EM
335	184	249	206	526	248	211	340	190	343	316	210	PT_G_yTIL_P2_BV510CD4-A-AlexaFluor700CD8-Asubset	10	PT_G	Non_melanoma	yTIL	C ovarii CDK12 mut	73	3	-2.65084810153863	3.72127344094219	CD4+ EM
320	182	238	204	496	258	217	342	196	381	257	239	PT_G_yTIL_P2_BV510CD4-A-AlexaFluor700CD8-Asubset	10	PT_G	Non_melanoma	yTIL	C ovarii CDK12 mut	61	3	-3.25229878322504	2.64035632096234	CD4+ EM
344	166	246	208	518	251	236	325	185	489	289	187	PT_G_yTIL_P2_BV510CD4-A-AlexaFluor700CD8-Asubset	10	PT_G	Non_melanoma	yTIL	C ovarii CDK12 mut	5	3	-4.88241786853693	3.38256718598309	CD4+ EM
285	190	230	195	584	272	191	377	188	434	264	222	PT_G_yTIL_P2_BV510CD4-A-AlexaFluor700CD8-Asubset	10	PT_G	Non_melanoma	yTIL	C ovarii CDK12 mut	50	3	-4.27766389743707	2.82263519249859	CD4+ EM
278	170	237	187	517	266	237	322	190	449	327	184	PT_G_yTIL_P2_BV510CD4-A-AlexaFluor700CD8-Asubset	10	PT_G	Non_melanoma	yTIL	C ovarii CDK12 mut	32	3	-4.2400385846319	4.03733231507244	CD4+ EM
313	165	216	183	443	252	242	465	188	383	313	294	PT_G_yTIL_P2_BV510CD4-A-AlexaFluor700CD8-Asubset	10	PT_G	Non_melanoma	yTIL	C ovarii CDK12 mut	49	3	-4.02364940540216	1.74705280743542	CD4+ EM
447	162	248	192	524	257	227	553	182	223	416	188	PT_G_yTIL_P2_BV510CD4-A-AlexaFluor700CD8-Asubset	10	PT_G	Non_melanoma	yTIL	C ovarii CDK12 mut	62	3	-3.0417804230871	2.95159007988873	CD4+ EM
301	191	243	194	501	257	245	359	191	301	306	239	PT_G_yTIL_P2_BV510CD4-A-AlexaFluor700CD8-Asubset	10	PT_G	Non_melanoma	yTIL	C ovarii CDK12 mut	76	3	-1.98778171436212	2.27046968422833	CD4+ EM
336	183	239	228	539	244	240	388	188	295	334	191	PT_G_yTIL_P2_BV510CD4-A-AlexaFluor700CD8-Asubset	10	PT_G	Non_melanoma	yTIL	C ovarii CDK12 mut	76	3	-2.42707605258844	3.37485172234478	CD4+ EM
258	190	245	189	465	261	198	300	182	470	264	193	PT_G_yTIL_P2_BV510CD4-A-AlexaFluor700CD8-Asubset	10	PT_G	Non_melanoma	yTIL	C ovarii CDK12 mut	33	3	-4.05777234928033	3.95127655945721	CD4+ EM
336	178	241	204	532	257	221	341	204	435	264	186	PT_G_yTIL_P2_BV510CD4-A-AlexaFluor700CD8-Asubset	10	PT_G	Non_melanoma	yTIL	C ovarii CDK12 mut	47	3	-4.48240680591486	3.43916418038311	CD4+ EM
264	185	235	204	509	250	217	354	196	354	248	187	PT_G_yTIL_P2_BV510CD4-A-AlexaFluor700CD8-Asubset	10	PT_G	Non_melanoma	yTIL	C ovarii CDK12 mut	61	3	-2.73791260616205	3.58490731202069	CD4+ EM
324	173	240	196	492	231	212	349	197	337	243	204	PT_G_yTIL_P2_BV510CD4-A-AlexaFluor700CD8-Asubset	10	PT_G	Non_melanoma	yTIL	C ovarii CDK12 mut	61	3	-2.69780917064569	3.36231424294415	CD4+ EM
269	168	257	193	510	258	214	419	198	494	348	323	PT_G_yTIL_P2_BV510CD4-A-AlexaFluor700CD8-Asubset	10	PT_G	Non_melanoma	yTIL	C ovarii CDK12 mut	36	4	-5.37131566898248	1.01953818283978	CD4+ EM exhausted
327	170	227	197	604	257	221	343	194	484	303	294	PT_G_yTIL_P2_BV510CD4-A-AlexaFluor700CD8-Asubset	10	PT_G	Non_melanoma	yTIL	C ovarii CDK12 mut	5	3	-4.66070146457574	1.85354318104687	CD4+ EM
357	164	241	202	529	263	242	310	185	461	242	190	PT_G_yTIL_P2_BV510CD4-A-AlexaFluor700CD8-Asubset	10	PT_G	Non_melanoma	yTIL	C ovarii CDK12 mut	5	3	-4.59903068439386	3.55533458672467	CD4+ EM
304	169	250	194	493	266	229	355	173	426	352	183	PT_G_yTIL_P2_BV510CD4-A-AlexaFluor700CD8-Asubset	10	PT_G	Non_melanoma	yTIL	C ovarii CDK12 mut	34	3	-4.11993904010675	3.48574330292645	CD4+ EM
284	180	242	197	577	258	233	274	191	278	311	277	PT_G_yTIL_P2_BV510CD4-A-AlexaFluor700CD8-Asubset	10	PT_G	Non_melanoma	yTIL	C ovarii CDK12 mut	101	3	-2.20705385105035	0.0860750936717055	CD4+ EM
347	188	243	197	475	254	221	365	190	449	306	188	PT_G_yTIL_P2_BV510CD4-A-AlexaFluor700CD8-Asubset	10	PT_G	Non_melanoma	yTIL	C ovarii CDK12 mut	47	3	-4.31419057742975	3.14253594361248	CD4+ EM
256	180	228	214	467	240	233	366	196	358	319	254	PT_G_yTIL_P2_BV510CD4-A-AlexaFluor700CD8-Asubset	10	PT_G	Non_melanoma	yTIL	C ovarii CDK12 mut	48	3	-2.73610420123956	2.05953623734417	CD4+ EM
457	153	249	203	534	259	238	372	190	403	380	312	PT_G_yTIL_P2_BV510CD4-A-AlexaFluor700CD8-Asubset	10	PT_G	Non_melanoma	yTIL	C ovarii CDK12 mut	35	3	-4.71190233127496	2.13542797051373	CD4+ EM
288	165	244	194	523	240	194	314	193	445	311	189	PT_G_yTIL_P2_BV510CD4-A-AlexaFluor700CD8-Asubset	10	PT_G	Non_melanoma	yTIL	C ovarii CDK12 mut	32	3	-4.32492179767511	4.13100077591839	CD4+ EM
297	179	226	199	527	265	240	392	189	465	304	181	PT_G_yTIL_P2_BV510CD4-A-AlexaFluor700CD8-Asubset	10	PT_G	Non_melanoma	yTIL	C ovarii CDK12 mut	34	3	-4.56209821597955	2.9804389663786	CD4+ EM
323	199	243	240	432	254	220	471	185	625	253	316	PT_G_yTIL_P2_BV510CD4-A-AlexaFluor700CD8-Asubset	10	PT_G	Non_melanoma	yTIL	C ovarii CDK12 mut	53	2	-5.32337303058527	-0.135236438289259	CD4+ EM exhausted
331	170	243	198	528	235	241	469	187	475	331	253	PT_G_yTIL_P2_BV510CD4-A-AlexaFluor700CD8-Asubset	10	PT_G	Non_melanoma	yTIL	C ovarii CDK12 mut	49	3	-4.85478324787042	2.08074404679241	CD4+ EM
336	183	239	200	470	257	221	475	199	273	282	210	PT_G_yTIL_P2_BV510CD4-A-AlexaFluor700CD8-Asubset	10	PT_G	Non_melanoma	yTIL	C ovarii CDK12 mut	76	3	-2.5899810303869	2.76437427483502	CD4+ EM
272	180	231	194	509	259	204	305	178	404	272	223	PT_G_yTIL_P2_BV510CD4-A-AlexaFluor700CD8-Asubset	10	PT_G	Non_melanoma	yTIL	C ovarii CDK12 mut	60	3	-3.18960518733881	2.69741703949871	CD4+ EM
267	191	243	194	519	235	204	369	191	323	327	190	PT_G_yTIL_P2_BV510CD4-A-AlexaFluor700CD8-Asubset	10	PT_G	Non_melanoma	yTIL	C ovarii CDK12 mut	75	3	-2.32610745326898	3.62519123040142	CD4+ EM
461	170	230	217	486	259	245	425	182	450	323	238	PT_G_yTIL_P2_BV510CD4-A-AlexaFluor700CD8-Asubset	10	PT_G	Non_melanoma	yTIL	C ovarii CDK12 mut	35	3	-4.75051278964899	2.58619310341778	CD4+ EM
325	176	241	207	490	246	224	288	192	428	284	196	PT_G_yTIL_P2_BV510CD4-A-AlexaFluor700CD8-Asubset	10	PT_G	Non_melanoma	yTIL	C ovarii CDK12 mut	60	3	-3.84854907886407	3.90699865303936	CD4+ EM
253	207	240	246	536	247	237	412	186	383	328	195	PT_G_yTIL_P2_BV510CD4-A-AlexaFluor700CD8-Asubset	10	PT_G	Non_melanoma	yTIL	C ovarii CDK12 mut	48	3	-3.52242393390558	3.00587584458294	CD4+ EM
311	180	232	192	526	260	206	328	187	465	299	187	PT_G_yTIL_P2_BV510CD4-A-AlexaFluor700CD8-Asubset	10	PT_G	Non_melanoma	yTIL	C ovarii CDK12 mut	32	3	-4.7051321973028	3.70523526154461	CD4+ EM
279	188	250	394	525	254	221	396	192	404	294	271	PT_G_yTIL_P2_BV510CD4-A-AlexaFluor700CD8-Asubset	10	PT_G	Non_melanoma	yTIL	C ovarii CDK12 mut	2	1	-0.753565620345092	2.21211506806317	CD4+ EMRA
323	170	254	198	512	257	269	395	180	481	355	251	PT_G_yTIL_P2_BV510CD4-A-AlexaFluor700CD8-Asubset	10	PT_G	Non_melanoma	yTIL	C ovarii CDK12 mut	34	3	-5.04915637866876	1.88818921528759	CD4+ EM
279	222	221	198	489	248	203	448	176	453	283	187	PT_G_yTIL_P2_BV510CD4-A-AlexaFluor700CD8-Asubset	10	PT_G	Non_melanoma	yTIL	C ovarii CDK12 mut	34	3	-4.03498191730402	2.84927179299298	CD4+ EM
291	177	248	193	497	254	204	288	188	405	276	302	PT_G_yTIL_P2_BV510CD4-A-AlexaFluor700CD8-Asubset	10	PT_G	Non_melanoma	yTIL	C ovarii CDK12 mut	18	3	-3.22566194431207	1.76661743603649	CD4+ EM
420	183	247	204	361	254	234	329	185	333	244	218	PT_G_yTIL_P2_BV510CD4-A-AlexaFluor700CD8-Asubset	10	PT_G	Non_melanoma	yTIL	C ovarii CDK12 mut	118	14	-3.19348354236505	2.82371355973187	CD4+ EM
276	170	243	199	561	250	211	376	196	444	327	205	PT_G_yTIL_P2_BV510CD4-A-AlexaFluor700CD8-Asubset	10	PT_G	Non_melanoma	yTIL	C ovarii CDK12 mut	34	3	-4.32076091663263	3.32848884545269	CD4+ EM
275	185	241	194	475	266	277	361	189	293	269	232	PT_G_yTIL_P2_BV510CD4-A-AlexaFluor700CD8-Asubset	10	PT_G	Non_melanoma	yTIL	C ovarii CDK12 mut	116	3	-1.76454896823785	2.35457350693646	CD4+ EM
276	173	238	211	546	251	214	319	201	444	270	224	PT_G_yTIL_P2_BV510CD4-A-AlexaFluor700CD8-Asubset	10	PT_G	Non_melanoma	yTIL	C ovarii CDK12 mut	32	3	-4.29116935626886	3.7022497840971	CD4+ EM
293	165	233	208	560	255	210	305	186	453	313	222	PT_G_yTIL_P2_BV510CD4-A-AlexaFluor700CD8-Asubset	10	PT_G	Non_melanoma	yTIL	C ovarii CDK12 mut	32	3	-4.62595338718317	3.81733562432232	CD4+ EM
283	192	230	204	523	256	219	335	193	276	320	278	PT_G_yTIL_P2_BV510CD4-A-AlexaFluor700CD8-Asubset	10	PT_G	Non_melanoma	yTIL	C ovarii CDK12 mut	114	3	-2.26009483234308	-0.0370025894790627	CD4+ EM
299	187	228	214	522	265	173	365	185	454	277	218	PT_G_yTIL_P2_BV510CD4-A-AlexaFluor700CD8-Asubset	10	PT_G	Non_melanoma	yTIL	C ovarii CDK12 mut	34	3	-4.34502382175348	2.83167077980938	CD4+ EM
282	168	241	202	575	274	219	301	194	517	265	197	PT_G_yTIL_P2_BV510CD4-A-AlexaFluor700CD8-Asubset	10	PT_G	Non_melanoma	yTIL	C ovarii CDK12 mut	19	3	-5.09778375522516	3.88156415902081	CD4+ EM
[truncated: 136,676 more rows]
